# Supplementary material for: Temporally coordinated expression of nuclear genes encoding chloroplast proteins in wheat promotes Puccinia striiformis f. sp. tritici infection
Source: Commun Biol. 2022 Aug 22;5:853. doi: 10.1038/s42003-022-03780-4 (PMC9395331; doi:10.1038/s42003-022-03780-4)
Supplement: Supplementary file 3 — Supplementary Data 1 [file 42003_2022_3780_MOESM3_ESM.xlsx]

## Sheet: Sheet1
Supplementary Data 1. Transcripts per million (tpm) values for the 1,494 differentially expressed genes (DEGs) specifically identified during infecton of the three wheat varieties (Oakley, Santiago and Solstice) with Pst isolate F22. Rep, independent biological replicate (independant Pst-infected plants).
	Mock-inoculated									1 dpi (F22)									3 dpi (F22)									7 dpi (F22)									11 dpi (F22)									1 dpi (13/14)
	Oakley			Santiago			Solstice			Oakley			Santiago			Solstice			Oakley			Santiago			Solstice			Oakley			Santiago			Solstice			Oakley			Santiago			Solstice			Oakley			Santiago
Gene name	Rep 1	Rep 2	Rep 3	Rep 1	Rep 2	Rep 3	Rep 1	Rep 2	Rep 3	Rep 1	Rep 2	Rep 3	Rep 1	Rep 2	Rep 3	Rep 1	Rep 2	Rep 3	Rep 1	Rep 2	Rep 3	Rep 1	Rep 2	Rep 3	Rep 1	Rep 2	Rep 3	Rep 1	Rep 2	Rep 3	Rep 1	Rep 2	Rep 3	Rep 1	Rep 2	Rep 3	Rep 1	Rep 2	Rep 3	Rep 1	Rep 2	Rep 3	Rep 1	Rep 2	Rep 3	Rep 1	Rep 2	Rep 3	Rep 1
TraesCS1A02G006800.1	0.509213	0.479618	1.11654	0.302652	0.139611	0.213132	0.161367	0.0764821	0.210019	0.0886714	0.0472896	0.0185898	0	0.05786	0.0168719	0.0186593	0	0.0183003	1.33152	1.1288	2.62614	1.29164	0.277419	0.321117	0.333615	0.109541	0.404364	3.45486	4.14691	1.33821	0.925947	1.08755	1.35544	0.0190771	1.25194	0.266836	1.06033	2.71696	3.73005	0.731217	3.99358	2.58199	0.283754	2.63765	2.29964	0.205614	0.205614	0.139005	0.162737
TraesCS1A02G013700.1	1.35734	2.01691	2.95606	1.64115	1.92249	1.83365	2.20779	1.95075	1.49294	4.3248	3.64812	2.06385	5.51154	5.04461	5.62156	4.16586	5.43163	6.02005	1.3581	1.13966	1.45524	2.20672	1.08012	2.10525	1.31103	1.31012	1.57933	2.32826	3.55986	1.69269	2.2695	1.60443	2.27979	2.57649	2.74228	2.47842	3.28322	3.57358	6.76542	1.26861	2.16998	1.77002	1.36871	4.83923	7.4126	5.99126	5.99126	4.78072	6.35726
TraesCS1A02G015500.1	0	0.0450924	0	0	0	0	0.0577176	0	0.0352774	0.990619	0.181206	0	0.260057	0.390389	0.412467	1.05344	1.82781	0.325645	0.486275	0.416733	0.179588	0.418643	0	0.0409438	0.0937948	0.0901371	0.0986527	0.945871	0.182003	0.353151	0.246283	0.173485	0.0452228	0.200726	0	0.128309	0	0	0.442703	0	0	0.0974261	0.039611	0	0.561861	0	0	0.372921	0.132695
TraesCS1A02G025100.1	0.27064	0	0	0	0	0	0	0	0	0	0	0	0	0	0	0	0	0	0	0	0	0	0	0	0	0	0	0	0	0	0	0	0	0	0	0	0	0	0	0.262159	0	0	0	0	0	0	0	0	0
TraesCS1A02G025100.2	1.35513	1.67681	6.78531	1.68552	1.23007	1.92439	1.89621	0.687579	3.07607	1.29426	0.609693	0.18405	1.28152	1.08861	0.767709	0.659408	0.866007	0.70492	2.94069	4.02958	2.74518	4.94486	0.730078	0.818516	1.97655	1.93805	1.99713	3.61369	8.21578	3.51815	1.21603	0.921253	1.00057	1.8801	4.82347	2.05531	2.97417	5.19634	7.50326	7.93002	4.74486	4.56892	1.52549	3.82281	6.63603	1.34485	1.34485	1.58926	1.29696
TraesCS1A02G029300.1	5.72867	7.22123	9.03731	2.17955	2.63177	2.71187	5.42523	3.06823	2.84684	19.4096	7.89639	7.61304	14.7471	11.6858	10.8568	9.74473	9.81562	10.3409	1.94465	1.86342	1.80443	1.14037	3.19141	3.16476	1.29725	1.79898	1.18024	2.8271	6.39619	3.41902	1.84945	2.95798	2.90323	1.01975	1.39211	0.689793	8.69942	5.2272	24.6104	1.7997	6.04515	2.83708	1.14823	3.548	18.5549	10.099	10.099	15.703	8.70095
TraesCS1A02G029800.1	14.354	15.692	29.1118	7.99182	11.5595	11.0067	11.4879	9.98439	8.28181	7.49334	3.82371	5.93452	6.95567	7.43188	5.98551	7.05986	6.01707	9.4792	2.98867	2.39776	3.7274	4.47588	2.93986	3.33196	5.13778	5.25455	5.65336	4.70113	4.24555	2.37424	4.18284	2.8518	3.27975	5.26036	5.50995	8.06742	6.04156	4.54001	5.49832	6.6107	5.14093	5.47701	4.85906	5.23503	3.4202	11.8759	11.8759	13.0754	11.7969
TraesCS1A02G033100.1	4.41041	4.50632	9.34818	4.0894	3.44327	4.30022	5.57463	3.60133	6.18038	10.6978	8.57914	5.71064	9.01008	10.1159	8.18904	9.10954	11.7235	10.6432	6.1361	6.4368	5.19605	5.43937	4.00696	4.46989	5.9207	5.45683	4.20257	16.2835	13.2274	9.30394	6.80883	6.98304	5.81524	10.6865	15.7818	9.66133	5.00049	11.3171	8.50574	7.17545	9.85019	7.87496	7.5903	12.2856	10.1192	10.0764	10.0764	10.7115	11.7739
TraesCS1A02G057200.1	17.8662	23.125	8.33825	18.6176	9.54137	22.074	16.3724	27.353	9.44304	22.8744	54.6705	27.0151	12.2024	16.7465	34.3852	10.5619	8.2163	3.04887	59.0456	60.1384	82.7341	68.6831	83.0084	87.3151	82.6508	73.8023	91.8956	7.51522	3.21577	15.6205	30.306	32.6721	32.4976	20.0249	2.41831	11.0506	42.5658	13.2354	4.05221	39.3034	15.7138	34.9037	23.3377	1.20181	2.65695	11.3746	11.3746	5.42598	25.9553
TraesCS1A02G057200.2	17.6501	13.0994	7.49676	20.1506	30.1798	34.2319	6.41628	37.9431	14.3653	17.3681	30.3377	37.2988	9.07787	11.0849	21.5106	7.68666	5.15044	3.27743	36.6251	43.5005	47.0382	35.631	64.7374	56.2088	67.2662	54.9663	71.0152	4.93591	2.6838	11.2295	29.2924	30.8078	37.9218	25.1041	4.28014	7.81632	38.1855	10.8725	2.99163	30.1586	14.4663	32.7684	24.278	0.866175	6.50863	10.1852	10.1852	3.38866	12.2249
TraesCS1A02G069400.1	9.18553	9.64566	18.2068	7.46891	5.62385	6.67005	7.14294	7.55926	11.6335	5.76238	4.0979	2.96017	4.57823	5.62889	3.80616	5.57202	4.1758	5.7117	6.81159	6.20194	8.2176	7.29185	4.41404	3.46573	3.62603	5.07159	4.61663	20.0308	23.3048	12.016	6.64272	8.28559	7.6577	12.6649	18.3755	14.8245	9.75921	21.4724	25.7055	9.78586	16.446	11.5436	10.9801	26.2692	18.1873	10.5587	10.5587	12.6727	11.2596
TraesCS1A02G071300.1	0.125219	0.16106	0.323313	0.0790237	0.14408	0.0795951	0.168818	0.073599	0.356862	0.728529	0.388226	0.382806	0.967721	0.65575	0.64349	0.68103	1.53493	1.03304	0.411338	0.434428	0.384763	0.262469	0.186741	0.0849999	0.491194	0.405233	0.30733	0.637634	0.552445	0.414143	0.226606	0.10206	0.182812	0.10721	0.315441	0.488313	0.127937	0.427972	0.644729	0.217998	0.369964	0.122291	0.218508	0.444395	0.4958	0.869407	0.869407	1.00718	0.884769
TraesCS1A02G085400.1	0	0	0	0	0	0	0	0	0	0	0	0	0	0	0	0	0	0	0	0	0	0	0	0	0	0	0	0	0	0	0	0	0	0	0	0	0	0	0	0	0	0	0	0	0	0	0	0	0
TraesCS1A02G085400.2	9.28296	8.14466	7.9253	6.71944	9.70143	7.53769	7.90878	5.37292	11.4871	26.5558	18.9496	13.383	25.4169	24.8904	17.3518	23.078	22.0964	34.5735	9.92818	16.3445	9.8601	16.0786	8.51504	6.43804	10.7898	3.63656	5.67239	40.9998	30.7295	15.7498	11.8092	11.5578	12.0113	21.7624	26.8889	23.6491	31.9868	33.4161	57.4411	10.0929	12.4768	20.5542	11.9492	51.7813	79.8969	10.6156	10.6156	17.1975	16.5639
TraesCS1A02G086100.1	0.396307	0.413566	0.530872	0	0	0.41295	0	0.576391	0.241317	1.13041	0.385524	0	1.54613	1.41474	1.50799	2.49619	2.92161	4.59022	0	0	0	0	0	0	0.425209	0	0	0	0	0	0.861418	0	0	0	0	0	0	0	3.78552	0	0	0	0	0	0	2.08147	2.08147	1.1887	1.22288
TraesCS1A02G086100.2	13.9671	11.8875	32.4396	11.8054	11.5525	10.7055	13.8913	15.2397	12.5106	9.00899	8.5191	7.97231	5.49028	7.76312	5.96795	2.51478	5.30988	3.94525	6.43778	4.01103	6.9431	4.98347	7.68444	10.4254	3.70921	3.3709	3.04142	7.71304	7.63899	4.35919	9.04444	9.95053	9.33237	2.57883	5.8049	4.78636	20.5552	7.18759	28.5186	3.8481	4.07537	5.6775	1.88234	10.5662	30.7953	14.9393	14.9393	18.089	13.7241
TraesCS1A02G096600.1	4.04467	5.28035	5.17131	2.5697	1.95558	2.33567	4.33365	4.22587	3.22774	1.46733	2.90539	1.37299	1.79753	1.83671	1.40829	1.7549	1.33061	1.94435	4.37613	4.7689	5.66289	6.18473	4.10774	3.99806	5.16165	6.22942	5.97412	3.55383	4.3951	3.06334	2.99482	2.27337	2.21438	3.13324	3.4294	4.41433	6.57024	4.7396	11.3653	1.22119	3.93766	3.70163	2.95097	5.48553	9.4833	3.10077	3.10077	3.66399	3.15787
TraesCS1A02G116700.1	23.0136	12.317	21.9655	14.1613	12.031	7.95664	10.4818	11.2401	10.8842	3.96773	5.1946	4.28448	4.09501	4.61553	1.07918	3.81492	7.94238	9.45774	6.73286	4.32244	6.72718	3.59957	3.15344	2.30936	4.68684	3.70034	5.37794	12.6653	8.71596	5.89791	6.12177	6.33837	6.13333	8.53857	15.95	11.9762	2.24035	13.1217	8.48496	4.88328	10.3809	7.81509	4.36486	7.4282	5.89182	8.68689	8.68689	9.61165	9.50773
TraesCS1A02G118400.1	4.67363	7.00664	9.13702	5.6938	4.37089	7.16148	6.98907	7.45454	8.34569	16.7012	16.1558	14.0085	19.4397	17.0955	14.2251	17.8089	23.1154	27.4525	3.61964	3.41587	3.30493	2.58814	3.13933	4.02992	3.74966	3.19751	1.91594	3.01048	4.95852	3.8231	4.89765	9.3699	5.83143	2.73212	3.42035	4.12101	4.41376	6.45263	5.30328	1.55989	6.86174	9.30714	4.23122	7.25919	5.71112	17.2463	17.2463	16.953	14.6672
TraesCS1A02G118400.2	0.324935	0	0.247583	0	0	0.146905	0.654699	0.251077	0.127147	0.245283	1.26276	0.816055	1.0145	1.92086	0.176236	1.19984	1.46524	0.398223	0.468647	0.228515	0.220014	0.190632	0	0.311754	0	0	0	0	0	0.204636	0.172442	0.439983	0.156876	0.325894	0	0.216425	0	1.07216	0	0.150122	0.212282	0.189005	0.271402	0.905139	0	1.78783	1.78783	1.19923	0.453335
TraesCS1A02G123000.1	6.39659	6.44203	11.2125	6.61656	5.08782	5.6398	8.48613	6.11985	8.68137	5.41439	3.43673	1.90174	3.38468	5.35247	3.87649	3.4927	3.61028	5.62841	7.30604	6.39078	6.75849	8.17422	4.46703	3.8252	5.75396	5.39364	5.20723	15.1894	18.4261	11.7067	6.55979	6.47737	6.13469	9.85373	20.1269	13.313	8.7952	18.7323	17.3122	11.8089	16.2583	14.5736	7.84521	32.6573	23.0303	7.24317	7.24317	7.07674	8.13152
TraesCS1A02G129800.1	1.56405	1.05905	2.629	1.24171	0.860007	0.97131	1.52891	1.06839	1.35593	0	0.529747	0.227673	0.381412	0.572669	0.470364	0.308848	0.162554	0.319725	1.60002	1.33218	1.15094	0.700636	0.980747	0.876921	0.963763	1.05783	1.01209	2.28768	2.3534	1.30395	1.86252	0.953242	1.85243	1.68131	2.16409	2.37195	1.80794	2.78544	2.48602	2.42969	2.22052	1.57038	1.0988	2.96268	1.37349	1.4363	1.4363	0.734957	1.57248
TraesCS1A02G139100.1	9.01802	10.7367	17.6124	11.5496	10.791	12.4131	16.298	10.9044	11.0196	21.2567	12.8213	12.8992	24.9303	24.9184	20.5187	24.9329	27.0411	29.3053	7.29774	8.56445	7.79441	9.08194	6.57607	7.70725	6.96647	8.10907	6.33613	21.4641	23.4328	15.619	8.3874	8.77092	7.69745	12.6807	17.2842	16.301	18.4726	18.8699	36.3964	12.4281	18.0522	10.2552	10.6431	22.4161	40.7081	27.4675	27.4675	30.1504	30.4015
TraesCS1A02G153300.1	5.41084	4.22584	9.13059	3.49117	2.77718	3.80967	6.63143	3.11889	5.71213	3.09407	1.81878	1.79969	2.91047	2.13728	1.49414	3.21279	2.26858	3.38761	3.76181	4.31553	4.02317	4.60948	1.49099	2.89177	3.33543	4.41443	2.97725	11.4308	12.5717	7.10417	4.15625	3.49578	4.11581	6.10795	10.2435	8.3066	6.36071	7.91787	14.063	5.84988	9.76544	6.62819	5.02667	12.5949	11.9376	3.49595	3.49595	4.80988	3.04769
TraesCS1A02G157900.1	10.5512	7.27566	25.7651	4.63454	6.33996	6.40567	9.08664	4.01211	9.44217	3.7772	1.40914	1.14956	3.59109	3.27111	2.79722	3.48881	4.63663	8.31567	0.553811	0.914063	0.212645	0.986172	0.615035	0.37273	1.39644	1.2438	1.20022	1.67468	1.87554	0.500894	0.366702	0.478639	0.318339	1.15257	1.9198	1.1694	0.641096	0.941315	0.558875	25.0203	2.34514	1.96982	5.74332	2.02524	2.63425	3.26977	3.26977	6.54614	6.09633
TraesCS1A02G160700.2	0	0	0	0	0	0	0	0	0	0	0	0	0	0	0	0	0	0	0	0	0	0	0	0	0	0	0	0	0	0	0	0	0	0	0	0	0	0	0	0	0	0	0	0	0	0	0	0	0
TraesCS1A02G160700.1	1.85224	4.31873	4.69194	0.762052	0.87039	0.327381	4.8843	3.16086	3.15969	5.86912	5.19678	5.15774	9.24676	7.51981	5.90693	10.7022	11.3541	9.25068	1.24205	1.94703	1.66752	4.19996	1.18529	3.32645	1.90104	3.4445	1.73186	1.64931	2.12225	0.970012	2.0381	0.698105	0.628403	1.71354	1.2226	1.8097	4.89145	0.81474	3.23991	1.20797	0.971686	1.06199	0.809639	0.567927	2.74653	7.52674	7.52674	8.1832	9.65694
TraesCS1A02G160700.3	3.3402	0.0566169	3.84991	2.02192	2.6349	0.548733	8.14026	0.844599	2.60891	7.44053	3.26019	4.20955	6.53209	5.70369	4.71667	8.00111	8.34858	8.14516	3.49619	2.4298	2.83789	1.51195	2.77784	1.47886	2.94814	1.86654	2.37331	3.41347	1.964	0	1.70605	1.26094	1.55095	2.286	2.15593	1.15188	3.82361	0.791226	1.24174	2.96364	2.85428	1.00563	1.63753	3.67341	4.78879	5.01894	5.01894	8.46058	3.81582
TraesCS1A02G160700.4	6.59799	9.54633	13.9788	7.59723	5.7361	8.59378	7.43801	9.27629	8.73736	16.4794	12.868	8.13696	18.846	20.7312	18.1823	17.6769	22.8593	29.638	5.86456	6.394	3.80923	4.94512	3.49185	5.88432	3.09269	6.18125	5.97685	7.38427	6.86756	5.65341	5.51414	4.71845	6.09796	6.6801	6.97849	7.88863	5.93814	6.3742	16.3989	4.83964	4.42494	4.46158	4.07958	6.74383	14.6703	15.6785	15.6785	12.6899	17.6801
TraesCS1A02G160700.5	1.41176	0.970993	1.85132	1.48008	1.82799	3.31432	1.38127	1.58065	0.760927	1.01228	2.28988	0.861552	1.27092	0.812322	0.810394	0.551451	0.475887	1.41112	0.900521	0.430911	0.64329	0.739188	0.542314	0.468152	0.725147	0.540988	0.734638	0.585478	0.981065	0.956037	1.16117	0.666962	0.958683	1.30099	0.517259	0.897659	0.789839	0.495661	3.37116	1.39579	0.445277	0.110344	0.362909	0.482645	0.482194	0.976127	0.976127	0.441679	1.26579
TraesCS1A02G171200.1	0.871554	1.2653	1.88391	1.06205	1.09491	1.2149	2.44869	2.16352	1.93499	0.18261	0.526751	0.180936	0.426479	0.898729	0.482391	0.877866	0.747675	1.21201	0.980544	1.22976	1.20495	1.54236	1.49947	1.29109	2.28352	2.08564	2.00897	1.19638	1.26163	0.681002	1.06607	1.14148	1.08599	2.03326	1.83868	1.3725	0.578685	1.41308	1.17873	3.5514	1.60458	0.862022	1.09072	1.22888	1.14983	0.644236	0.644236	0.290144	0.657792
TraesCS1A02G174700.1	106.225	120.09	147.405	104.27	120.787	115.078	152.508	119.915	89.2354	267.292	249.801	222.509	308.013	428.395	369.843	270.31	266.418	252.533	105.337	84.5728	65.6952	94.2749	94.2234	115.591	61.1677	59.5142	54.092	148.485	123.965	92.3236	103.011	97.9856	99.1353	96.3695	71.3539	96.3729	138.996	172.835	100.083	86.3833	62.6285	79.7673	49.3994	129.825	98.1319	232.884	232.884	323.192	368.103
TraesCS1A02G175500.1	0.607675	1.12825	0.625671	0.4842	0.535876	0.36794	0.22921	0.120549	0.139517	4.23575	17.4133	11.8358	7.1769	8.579	10.1478	3.74871	2.99309	3.7847	1.59554	1.64011	1.25089	1.88148	1.65015	1.25901	1.06673	0.333329	1.09552	2.71439	15.7757	10.7117	3.66998	5.92782	2.52806	3.67858	4.49537	2.78748	2.4751	2.03612	4.34483	0.665967	11.0881	4.65003	8.35201	26.3549	2.98421	1.89184	1.89184	1.80282	7.40849
TraesCS1A02G176900.1	0.26211	0.205811	0.78382	1.63481e-08	1.26398	0.921208	0.470274	0.387317	0.0307102	0	1.24209	1.1098	0.210361	1.38636	0	1.33779	1.69234	0	0.202161	0.372154	0	0	0	0.609387	0.00012272	1.36431	3.83539e-05	2.12474	1.25718	1.00863	0.315103	0.573754	0.529505	1.21319	3.16248	3.42387	2.09364	1.30622	1.98515	1.11867	0.175663	0.602744	1.71732	3.89782	4.15269	0	0	0.422349	0.412513
TraesCS1A02G176900.2	0.520065	0.905671	1.33667	1.32337	0.268925	0.849443	2.23243	1.49522	2.33749	0.381251	1.08241	0.823185	0	1.56423	0.202051	2.30061	0	1.15387	1.44578	1.7747	1.35932	2.04744	0.728963	0.665134	1.31499	0.811869	1.98277	1.38812	0.00412269	0	2.86068	0.480516	0.8594	2.54198	2.31247	3.17249	1.44538	0.575913	0.999384	0.289968	1.10766	0.166544	0.534882	3.65799	1.49549	0.489628	0.489628	0	0.988546
TraesCS1A02G176900.3	0.282508	0.182044	0	0	0	0	0	0	0	0.824246	2.06016	0.802513	2.05529	1.64658	1.70808	1.8038	2.71186	4.7819	0	0.208733	0	0	0	0	0.423775	0.366812	0	0	0.838687	0	0	0.283982	0	0.693695	0	0	0	0	0	0	0	0	0	0.427762	0	1.16837	1.16837	0.844836	1.40838
TraesCS1A02G182600.1	2.52689	1.50487	4.1398	1.62449	2.14633	2.01002	0.536373	0.637283	1.16123	1.20029	0.396023	0.402125	1.60029	1.59298	1.15346	2.39782	2.6941	3.37349	0.382461	0.482634	0.625279	0.509355	0.386572	0.160962	0.527401	0.980247	0.749807	0.4428	0.961539	0.82327	0.709745	0.448951	0.698921	0.43417	1.0768	1.80709	0.839799	1.17504	0.52806	1.51564	1.88225	1.17743	0.479854	2.80914	1.87557	2.11557	2.11557	2.53185	1.64934
TraesCS1A02G186400.1	0.0510444	0.125259	1.27844	0.0511172	0.407429	0.114654	0.0803353	0	0.591436	5.55949	19.553	2.51253	1.62425	13.5408	4.00632	7.59979	18.064	2.11649	0.084161	0.105075	0.0836647	0.0734934	0	0	0.0651367	0	0.136842	3.37983	2.93753	0.140218	0	0	0.250538	0	0.0738013	0.118238	3.42423	1.75423	3.25836	0.42091	0.700369	0	0	5.95619	4.15928	16.5245	16.5245	1.61417	20.6126
TraesCS1A02G201400.1	5.28819	5.73211	9.64929	4.88046	2.56156	8.31755	3.45036	3.82775	4.36652	1.66637	1.98732	2.10304	2.20127	1.95823	1.88341	2.19966	1.63635	2.57753	1.83379	2.45616	1.772	2.70496	2.54955	3.03757	2.60145	2.53053	1.68434	2.88062	1.42529	1.48415	2.69261	2.01981	2.41885	2.05613	1.10387	2.2881	2.50944	2.17782	2.13901	6.10279	2.30418	2.45039	1.1439	1.62852	0.38332	2.85302	2.85302	3.23846	3.0206
TraesCS1A02G202000.1	0.828926	1.40567	1.22387	1.16435	0.997707	1.98086	1.01495	0.961143	1.06712	0.383172	0.321772	0.194592	0.400834	0.536918	0.519604	0.464548	0.394665	0.358846	0.26856	0.262636	0.428744	0.22812	0.482072	0.722298	0.442684	0.539089	0.528351	0.685619	0.802536	0.380781	0.498873	1.11105	1.07899	0.65639	0.876693	0.741756	2.90916	2.12475	11.0833	3.63738	0.395237	0.552551	0.325447	2.81639	12.3159	0.529489	0.529489	0.67971	0.622683
TraesCS1A02G213400.1	16.9426	18.542	31.1691	17.9397	17.5985	18.7995	36.0284	30.395	23.7462	15.5225	11.9688	7.36613	16.566	19.8077	12.9309	18.2491	22.207	21.3408	10.8315	10.4701	11.3817	10.711	12.3384	12.554	12.6669	18.4048	14.6777	15.2792	14.9598	8.87371	11.2273	10.3784	10.5349	11.1802	15.8071	12.9613	20.392	14.6201	41.8872	12.8519	13.5154	10.251	8.02193	21.097	36.0303	25.5176	25.5176	24.5686	21.2969
TraesCS1A02G219400.1	7.22372	8.81485	15.1238	8.66765	6.34841	9.45478	12.8474	11.8123	9.28093	17.6496	11.7827	11.299	22.0498	24.3049	17.074	24.6644	24.3862	32.1257	7.01605	5.38013	5.29721	6.53779	5.43645	6.18509	5.13961	5.95429	4.96112	17.1847	19.488	8.5699	9.01292	8.5719	8.56004	10.8128	16.1762	11.7082	10.8612	14.3685	22.5262	12.1944	12.1771	9.75501	8.48904	26.0338	16.2825	18.5631	18.5631	22.6602	21.0711
TraesCS1A02G222800.2	0.802567	0.583173	3.04464	0.330605	0.415518	0.51729	1.29664	0.126272	0.944216	0.480389	0.370638	0.164127	0	0	0.133182	0.105973	0.101243	0.72166	0.243778	1.16957	0.581614	1.01877	0.356804	0	0.762331	1.00771	1.13356	2.07256	2.66315	1.40995	0.863685	0.661336	0.20152	1.07978	2.82566	1.75742	0.912567	1.72876	2.37803	2.41274	1.60502	1.50513	1.09282	3.34435	3.38622	0.477386	0.477386	0.487648	0.584779
TraesCS1A02G222800.1	0.310375	0.304166	0.683354	0.100987	0	0	0.980154	0.234345	1.11429	0	0	0	0.409949	0.488575	0.417983	0.356309	0.412686	0.106458	0.497652	0.411678	0.167997	0.59906	0	0.0857656	0.342028	0.520056	0	1.34437	2.64926	1.345	0	0.230689	0.615822	0.762456	1.95464	0.336296	0	0.587018	1.14319	0.274704	1.42504	0.67762	0	1.04337	0	0.199609	0.199609	0	0.717337
TraesCS1A02G222800.3	0	0	0.0960726	0	0	0	0	0	0	0	0.00505606	0	0.664889	0.528155	0.018205	0	0.211094	1.89382e-07	0.755011	8.65791e-07	0.738105	0	0	0.283414	0.262666	0	0	0.628722	0.468279	0	0	0	0	0	0	0	0.0961849	0	0.0809922	0	0.121343	0	0	0	0	0.367508	0.367508	0.0992611	0.26742
TraesCS1A02G243900.1	0	0	0	0	0	0	0.12919	0.191945	0.159837	1.31184	0.281064	0.11528	2.01908	1.51638	1.32039	1.12611	3.50079	2.58834	0	0	0	0	0	0	0	0	0	0	0	0	0	0	0	0	0	0.0936883	0	0	0	0	0	0	0	0	0	0.1056	0.1056	1.78184	0.492541
TraesCS1A02G249400.1	1.52842	1.32254	1.86876	0.114592	0.382467	0.901033	2.20571	0.400975	2.77535	2.00864	0.0539248	1.49348	3.27601	2.88274	3.68042	4.65614	5.58926	3.84818	1.38505	0	1.16632	0.511951	0.120572	0.121809	0.740888	1.51205	1.03223	2.93104	3.43168	1.40194	1.61438	1.10263	0.0891362	1.07598	1.2774	1.39977	2.07603	1.29157	8.20529	2.01518	2.98334	1.41332	0.988274	2.11102	3.29046	2.8804	2.8804	4.5315	1.44144
TraesCS1A02G249400.2	1.8952e-05	0	0	0	0	1.28419e-05	0	0	0	0.932783	0	0	0	0	0	0	0	0	0	1.18255	0	0	1.2289	1.02867	0	0	0	0	1.32964e-09	0	0	0	1.50597	0	0	0	0	0	0	0	0	0	6.98678e-06	0	0	0	0	0	0
TraesCS1A02G249400.3	0	0.575436	1.67608	1.60991	1.28248	0.555696	0.497037	1.73958	0.158208	0.491566	1.76626	0.000400199	2.26528	1.40591	0.09094	1.25705	0.965234	4.13454	0.751487	0.646868	0.40831	1.17904	0	0.623054	0.930425	0.839377	1.22648	0.720611	0.375231	0.697987	0.772684	0.834422	0.427763	1.18609	1.76352	1.95083	0	1.20348	0.0184197	0.588457	0	0.938044	1.73002	2.45066	2.27503	2.06328	2.06328	0.466564	1.52148
TraesCS1A02G249400.4	0	0.014487	0	0	0	0	0.388718	0	0	0.345425	0.0005961	0.484216	0.551335	1.3453	0	1.49694e-08	1.69854e-05	1.728	0.080979	0.189121	0	0	0	0	1.2242	0	0	0	0	4.20541e-06	0	0	0	0	3.91914e-06	1.39049e-08	7.80861e-06	0	0	0	0	0	0	0.664452	0.138912	1.19167	1.19167	0	2.3036
TraesCS1A02G249400.5	0	0	0	0	0.118934	0	0	0	0	0.00650613	1.62381	0	0	0.000340002	0	0	1.00235e-08	2.30023e-06	6.76128e-08	0	0.105098	1.2735	1.00188	0.148257	0	0	0	0	0	0.590678	0	0	0	0	0.438823	0	1.77269	0	0	0	0	0	0	0	0	0	0	0.394541	0.0037415
TraesCS1A02G280600.1	2.88377	3.03788	4.74746	1.72529	1.6502	2.06053	4.12998	2.27785	3.3474	4.57005	7.71066	6.84969	5.95808	5.79759	5.99599	7.5485	8.90703	9.72784	2.9988	2.98242	2.97037	2.61327	1.21133	1.58057	2.396	2.98474	2.49662	4.38754	4.9451	1.98518	3.34773	2.70966	2.50623	2.77321	1.6226	3.4217	5.80452	4.27918	6.5441	1.79813	2.17588	1.75525	1.40053	3.07854	5.12982	8.46871	8.46871	7.4168	8.94307
TraesCS1A02G286500.1	0.620685	0.495614	1.3293	0.352231	0.434848	0.386778	0.422303	0.311219	0.998804	0.254457	0.132494	0.0755558	0.127097	0	0.0336034	0.154499	0.0811854	0.0396942	0.580254	0.833676	1.00457	1.55731	0.544978	0.450401	0.652905	0.924931	0.651162	1.51344	1.51555	1.36726	0.644723	0.445374	0.929617	0.664767	1.4428	1.44637	1.45155	1.66799	4.49629	0.931237	1.14467	1.00042	0.669633	2.50399	4.39342	0.201165	0.201165	0.514114	0.290192
TraesCS1A02G331200.1	1.11678	0.37253	1.79652	0.809017	0.413904	0.847281	1.57915	0.348132	1.56373	1.64658	2.00055	1.2693	2.62743	1.93247	1.89768	2.48587	2.88779	3.62816	0.506242	1.25694	1.52871	1.47839	1.10464	1.26838	1.58535	1.86353	0.817759	3.46655	3.69359	1.48329	0.504069	1.45318	1.22654	1.05849	1.95096	1.07332	1.29215	1.7051	4.05042	2.29005	2.18235	1.21184	1.24667	2.60377	3.09977	2.66774	2.66774	3.30693	2.5094
TraesCS1A02G331200.2	0.000164792	0.698114	0	2.14035e-05	0.177334	0	0	0.50544	0.000185246	0.611537	0	0.0599874	0.0548981	0.00521006	0.266728	0	0.0989645	3.23662e-09	0.984336	0.427108	0	0	0.00010786	1.73978e-09	0	0.207002	0.642815	4.7834e-06	0	0	0.661659	0	0	0.695505	3.30175e-05	0.723259	0.895783	0.771863	0.488459	2.76961e-10	0	0.604813	1.01525e-09	0	0.95957	6.64869e-06	6.64869e-06	0	0.913065
TraesCS1A02G348500.1	4.95236	5.64732	7.09536	4.23017	3.33641	3.77015	4.34251	4.58294	6.24782	1.91485	2.69868	1.48198	0.943858	1.69203	1.12454	2.61817	2.98363	2.46114	6.10738	7.90303	7.69323	7.01811	8.72606	4.88455	7.62982	12.3298	12.3965	5.77787	6.81495	4.1561	3.16134	4.48854	5.1748	4.45359	4.71964	3.7287	3.99242	5.04015	15.1583	11.0025	5.84878	6.81385	4.59103	6.52724	16.8665	2.86064	2.86064	2.02609	2.38014
TraesCS1A02G365600.1	2.15761	2.15333	3.56836	1.60149	0.859277	0.990712	1.99504	1.51438	2.57705	0.610712	0.807471	0.389186	0.461151	0.927224	0.241588	0.672959	0.94388	1.23947	1.91653	1.87505	1.91598	1.95076	1.34266	0.552343	1.52405	2.05415	1.34796	3.76532	4.93732	2.76352	0.759246	1.30824	1.40973	2.60341	3.8965	3.74515	1.73605	2.83859	6.96209	2.75332	4.54358	2.95607	2.12447	7.55065	5.86901	0.809655	0.809655	0.945132	1.08065
TraesCS1A02G371600.1	6.03678	6.12761	8.74137	4.95871	3.99017	4.98347	5.45704	6.5022	5.56859	17.0833	7.14214	8.62135	20.8769	19.2972	15.3594	23.4668	28.0477	27.3938	3.56687	3.51418	4.21588	4.27537	4.8172	5.39037	4.58576	5.48921	3.77388	4.86594	2.63076	3.92241	5.3829	4.55777	4.60905	4.24559	3.84403	6.13986	4.15707	5.14022	4.93921	4.15877	4.63846	4.0842	3.8516	2.25194	3.35525	12.5168	12.5168	17.7709	11.8287
TraesCS1A02G377500.1	0.38806	1.55731	2.54862	0	0	1.04925	0.654063	0	3.92862	17.0997	4.31558	4.07836	11.2037	11.5614	4.8954	10.6387	16.1915	8.53676	0	0.398864	0	1.89694	0	0	0	0.973769	0.522489	0	0	1.12383	0.534522	0.457932	0	2.40483	0.534075	1.26776	3.10848	1.96924	3.73667	0.510816	0	0	1.57691	1.57772	0	21.184	21.184	23.5623	7.20634
TraesCS1A02G378500.1	2.61967	1.6875	3.04554	0.393596	0.223785	0.737248	0.265602	0.655276	0.552125	0.0755191	0.068978	0.0790859	0	0	0	0	0	0.166626	0	0	0.184682	0	0	0	0	0.137767	0.0753025	0	0	0.0772196	0	0	0	0	0.0811368	0.12998	0	0.231324	0	0.231411	0.0771276	0.0743593	0	0.33345	0.572393	0	0	0	0.205055
TraesCS1A02G383800.1	8.64193	5.73345	13.4383	5.04645	3.41511	2.28813	5.07709	2.50778	6.98498	2.37258	1.08416	1.1558	1.04127	1.00518	1.41491	0.993349	2.09197	1.59304	6.23046	3.95946	15.3534	4.22171	1.40223	0.491325	1.85335	5.10621	5.8645	4.37917	6.35002	2.60314	1.18424	2.67538	3.01476	2.34269	14.1223	6.60264	1.58297	13.1747	2.84366	3.2868	18.5635	23.0696	2.835	32.4148	1.92847	5.49553	5.49553	5.20024	7.0127
TraesCS1A02G387400.1	0.0867956	0.0708582	0.108344	0.0580841	0.103228	0.0319445	0	0.0741448	0.0552564	0.757119	0.328744	0.12155	0.639374	0.839347	0.312628	1.29217	1.50665	1.74304	0	0	0	0	0	0	0	0	0	0.0743107	4.49962	0.854029	0	0.21997	0	0	0.928455	0	1.34036	0.165825	3.83356	0.0798418	1.84764	0	0.639655	22.5635	1.29577	0.296293	0.296293	0.820947	0.449922
TraesCS1A02G400500.1	0.571219	0.680393	1.30335	2.46474	6.63711	6.83024	1.69698	1.80226	0.843202	1.07512	4.39807	1.19635	2.01879	0.739279	0.559025	0.467244	0.30716	0.91518	5.10231	8.1397	3.43344	7.97803	1.09525	6.46275	2.18478	1.93203	3.51367	0.416582	0.87383	0.92987	0.163899	0.482138	0.200486	1.00011	0.591196	0.426385	0.171426	0.506468	1.70057	3.63376	0.279583	0.486095	0.219406	1.85456	1.09656	0.461022	0.461022	0.736556	1.32747
TraesCS1A02G403500.1	0	0	0.105882	0	0	0	0	0	0.133006	0	0	0	0	0.160851	0	0	0	0	0	0	0	0	0	0	0	0	0	0.135553	0.296838	0	0	0	0.137935	0	0.173289	0	0	0	0	0.231253	0	0	0	0	0	0	0	0	0
TraesCS1A02G403500.2	0.267239	0.175035	0.684673	0.446596	0.172149	0.391955	0.64243	0.389385	0.632647	0	0	0	0.107221	0	0.051358	0.060291	0.212192	0.0850803	0.233974	0.307221	0	0.176441	0.236502	0.263258	0.234355	0.471356	0.387389	0.494544	0.496823	0.608506	0.0915316	0.527429	0.368652	1.00404	0.945561	1.28833	0.25449	0.191517	1.10625	0	0.900651	0.552959	0.634862	0.806671	2.64027	0.373822	0.373822	0	0.196958
TraesCS1A02G403500.3	0.450196	0.400023	0.870859	0.456373	0.286971	0.309629	0.921589	0.534304	0.740663	0.271921	0.346916	0.238289	0.295584	0.297246	0.213532	0.41213	0.333382	0.418007	0.348137	0.440331	0.414872	0.471972	0.426054	0.316286	0.337776	0.653821	0.530131	0.924096	1.72722	0.434939	0.819186	0.412046	0.274635	0.666475	1.23304	1.02398	0.9653	0.746438	1.42911	0.555266	0.591206	0.3471	0.456395	0.979229	2.07694	0.485182	0.485182	0.498623	0.719403
TraesCS1A02G404200.1	4.23214	3.91627	3.77978	2.76279	2.32871	3.27014	3.13528	2.3316	3.38163	1.80836	0.594562	0.681395	0.57077	0.642733	0.40222	0.308121	0.729767	1.11637	1.24155	0.996784	0.52992	0.310627	1.22105	0.898047	1.72925	3.82558	1.80305	0.730357	1.3883	1.40463	0.793298	1.54095	1.05605	1.47554	1.48479	1.00433	4.96026	1.85977	8.45017	3.25205	1.77221	2.13639	0.872553	7.95642	16.4878	0.886958	0.886958	1.47112	0.854869
TraesCS1A02G406500.1	1.93707	2.79243	2.60029	12.0668	23.6172	32.5025	6.42027	20.163	0.927815	3.09542	28.8451	9.25292	1.45458	1.20452	3.69549	0.823944	0.916472	0.187091	9.30041	9.08216	5.29024	10.6566	4.82087	18.7553	3.97258	4.4742	5.95206	0.205676	0.200128	0.250057	1.00336	2.15508	0.469776	0.882726	0.089306	0	0.269593	1.73314	0.361829	1.20814	0.170878	0.161727	0.371356	0.122994	1.24746	3.49124	3.49124	0.551407	10.5362
TraesCS1A02G420800.1	3.18126	2.63183	5.99276	2.7429	2.4466	1.93331	4.3417	2.5649	4.31212	2.28754	2.03518	1.53014	1.87421	1.68037	1.24499	2.19455	2.12658	2.28366	3.06999	2.29928	2.94748	3.2352	1.90509	2.27327	2.41116	2.8685	2.54498	6.80586	9.60596	3.623	2.41388	2.93533	3.37382	3.48183	9.12475	4.26243	11.737	7.42415	36.2603	3.11861	6.14059	4.33313	2.35661	14.9481	31.7857	3.03056	3.03056	3.65989	2.73284
TraesCS1A02G420800.2	0	1.39838	0	0	0	0	1.77354	0.421867	0	0	3.14006e-05	0	0.0304972	0.0822626	0.410317	0	0	0.0887122	0	0.480683	0.0245093	0.513576	1.22576	0	0	1.50605	0.267738	0.093033	0	0.0488841	1.23517	0	0	0	0	0	1.26516	0	5.4087	0	0.688972	0	0	0	0	1.02034	1.02034	0.765539	0
TraesCS1A02G420900.1	31.1226	35.6971	42.1287	30.2647	27.1377	38.2146	31.7372	39.2678	30.2654	26.4107	11.2654	10.4317	25.2971	24.8506	17.2017	22.973	31.0498	24.5455	12.0197	8.80592	12.5084	11.6093	15.8289	14.3137	13.7822	18.8226	17.9994	15.6729	12.5696	11.979	15.0112	15.1764	18.6552	15.5367	10.3731	12.3777	18.9713	15.751	25.7795	28.6288	20.9399	16.5214	13.4093	19.9623	17.2209	27.6665	27.6665	51.616	27.5854
TraesCS1A02G420900.2	0	0	0.319149	0.181718	0	0	0	0.182815	0	0	0	0.310848	0	0	0	0	0	0	0	0	0.216796	0	0	0.201089	0	0	0.214224	0	0	0.421938	0	0.639522	0	0	0	0.249565	0	0.276574	0	0.243291	0	0.729959	0	0.301453	0	0.583988	0.583988	0.159796	0
TraesCS1B02G001100.1	18.8268	19.297	39.2532	15.441	12.4039	12.4869	30.4557	13.2559	29.1434	13.4001	10.2733	7.29961	11.0633	10.3821	7.04835	12.4399	11.2675	16.4369	16.6044	17.6278	20.3553	20.1718	10.0816	10.1301	15.5752	17.2919	12.8995	45.1017	62.3045	30.8063	15.5353	15.1431	18.6981	26.8587	55.2661	22.4547	21.6508	50.3299	56.5221	40.0176	56.483	52.4969	30.9182	72.6244	57.4589	18.2608	18.2608	20.3545	18.015
TraesCS1B02G032500.1	0.31804	0.462356	1.12195	0.794717	0.40698	0.574752	0.953941	0.931973	1.38545	0.126044	0	0.100355	0.194464	0.383853	0.152758	0.432448	0.318612	0.325758	0.491573	0.404474	0.364149	1.02759	1.03302	0.752033	0.771806	0.916372	0.733057	0.822047	1.21945	0.375733	1.26748	0.741835	1.01919	1.90531	1.70825	0.0896146	0.738927	0.502018	2.40706	0.504912	2.06528	0.944011	1.29175	2.94605	0.819784	0.770508	0.770508	0.255038	0.254527
TraesCS1B02G032500.2	0.165332	0	0	0	0	0	0.639956	0	0	0	0.0839974	0.000455351	0	9.73191e-09	0.000549119	0	0	0.094098	0	0	0.0013461	0.270167	0	0	1.60774e-09	0.252674	0	0	0	0.321438	0	0.454441	0	0.138058	0.514883	1.21529	0	0	0	0	0	0	0	0	0.00495557	0	0	0	0.456223
TraesCS1B02G036900.1	4.35387	4.22433	5.9593	3.73078	4.20434	3.33801	5.1689	3.66918	3.55575	0.657562	0.503125	0.747728	1.98644	2.35904	1.47365	2.23091	2.47256	4.41595	0.777455	0.399101	0.427508	2.8357	1.51833	1.51351	3.11149	3.89177	3.15448	0.628072	1.3059	0.340125	2.45966	1.69612	1.55521	2.78081	2.90933	2.14538	0.410291	1.29661	0.312569	3.48177	3.01941	3.05631	2.38952	3.07599	0.852782	1.38394	1.38394	1.00659	3.31257
TraesCS1B02G037900.2	1.00029	0.665799	1.52144	1.17318	0.659639	0.532161	1.3287	0.407428	0.680882	1.40351	1.08983	1.61969	2.43683	2.35843	1.50187	2.07509	2.74348	1.3275	1.06818	0.49636	0.81327	1.21012	0.638476	0.49468	1.45726	0.643381	0.955595	1.60053	1.29094	0.958232	0.85645	0.645419	1.03469	0.870524	1.04464	0.2447	0	1.2952	1.9137	1.26137	2.33054	1.95547	1.01794	0.770585	1.99921	2.21025	2.21025	1.9767	1.86332
TraesCS1B02G037900.1	1.02944	0.675113	1.98139	0.609807	0.323789	0.668247	0.785262	0.856579	1.43429	2.64636	1.97049	1.12493	2.02663	2.41906	1.92436	2.7525	3.75615	2.76469	0.644067	0.744139	1.00122	1.13011	0.955825	1.0304	0.333372	0.989441	0.634965	1.28466	1.51476	0.724357	0.642437	1.18434	0.700219	2.32557	1.64387	0.657764	2.56738	0.892722	1.57062	1.33862	0.870399	1.10767	0.101884	1.79844	1.8956	2.54289	2.54289	2.17805	2.10124
TraesCS1B02G086200.1	4.00501	4.36738	7.85215	3.31807	2.76432	3.60498	5.13399	3.22091	5.91519	2.32723	2.85311	1.32079	2.33073	2.49343	2.52548	2.90212	2.68164	4.61078	3.01699	3.53998	2.91506	3.95007	1.39852	1.81555	2.52345	2.82239	3.04873	5.71036	6.09925	3.73438	3.24625	2.5054	2.73069	3.8932	6.15006	3.00252	1.86637	6.59649	5.47336	6.04956	6.37595	4.51566	3.5028	6.84436	7.55371	4.37412	4.37412	4.70609	4.13311
TraesCS1B02G090600.1	40.5611	40.5333	47.6589	30.8993	28.0726	30.7433	36.421	41.0897	29.7904	17.979	13.7945	9.80335	10.5489	11.5707	9.20079	10.6617	12.5359	17.2505	7.1863	6.2192	6.51176	6.41102	4.71837	4.82096	5.9543	4.81207	5.12933	18.4299	24.2431	11.3718	6.30856	6.01518	6.44158	5.84106	16.9861	10.5867	14.586	19.6698	37.5479	8.05489	12.9711	10.3462	7.59807	48.0181	33.0117	30.594	30.594	26.6588	25.9203
TraesCS1B02G098700.1	0	0	0	0	0	0	0	0	0	0	0	0	0	0	0	0.567201	0	0	0	0	0	0	0	0	0	0	0	0	0	0	0	0	0	0	0	0	0	0	0	0	0	0	0	0	0	0	0	0	0
TraesCS1B02G098700.2	7.23777	6.04817	13.2524	3.35838	4.06986	3.8999	6.78222	2.98197	9.58482	21.5775	10.0891	9.43191	22.8875	18.8275	16.9307	28.2694	29.5735	40.9552	1.45469	2.65012	1.26186	2.1109	1.79548	2.09958	2.58944	2.55408	1.26841	8.07422	10.0951	5.52206	5.99171	4.61804	5.53589	6.79921	6.29567	5.66605	11.5451	7.12164	14.4015	5.43455	4.92723	7.33352	5.88541	12.1131	13.3284	15.1811	15.1811	19.0068	13.552
TraesCS1B02G109400.1	1.94542	1.7403	3.00937	3.02205	3.25288	2.25221	0.858247	1.57308	0.261473	0.254882	0.428579	0.245969	0.323004	0.297483	0.155278	0.24988	0.337601	0.403317	0.0825272	0.179791	0.241945	0.105332	0.170159	0.166508	0.381043	0.396843	0.234041	0.255556	0.659411	0.204864	0.333557	0.510725	0.184149	0.273263	0.398867	0.377975	0.171696	0.380347	0	1.00344	1.31149	1.22099	0.188445	0.246157	0.253758	0.292712	0.292712	0.200368	0.803598
TraesCS1B02G119600.1	16.8469	13.7511	28.5017	6.86863	2.90958	5.00952	1.8088	3.13624	1.51635	0	0.0833748	0	0.368421	0.0683367	0.0432861	0.171132	0.104618	0.82924	0	0	0.338894	0.148024	0	0	0	0	0.133385	0	1.00662	0	0	0	0	0	0.20899	0.0404182	0	0.302534	0	5.88541	1.02213	0	0.268481	2.27087	0.227181	0.209525	0.209525	0	1.27302
TraesCS1B02G119700.1	9.94073	9.8873	12.5064	3.19006	3.43763	4.32449	1.41561	2.05949	1.40808	0.391847	0.0913825	0.408245	0	0.0732122	0	0.185432	0	0.365714	0.180332	0.187316	0	0	0.0734971	0.0404879	0.0927469	0.133697	0.153019	0.061981	0.971315	0.277437	0.0974133	0.0428885	0	0.24815	0.256242	0.0422977	0.612079	0.839386	1.09559	1.65656	1.27231	0.240854	0.479137	2.36681	2.16972	0.235676	0.235676	0.327728	0.240119
TraesCS1B02G141100.1	20.1667	20.1095	23.9605	12.0367	13.8341	11.6044	4.19588	5.76121	4.37954	1.55374	0.770899	0.80322	1.5705	1.65242	1.20805	2.09569	1.20742	2.53247	1.64511	1.83957	1.55754	1.32086	1.53622	1.65323	1.70608	2.01119	1.64127	3.42083	2.53261	1.9918	2.04023	0.92416	1.6294	2.7673	3.56321	2.91982	1.3718	2.74923	2.01194	2.94978	3.09256	1.84009	2.88398	2.3825	3.94084	1.10511	1.10511	1.41299	2.99589
TraesCS1B02G143800.2	0.487108	0.375552	0.756088	2.63989	2.00768	2.50848	5.24137	2.60778	4.33671	1.02688	0.958843	0.664992	5.57245	4.20431	3.33262	5.7099	5.96051	9.15312	0.67854	0.664152	0.507407	3.17493	1.73869	1.79186	2.71192	3.24991	1.78247	1.49476	2.516	0.709046	4.32437	3.68823	3.65084	3.57125	6.43199	3.99797	1.64199	1.02211	2.60186	3.40273	6.28374	3.2987	3.00854	11.9541	1.59787	2.04028	2.04028	2.02419	6.83107
TraesCS1B02G143800.1	0	0	0	3.31859	3.47678	5.05369	3.6384	5.26922	2.96771	0	0	0	0.123639	0	0.0529258	0	0.385639	4.91872e-06	0	0	0	1.00538	0.252172	1.25177	0.404017	0.688089	1.752	0	0	0	3.12584	4.27506	4.74801	2.34898	4.51238	1.6755	0	0	0	4.34632	4.62574	4.1475	3.58135	12.5405	0	0	0	0	0
TraesCS1B02G148000.1	11.854	9.77079	21.7483	7.74314	5.95998	11.6286	11.282	5.6779	15.2407	4.95438	1.92828	2.16715	4.63013	3.6616	3.84765	4.89111	5.18634	7.47191	10.2175	9.53351	8.69203	14.3203	9.21411	7.14234	8.49016	9.35028	9.02261	28.445	26.0453	17.9484	10.119	8.62464	10.7647	15.6062	25.3996	21.0436	22.7407	32.0832	34.191	27.5227	22.9293	17.4224	11.333	48.0935	32.7131	6.19659	6.19659	10.1696	8.38054
TraesCS1B02G152000.1	0	0	0	0	0	0.277321	0	0.602978	0	0	0	0	0.725656	0	0	0.403351	0	0	0	0	0	0	0	0	0	0	0	0	0	0	0.30615	0	0	0	0.722356	0.750893	2.19104	0.421099	4.67999	0	0	0	0	0	8.16038	0	0	0	0.343308
TraesCS1B02G152000.2	4.83329	4.73093	9.04156	5.03489	4.02487	3.6696	8.98368	4.76475	6.65264	9.43924	6.83154	5.77434	11.9129	11.9078	9.70714	12.7415	15.4564	16.7331	5.31553	4.30154	5.32	5.13791	3.82607	5.1346	4.51734	5.21067	4.44024	9.47269	9.56799	4.82805	4.21181	4.08452	4.38534	5.75086	6.36822	6.61862	6.77137	7.41592	14.8898	4.77755	7.76686	5.13166	3.92588	12.468	11.4474	14.3208	14.3208	14.1557	12.5446
TraesCS1B02G168800.1	1.70394	1.57884	2.81623	1.44153	0.784245	1.32299	1.77585	1.00974	1.84031	0.971374	0.599219	0.506256	0.916384	0.71536	0.640156	0.437907	1.25078	1.06372	0.866531	1.24982	1.51001	1.41228	0.796995	1.02701	0.934465	1.22712	1.07196	2.70859	2.29689	1.60729	1.38811	1.37832	1.27746	1.49199	1.90804	2.24504	2.86533	2.38671	4.34443	1.06007	1.85283	1.56579	1.14628	3.07213	3.35397	1.99397	1.99397	1.93798	1.06635
TraesCS1B02G171100.1	2.23474	3.08282	4.79038	1.38286	1.63253	1.52968	4.16239	2.64377	3.18654	0.457206	1.18054	0.356488	0.666167	0.712419	0.598825	0.485858	0.680869	0.749228	2.43254	2.50507	2.15329	3.2519	1.99947	1.6367	2.23354	2.83958	2.2373	5.55122	6.53987	2.7894	2.42183	2.40091	2.35567	3.28904	6.28782	4.11859	3.57463	2.49608	4.871	2.92776	3.9438	3.09188	1.80007	4.74735	4.67392	1.82931	1.82931	1.58604	2.02954
TraesCS1B02G171100.2	0	0	0	0.434586	0	0	0	0	0	0	0	0	0	0	0	0	0	0	0	0	0	0.151967	0	0	0	0	0	0	0	0	0	0	0.154264	0	0	0	0	0.173173	0	0	0.327324	0.139105	0	0	0.303636	0	0	0	0
TraesCS1B02G176400.1	0.157514	0.160588	0.359471	0.28545	0.228298	0.0854005	0.489905	0.119161	0.149909	0.510385	1.01503	0.87507	1.74681	1.29034	1.08295	1.07884	1.36849	1.63726	0.304628	0.305814	0.17057	0.436896	0.269596	0.349071	0.201043	0.18979	0.311788	0.441237	0.566529	0.141529	0.17282	0.0609304	0.0953939	0.247669	0.25886	0.34035	0.217821	0.250716	0.328816	0.62499	0.106067	0.0706328	0.0610744	0.0529646	0.262942	0.879965	0.879965	1.03093	1.37848
TraesCS1B02G177400.1	0	0	0	0	0	0	0	0	0	0	0	0	0	0.000962126	0	0	0	0	0	0	0	0	1.41664e-07	0.0239133	0	0	0	0.139456	0	0	0	0	0	0	0	0	0	0	0	0	0	0	0	0	0	0	0	0	0
TraesCS1B02G177400.2	4.67003	5.45423	7.39677	5.15669	5.77008	5.85684	9.49732	5.4822	3.98102	7.32925	10.4367	6.93136	12.586	12.2843	8.20253	15.3112	16.8381	10.1024	4.38512	2.77266	3.10664	4.18671	0.775962	4.10764	3.58979	3.75878	1.54618	5.1583	5.58894	3.14768	2.5658	2.71842	3.04447	3.18764	4.84936	4.38953	5.88955	3.83278	14.4008	4.26596	4.42501	3.43673	3.03832	2.88146	10.7238	11.5807	11.5807	11.7246	12.9286
TraesCS1B02G177400.3	0.000250071	1.11747e-07	1.81047e-06	0.00657099	0.000430056	0	0.368276	0	1.34322	6.18569	4.09717e-07	0.482152	2.0414	1.04198	3.00946	5.17332e-06	2.68039e-08	8.62911	0	1.40307	1.27375e-08	0.130132	3.48525	0.00103719	0	0.976779	2.94308	1.57478e-09	0.0971161	0.813155	1.11765	0.304151	0	1.4952	1.65391e-08	0.164789	1.34341	0.000398888	0	0.939801	0.0164598	0.0502487	5.7547e-08	2.40964	0	0.39269	0.39269	1.2438	0
TraesCS1B02G183500.1	2.34262	2.85599	3.06781	2.05963	2.40499	2.77476	1.23771	0.521929	0.627592	0.184507	0.152901	0.0501916	0.0403524	0.157307	0.170679	0.196167	0.051563	0.100998	0	0.141105	0.222657	0.145856	0.276803	0.399967	0.0972367	0.2937	0.0918561	0.233552	0.633431	0.375673	0.320978	0.912442	0.547465	0.140299	0.397707	0	1.00742	1.2875	1.29562	0.519532	0.793352	0.574353	0.540004	2.09241	1.22016	0	0	0.192664	0.260722
TraesCS1B02G200600.1	15.3105	16.0962	35.1713	18.6896	20.8392	24.5351	20.8206	26.5835	21.2302	121.597	88.073	74.1123	116.299	143.48	153.103	109.846	85.2328	110.455	82.4701	82.4489	64.6946	93.7677	57.7557	65.685	64.8525	70.6347	61.1501	56.7967	32.5971	32.6964	38.7294	26.3498	32.3271	55.0035	40.9786	52.4626	35.4164	47.7954	5.77401	78.9394	31.283	43.8892	37.5421	13.7913	1.82786	70.46	70.46	80.8553	109.012
TraesCS1B02G203300.1	0.12444	0	0	0.209792	0.184017	0.0950884	0.432415	0.147413	0.230204	0	0	0.357615	0.307345	0.173822	0	0.179401	0	0.0252201	0	0	0.203771	1.02066e-05	0	0	0	0	0	0	0.00076719	0	0	0	0	0	0	0	0	0.104601	3.14888	0	0.488627	8.87382e-07	0	0.33482	0	2.25862e-08	2.25862e-08	0.397495	0.475547
TraesCS1B02G203300.2	1.68573	2.56085	2.56228	1.50387	1.5349	2.3684	1.36578	2.18344	1.97947	0.645317	0.617883	0.390688	0.832754	0.609943	0.503781	0.510533	1.35465	1.32303	0.21117	0.365552	0	0.360078	0.312854	0.530309	0.197746	0.308097	0.25034	0.99845	0.921282	0.308347	0.492697	0.540268	0.284316	0.216093	0.61131	0.29319	0.7796	0.336848	0	0.25486	0	0.317516	0.182203	0.648137	3.5088	2.77096	2.77096	2.57827	1.00604
TraesCS1B02G222600.2	0.627592	1.42025	2.21499	0.515041	0.420919	0.335058	2.00974	0.711326	2.00673	2.85952	1.86413	0.940323	3.14404	2.97838	2.69997	3.04624	1.93041	3.47065	1.70338	1.553	0.648239	0.999185	0.579822	0.674693	0.796214	1.02078	0.850583	2.6035	2.91419	1.61812	1.41007	0.587005	1.05224	2.28298	2.32671	1.43047	4.82969	1.08375	4.31701	1.02845	1.54221	1.78803	1.71631	2.95613	6.71445	3.22315	3.22315	4.01697	1.82902
TraesCS1B02G222600.1	1.48764	0.344259	1.74668	0.733934	0.923434	1.05549	1.31901	0.724675	0.703893	2.18302	1.16469	1.33231	2.41233	2.03521	1.08445	2.16726	3.54646	2.56251	0.777333	0.426622	0.54452	1.10686	1.47368	0.792611	1.25868	1.76981	0.863713	2.74548	1.85833	1.54053	1.13933	1.63923	1.21326	0.626554	1.62285	1.39244	2.2336	2.78701	9.54232	0.975085	1.30988	0.7792	6.39216e-08	2.82495	3.85891	2.10234	2.10234	2.58913	2.35734
TraesCS1B02G224600.1	3.95737	4.94269	7.64516	4.12299	2.14464	2.45466	4.47401	3.41973	4.93636	9.07601	6.95951	6.05207	9.31333	11.1698	8.28675	11.8205	11.6066	9.65725	5.29181	3.07122	2.29527	3.70909	3.45861	4.38847	4.58337	4.31301	3.94148	7.58017	7.63909	5.37014	4.16259	3.79105	3.26575	6.9137	5.95788	7.80894	10.9207	7.53619	31.676	3.73654	3.75881	2.74708	3.81309	11.3407	20.8659	9.05164	9.05164	11.0428	9.67046
TraesCS1B02G224600.2	0.308105	0	0	2.52792	0	0.000159012	0	0	1.44794e-08	0	6.39732e-06	0	0	0.0193912	2.17246e-06	0	0	8.08701e-09	1.13535	5.49162e-07	0	0	0.00716423	6.64441e-10	0	0	0	0.000265381	3.85224e-07	1.96719e-09	2.00903e-09	0	0.238086	5.17379e-10	0	4.14682e-06	0	1.00644e-07	0	0	1.70915e-05	0.909246	4.61736e-10	0	8.91523e-09	0	0	0	5.03583e-10
TraesCS1B02G224600.3	1.96959	1.30443	2.87858	0.241225	3.42134	1.55476	3.0509	2.88698	1.826	2.73089	2.5748	0.960525	3.06062	2.97816	2.26808	2.02271	3.90694	5.11483	0.000102172	2.15285	1.47158	1.4133	0.906546	0.718673	1.22228	0.983567	1.54237	4.16734	3.02943	1.28423	1.41781	1.52416	1.84212	2.11309	2.37095	3.58788	5.44437	3.61252	7.922	2.23308	1.66389	0.653946	1.52717	4.47255	18.8631	2.34037	2.34037	3.53715	4.01835
TraesCS1B02G240600.1	3.50062	2.65057	3.79668	3.07433	3.20469	2.5775	4.41628	2.23618	2.47162	0.680448	0.99993	0.551158	1.36772	0.984054	1.31762	1.26317	1.64073	1.478	3.32936	2.0506	1.81802	2.21996	1.95625	2.7305	3.75028	3.06954	2.68439	2.49368	3.12778	2.00385	2.71888	2.46875	3.02021	2.63776	3.91857	3.19357	5.34924	4.70705	8.18633	5.16686	3.11173	3.9947	2.65196	6.93245	7.73737	1.6862	1.6862	2.58385	2.09103
TraesCS1B02G250900.1	7.99465	6.79763	19.4612	4.35358	4.86595	7.10115	1.94059	2.45402	2.8978	0.13881	0	0	0.272487	0	0.210154	0.585246	0.181036	0.568758	0.169676	0	0.174674	0	0	0.405375	0	0.127437	0	0.853357	0.988848	1.03763	0.27885	0.689062	0	0.540914	2.39298	0.238857	1.95702	0.815302	4.82717	0.564236	2.30352	0.503239	0.940378	7.04598	1.69037	0.142547	0.142547	1.04528	0.625406
TraesCS1B02G260100.1	2.1711	1.82807	3.81536	1.74316	1.83433	1.79449	3.91298	2.21267	2.56204	6.42202	3.29906	2.50492	7.59221	8.3766	3.86836	7.64846	9.99467	11.6388	2.4412	2.5912	1.37362	2.40936	1.86104	1.95498	1.47741	2.62411	2.18763	4.45974	5.03064	2.45596	2.02341	1.62467	2.01684	2.20322	4.22722	3.16056	2.95567	2.45005	6.6127	2.16801	2.71163	2.34873	1.95932	4.4052	7.65822	6.71157	6.71157	8.70597	5.45612
TraesCS1B02G260100.2	0	0	0	0	0	0	0	4.14223e-06	0.54485	0	0	0	0	0	1.329	0	0	0.324644	0	0	0.375886	0	0	0	0	0	0	0	0	0	0	0	0.25953	0.430069	0	0	0	0	0	0	0	0	0	0	0	0.267713	0.267713	0.277233	0.272487
TraesCS1B02G262300.1	0.365257	0.585251	0.463239	0.253306	0.289142	0.41206	0.547092	0.441021	0.484963	0.101903	0.150802	0.0441122	0.082191	0.0667211	0.0627149	0.0720984	0.0378533	0.145224	0.226343	0.18805	0.274274	0.280731	0.203426	0.168167	0.176196	0.13864	0.126469	0.376116	0.258029	0.127876	0.117799	0.118809	0.0839162	0.0414018	0.36191	0.0341934	0.212895	0.325263	0.68216	0.104583	0.632055	0.388883	0.109064	0.816687	1.16282	0.479881	0.479881	0.21024	0.276509
TraesCS1B02G267000.1	0	0	0.30196	0	4.64972e-05	0	0	0	0	0	0	0	0	0	0	0	0	0	0	0	0.39958	0	3.397e-08	0	0	0	0	0	5.33132e-10	0	0	0	0	0	0	0	0	0	0	0	1.28579	0	0	0	5.61931e-07	0	0	0	0
TraesCS1B02G267000.2	6.04713	5.39063	9.25101	1.90723	2.28724	2.86613	8.63017	4.05546	7.65758	8.60535	5.3739	5.70865	9.78949	7.92042	6.9057	9.00054	12.7342	12.1343	6.48517	7.40471	6.29077	7.52621	5.29281	4.29862	4.47091	6.06802	4.78052	14.3691	9.57238	7.68845	4.613	6.23021	6.20379	8.43085	10.4421	8.14677	12.6193	8.41287	14.9203	8.59356	8.53825	3.134	6.89848	12.6339	20.1542	10.2626	10.2626	12.3929	9.80816
TraesCS1B02G267000.3	1.16523	1.98117	3.32191	2.52879	1.59207	1.62809	2.82483	0.309651	2.47901	4.92181	5.65647	1.66122	6.37086	5.41932	4.83615	8.46064	6.61459	8.74741	1.77134	1.83884	0.343266	1.748	0.953602	2.25056	2.33876	2.70739	2.03836	4.11456	6.71588	2.12514	3.18391	0.882606	0.731264	2.45552	2.94434	3.40553	1.55689	0.875141	14.1525	1.03186	1.57863	3.46582	0.349625	1.41223	2.43183	5.05038	5.05038	5.11284	6.47081
TraesCS1B02G267000.4	0	0	0	0	0	0	0	0.275362	0	0.776685	0	0	0.303399	2.04764	0	0	0	0	0.645312	0	0.312421	0	0.000366428	0	0.298117	0	0.79438	0	0	0	0	0	0	0	0	0	0.717895	0	2.02818	0	0.623659	0	0.279301	0	0	0.641914	0.641914	0.436195	1.19362
TraesCS1B02G267000.5	0	0	0.847666	0.360643	2.75738e-10	0	0	0	0	0	0.410533	0	0	0.413229	0	0	0	0	0	0.221606	0	0	0	0	0	0	0	0	0	0	0	6.72803e-09	0	0	1.42298	0	0	0	0	0	0	0.434836	0	0	0	0.385917	0.385917	0	0.232479
TraesCS1B02G267000.6	0	0	0.28309	1.19617	1.36438	0.0012066	0	0	0	0	0	0	0	0	0	0	0	0	0	0	0	0	0	0	0	0	0	0	0	0	0	0	0	0	0	2.55926e-10	0	0	0	0	0	0.696561	0	0	0.161243	0	0	0	0
TraesCS1B02G281600.1	3.06971	4.08424	7.89298	2.76308	1.21711	2.75047	2.48744	1.95542	3.12191	0.55347	1.26234	0.923771	0.920662	1.14574	0.798092	1.05981	0.619305	1.27555	1.86203	2.45195	2.81676	4.34477	2.90802	2.44147	2.54916	3.37609	2.74101	6.43881	11.6138	6.15011	3.35966	4.70216	4.44622	4.14561	7.52389	4.18877	9.46005	11.3152	22.8824	5.01146	12.2561	9.06876	3.89249	35.1681	13.4006	2.376	2.376	2.25715	2.6274
TraesCS1B02G288700.1	0.205473	0.55415	0.444388	0.164789	0.207178	0.183195	0.258093	0.0952991	0.394817	1.03499	1.05942	1.0383	0.62936	1.14471	1.53558	1.23533	1.42312	1.45644	0.474909	0.465357	0.469029	0.117317	0.166023	0.182901	0.366756	0.553784	0.220343	0.629323	0.812364	0.507349	0.16508	0.339027	0.20192	0.279776	0.714489	0.858835	1.55382	0.680079	2.20052	0.792104	0.901125	0.435188	0.265161	1.29942	3.13793	2.01257	2.01257	1.76215	1.48584
TraesCS1B02G294300.1	18.2019	20.8922	3.66687	11.2447	2.24147	0.652475	1.13251	0.139523	6.33651	0.0582641	0.237731	0.0276077	0.110002	0.126399	0.077646	0.439304	0.401106	0.325184	0.368454	0.467389	0.786972	0.346478	0.661446	0.131732	0.259461	0.409981	0.360929	1.51865	4.08813	1.408	0.733337	1.01275	0.886068	0.487797	2.17868	0.237026	1.54982	1.7207	5.21843	0.559409	2.94557	2.29784	0.377345	4.96499	6.59909	0.201677	0.201677	0.414033	0.254217
TraesCS1B02G336300.1	32.6395	40.0791	62.1262	24.3057	25.556	27.3395	33.5754	27.5491	28.5129	80.2182	86.6933	50.2207	78.0297	102.011	82.6478	74.8694	115.083	62.1696	65.2498	57.9951	80.2038	66.7629	72.8727	74.3943	78.4875	98.0594	86.0568	64.2363	37.769	27.367	27.8992	19.9694	23.3984	31.474	26.9181	31.0866	63.6355	45.9048	146.653	66.4448	25.2801	25.5617	19.2539	37.5337	125.083	101.341	101.341	74.0665	113.522
TraesCS1B02G337800.1	3.64356	1.33915e-06	5.31419e-10	3.05365	1.95637	0.620027	1.50843	0.0112013	4.19824	1.14512	0.0721133	1.3039	0.00033394	0.779119	0.00264423	0.000260863	1.76277	0.231772	0.000371242	2.44442e-05	0.200176	1.12116e-07	0.00944811	1.2744e-05	3.06643e-06	6.32136e-05	3.40573	0.0248783	5.97707	0.000702815	0.699799	1.01656	0.0219362	0.79965	4.19193	5.25388	0.00846349	2.72482	1.22076e-09	1.39764	0.0126233	0.0704483	1.15222	0.00050839	17.6098	0.674758	0.674758	5.0397e-07	4.90213e-08
TraesCS1B02G337800.2	2.54186	6.31835	10.387	1.70666	2.29843	2.68462	7.35069	3.88839	2.42337	11.8789	8.68976	5.44869	16.1815	12.6674	11.1555	13.5895	14.4997	16.1309	7.66434	6.91828	4.31352	6.73188	4.36489	4.909	3.91675	6.00594	1.13606	11.0817	5.98712	5.18181	6.9782	4.49193	5.51206	4.7049	3.71517	3.67419	14.7597	3.15414	23.5012	2.93441	5.82124	3.67247	2.74051	5.33441	4.30684	12.6549	12.6549	15.2222	11.3933
TraesCS1B02G354900.1	1.25236	3.50819	2.82535	1.12132	1.05584	1.37927	1.46261	2.07082	0.758976	0.272042	0.989509	0.0935714	0.0797479	0.0897819	0	0	0.100907	0.0981058	0.334521	0.692148	1.50122	0.480261	3.52544	1.5698	1.10941	0.985362	0.862302	0.345857	0.669527	0.275032	1.61463	5.02529	3.541	0.371383	0.687398	0.315213	0.284645	2.629	8.92557	0	2.65803	6.93399	0.364619	0.926923	5.12077	1.06337	1.06337	0.520223	0.94764
TraesCS1B02G357400.1	1.77718	0.408344	1.14956	0.547868	0.713699	0.226621	0.344114	0.31127	0.417602	1.89315	4.45429	3.28118	2.31148	3.7115	2.3902	1.04656	3.29183	1.91209	0.831809	0.383081	0.768825	0.969997	0.940362	0.353381	0.178879	0.244625	0.0890747	3.18824	2.39637	0.548853	1.15906	0.478729	0.857534	0.896939	0.95781	1.04981	1.11117	1.26063	2.22921	0.546531	0.0913442	0.29445	0.8613	0.526268	3.94168	4.56256	4.56256	3.47213	5.43137
TraesCS1B02G360800.1	7.51364	7.79826	16.4597	4.79905	3.87844	4.28902	7.08568	4.05097	9.17442	2.7814	4.51452	2.38209	2.94491	2.97747	2.31791	2.5942	2.51139	2.56948	6.43321	7.54518	7.51245	9.8304	5.69533	3.74554	6.06509	6.94466	5.68286	24.59	38.686	19.9307	11.5644	11.5163	12.9503	19.7454	36.9326	22.0031	24.614	33.8633	66.6724	21.4046	25.6552	22.3454	14.774	57.2381	65.782	4.78515	4.78515	4.25408	5.88429
TraesCS1B02G366100.1	7.68041	7.52068	11.8388	5.50199	4.74385	4.35043	10.3378	7.7412	7.39394	5.68764	3.83255	2.79748	5.28814	5.88321	4.01194	6.39133	6.66376	8.30868	3.42945	3.3907	4.6682	3.11856	2.99431	2.25395	2.96705	3.14185	3.14339	4.80251	7.19112	3.81031	3.19928	3.43146	2.98414	3.294	7.5966	4.22842	4.85663	5.62039	14.8244	4.69956	7.40633	4.4621	3.12962	9.88904	12.8733	9.70044	9.70044	9.55091	7.51977
TraesCS1B02G367100.1	28.6109	24.5667	67.8263	19.6676	17.377	19.6402	48.2702	19.4301	47.5532	18.4163	15.151	9.40373	22.1664	24.6916	17.9062	21.6871	21.9931	29.7692	28.4983	33.1099	28.0168	35.0597	17.3453	19.1862	28.1727	33.5468	26.2447	53.8922	87.2	43.3182	22.4375	21.0065	19.5866	31.147	60.5571	47.9622	32.0113	50.0583	88.922	52.5351	55.96	45.2748	29.458	85.1091	89.4219	27.151	27.151	29.793	35.8037
TraesCS1B02G367800.1	3.30489	8.26087	2.54631	32.0477	47.3789	41.2663	9.58274	21.2999	4.51249	13.7014	59.3344	19.0031	5.55698	7.31816	10.4401	4.65968	3.08391	3.332	10.7147	6.26018	1.18182	2.35053	18.5538	56.9077	0.159589	0	0	0.372122	4.57836	1.93839	11.5236	8.44178	6.85678	3.78391	11.0401	1.01751	3.5774	9.58778	0	2.96952	6.6003	4.43391	0.995055	0.626875	0.314523	9.59086	9.59086	4.86057	22.9756
TraesCS1B02G371100.1	2.39639	3.14552	3.81497	1.55267	1.75752	1.73913	3.86833	1.93808	2.72762	6.46985	3.87565	3.68489	6.91485	8.69796	5.61989	8.74232	12.4061	11.5195	3.75782	3.2829	2.99201	3.43465	2.91047	2.837	2.83735	4.19695	3.12371	6.52546	6.31347	3.38463	3.33685	2.48353	3.0049	4.22207	4.39816	4.53136	4.79717	4.59805	9.02821	2.49917	3.88017	3.46969	3.1211	4.67199	6.61877	5.3039	5.3039	5.69562	5.85141
TraesCS1B02G371600.1	46.9243	39.0404	54.3345	20.0188	19.2225	20.0786	29.7607	41.9061	45.4414	8.44334	7.44476	3.96016	6.50278	11.5114	6.23503	15.5121	9.90356	13.1857	10.8663	8.85072	9.25236	1.83423	6.77406	8.37921	8.43683	8.76982	9.97969	7.07247	2.71836	3.014	6.73965	4.62638	4.51019	6.10543	3.70626	6.60162	3.64777	8.823	14.3843	7.18417	4.84008	5.46602	4.50426	2.70525	13.0281	14.0505	14.0505	13.1435	10.9498
TraesCS1B02G377300.1	2.77694	3.54804	7.0632	2.2685	1.95592	1.85387	5.00147	1.98325	4.06078	1.52342	1.46111	1.43602	0.467632	1.20369	1.05918	1.54142	0.683231	1.26071	3.08124	2.09964	3.16764	2.29597	2.29025	1.82871	3.97948	2.08449	2.65844	7.30332	12.2858	5.76416	2.73486	3.53903	3.40538	5.90885	11.7838	5.89909	5.45878	9.09844	17.8392	3.88996	7.46886	5.92528	5.95166	17.4886	22.5174	3.31295	3.31295	1.67556	3.3793
TraesCS1B02G383200.1	3.78675	3.22649	6.7216	1.82449	1.25677	2.0553	2.94614	2.82095	4.18644	1.16076	0.925128	0.728485	0.914419	0.681709	1.31477	1.1693	1.17113	0.354715	3.29672	2.61898	3.3564	2.76375	1.63404	1.53193	2.36743	2.978	2.64402	5.08414	4.81095	3.67082	0	2.22814	2.85242	3.82419	6.69453	4.18428	2.56838	4.09938	9.70523	3.83158	6.13092	4.99763	4.1019	8.84307	5.30789	2.76107	2.76107	2.95393	2.889
TraesCS1B02G383200.2	0	0	0	0.186757	0	0.00117705	1.04465	0	0	0	0.246232	0	0.74099	0.658781	0	0	0	1.53688	0	0.639444	6.17857e-10	0	0	0	0.381682	0	0	0	3.03641	0	2.5747	0	0	0	0	0	0	0.00301979	0	0	0	9.42089e-07	0	0	2.57147	0.0844241	0.0844241	0	0
TraesCS1B02G391400.1	7.1923	6.38344	15.2197	5.21539	5.2906	5.76611	7.51082	5.48247	6.52482	15.8954	9.32438	10.4969	16.0254	16.1252	12.4044	16.9764	16.3888	22.2436	6.90466	5.84121	6.76175	7.39821	8.10724	7.13621	6.96155	6.4699	5.9744	14.6875	11.0976	9.71599	7.34046	6.56301	7.50249	8.41185	9.00329	9.5715	7.62609	10.3687	9.24424	8.21532	11.0695	8.69507	6.58847	5.32757	6.28589	13.5238	13.5238	17.5433	15.9754
TraesCS1B02G394400.1	0	0.358136	0	3.74907	1.5967	7.11229	1.89585	8.37372	0.448918	0.371479	3.77401	2.27918	0	0.00861748	0.751002	0.417161	1.0026	0.468821	1.19396	0	0.615978	0	0	6.87192	0	0	0	0	11.1881	28.4624	5.83556	22.2288	4.057	0.797761	0	0	2.4884	7.41876	4.16323	0	80.602	26.5851	52.0182	6.2605	0	0	0	0.352472	1.7495
TraesCS1B02G397200.1	2.14883	2.1155	4.9935	2.48618	2.42362	2.67786	11.8632	2.53439	6.41925	11.7541	9.67657	7.75661	15.6757	23.9975	13.0723	15.2184	24.61	15.5656	4.79548	3.62871	2.7257	3.58231	3.99686	3.53835	5.94125	4.01073	5.29645	1.5086	2.99111	1.30437	3.34776	1.72083	1.15551	6.67841	6.14695	6.11844	8.22717	8.99689	3.6887	14.6455	4.9707	6.25266	9.33343	6.30103	4.0758	21.6447	21.6447	20.9118	19.7052
TraesCS1B02G411700.1	0.360951	0	0	0.984895	2.39955	1.1008	0	0	0	0	0.163174	0	0	0	0.105963	0	0	0	0	0	0	0	0	0	0.730125	0	0	2.60413e-05	0	0	0.876693	0	0	0.26667	3.27347e-06	0.213014	0	2.36575	0	1.67601	0	7.30599e-09	2.11526e-09	3.21868	0	0	0	0	0
TraesCS1B02G411700.2	0	0	0	0	0	0	0	0	0	0	0	0	0	0	0	0	0	0	0	0	0	0	0	0	0	0	0	0	0	0	0	0	0	0	0	0	0	0	0	0	0	0	0	0	0	0	0	0	0
TraesCS1B02G411700.3	5.14601	6.74495	10.5961	4.08933	1.33443	2.6234	6.69216	4.3461	7.79892	3.28777	2.91634	1.88408	3.11465	2.68898	2.31524	4.17973	4.2529	3.94849	5.34504	5.18509	6.20478	5.18679	3.62225	3.44584	4.26095	6.16449	4.71733	12.5331	12.8053	5.8586	4.10722	4.58443	4.2881	6.23324	11.8038	7.29351	10.4956	6.48308	30.6406	3.95475	9.11617	6.46447	4.68037	13.0591	21.9081	7.10466	7.10466	7.11254	5.54819
TraesCS1B02G415600.1	2.58104	2.49287	4.56023	2.20299	1.46791	1.74987	3.12542	2.30122	2.26862	1.13661	1.63854	0.883711	1.77628	1.64986	1.00506	1.70957	1.97404	1.64937	2.61822	2.15074	2.15025	2.58036	2.19714	2.03136	2.19034	2.47086	2.07235	4.05457	3.31381	2.13834	2.67674	2.25757	2.2067	2.65014	2.88634	2.6671	2.44721	2.26482	3.4428	1.3828	2.20242	2.18433	2.31686	2.49524	2.76944	1.60365	1.60365	1.86161	2.25383
TraesCS1B02G422400.1	0.499921	0.458517	1.29345	0.296731	0.254368	0.274687	0.852578	0.523267	1.28789	5.47896	2.17544	1.71638	4.57487	3.32391	2.58873	7.11103	7.09527	7.4185	0.529525	0.304224	0.146786	0.260536	0.458859	0.278728	0.318172	0.389321	0.365544	0.38912	0.976684	0.29046	0.334234	0.803682	0.559389	0.884753	1.61956	0.29155	0.95826	0.424872	1.86391	0.37668	1.28738	0.932714	0.769572	2.39178	1.96498	2.73444	2.73444	3.78642	2.59967
TraesCS1B02G450700.1	0.977082	2.34181	2.43244	0.868073	0.569525	0.847582	2.54941	0.699687	1.18918	2.46382	1.66927	1.28259	3.39667	3.50719	2.29966	2.92148	4.02076	4.92877	1.20345	1.27015	1.09354	1.46697	0.600111	0.659293	1.64716	1.14083	1.3737	2.34588	3.65138	1.66378	0.748146	0.773692	0.504765	0.8653	1.42227	1.25725	1.36715	0.54878	3.82709	1.05636	1.2112	1.23467	0.753727	3.01944	2.15666	4.0236	4.0236	5.6457	3.491
TraesCS1B02G450700.2	0.438651	0.00145515	0	0.832742	1.10548	0.416842	0.851668	0.941474	1.226	1.46122	1.30752	0.860046	0.787897	0.00375623	0.346049	1.11869	1.49627	0	0.6997	0.817776	0.0357111	0.276583	0.449397	0.975953	0.0774351	0.800888	0.596022	1.05341	0.976056	4.60239e-09	0.172279	0.47331	0.887459	0.648424	1.68676	1.36976	0	1.48173	0.490758	0.808292	1.12633	0.587555	0.607922	2.32756e-09	1.49478	0.073117	0.073117	0.64141	0
TraesCS1B02G480200.1	1.38076	1.90459	2.28964	1.4704	1.497	1.25227	1.08451	1.70242	1.82591	0.40637	0.794571	0.424135	1.13893	0.629657	0.268735	0.617671	0.519816	0.701309	0.640948	0.977199	1.1973	0.678704	1.13314	1.00823	0.605251	1.21594	1.0411	2.49514	2.77108	1.0657	0.751226	1.373	1.58975	1.2916	2.06217	1.55225	3.0428	3.41608	7.15096	1.00955	1.89279	1.71349	1.34505	4.5202	10.7639	1.24818	1.24818	1.55967	1.61416
TraesCS1D02G004200.1	40.9069	29.7659	65.2807	28.1845	32.0685	29.3086	47.5298	31.2449	55.825	24.5689	20.7283	18.3739	22.8376	21.3772	15.6568	24.1483	22.4839	25.9585	31.4776	27.392	35.9746	30.7337	21.171	20.1004	30.868	32.3516	32.9367	57.8223	66.957	45.7929	24.8555	26.3538	31.4555	45.444	67.4535	45.8371	35.0174	57.7193	58.0275	79.9925	71.9797	68.8476	42.8506	87.0737	71.0272	34.912	34.912	34.9116	44.3082
TraesCS1D02G004200.2	0	0	0.190283	0	0	0.181164	0.674161	0	0	1.06374	0.304346	0.341109	0	0.427037	0	0	0	0	0	0.331048	0	0	0.520328	0	0	0	0.389271	0	0	0	0.45841	0	0	0	0.911371	0	0	0	2.79161	0	0.315064	0	0	0.51861	0	0	0	0	0.925632
TraesCS1D02G025100.1	1.23742	1.23827	4.39607	1.24454	0.799326	1.87927	2.19288	0.78845	2.77432	0.842076	0.632065	0.313697	0.905084	0.663978	0.542411	0.952553	1.00082	0.839387	1.76243	3.15772	2.48201	2.81105	1.37314	1.12137	1.9101	2.97111	3.17525	3.0376	5.09875	2.84077	1.15617	0.798749	0.919256	0.900933	5.35168	2.55809	1.72776	1.78788	4.3957	4.13437	3.80495	2.59311	2.11994	4.05897	4.36845	0.73078	0.73078	2.1028	0.957495
TraesCS1D02G047300.1	9.99917	10.5164	17.3482	9.87057	10.5294	9.71103	13.365	9.27012	8.77383	21.908	14.2629	12.1082	27.6819	25.4101	25.1769	26.1147	27.791	33.1134	6.5368	4.67126	4.47694	7.09901	5.62037	9.76724	6.11188	6.38812	4.89674	9.68982	6.70404	7.75096	10.3358	9.6165	9.82716	8.44339	9.24375	9.0868	12.1435	8.47769	14.0557	9.29046	8.29415	8.31678	4.98826	6.424	13.529	14.6346	14.6346	17.5965	18.7606
TraesCS1D02G047600.1	7.73512	10.2254	10.3026	8.4024	7.7728	9.73479	9.75434	10.2079	8.0513	19.0591	14.3422	11.7957	25.1084	22.1439	17.5335	22.7245	27.5869	29.131	6.36675	5.3042	5.16085	6.32055	5.17174	7.60074	4.93106	5.13665	3.85974	10.4706	9.28086	7.4239	7.75036	6.73444	7.28514	7.68703	9.14257	8.04559	13.047	9.02499	19.4226	5.99456	7.36985	5.91539	5.65695	11.1259	19.6427	22.4192	22.4192	23.7944	21.8433
TraesCS1D02G053500.1	17.7368	19.5267	21.3963	11.9715	8.61641	5.59707	17.6357	8.79096	22.2871	9.21852	8.25577	4.38969	5.07371	6.50788	5.74426	9.02773	5.79254	8.34005	14.8507	15.13	12.4581	11.6296	6.60594	6.62855	11.6735	16.9334	14.3438	35.1655	42.2801	20.8486	9.56533	8.70692	11.0643	23.2587	39.4603	29.8228	14.7821	34.2862	25.3352	18.9408	18.4157	15.2484	17.1696	37.7129	31.5934	8.83491	8.83491	10.7629	8.20755
TraesCS1D02G077300.1	4.02953	4.69821	6.33093	3.97075	3.03584	3.86314	6.68973	5.60548	5.19036	13.3744	8.73045	5.0223	16.7439	14.3308	10.1807	19.3573	21.754	20.7183	4.57662	3.64373	3.76086	3.53645	3.50732	4.59358	3.5833	4.92138	3.56149	6.78346	6.95298	3.2438	4.50466	3.70509	3.59246	3.99328	5.80711	6.14318	7.41198	5.00172	12.9488	3.78393	5.08358	3.68587	2.82251	6.14611	12.5346	12.8376	12.8376	13.6599	12.245
TraesCS1D02G087800.1	10.0752	11.9257	15.8672	6.44515	5.60072	6.28344	10.0348	6.95771	9.26614	17.817	24.9174	18.3349	26.6278	22.8633	22.9624	30.3939	27.8095	33.5423	29.2139	29.9087	40.0654	33.6928	38.0361	32.721	42.2517	55.4919	49.3208	26.6134	21.1011	20.7301	20.6678	20.056	25.2023	33.0352	24.7757	36.2308	29.9988	19.8325	29.9065	21.1673	35.9704	32.5091	23.0223	14.2913	20.3146	19.8779	19.8779	18.0947	20.6104
TraesCS1D02G094600.1	4.68772	3.92867	9.5917	2.89021	3.67174	3.15602	5.74392	3.19026	5.4085	2.15205	1.5997	0.797048	2.81378	2.79656	1.92609	2.42945	2.17998	2.39392	3.39625	4.1655	3.73129	5.14317	1.78142	2.65508	3.98281	5.06573	4.18926	8.18234	10.0529	6.03198	2.81483	2.62006	3.45488	4.01409	7.13918	5.27317	6.46067	6.44378	12.0421	6.6392	6.50441	6.33622	3.61609	9.67059	11.5401	3.16381	3.16381	4.13258	5.25852
TraesCS1D02G094700.1	0.928905	1.19424	3.15828	0.875081	1.3066	1.29231	0.774631	0.127379	1.42155	9.25269	9.8419	9.83642	7.84956	24.9472	12.8106	5.03573	15.0815	6.29571	0.810444	0.562358	0.179462	0.473521	0.662431	0.841706	0.069749	0.200957	0.292967	7.7093	6.07132	2.77809	0.512646	0.515069	0.536177	1.2411	1.89441	0.316143	3.43392	4.01737	2.37005	3.00186	2.62485	1.30172	0.058582	14.9546	4.1261	19.3749	19.3749	9.19426	24.1612
TraesCS1D02G094900.1	0.88653	0.457652	1.05893	0.900725	0.455125	1.25691	0.349522	0.172898	0.287647	2.37967	5.75122	5.13907	3.01611	4.54616	4.78002	0.508831	3.83358	0.987355	1.58686	1.34077	1.18495	2.3251	1.04192	2.87452	0.542706	1.40702	0.493283	3.7206	3.33695	1.79906	2.26652	1.12764	1.12864	0.198168	0.423798	0.709496	2.07682	2.5055	2.02341	0.814789	2.36277	1.11903	0.471676	1.46495	2.25231	5.066	5.066	1.03168	6.3448
TraesCS1D02G100900.1	4.82733	4.4584	8.22597	2.61493	3.1975	3.41476	1.23537	3.23988	0.924535	0.117542	1.00889	0.368095	0.205874	0.115908	0.489733	0.250137	0.263144	0.774678	0.0720954	0.089938	0	0	0.0882475	0.145821	0.0557085	0	0.0585569	0	0.215784	0.239778	0.234025	0.20593	0.268232	0.17828	0.126517	0.101375	0.48609	0.541751	0	0.53251	0.239551	0	0.328658	0.172698	0.222404	0.43972	0.43972	0.0493577	2.37059
TraesCS1D02G105600.1	5.73168	7.38247	9.39635	4.01726	3.5532	3.77082	8.0116	5.28681	5.85253	2.68045	4.27903	2.21596	2.81033	3.38344	2.3852	3.30897	3.98709	3.62938	5.77965	5.07817	5.42105	6.91652	5.27765	5.57651	6.73203	7.25934	6.34287	4.3679	4.00117	3.14457	4.27483	3.12271	2.81954	3.60416	4.7054	5.14606	6.78232	6.42636	13.4772	1.89657	5.51034	4.94637	3.17148	7.92014	10.5019	6.49334	6.49334	6.64993	5.41054
TraesCS1D02G107200.1	10.1655	8.36008	15.8871	7.179	4.39439	6.24906	12.0285	6.67937	12.2914	5.29209	3.61278	2.343	3.94183	3.74773	3.71705	5.26831	4.95915	6.22537	12.3186	9.01455	15.1431	12.9455	6.62433	5.32253	9.01876	9.49231	10.3052	18.9927	28.1435	11.5946	10.759	9.37251	10.5656	10.614	26.6161	16.1345	13.9267	29.042	32.9191	16.6585	29.3166	25.5719	9.59602	38.0376	34.3767	12.9353	12.9353	7.9042	10.4033
TraesCS1D02G117900.1	30.3151	28.9489	56.716	24.6231	25.6351	24.0579	29.455	19.7422	27.8776	8.93745	12.7702	10.4125	9.83836	7.69473	7.03805	16.0568	13.3631	18.5229	17.0819	16.1137	23.0697	19.4003	10.874	9.06423	12.1218	14.1016	13.8565	32.2387	37.104	17.7655	20.5727	20.0217	23.3658	26.5425	46.1975	36.5793	13.6794	43.4437	19.6919	20.0283	37.8401	34.4733	18.8749	31.8843	12.7802	18.4533	18.4533	20.8652	27.4261
TraesCS1D02G122600.1	26.3168	29.7216	45.6783	11.5123	11.5321	17.7836	3.50338	4.7391	2.71719	0	0	0.256818	0.467754	0	0.207669	0.346361	0	0	0	0	0	0	0	0	0	0	0	0.104228	0	0	0	0	0	0	0	0	0.328431	0	1.1613	0.096863	0	0	0	1.78825	0.932843	0	0	0.411614	0.814995
TraesCS1D02G124500.1	11.912	13.0421	23.0417	9.78132	9.08205	11.8249	16.4676	12.3342	12.7663	26.1129	21.9148	11.3689	25.1914	32.5102	25.396	36.7072	28.6262	38.1341	13.7171	14.5966	7.86838	14.2191	12.4822	11.9991	11.7891	15.9502	15.8511	23.5263	26.7465	17.0403	13.9376	13.8775	12.0736	15.9961	18.7537	14.8091	17.753	19.7777	34.461	16.5095	15.8164	12.8869	14.1446	25.1358	31.8425	25.0019	25.0019	34.6124	31.9928
TraesCS1D02G124500.2	0.715075	0.647748	3.37294	1.16437	3.34818	1.79156	1.45146	1.13529	1.14999	2.83839	3.32374	2.39575	5.98774	6.94935	3.68092	8.0248	13.2502	13.1036	1.1134	2.34521	2.47318	1.8204	0.713239	1.21077	0.334043	1.327	0	4.33209	1.62436	1.16514	1.25753	1.35574	1.3261	1.71314	4.67663	0.992254	1.00571	7.12283	4.44145	3.18984	1.31121	1.71967	2.17823	0.516737	3.52718	5.45541	5.45541	3.98331	5.86758
TraesCS1D02G124500.3	0	0	0	0	0	0	0	0	0	0	0	0	0	0	0	0	0	0	0	0	0	0	0	0	0	0	0	0	0	0	0	0	0	0	6.07584e-09	0	0	0	0	0	0	0	0	0	0	0	0	0	0
TraesCS1D02G125500.1	2.10474	2.00722	2.92	1.33634	1.03029	0.831	2.2951	1.45676	2.13473	0.956643	0.702421	0	0.599774	0.776681	0.180555	0.425603	0.754507	0.513191	2.38813	1.88433	1.81534	2.11876	1.00567	0.842313	1.32087	1.76492	1.29697	2.924	6.02148	3.48034	1.08582	1.55543	1.73132	1.30845	4.79246	2.43139	1.47754	3.13092	5.88286	1.78106	4.12532	2.25322	2.1977	6.40863	4.75395	1.57028	1.57028	1.1934	1.17524
TraesCS1D02G125500.2	0	5.18425e-10	0	0.53198	0	0	0	0	0	0	0	0.36612	0	0	1.11996e-09	0	0.184791	0	0	0	0	0	0	0.160326	8.96232e-07	0	0	0	0.472356	0	0	0	0	0.635147	0	0	0	0	0	0	0	0.425538	0.00837342	9.06528e-09	0	0.208482	0.208482	0	0
TraesCS1D02G126600.1	1.00404	1.84858	2.2337	1.13681	0.765361	2.53567	2.97663	1.71235	1.86974	4.13118	4.25993	3.40662	6.46555	4.55359	5.25742	3.40138	4.48424	5.44941	1.67255	1.75168	1.2687	1.82487	2.44978	3.16569	2.39175	2.14203	1.9283	2.02273	2.33533	2.72661	4.39692	5.14837	4.45074	1.24694	1.42042	1.10138	2.9592	2.7896	7.42711	1.90336	3.0952	5.10767	2.05386	2.19164	6.67463	4.75926	4.75926	5.47642	4.6935
TraesCS1D02G146100.1	15.4806	9.22801	39.2634	11.8351	9.20269	12.409	14.5788	7.43356	25.6022	7.13876	4.31596	2.23158	6.28831	11.9439	7.87718	7.54212	9.3117	12.3998	14.1036	16.5301	12.1256	22.1377	6.94483	6.82736	13.0176	15.7598	15.1367	23.0754	38.0291	23.0668	7.76804	7.53423	7.63852	16.9755	33.1564	21.8154	14.2991	25.7491	28.6492	42.6529	32.0326	30.7135	15.5921	47.8486	31.0012	8.93072	8.93072	18.1602	10.3711
TraesCS1D02G149700.1	2.10014	1.97533	1.36858	18.9728	40.3646	14.4173	7.04631	17.1485	2.96999	3.49903	7.90045	3.41188	6.90592	3.18696	3.92303	1.40767	1.25623	0.658792	8.78412	6.88159	3.90935	7.84579	16.3562	96.8617	3.36754	6.91895	1.82612	1.14471	2.11191	6.68261	14.6802	17.8417	8.4574	3.80076	22.6615	2.24603	0.334937	3.2047	0	9.82746	5.71084	6.85371	1.14085	2.36082	0	2.07408	2.07408	0.534532	7.79455
TraesCS1D02G151300.1	0.345618	0	0.249387	0.156195	0.302718	0	0	0.503458	0.00384988	0	1.82341	0.290561	0.737621	0.0761159	0	0.397498	0.234211	0.323153	0	0	0	0.320447	0	0	0	0.269768	0	0.903549	0.225612	0	1.39254e-08	0	0	0	0.395714	0.70939	0	0	0.691091	0.300045	0.33402	0	0	0	0	0.836699	0.836699	0	0
TraesCS1D02G151300.2	1.02336	1.66259	2.48242	1.38008	1.0557	1.70592	3.98491	1.30035	1.87555	2.27296	0.820482	0.931092	3.58355	1.16561	2.05785	2.79634	4.13898	4.88053	2.49525	1.17879	0.70812	1.28568	0.670208	0.672698	1.31483	1.64793	1.59089	2.01378	3.47054	0.994666	2.22298	1.72593	0.91572	2.20674	2.20479	2.91085	2.06888	2.25661	1.62194	1.13465	1.38617	1.71645	1.23014	3.74005	6.38896	2.27555	2.27555	2.37396	3.82459
TraesCS1D02G151300.3	0.731426	0.470068	1.01541	0.345597	0.266645	0	0.34837	0.243184	0.328297	0.590952	0.030133	0.293014	0.117251	1.71317	0.735798	1.17554	0.968179	1.28221	0.000124755	0.139198	0.195961	3.08954e-08	0.0133689	0.39052	0.194029	0.584291	0	0.447148	0.836943	0.023033	0.110872	0.0278113	1.55416e-09	0.336935	0.928557	0.114433	0.108816	0.726938	1.82025	0.42476	1.10791	0.222385	1.28428	0	8.66557e-09	0.792374	0.792374	1.1262	1.09193
TraesCS1D02G151300.4	0	0	0	0	0	0	0	0	0	0	0	0.358364	0.535373	0	0.51059	0.530195	0.406149	0.549521	0	0	0.543055	0	0	0	0	0	0	0.56671	0	0	0.286592	0	1.17669	0	0	0.940049	0	0	0	0	0	0	0	0.399288	0	0	0	0	0.25533
TraesCS1D02G151300.5	0.334905	0	0.174441	0.0647307	0.102636	0	0	0.1167	0.00362993	0	0.0519352	0.120919	0.031916	0.261071	0	0.275346	0.114119	0.17064	0	0	0	7.3964e-09	0	0	0	0.151179	0	0.240448	0.102366	0	1.67104e-07	0	0	0	0.259513	0.0365345	0	0	0.992377	0.15805	0.398059	0	0	0	0	0.372103	0.372103	0	0
TraesCS1D02G151300.6	0	0	0	0	0	0	0	0	0	0.683667	0	0	0	7.12156e-10	0	0	0	0	0.606403	0	0	0	0	0	0	0	0	0	0	0	0	0	0	0.709544	5.72356e-10	0.000511469	0	5.62781e-06	0	0	0	0	0	0	0	0	0	0	0
TraesCS1D02G151300.8	0.395828	0.614908	1.22168	0.529794	0.154732	0.433719	0.974973	0.675372	1.72411	1.873	1.05284	0.770063	2.36859	1.98438	0.469368	2.47705	3.41599	3.19828	0.431919	1.50427	0.478324	1.69602	1.16617	0.863299	1.09648	1.30228	1.10743	2.19098	1.48288	1.37224	1.27244	0.972185	0.440612	1.26808	1.73241	1.74	2.26633	0.288253	2.95524	0.712436	1.07209	0.532248	0	1.75153	2.20739	1.31772	1.31772	1.96368	1.37139
TraesCS1D02G151300.7	0	0	0	0	0	0	0	0	0.256971	0	0.00451921	0	0.264428	0	0.337292	0	0.39078	0	0	0.0939298	0	0	0	0	0	0	0	0	0	0	0	0	0	0	0	0	0	0	0	0	0	0	0	0	0	0	0	0	0.265402
TraesCS1D02G151300.9	0	0	0	0.197322	0	0	0.875047	0	0	0	0.952701	0.480579	0	0	0	0	0	0	0	0	0.132932	0	0	5.53155e-06	0.349927	0	0.541265	0	0	0.937314	0	0.233239	0.0327813	0	0.269017	0	0	0	0	0	0	0	0	0	0	0.865125	0.865125	0	0.378632
TraesCS1D02G152200.1	1.09017	0.813846	0.423151	1.29981	2.04682	2.42746	0.93704	2.45702	0.91475	0.0447236	0.203872	0.0931121	0.117361	0.176168	0.248205	0.142637	0.199948	0.253914	0.219584	0.136805	0.215748	0.141281	0.536713	0.59136	0.126963	0.366076	0.17811	0.0566208	0.383616	0.40969	0.844589	1.23507	1.70851	0.226786	0.626704	0.502357	0.279555	0.482135	0.201669	0.503784	1.13708	0.747585	0.787295	0.459255	0.338079	0.290245	0.290245	0.277179	0.557765
TraesCS1D02G155100.1	2.00019	2.64702	4.13594	2.16163	2.02973	2.30577	3.06864	2.35186	2.85405	1.42435	1.15921	0.867338	1.948	1.75227	1.44073	1.96714	1.48254	2.37199	1.4556	1.73121	1.57299	1.91118	1.55801	1.72065	1.74095	2.42009	1.48549	3.92767	3.54	1.92899	2.19105	1.53309	2.43709	2.10705	2.50991	3.07325	4.48625	2.26087	6.4642	2.16458	1.9036	2.15436	1.0791	4.45616	6.09268	2.21101	2.21101	1.98494	2.44921
TraesCS1D02G157900.1	0.246136	0	1.15652	0	0	0	0	0.141107	0.161947	0	0.589355	0	0	0	0	0	0	0	0	0	0	0.230643	0	0	0	0	0	0	0	1.02159e-06	0	0	0	0	0.591454	0	0	0	0	0	0	0	0	0	0	0	0	0	0
TraesCS1D02G157900.2	7.33395	8.02865	10.9903	8.1013	7.89878	7.70176	13.0618	8.51306	8.53259	20.4665	17.0586	11.9782	27.3856	20.8953	18.9824	24.3342	27.4124	30.434	6.38694	6.88945	5.38886	7.45467	6.21252	7.13092	5.70001	7.21852	6.83778	9.17629	8.08902	5.21526	6.2409	6.11693	4.8178	6.24861	5.69368	5.86486	9.13973	5.3943	14.4332	6.78193	6.18062	4.75289	3.6784	6.82114	12.5249	19.0781	19.0781	15.9934	20.9996
TraesCS1D02G169200.1	0.447809	0.430981	0.859272	0.577757	0.300075	0.283196	0.801825	0.258713	0.673014	0	0.039263	0	0.0376688	0.0424069	0	0.0457834	0	0	0.634444	0.329347	0.570954	0.679508	0.129203	0.142361	0.570477	1.17495	0.771799	1.69067	1.3196	0.920375	0.385207	0.339332	0.235984	0.655435	2.27525	1.22833	0.538526	0.752123	1.36372	0.749891	0.875831	1.01632	0.379166	1.57927	1.79043	0.0797798	0.0797798	0.0718663	0.15334
TraesCS1D02G173800.1	13.7709	14.0892	21.5717	6.96569	7.13383	11.1708	2.62761	4.8871	2.61931	1.12811	0.807523	0.819199	0.945838	1.89823	0.521813	1.44936	1.05098	1.44121	0.288452	0.0718979	0.39722	0.24787	0.493655	0.688575	0.311443	0.256556	0.234021	0.297467	1.15269	0.765745	0.607505	1.2585	0.912022	0.238237	0.861133	0.203008	2.05624	0.964974	3.16579	2.11753	1.96055	1.41094	1.46352	5.5814	3.4351	1.48103	1.48103	2.94604	1.34148
TraesCS1D02G189600.1	1.4565	1.93127	5.4838	0.757788	1.00474	1.51337	0.642876	0.272009	1.0727	6.26369	7.45756	8.45002	4.39555	11.0603	5.99949	2.16844	10.1844	1.21016	0.95967	0.179866	0.383388	0.759723	0.588622	0.518607	0.148783	0.428616	0.85891	9.38159	7.2681	4.76677	1.24957	0.549145	0.857188	1.02497	3.11156	0.673553	7.31726	6.63189	10.2966	1.11938	1.27992	0.46262	0.0624103	10.1329	12.1685	8.74725	8.74725	4.00303	13.3419
TraesCS1D02G190300.1	4.37188	7.35526	11.6322	3.02668	1.58055	2.47619	1.96078	1.17296	2.54749	14.6646	9.42362	8.42002	14.7194	20.0619	14.9533	19.0627	27.0869	14.8968	2.7735	1.02644	3.77376	1.58679	0.873536	0.534566	0.306449	1.23647	0.579581	9.22311	6.55266	3.95766	1.41602	1.05869	2.06396	0.717789	4.30933	3.7865	1.48675	7.68954	5.0559	1.87728	5.23698	2.22565	0.412674	14.9141	8.07301	14.9684	14.9684	11.4016	20.9414
TraesCS1D02G195700.1	6.56353	6.95911	8.46236	4.28692	3.71354	4.40722	5.04711	3.77812	5.36862	9.4738	11.7409	12.8533	10.2943	14.1158	12.4338	9.14617	14.3432	8.09305	8.8861	8.29996	8.79668	7.27375	6.40341	4.19443	7.55837	8.49478	9.22918	9.50785	8.02024	4.94921	6.63775	4.37898	6.16889	6.25691	7.97336	9.51344	7.75297	5.0037	12.9004	2.98685	6.48246	5.78531	3.63293	5.97453	15.8784	18.0466	18.0466	11.4978	13.8151
TraesCS1D02G198100.1	5.91802	5.4388	10.8917	4.75082	3.8959	4.37252	6.38143	6.03985	7.47362	2.51018	1.71404	1.59527	2.54914	2.56857	1.97726	2.63716	3.59273	2.33671	4.38799	3.46474	3.84423	4.56715	1.80715	1.39025	3.05796	4.30349	2.61765	8.06864	8.82938	4.16622	3.32301	3.92973	3.96623	4.54091	8.11911	7.96117	5.68958	5.52411	9.83347	3.17594	6.50269	4.18715	2.94658	9.90761	9.0381	4.97908	4.97908	5.37931	6.14208
TraesCS1D02G208700.1	1.50273	1.55493	3.07753	1.05254	0.932402	1.18932	2.48604	1.28552	2.05924	3.83836	2.41869	2.39808	3.5747	5.28488	3.26553	3.76584	5.13321	5.36075	1.72131	1.31027	1.96598	2.16729	1.2805	1.29478	1.25527	1.98678	1.05114	3.47706	2.5998	2.60125	1.72986	2.32434	1.94579	2.0308	2.34171	2.04835	3.03466	2.20046	4.4267	1.33891	2.76293	1.92069	1.75678	3.90421	2.98012	3.952	3.952	3.88274	3.78528
TraesCS1D02G211800.1	0.84469	0.962698	2.66075	0.35911	0.19561	0.118387	1.41073	0.214172	2.32128	3.49063	2.19634	1.06432	3.04804	3.19294	1.46594	3.38406	4.90389	5.69902	1.88307	1.85834	0.639989	1.7207	1.11291	1.88737	0.795116	1.8584	1.31195	2.92785	4.22953	1.68783	0.991282	0.49299	0.811835	2.08061	1.3305	1.61406	4.52901	1.28012	7.27993	0.880791	1.88375	0.796427	0.788299	3.88244	4.09083	3.29425	3.29425	3.70484	3.48245
TraesCS1D02G211800.2	2.07063	2.11642	4.15806	1.90961	1.63872	1.76046	4.32772	1.67054	2.55883	5.4487	2.81269	2.20712	5.54743	4.87689	3.94416	4.92809	5.87294	6.63174	1.91193	2.05471	2.12639	1.85789	1.53812	1.32108	1.465	1.45344	0.888028	6.68428	3.78794	3.2122	3.25064	2.57775	2.66556	2.2247	3.66678	3.4139	4.85508	3.15406	11.9415	1.9764	3.63352	2.9058	1.63328	4.71213	10.3419	5.61266	5.61266	7.34582	5.99107
TraesCS1D02G212200.1	3.18141	2.34499	3.92673	2.83675	3.30499	2.26219	3.51569	4.97842	1.48738	1.06665	1.48551	1.34347	1.64016	3.24389	1.28785	0.818863	1.43695	2.46369	1.50849	0.665888	0.913166	1.13347	0.913881	1.04515	0.412129	0.620897	0.935038	2.21856	0.700606	0.881237	1.25288	0.565045	0.26765	0.6682	0.860366	1.85228	1.83936	1.6316	2.92698	0.259368	0.391925	0.757872	0.15645	1.30043	7.26032	1.70411	1.70411	3.70489	3.20253
TraesCS1D02G212200.2	2.4756	3.05707	3.39559	1.52715	1.75408	2.58914	1.9843	2.33497	2.24675	1.27823	1.38937	1.05937	1.66902	0.22608	1.65497	0.881257	1.57372	1.07885	0.314762	0.681533	0.378318	0.457429	0	0.685718	0.421567	0.199564	0.0210539	1.68682	0.787108	1.09984	0.632809	0.198599	0.904203	0.458601	0.554324	0.431924	1.11123	0.891441	0.552353	0.211445	0.711331	0.439527	0.113236	0.405214	1.6621	1.7586	1.7586	2.44898	2.22427
TraesCS1D02G212200.3	0	0	0	0	0	0	0	0	0.168935	0.260906	0	0	0.53786	1.73241	0	0.475471	0.283962	0	0	0	0	0	0	0	0	0.148077	0.169615	0	0	0	0	0.695978	0	0	0	0	0	0	1.08659	0	0	0	0	0.342024	1.27193	0.5607	0.5607	0.549823	0
TraesCS1D02G218100.1	8.62505	9.37089	11.436	7.88003	4.75719	6.33834	8.19455	7.1019	8.11978	5.59824	4.0931	2.67762	4.85915	5.41434	4.48231	5.11603	6.23423	6.54575	5.7378	3.49693	5.09294	4.08438	2.18317	3.11192	3.7739	4.43139	3.34287	6.16116	10.4484	4.64567	3.36602	3.93697	4.84309	5.52716	7.44114	7.05878	7.78515	7.22406	12.9952	4.72214	7.28789	5.51831	4.04295	9.91447	10.7205	9.78987	9.78987	8.78218	8.05792
TraesCS1D02G218100.2	0	0	0	0	0	0	0	0.421154	0	0	0	0	0	0	0	0	0	0	0	0	0	0	0	0	0	0	0	0	0	0	0	0	0	0	0	0	0	0	0	0	0	0	0	0	1.82244	0	0	0	0
TraesCS1D02G218300.1	2.41379	2.8211	3.11145	2.3625	2.39396	3.52261	3.02679	5.34015	2.80746	1.42031	0.862553	0.453947	1.11807	1.45688	0.524469	1.90509	2.29624	1.87627	1.43104	2.33956	1.20615	1.14334	0.563726	1.2087	1.35255	1.47373	1.68971	0.758873	1.15059	1.1199	0.36343	0.745729	0.770721	0.950097	0.908494	0.826443	1.05726	1.21556	2.52051	1.76737	0.322509	0.531535	0.659395	0.718079	2.20682	1.90793	1.90793	2.10901	2.09998
TraesCS1D02G219100.1	45.8785	47.0338	76.1951	48.6668	43.8217	53.7686	46.9677	50.2271	58.6638	33.189	18.3022	14.4797	31.6621	29.8806	23.4112	35.8687	37.7514	41.9063	43.0129	47.7841	42.9085	47.8853	36.8165	36.7589	44.234	56.3168	45.5473	58.1611	55.0625	36.52	30.3154	30.3561	33.1413	49.818	55.6234	42.4264	31.8657	50.9991	40.1213	67.8035	55.4666	39.5388	41.5995	52.2593	44.7866	44.5799	44.5799	51.8091	46.6168
TraesCS1D02G220700.1	0.514234	0.564562	0.994713	0.393478	0.493708	0.431132	0.970967	0.507834	0.979961	2.56337	0.887257	1.49212	2.47548	2.09603	2.71565	2.78861	3.42495	2.62872	0.648241	0.378258	0.791618	0.689166	0.436939	0.530485	0.574429	0.569431	0.558043	0.878259	1.90193	1.46461	0.838311	0.692826	0.569179	0.612123	1.00793	0.924477	1.28305	1.20631	4.61514	0.896995	1.53355	1.58334	1.228	3.44461	3.64075	1.73084	1.73084	2.3571	2.07413
TraesCS1D02G277100.2	0.453346	0.451315	0.551204	0.256105	0.0918199	0.17616	0.139824	0.100207	0.263958	0.0573191	0.12867	0.119752	0.277497	0	0.031497	0.15631	0.000579894	0	0.297509	0.505188	0	0.423896	0.239259	0.218173	0.169144	0.00193675	0.178668	0.884805	6.30293e-05	0.184063	0.302217	0	0.194193	0	0.70968	0.298186	0	0.419448	0.165774	0.631975	0.292759	0.465081	0.169455	0.231438	1.12472	0	0	0.137926	0.281722
TraesCS1D02G277100.3	0	0.19374	0.715502	0.0613396	0.0826705	0.065807	0.588604	0	0.0624544	0	0	0	0	0	0	0	0.0909095	0	0.580331	0.56487	0.622179	0.418517	0	0.135556	0.251337	0.754712	0.373403	0.319834	0.872398	0.38087	0.224898	0.21552	0.0752333	0.29141	0	0.214374	0	0.122347	1.21404	0.313627	0.266901	0.173288	0	0.225379	0	0.132945	0.132945	5.57456e-07	0
TraesCS1D02G277100.1	0	4.18105e-10	0	0	0	0	0	0	0	0	0	0	0	0.170206	0.171488	0	0	0.113333	0	0	0	8.92658e-05	0	0	0.0124836	0	0.000257006	0.0511357	0.000135858	9.70394e-07	0	4.62333e-10	0.0285725	0	0	0	1.05883	0	0	0	0	0	0	0	0	0.0252834	0.0252834	0.083281	0
TraesCS1D02G278600.1	0.572111	0.627231	0.861601	0.481193	0.409687	1.00094	0.672318	0.461098	0.659226	0.17425	0.22126	0.12733	0.255709	0.341151	0.203114	0.135054	0.192948	0.210084	0.480156	0.249097	0.663044	0.63147	0.463862	0.305919	0.606971	0.63039	0.487765	0.547041	1.24638	0.466036	0.372158	0.773213	0.617107	0.164697	1.11453	0.572998	3.27486	1.04336	3.46916	0.685412	0.951013	0.816892	0.651352	3.25301	4.52809	0.362483	0.362483	0.208659	0.600558
TraesCS1D02G279300.1	4.22281	4.5104	8.39694	4.05769	4.2611	5.79478	5.17621	4.92025	5.18222	1.6148	2.64033	1.32343	3.60584	2.31186	2.528	1.41015	2.94523	2.79358	4.30546	5.49588	3.63799	5.42576	2.48548	2.1567	3.63197	4.56148	3.59338	7.51302	4.99535	4.05438	6.00935	5.13916	3.98629	6.00108	5.80964	6.72968	5.39163	4.45819	3.42835	3.31283	5.87834	4.24284	2.98734	3.31845	8.38857	5.31644	5.31644	5.19488	5.08597
TraesCS1D02G282400.1	4.79672	4.08129	6.42075	3.45708	3.30074	2.84954	4.75155	3.17999	4.7849	3.01523	2.01449	1.34089	3.27551	3.24382	2.61747	2.66438	3.30717	3.41605	3.01491	3.59123	2.45141	3.29248	2.44195	2.57746	3.68548	3.94063	3.57488	8.40592	8.56333	5.39821	3.62061	3.3935	4.7245	5.95943	7.21753	5.78458	5.13241	6.94074	11.5274	5.79363	5.6581	6.07319	4.59896	8.77446	10.4645	3.96624	3.96624	4.82952	3.58944
TraesCS1D02G283800.1	19.2509	9.57791	37.4834	13.9314	9.18288	13.9428	26.6059	8.61099	24.3742	10.9311	5.41652	3.60939	10.904	11.5148	7.01496	11.4749	14.5513	14.5583	15.6237	18.0617	18.0092	15.1737	6.63384	7.78265	16.5544	31.1943	19.9328	25.7405	45.2513	24.9555	10.3451	10.4246	13.1106	22.8275	56.581	30.1586	13.6127	35.7193	42.5394	44.9305	38.541	37.6465	22.3008	58.0425	72.7546	9.05518	9.05518	14.4041	19.9439
TraesCS1D02G288400.1	40.0184	38.6934	28.0677	37.2633	27.6903	38.1983	49.8323	29.2995	91.4749	6.10993	9.56838	4.03785	16.4832	20.2602	11.4364	9.31553	15.1085	29.1748	10.1763	41.241	19.659	49.9274	12.7975	22.3904	28.9685	14.739	28.5297	74.5482	56.2498	37.26	29.7554	16.3133	27.2363	65.1091	87.5479	45.6465	18.326	60.5017	7.4646	133.798	47.2858	37.5317	25.3556	69.8242	34.6716	36.0354	36.0354	19.5111	75.3249
TraesCS1D02G307500.1	0.401438	0	0.210747	0	0	0.310997	0.315542	0.555884	0.286242	0.45379	0.317881	0.497969	0.31429	0.962825	0.679203	1.59945	1.20239	2.20979	0.451418	0.22048	0.248654	0.194208	0.371468	0	0.297393	0.399447	0.231532	1.30488	0.665934	0.328154	0.641758	0.162501	0.66009	1.34934	1.84942	1.42173	0	0.292043	1.42233	0.163191	0	1.02042	0.998417	1.27603	2.83575	0.758902	0.758902	0.753357	0.600626
TraesCS1D02G307500.2	0	0.354861	0.410259	0.100585	0.196639	0	0.376497	0	0.377923	0.930209	0.601053	0.348362	1.39808	1.10541	0.319004	0	1.70069	0.507072	0.280155	0.248799	0	0.501065	0	0.368797	0.226461	0.360774	0.134267	1.03356	1.19681	0.441796	0.556067	0.833195	0.322185	0	0	0.420155	0.313938	0.767965	2.16041	0.180096	1.53712	0	0	0	0.911941	0.397407	0.397407	0.891827	0.75441
TraesCS1D02G323500.1	1.64347	1.75331	3.30319	1.3336	0.964192	1.3644	0.164631	0	0.0601271	4.31591	3.37261	3.09357	4.77803	2.69415	3.94821	0.441387	0.398824	0.379574	1.0463	0.716087	0.84992	0.975594	0.978547	0.937755	0.13408	0	0.0282454	2.80903	3.06611	1.6145	2.1123	1.41592	1.45257	0.0288965	0.0919736	0.0737581	2.04431	1.69633	4.49071	0.669633	2.18025	1.61813	0.0227624	0.48243	3.4294	4.58674	4.58674	5.98017	5.00271
TraesCS1D02G333200.1	7.54133	7.91101	13.125	5.86039	6.22043	5.56196	9.79087	6.49228	6.9739	6.02054	4.56299	3.13641	5.77318	5.38272	4.50174	5.19294	5.39554	7.44291	9.96946	8.91188	7.92736	8.42161	5.57133	8.4234	6.56105	7.6713	7.00619	10.2182	6.94504	5.26491	7.22108	4.91	5.25073	6.21322	6.65698	5.22726	10.8377	6.47747	12.6379	6.23669	4.89796	4.72895	2.8724	3.68217	9.65937	7.02266	7.02266	10.3063	8.8743
TraesCS1D02G363500.1	2.3644	1.68585	4.87488	1.92137	2.05965	2.37919	2.65335	1.90499	2.40009	6.34466	3.56126	2.79371	5.55783	5.80623	3.85168	6.57358	8.10565	9.35782	1.6031	1.25767	1.6624	1.77287	1.34441	1.88089	1.92449	1.72703	1.90317	4.6161	32.0606	13.5529	3.94843	9.76352	5.16667	8.04778	19.5909	4.82209	3.46783	13.176	12.6948	4.01273	29.7838	14.4714	19.6476	54.0249	3.88464	2.63411	2.63411	4.40339	4.08411
TraesCS1D02G375000.1	3.04297	2.67597	0.229375	3.34185	1.51786	3.27269	1.56859	2.21371	2.96755	102.607	355.078	303.088	38.521	88.3795	142.765	40.4846	26.7976	8.64706	515.835	481.462	589.182	294.022	578.731	741.009	492.559	434.032	507.878	12.2582	5.90204	22.6612	238.97	108.204	128.413	118.93	3.83444	38.6553	225.924	58.4975	4.71187	0.923786	23.1766	37.0828	49.1913	0.60324	1.23569	63.3633	63.3633	9.95625	79.5408
TraesCS1D02G375100.1	3.0932	2.05181	1.60428	3.28438	1.46483	3.3574	2.3368	3.51023	3.28155	47.3514	79.9374	165.243	21.8728	39.8133	69.019	24.9438	14.3007	4.52171	504.892	499.361	608.761	442.973	623.715	676.154	614.908	564.973	611.408	46.4191	14.6849	43.6121	272.62	132.221	191.99	179.845	19.1824	80.2679	259.485	56.579	1.00468	6.9478	40.6442	80.7696	106.599	0.427641	0.86239	13.2136	13.2136	1.82641	21.2213
TraesCS1D02G378100.1	10.4674	10.1845	21.5801	9.38755	6.98703	9.17489	2.0046	1.43983	1.22422	16.3585	25.9456	14.0586	27.1923	21.2421	19.9938	6.11831	5.62219	7.29102	31.0359	31.4311	23.4508	32.8418	20.4614	19.5486	1.75821	2.84382	1.71445	57.1355	51.137	24.447	38.6462	24.9536	29.2539	1.83802	1.95367	1.76176	30.8722	18.9836	49.1898	14.6164	37.6999	21.3431	0.833898	2.32676	37.5105	26.4348	26.4348	22.2884	35.9776
TraesCS1D02G379900.1	0.0106388	0.0153366	0.0109152	0	0.0651034	0	0.0202223	0.461193	0.00344255	0.0460517	0.0822511	0.078486	0.0171778	0.00483202	0.00960232	0.00520622	0	0.00521269	0.0435795	0.00332812	0.0187387	0.0202849	0.0243257	1.10704	0.0278526	0.0126583	0.0161704	0	0	0.0241081	0.0814342	0.44971	0.0202067	0.0224185	0	0.0598551	0.0157296	0.0324262	0	0.0232782	0.0328557	0.0229237	0	0.00741814	0	0.0828599	0.0828599	0.369638	0.874411
TraesCS1D02G379900.2	3.52916e-06	1.81029e-05	2.76456e-06	0.306972	7.54635e-05	0.371295	3.40604e-06	0	1.35224e-06	0	3.42127e-05	6.7214e-05	7.07115e-06	1.9847e-06	6.04358e-06	2.09473e-06	0	1.75684e-06	7.5678e-05	5.51746e-07	1.23445e-05	7.97451e-06	2.09816e-05	0.410663	2.54783e-05	3.40699e-06	1.40788e-05	0	0	4.35396e-05	0.000142976	0	3.75245e-06	2.19226e-05	0	0	7.59233e-06	2.17459e-05	0	5.23195e-06	2.78279e-05	3.57839e-05	0	3.8436e-06	0	2.6925e-05	2.6925e-05	0	0.138956
TraesCS1D02G379900.3	0.0406476	0.0473851	0.0436325	0	0.201753	0	0.0865437	0	0.0127868	0	0.302582	0.255873	0.0633032	0.0178135	0.0329596	0.0192593	0	0.0198638	0.126221	0.0142805	0.0638332	0.0753367	0.0792086	0	0.0898054	0.0500855	0.0525707	0	0	0.0693699	0.235432	0	0.085073	0.0714791	0	0	0.0564417	0.110123	0	0.0949231	0.107311	0.0675903	0	0.0263049	0	0.3177	0.3177	0.373734	0
TraesCS1D02G382000.2	0.196363	0.615104	0.484809	0.302377	0.833237	0.0504775	2.11736	0.456102	0.143617	1.94353	2.20914	0.465219	1.20957	0.781791	0.97718	0.302961	1.56706	2.02682	0.746351	0.599	0.598818	1.29005	0.796486	0.558999	0	0.220235	0.230778	0.672872	0.631643	0.399698	0.821118	0.368614	0.300999	1.06396	0.474555	0.454472	1.67336	0.325488	1.43011	0.612388	0.569387	0.668559	0.378837	0.321087	0.823194	0.992336	0.992336	1.00847	0.86216
TraesCS1D02G382000.1	3.43144	4.01142	4.3982	3.47943	3.43632	2.70496	2.9376	3.40284	3.46638	6.29834	7.54983	5.56655	7.90392	7.68229	6.80678	6.70635	7.6163	6.47039	3.58471	2.81031	3.69394	2.00205	2.23821	3.15118	3.05026	4.04266	2.99811	5.62525	3.87411	2.67318	3.22352	2.35042	2.55093	3.3444	3.11503	3.373	5.57028	2.58995	7.28734	1.60208	3.59774	2.02318	2.25841	2.6138	6.9538	8.30851	8.30851	7.43418	6.47097
TraesCS1D02G384300.1	0.830079	1.2989	2.8417	1.05494	1.591	1.20898	4.53878	0.797851	4.72059	7.93015	2.22332	4.05121	10.0416	11.0509	6.4065	11.7736	12.7479	7.87262	1.36426	1.31972	0.375778	2.44174	0.76267	1.17542	1.93007	1.11141	1.51644	1.91135	0.987537	0.9357	1.01273	0.711081	1.01574	3.24702	1.95352	0.955597	1.25889	3.2936	1.23879	5.67823	1.45325	3.29422	5.47567	2.54019	1.92351	9.07027	9.07027	13.2439	8.47743
TraesCS1D02G384400.1	2.04218	1.34069	4.70058	0.403087	0.371456	0.891801	4.4507	0.921078	5.51317	8.81348	2.75387	4.51337	7.56318	8.08053	7.59204	10.4236	16.5964	6.71885	2.35969	1.17733	2.42695	4.33468	2.3955	1.57994	3.25792	2.34066	2.91589	2.31173	0.631536	0	0.636125	0.260287	0.749495	3.58221	1.50848	2.73745	3.6549	2.63827	0.991568	7.1234	1.12714	1.86326	4.56601	0.938363	4.83012	14.3373	14.3373	15.463	8.878
TraesCS1D02G389900.1	2.24259	2.55075	5.07791	2.03411	1.6493	1.79403	3.58299	2.63844	2.9329	0.951623	1.1523	0.844145	1.42598	1.1949	1.02945	1.59582	1.88826	2.60522	1.15053	1.19946	0.690609	1.4043	0.98651	1.15853	1.23655	1.04811	0.894647	1.58613	1.20435	0.896539	1.3958	0.57264	0.800674	0.721391	0.697317	0.737818	1.46471	1.51539	2.70078	1.69247	1.25018	0.925777	0.571817	4.04757	2.09394	1.86826	1.86826	3.36164	2.37335
TraesCS1D02G403400.1	63.8916	58.9949	102.881	46.7529	45.9301	53.3004	71.3651	64.388	67.9717	108.748	85.5445	67.5822	96.8415	101.491	84.7963	123.586	149.064	145.472	53.3742	50.5156	50.5146	52.7963	36.9247	44.5377	46.9029	41.5819	44.1361	92.7509	70.222	58.2173	49.0925	51.1377	46.4103	70.4089	68.42	71.312	49.5841	59.1911	53.7778	73.8377	54.2145	65.6041	50.1784	63.9578	46.8294	127.199	127.199	126.696	135.721
TraesCS1D02G413700.1	6.57051	6.37408	10.8455	5.55922	5.24297	4.88434	10.0242	6.17542	6.37603	13.6575	10.6639	9.16343	10.8533	12.783	11.0195	14.0392	15.4005	16.8908	5.34818	5.02283	6.26826	4.5953	4.07593	4.14955	5.11763	5.11936	4.47255	10.1653	8.03233	4.76969	5.50886	4.80322	6.08817	6.89814	9.27882	8.08788	7.03157	6.67842	13.1501	3.79696	6.22806	4.799	4.33925	8.87976	11.5109	14.0097	14.0097	15.9179	13.8342
TraesCS1D02G414900.1	28.4993	33.0128	25.3217	74.5367	111.663	182.545	53.3983	138.055	22.6799	43.6787	121.102	54.5566	32.1044	38.8008	50.2394	24.7167	23.2197	19.6049	72.4268	80.6329	60.8624	86.9791	69.6206	153.94	56.6934	41.3205	65.3087	8.15579	3.56577	6.77728	28.5774	28.3938	17.2319	11.1101	3.78914	5.38962	18.6085	17.5415	4.69854	37.3342	2.82424	4.20082	5.37728	2.51476	6.9525	42.1607	42.1607	38.5596	75.9636
TraesCS1D02G428600.1	0	0	0	0	0	0	0	0.0452153	0	1.20801	0.287449	0.0547585	1.28721	1.65634	0.826331	3.18095	1.41005	5.1816	0	0	0	0	0	0	0	0.0478044	0.0523135	0.0664361	0.38589	0.267604	0.052249	0.183985	0.287701	0.584961	1.07481	0.408014	0	0.430855	0.233422	0	1.65766	0.929915	0.79779	0.848261	0	0.24465	0.24465	0.175974	0.140925
TraesCS1D02G436300.1	2.12425	1.97288	3.87182	1.71864	0.917541	0.683717	2.14834	1.22832	1.8699	0.738029	1.05144	0.576361	0.564934	0.318009	0.597376	0.147125	0.670318	0.201995	1.69845	2.46934	2.44922	2.0906	0.276803	0.838698	1.30969	1.51046	1.1482	5.19654	5.82103	3.56889	1.37562	1.73653	1.6005	2.52538	3.13194	2.51042	2.73872	4.49876	5.60118	4.01457	3.89432	3.44722	2.65702	4.87273	4.86804	1.75487	1.75487	2.0037	1.76816
TraesCS2A02G002500.1	1.47012	1.06182	1.99415	0.647084	2.00827	0.882598	1.19067	0.897869	1.4832	2.41011	1.30283	0.99734	0.920901	0.760387	0.821103	2.9018	3.99763	3.45811	0.741929	1.93804	0.261869	0.202451	0.193898	0.483761	1.30667	1.71669	1.5435	1.36392	2.05848	1.80114	0.340935	0.708636	0.742027	2.19477	2.55105	2.62924	1.86548	1.31463	4.99599	0.465329	0.396438	0.402812	2.12673	1.80851	1.68836	2.36522	2.36522	3.51064	0.739577
TraesCS2A02G002500.2	0	0.240032	0.319552	0.245537	0	0	1.34967	0.478126	1.4198	3.13256	1.1165	1.44293	0.727249	0.12816	0.253801	2.34821	1.34425	1.30455	1.32217	0	0.781355	0	0	0	0.000354424	0	1.64092e-08	0.764453	0	0	0	0	0	0.34832	1.38685	0	0.720517	0	0	1.0587	0	0	0	1.31093	0	1.26382	1.26382	1.15916	0.442223
TraesCS2A02G002500.3	3.15609	3.2312	5.71608	1.27294	0.702544	0.934471	4.3602	3.44008	2.80098	6.04937	4.06241	2.93111	3.29109	3.69011	2.81436	8.54734	12.3433	12.6151	2.16954	2.82743	2.51987	1.11911	1.5216	1.63544	2.67686	3.848	2.01213	6.20316	5.13439	2.65686	1.41647	0.969435	1.11553	2.62798	3.0682	3.73436	4.75948	3.86608	7.32006	0.0115531	1.20631	0.876802	2.33278	3.43271	6.61222	9.49493	9.49493	10.2008	3.89662
TraesCS2A02G023400.1	1.40676	1.28656	2.2823	1.43955	1.29981	1.33475	1.68207	0.810975	1.02342	0.821705	0.177526	0.16839	0.626748	0.95936	0.527918	0.717226	0.659053	0.778194	0.67579	0.775748	0.6827	1.07744	1.34496	1.22427	0.674592	0.856254	0.757376	1.10862	1.32487	0.505684	1.64122	1.27205	1.56974	0.893756	1.24188	1.31179	0.213537	0.712033	1.42479	1.08799	1.94834	1.04306	0.702697	1.61778	0.718038	0.456454	0.456454	1.14768	1.03419
TraesCS2A02G067700.1	13.1009	13.6296	28.5103	14.4893	13.2291	18.7969	17.2491	12.2885	18.1743	12.734	7.30502	5.82991	10.701	18.8911	9.67599	12.1433	10.8032	13.5929	22.1332	19.702	21.4484	21.2117	14.8306	15.6298	16.61	14.5255	13.3639	34.9813	21.3119	18.2947	14.589	13.5837	15.5876	16.9167	24.8989	23.0641	16.4011	26.8337	37.6886	24.1598	22.7745	21.4444	11.1325	20.0958	40.7706	15.5485	15.5485	18.6203	18.1419
TraesCS2A02G075800.1	2.82022	2.52282	3.85171	2.35092	1.83893	2.40199	4.6072	2.0959	2.81394	5.29964	4.60237	3.54517	5.59435	4.91266	4.88926	5.78526	6.52999	7.59832	4.37818	3.35087	2.57874	2.5684	2.97142	3.62328	3.55501	3.28339	3.04283	6.117	4.33313	4.03678	3.82302	3.08297	1.7431	3.69317	4.14038	4.33786	3.13558	4.24059	5.64442	2.71271	3.73351	3.38355	2.12413	2.51302	3.27429	6.75517	6.75517	7.481	6.69393
TraesCS2A02G075800.2	0	0.148679	0	0	0.276199	0	0.165512	0	0	0	0	0	0.135653	0.16778	0	0.242722	0	0.188708	0	0.14843	0	0	0	0.120018	0	0.19031	0	0	0.247268	0	0	0	0	0	0	0	0	0	0	0	0.178486	0	0	0	0.29895	0.0236525	0.0236525	0	0
TraesCS2A02G083300.1	33.2153	27.4697	65.9805	24.2177	24.7013	25.9833	35.6366	26.049	41.396	18.341	10.4012	9.57367	18.0441	19.0292	13.1728	20.8774	26.0668	26.4054	24.4846	28.2333	26.7214	31.4626	17.4524	15.1832	25.5083	26.8859	26.6602	48.9879	55.7584	33.3566	23.2788	21.135	23.0691	29.1316	56.0964	34.8475	27.0682	40.8476	80.5881	38.1021	45.2274	34.9475	24.3399	71.6328	73.821	25.356	25.356	30.3815	27.196
TraesCS2A02G084200.2	0.995411	0.609424	3.36542	0.169339	0.67629	0.997539	1.6087	0.992063	1.49911	1.43035	0.722207	1.46388	3.14542	1.83755	1.40505	2.52044	2.32949	3.72582	0.879181	0.947727	0.915989	0.85626	0.799634	1.26391	0.565263	0.745822	1.61485	1.44401	1.69305	0.844352	0.625737	0.862169	1.21334	1.31476	2.29035	2.22141	2.42635	1.15457	4.37779	1.15215	1.08418	1.37875	1.22723	1.91173	3.04845	3.23906	3.23906	3.61125	2.36883
TraesCS2A02G084200.1	0.749752	0.885003	1.3589	1.24556	0.582099	0.187049	2.19423	0.449105	0.966667	3.47283	2.28518	1.2452	2.75389	3.92666	3.06079	3.38837	5.49991	4.70726	1.17919	1.04802	0.8899	1.03467	0.811755	0.266808	1.13947	1.28729	0	3.45025	2.48695	1.09895	1.47984	0.687231	0.357384	1.04073	1.26978	0.997678	1.42178	0.424094	2.98062	0.151616	1.18533	0	0.394001	0.856009	1.64056	4.07447	4.07447	3.2235	3.08682
TraesCS2A02G128700.1	2.38132	1.71916	3.28499	1.13187	1.43393	0.556545	2.24487	0.897568	2.26351	13.1438	4.06487	3.79999	14.338	12.2961	11.4263	10.3068	12.5858	13.3016	3.50146	3.87711	2.55374	4.85774	3.22547	3.31764	2.76282	3.10941	3.38804	17.8064	19.5914	11.0166	5.61697	4.28282	5.99243	9.49595	12.5417	7.96984	7.0264	15.245	11.0292	3.38204	9.59372	7.72839	6.61847	17.0769	8.90073	8.14125	8.14125	10.8689	11.5375
TraesCS2A02G128700.2	0	0	0	0	0	0	0	0	0	0.0513214	0	0	0	0.0511486	0	0.108996	0	0.0569537	0	0	0	0	0	0	0	0	0	0	0	0	0	0	0	0	0	0	0	0	0	0	0	0	0	0.0856388	0	0.107674	0.107674	0	0.103673
TraesCS2A02G130200.1	12.2872	6.11486	23.739	1.40635	1.45403	3.15149	9.09545	4.72187	15.4438	37.1169	15.5099	16.6652	28.8688	23.6041	25.9207	51.3946	55.1163	49.507	1.84913	2.06373	2.05242	1.65577	2.28777	1.73206	3.63145	3.98838	2.7125	9.14165	16.1742	12.1978	2.08999	6.15451	3.59792	11.4946	16.0305	6.7765	8.72032	10.8597	4.62958	5.10253	11.8138	10.4659	18.1405	22.2987	6.73458	16.0369	16.0369	29.7338	15.9723
TraesCS2A02G143500.1	1.00921	0.982317	2.06634	0.708377	0.510841	0.495046	1.30268	0.477756	2.8423	7.15489	1.96833	1.43864	3.28639	4.04374	2.12232	4.01824	3.57632	6.19817	0.84962	1.08061	0.776942	1.59684	1.23543	0.830989	1.4608	1.71339	1.21448	4.11957	8.74228	4.32477	1.57368	1.85945	1.79566	4.51318	9.04122	4.27979	2.00828	5.6981	4.9416	2.4094	5.30473	4.22252	4.34488	12.0266	2.27361	1.70132	1.70132	3.89636	2.13969
TraesCS2A02G144800.1	10.3855	9.5104	13.8642	8.82499	9.78489	9.47446	10.2094	8.1896	8.27325	22.9525	20.9844	19.0284	35.3802	25.7195	34.222	28.1841	33.3438	31.3663	5.44495	5.08366	4.05859	9.05306	6.1796	6.99057	5.0662	4.24373	4.22567	6.47263	8.26791	5.5983	8.22285	6.82035	7.95533	7.06394	7.49035	6.32702	6.87904	9.27723	9.9624	4.63979	14.6158	14.043	9.14766	13.677	9.08255	18.091	18.091	19.1589	28.8142
TraesCS2A02G166400.1	9.0903	9.18104	11.7189	6.59218	7.52562	6.38522	10.7755	7.94944	8.97938	6.20952	4.83251	3.68269	7.5242	6.69321	6.53007	5.63234	7.95457	7.64395	7.66205	6.2612	5.15514	5.83363	5.03481	5.78622	5.63463	6.70554	5.55567	10.6595	11.9482	7.69233	6.80546	6.64706	5.70629	6.54191	10.0345	8.18276	14.7829	8.14736	16.9193	5.18511	10.3207	6.72772	7.05182	13.843	16.0796	8.5022	8.5022	9.55614	9.7898
TraesCS2A02G167400.1	0.364119	0.29025	0.770209	0.464925	0.534853	0.554803	0.384536	0.273128	0.369597	0.0319496	0.11642	0.033175	0.0279167	0	0.0295256	0.101817	0.106983	0	0.102397	0.195362	0.153256	0.133387	0.239424	0.0791541	0.120747	0.164482	0.127153	0.136843	0.195965	0.0649152	0.285392	0.111821	0.0291841	0.0649805	0.137936	0.0296901	0.221303	0.361762	0.442811	0.0655017	0.032434	0	0.0256022	0.484554	0.844375	0.0881651	0.0881651	0.132657	0.0565522
TraesCS2A02G169300.1	16.4754	19.0589	27.7038	14.0414	13.8749	14.71	23.741	13.4521	26.8724	12.9364	5.44208	6.00331	10.1279	9.02502	6.25124	11.5908	13.7005	16.014	10.1279	11.6505	9.6848	11.6874	13.6771	15.1013	9.53925	11.4715	7.61915	41.1403	52.2063	29.4296	14.9865	20.4874	20.691	19.5498	50.7564	29.3683	33.2845	39.4873	83.1288	31.9335	35.2815	26.4792	14.4015	71.1263	91.3525	15.1045	15.1045	19.4675	15.8097
TraesCS2A02G176300.1	3.86854	4.4753	4.17104	2.73488	4.52546	4.61071	4.15078	6.88809	4.05811	13.1388	5.28661	5.87325	13.0686	15.9362	10.2542	12.9372	18.1354	17.5285	1.44546	1.05618	1.63058	1.19663	1.71246	1.60713	1.56344	1.26549	1.06851	2.74646	18.7572	9.93967	3.22189	7.21983	4.22828	4.38752	8.43693	2.01434	4.19899	6.36607	7.54833	6.11364	18.5057	11.4512	10.5324	30.8943	5.81099	10.1144	10.1144	10.6414	10.5539
TraesCS2A02G183900.1	0.108913	0.186319	0.179971	0.0173074	0.0684439	0.0370321	0.105682	0.0388842	0.19278	0.9087	0.350285	1.57773	0.659632	0.780353	0.760818	0.82812	0.847186	0.587577	0	0	0.0272475	0	0	0.0383426	0.0441027	0.104772	0.0285429	0.030096	0.0280074	0.0694334	0.0459147	0.11972	0.0211949	0.0236685	0.0492922	0.039536	15.7206	0.307099	19.3773	0	0.115647	0	0.0183	10.2986	15.2212	0.178212	0.178212	0.540588	0.462224
TraesCS2A02G185900.1	0.279992	0.494078	0.635335	0.23011	0	0.42875	0.79499	0.41839	0.772328	1.77807	1.4654	1.4053	2.85251	2.02723	1.89333	2.80545	2.65278	4.00743	0.227481	0.0910812	0.161426	0	0.242298	0.456821	0.210044	0.449651	0.683968	1.24158	1.25009	0.253825	0.60085	0.771152	0.678322	0.596495	0.485725	0.460181	2.48864	1.33625	5.83321	0.0656064	0.612578	0.415623	0.290687	0.938912	4.64343	3.98129	3.98129	3.63135	2.37753
TraesCS2A02G190400.1	5.51537	5.68089	9.69612	7.06743	6.0184	6.69637	10.1138	6.4914	6.74426	3.46306	2.87898	2.11956	3.9797	3.84301	2.90748	3.90328	4.69508	4.70483	6.23425	6.87743	6.5875	9.55654	9.31848	10.5241	8.54503	9.58762	8.52895	7.38798	7.75627	5.32855	7.04436	7.56805	7.48861	4.97774	6.75858	6.54801	11.2169	7.28799	19.7387	10.8131	10.1573	7.63072	4.75925	11.2511	15.8469	5.97269	5.97269	7.10483	6.18685
TraesCS2A02G196300.1	0.890121	0.884845	2.00612	1.18291	0.32173	0.76196	1.8011	1.31054	1.08386	1.99868	2.36714	1.66071	3.8716	2.49033	2.43216	3.99888	3.97894	3.85267	1.05233	1.27025	1.07921	1.70523	0.997468	1.07083	0.786961	1.98487	1.71289	3.25158	5.33504	1.62256	1.8746	1.45372	1.56674	1.78286	2.89602	1.91902	2.18873	0.642299	4.75828	0.487524	2.63818	1.08033	1.43882	2.09861	1.53459	2.11599	2.11599	1.90978	2.50764
TraesCS2A02G197900.1	8.33949	13.0451	6.34024	26.7746	49.7669	45.9444	17.6694	41.2614	5.59843	9.53684	62.5315	21.655	4.9805	6.43745	12.1867	6.09122	5.64099	3.61341	15.9643	12.7281	11.7698	11.4124	13.7839	43.2103	13.4237	9.39055	14.1385	4.63991	2.92533	3.13506	7.34817	11.0979	7.30534	4.00872	1.47518	3.81495	9.33391	5.79538	1.75096	4.44745	1.62368	3.33235	2.6723	0.554015	3.05855	12.7484	12.7484	3.34038	18.5294
TraesCS2A02G200200.3	0	1.02619e-07	0	0	0	0	0.232369	0	0.0130073	0.340201	0	0	5.04936e-09	0.315764	0.296539	0.39491	0	0.169913	0	0	0	0.0421483	0	0.30131	0.324951	0	0	1.08945	0.694602	0.196533	0	0	0.454253	0.703315	0.124549	0	1.01435	0.248521	0	0	0.542499	0	0	0.380352	0.559262	0.289929	0.289929	0.422926	0.418604
TraesCS2A02G200200.1	0.834573	0.325755	0.626729	0.033221	0.183249	0.434241	0.621097	0.777584	0.705988	0	0.00934255	0.210658	6.26984e-09	0	0	0	0.402122	0.439396	0.472028	0.863205	0.78834	0.368923	0.195372	0.158604	0	0.94086	0	0.192468	0.795348	0.45157	0.837914	0.0748459	0	0.144334	0.614603	0.862248	0.987584	0.575551	3.83281	0.685496	0.555909	0.514285	0.633321	1.18599	3.61725e-09	0.103295	0.103295	0.0572358	0.256387
TraesCS2A02G200200.2	0	0.633701	0.780492	0.484911	0	0	2.77357e-07	0	0.378592	0	0.567269	0	0.361184	0	0	0	0	0	0.366183	0	0	0.431028	0	0	0.62164	0	0.660677	0.769262	0.540772	0.462972	0	0.577264	0.152868	0.0537552	0.524901	0.383712	0.338046	0	0	0	0.236932	0	0	0	1.4075	0.184835	0.184835	0.0871768	0.0108157
TraesCS2A02G209500.1	6.69692	5.03241	8.87708	5.23385	5.64132	4.62069	8.80111	4.66039	7.49483	13.7661	7.5088	8.53985	18.0332	20.0219	14.3335	17.3555	20.7581	21.9225	2.53779	2.72969	2.10256	2.3282	2.13272	2.70688	2.05115	2.32669	2.01512	5.10638	6.20661	3.59754	2.44111	2.25153	3.05297	4.8084	5.12223	3.79618	5.74927	7.23096	7.35927	4.80902	5.09215	3.8077	4.68202	6.30103	7.54112	15.0256	15.0256	15.1038	15.4064
TraesCS2A02G215100.2	0.800906	1.21507	1.09723	7.06354	9.02461	12.8009	3.75118	7.61774	0.559317	1.7543	21.6785	2.46884	1.04551	1.07923	1.57701	0.94176	0.524735	0.591412	2.54961	1.65308	2.51351	2.03714	9.79777	50.2942	1.09899	1.49144	1.36595	1.14163	0.738739	3.24314	9.09154	12.612	4.77983	1.51514	0.899991	0.553625	2.50715	3.52177	2.09415	1.45679	1.66729	2.49427	1.42037	0	1.51068	1.33129	1.33129	0.230518	10.3034
TraesCS2A02G215100.1	0	0	0	0	0.283829	0.152275	0	0.307572	0.276595	0	1.36835	0.205178	0	1.8928e-05	0	0	0	0	0	0	0	0.044197	0	1.18653	0	0	0	0	0	0.433208	0	0.822908	0	0.285376	0	0	0.065962	0.540319	0	0	0	0	0	0.275384	1.51173	0	0	0.772453	0.282346
TraesCS2A02G219100.1	0	0	0.0719147	0	0.0302075	0.0246724	0.10531	0	0.0641259	2.16863	0.542225	0.0942264	1.00455	3.79186	0.377033	1.1162	3.26495	2.11298	0.037164	0.0231263	0	0.0315452	0	0	0	0.0549613	0.0301032	46.4887	36.604	1.38294	0.0600526	1.98415	1.34929	0.153909	4.94798	1.25576	0	7.10069	7.18731	0	0.122841	0.118933	0.242519	14.1818	4.79742	2.49578	2.49578	4.69147	4.97997
TraesCS2A02G224600.1	0.153294	0.0976445	0.114473	0.044163	0.0887231	0	0.13743	0.126507	0.0627555	0.38506	0.647491	0.830034	0.517522	0.491222	0.821048	1.04884	0.495791	0.45202	0	0.0679127	0.048457	0	0	0	0	0	0.147334	0.462092	0.591805	0	0	0	0.124934	0	0.60781	0.104352	0.320913	0.753432	4.77126	0.0303685	0.138288	0.116419	0.0237418	1.13467	5.77739	0.816199	0.816199	0.411541	0.497483
TraesCS2A02G253900.1	3.82765	5.61298	6.71064	3.8754	0.590737	6.1124	7.34597	4.4311	3.28982	4.1279	3.25144	5.5343	11.5125	4.5	9.70236	8.73928	8.40625	9.48004	14.482	14.5401	13.1886	13.7497	12.8948	8.26775	11.4652	9.84327	12.3844	28.7787	19.9568	8.12957	11.5488	13.383	13.2201	18.4549	19.6133	19.1235	13.5453	22.6721	17.4906	12.1059	13.7312	15.0146	7.4109	6.09839	11.2892	6.00504	6.00504	8.21752	7.99245
TraesCS2A02G253900.2	2.6523	2.72084	2.88556	2.05254	3.58348	1.49762	2.34253	3.25806	3.91511	8.90432	7.81759	2.11061	6.38083	12.0761	4.96804	6.06661	10.0486	9.00612	6.62856	6.30885	4.34237	6.39693	2.51381	7.58042	7.39946	9.9485	5.34962	15.3821	15.3825	14.8621	9.53165	2.41293	6.40329	5.78443	10.5946	11.316	2.29587	2.43611	7.21183	4.35298	9.34617	7.44128	6.98063	8.51951	3.13375	8.7404	8.7404	8.89477	8.72765
TraesCS2A02G253900.3	0.0926551	0	0	0	0.912269	0	0	0	0	0	0	0	0	0	0	0	0	0	0	0	0	0	2.92404e-05	0	0.796251	0	0	0	0	6.32087e-05	0	7.12694e-10	5.59655e-08	0	0	0	4.1482	3.54397	0	0.0922669	3.3805e-10	2.7648e-05	0	0	0	0	0	0	0
TraesCS2A02G253900.4	0.237618	0.669845	1.77447	0.986364	0.196313	0	0.351666	0.771621	0.315788	2.87531	3.36358	0.551272	3.2013	3.66733	3.52602	2.71191	3.02345	5.2152	1.92124	2.22093	1.09185	2.86963	1.69936	2.78899	2.02705	3.03628	2.07426	3.97859	2.8992	3.48834	1.86554	1.38471	2.28139	2.14846	3.46345	3.22821	2.98898	1.13657	1.43593	0.457435	2.50402	3.39299	0.782234	3.38417	0.702932	4.48458	4.48458	2.0133	0.840988
TraesCS2A02G254300.1	3.03103	3.37403	6.33698	3.19776	1.84972	3.31472	3.48494	2.35669	2.41496	1.7711	2.16903	0.998602	1.77604	1.82071	1.92761	1.19371	1.29622	1.58599	2.22124	2.60028	1.67664	2.52466	2.66795	2.18771	2.85695	2.65665	1.56462	12.4422	16.0839	11.6329	5.49013	7.22974	8.93901	6.71541	13.5839	9.13803	8.65886	15.4154	11.3216	5.29321	12.8974	11.8476	6.72491	23.8756	12.0573	2.92233	2.92233	2.08088	3.75996
TraesCS2A02G256200.1	1.2244	1.00453	2.12594	1.40763	0.424833	0.639332	0.347193	0.906678	0.757587	0	0	0	0	0	0	0	0	0.175465	0	0.111859	0	0	0.220164	0	0.279228	0.311128	0	3.72876	3.45631	3.60002	1.40926	1.92187	3.0382	1.24213	1.92767	2.44588	0.800155	5.3523	8.61098	0.887797	0.479283	3.76116	0.767681	5.84083	10.6002	0	0	0	0
TraesCS2A02G265100.1	0	0	0.356677	0	0	0	0	0	0	0.775886	0	0	0.384808	0	0	0	0	0	0.186791	0	0	0	0	0.263808	0	0.540536	0.484691	0.624815	0	0.0196599	0	0	0	0	0	0	0	0.693373	0	0	0	0	0.345487	0.639999	0	0	0	0.60528	0.349336
TraesCS2A02G265100.2	0.62457	0.0772077	0.686352	0.363146	0.924666	0.662754	0.415594	0.627404	0.430337	0	0.410813	0	0.00165046	0	0.274728	0	0.462664	0.124071	0	0	0.887532	0.564644	0.239255	0.00283411	0.83308	0.00172114	0.00351523	0.00273452	2.86414e-07	0.000236557	0.0788075	0.578901	1.28984	0.783899	1.24658	1.10805	4.7202e-06	0	0	0.514587	0.385193	0	0.00289022	0.00322011	0	0.0324183	0.0324183	0	0.459789
TraesCS2A02G265100.3	0	0	0.258318	0	0	0	1.34739	0	0.116365	0.273175	0.296787	0.715178	0.253014	1.76839	1.13743	0.926499	0.93796	0.287056	0	0.518177	0	0	0	0.194899	0	0	0	0.478605	0.321754	1.27426	0.860463	0.230648	0	0	0.389588	0	0	0.456014	0.926336	0	0.245927	0.501951	0	0	0.723754	0.727123	0.727123	0.377082	0.701675
TraesCS2A02G265100.4	0.202875	0.811603	0.727124	0.612852	0.137662	0.328743	0.388305	0.231573	0.522516	1.27428	0.924435	0.736812	2.16984	0.984377	0.730994	1.75928	1.60794	2.62694	1.23338	0.600238	0.273842	0.70648	0.186197	0.965267	0.288733	0.429727	0.521325	1.67643	1.58449	0.135145	0.406204	0.416477	0.225289	0.743519	0.171456	0.207561	1.91746	0	2.38324	0.140703	0.363284	0.357748	0.215955	0.391934	2.37498	2.76594	2.76594	2.53252	1.1488
TraesCS2A02G268400.1	1.8932	1.40968	3.16499	1.37329	1.00396	1.70965	1.59099	1.04323	2.08148	3.28859	3.89344	2.17313	5.01305	3.24765	4.01632	4.85489	4.26331	5.74869	2.77351	2.17166	2.07051	3.07964	4.20405	3.57273	2.7853	3.88417	2.39322	12.1692	7.02137	3.98706	3.98779	3.40223	3.8116	2.75508	3.09966	5.91988	6.80415	4.26804	17.6065	2.10174	2.15143	3.06001	1.95256	8.1866	14.9836	4.508	4.508	5.43536	4.53935
TraesCS2A02G269000.1	3.2564	4.11868	8.03632	2.7097	3.50395	4.88694	4.36613	3.62684	5.27023	2.53656	2.07784	1.60209	3.44159	3.0696	2.2947	2.37117	4.50569	3.65867	4.74932	4.52521	5.72362	4.53938	2.63734	3.05317	3.40466	4.90887	6.98375	5.76085	5.23692	3.69307	3.06768	1.94674	2.52421	2.73087	5.76489	4.2408	1.47399	3.06444	5.64515	5.31198	4.26358	3.35136	3.1349	3.4505	3.21286	4.01573	4.01573	5.00202	3.89466
TraesCS2A02G274700.1	0.671602	1.24966	2.18926	0.474632	0.948397	1.54556	0.515389	0.0777113	1.19042	7.45166	13.9185	7.16375	6.40648	14.2318	11.6136	2.90371	11.4427	1.59567	1.50247	1.08646	0.472306	1.0848	0.454344	1.99958	0.114558	0.137674	0.422273	46.0926	44.4081	6.34647	0.378433	0.701455	1.33509	0.911148	14.4053	1.25574	209.703	61.6143	456.387	1.83998	0.607992	0.387292	0.0605029	134.795	415.139	29.4248	29.4248	9.82086	29.8892
TraesCS2A02G290600.1	29.5581	16.882	53.2049	23.1528	15.122	19.0911	84.6911	50.682	132.624	77.7956	46.0079	34.1523	84.5416	95.0501	71.179	196.926	252.075	322.293	32.038	33.2999	20.9463	31.2145	16.263	23.5472	74.5955	67.9025	58.658	108.825	135.807	70.2409	32.4126	43.6775	48.8449	156.606	378.525	163.639	17.1259	76.615	45.248	17.7839	82.083	46.6361	124.012	774.248	37.9728	35.541	35.541	43.476	51.4944
TraesCS2A02G291100.1	2.26901	3.27257	3.95306	3.53547	3.20245	3.59144	4.40876	5.61619	3.00803	1.45849	1.56159	1.1761	1.38568	1.83865	1.21657	1.49046	1.5034	1.76278	2.96812	2.45186	2.67814	3.35582	4.09938	5.66363	3.48167	4.05026	3.35155	2.65087	2.32428	1.76453	4.06179	4.03813	3.42302	1.69625	1.84837	1.79662	5.55291	2.77987	8.95013	3.78442	2.45757	2.49739	1.14632	3.20116	5.06747	2.9916	2.9916	2.98795	3.2489
TraesCS2A02G302100.1	1.10514	1.03561	1.55759	1.03254	0.863355	0.863213	1.32562	1.09079	1.04639	1.94167	1.9492	1.64845	2.86781	2.29955	2.4749	2.38711	3.74304	3.37502	1.07136	1.0855	0.41439	1.0887	0.732844	0.671394	0.880086	0.72151	0.628874	1.51359	1.52684	1.21551	0.997329	0.673042	0.737592	1.70386	1.98759	1.21766	1.00813	1.19266	1.39172	1.07997	0.931101	0.935839	1.01899	1.91352	1.30371	2.97767	2.97767	3.08644	3.0034
TraesCS2A02G303500.1	7.75145	8.38492	15.0845	6.06336	6.09257	7.26984	13.0085	7.91656	10.4197	19.6107	12.7218	12.0308	22.1821	21.2638	20.3781	22.0508	25.488	30.1848	8.52009	8.96044	8.19061	9.56132	7.33906	7.59543	8.54439	9.20731	7.42483	14.9957	13.6897	7.66218	7.69352	7.08654	7.65498	11.8809	10.7731	10.4158	12.2829	9.41755	15.2779	8.04023	10.6267	8.44293	9.44165	13.5341	13.8009	20.7756	20.7756	23.0646	20.7176
TraesCS2A02G389300.1	3.69284	4.94619	7.00916	2.9944	2.22488	2.10719	5.09321	3.14143	5.10383	1.84188	2.90824	1.58379	1.78506	2.0236	1.63203	1.71028	1.85139	2.34599	3.79006	3.70095	4.04345	3.73581	3.20318	3.0236	3.44462	4.31436	3.20973	6.21838	8.37556	3.4013	3.97357	2.66203	3.78981	4.44968	6.21607	4.34546	5.7112	4.33397	11.9643	2.89565	6.27218	4.34031	3.16109	8.07425	14.5246	3.44528	3.44528	3.79782	3.48146
TraesCS2A02G389300.2	0	0	0	0	0	0.514085	0	0	0	0	0	0	0	0	0	0	0	0	0	0	0	0	0	0	0	0.255134	0	0.561344	0	0	0	0	0	0	0	0	0	0	0	0	0	0	0	0	0	0.296019	0.296019	0	0
TraesCS2A02G391600.1	1.0509	1.16013	2.5328	1.0437	0.907327	1.44165	1.49491	0.742418	1.34042	0.339331	0.500136	0.106161	0.381027	0.380205	0.410908	0.327667	0.330337	0.269094	2.27321	4.06468	2.49707	5.51681	2.17647	2.90267	2.76821	3.73142	3.56878	0.656651	1.10715	0.60502	0.477268	0.450008	0.46948	0.553876	0.461051	0.202359	0.347018	0.44766	0	2.9969	0.616814	0.205896	0.469733	0.524123	0.931647	0.695437	0.695437	0.796305	0.976934
TraesCS2A02G391700.1	1.88573	2.45565	2.90423	1.52057	1.39843	1.72546	1.91915	1.60478	2.1192	0.859827	1.07281	0.66585	0.972219	1.31605	0.871614	0.409171	0.807243	0.799294	1.06218	1.71219	1.1012	1.57488	1.13149	1.52095	0.827777	0.985052	1.51173	2.07702	1.84435	1.08453	1.17691	0	1.69116	1.36167	1.75876	1.5786	3.07298	1.2787	5.46258	1.05839	0.690659	1.21684	1.05579	2.5644	4.54513	1.52027	1.52027	1.25299	1.74392
TraesCS2A02G391700.2	0.231031	0.506328	0	0	0.289765	0	0	0.137857	0	0	0.168433	0	0	0	0	0	0	0	0	0	0	0	0.000401025	0	0.327189	0.18179	0	0	0	0.195755	0.281424	1.46754	0	0	0	0	0	0	0	0	0.422482	0.117714	0	0.66491	0	0	0	0.668528	0
TraesCS2A02G427100.1	56.1103	66.8411	51.9683	19.3727	25.2142	50.5872	85.9328	86.7615	86.9589	204.077	529.957	341.079	155.773	294.59	332.203	272.965	176.831	197.577	84.7596	109.584	69.2558	96.1637	37.5275	52.9684	112.623	96.5012	98.1521	26.1235	53.3053	38.7491	16.0537	50.883	37.0077	84.8807	47.7385	59.65	16.9506	48.0765	10.5932	57.331	44.2278	46.2562	49.9553	25.5005	11.3665	45.0396	45.0396	21.7928	159.669
TraesCS2A02G427200.1	10.9042	19.6077	14.4671	3.14489	6.1009	8.63947	31.8014	31.4168	24.0422	205.032	626.538	421.564	114.618	307.481	338.304	290.205	152.199	181.191	28.0249	37.3043	47.3091	17.7176	17.344	20.6768	58.6326	35.2108	46.7873	22.2123	185.609	175.48	12.0436	112.338	52.6912	82.9435	97.5678	54.3986	7.80868	67.8689	34.4869	17.2893	261.113	201.823	193.347	118.529	7.09578	24.3346	24.3346	7.47996	115.546
TraesCS2A02G439400.1	0.823732	0.773585	2.14816	0.246308	0.690048	0.739316	0.439966	0.32462	1.1901	4.40939	5.40371	2.21174	2.36326	3.27379	2.01857	1.57956	3.1437	3.10198	1.44817	1.0258	2.16644	1.21282	1.02198	0.813819	1.88887	1.60491	1.52278	3.40037	5.93016	1.53911	1.07978	1.99109	1.72463	1.15764	4.12543	1.35951	15.817	4.12177	21.5051	1.76087	2.34438	3.21462	1.73288	20.2686	22.1369	5.07789	5.07789	2.1449	3.92887
TraesCS2A02G443300.1	42.8064	41.378	89.8425	39.0719	34.0547	39.9259	25.546	19.4353	34.9706	20.3054	31.4125	21.2968	16.4987	22.708	16.523	2.17495	3.39041	4.90104	44.9823	50.6389	47.2608	86.3566	46.1178	32.8557	18.4136	20.5544	16.8547	141.241	158.302	126.717	101.427	89.9826	111.024	63.2124	153.067	78.3839	49.3872	207.593	57.8175	186	181.843	153.806	79.2121	244.501	33.7983	84.7584	84.7584	46.355	113.209
TraesCS2A02G463100.1	2.56557	2.87102	2.82827	2.26504	2.06967	2.66295	2.62854	3.01254	2.37499	0.610259	1.361	0.704281	1.05958	1.17254	0.950815	0.805259	1.01328	1.37522	2.0526	2.45548	2.32953	2.68953	2.06562	2.41674	2.49669	2.42952	2.01479	3.48634	3.75782	2.94174	2.45144	2.35863	2.48332	2.50514	3.4658	2.36685	2.75553	3.55323	3.78803	3.22014	3.71076	3.28968	1.86573	4.40205	3.50436	2.40504	2.40504	2.12263	2.05868
TraesCS2A02G492500.1	1.12239	0.485454	1.89414	0.525226	1.44521	0.598299	1.68516	0.611535	1.57125	7.32963	6.06739	7.14333	6.71591	5.35935	5.25572	10.3608	16.268	21.152	0.572786	0.843257	0.172264	0.274014	0	0.0688552	0	0.0643703	0.281536	1.25951	0.203469	0	0.951955	0	0.215676	0.533034	0	0.498521	0.682352	0	0	1.27848	0	0.180457	0.112646	0	0	8.01599	8.01599	3.42682	8.68034
TraesCS2A02G501300.1	4.52413	5.32429	6.27806	2.71096	2.02461	4.10672	1.8816	2.56237	3.27152	2.40223	1.92481	1.5559	1.82142	1.15769	1.28606	1.36856	2.01496	1.24145	1.45269	1.0343	2.21564	1.41915	1.58221	0.29534	0.828685	1.26477	0.702203	5.27842	13.212	3.86454	1.14481	1.4578	2.30057	1.51165	4.10279	2.28532	3.80962	17.9977	21.6395	5.9071	8.03178	3.95559	2.33887	17.0781	15.189	1.68361	1.68361	2.17244	2.46666
TraesCS2A02G501300.2	2.41246	1.3296	2.12637	0.666146	1.49296	1.82885	0.610885	0.344878	0.106786	0	0	0	0	0.165584	0	0	0	0	0	0	0	0.293241	0.295461	0.154349	0	0	0.143281	0	0.302761	0.0896986	0	0	0	0	0	0	0.926216	0	0	0.832937	0	0.178857	0.401172	0.468213	1.5628	0.130184	0.130184	0	0.119762
TraesCS2A02G506400.1	14.4765	15.1974	27.0608	12.9211	11.5349	11.0126	15.8058	11.0058	15.1936	11.0799	8.83166	5.86586	11.3789	12.0537	7.73919	8.63692	12.1549	11.8881	12.7169	12.4655	11.3265	11.8139	8.89861	9.16783	11.2923	13.0807	10.7145	24.7197	23.9915	15.1824	12.0866	11.4489	11.8362	15.7048	24.7533	17.14	17.7626	22.8557	36.4406	22.9735	20.8168	17.4927	12.1072	25.2636	53.4201	13.0974	13.0974	20.5996	17.9956
TraesCS2A02G513100.1	11.5277	8.20141	20.6817	9.26017	8.50827	6.14046	12.448	7.14446	16.2594	38.0506	17.5956	14.383	46.9856	38.2279	39.7197	41.4828	48.1129	49.6007	9.85142	13.2881	8.02005	13.6548	8.91099	8.55131	15.0477	11.898	10.0962	10.9856	4.22893	3.81264	8.19377	5.4176	6.25286	10.9786	4.36015	12.0024	12.3831	9.74764	1.77521	7.16929	1.21144	6.50223	8.82978	1.74514	4.17258	30.5693	30.5693	28.3115	39.2457
TraesCS2A02G517500.1	2.56426	3.83961e-09	2.4205	2.03654	3.25025	3.64057	1.38236	3.20718	1.5705	0.000219546	7.14182e-10	0.965125	1.39345e-06	0.845385	0.266924	0	0.517782	1.44881	0.281622	1.15726	1.95707	1.54666	3.52551e-06	6.47207e-07	0.403167	0.772045	0.828661	0.187663	4.55584	0.388856	2.16723	0.902947	2.28146	3.48273	5.97162	4.98642	0.320855	1.3071	3.88231	0.808396	2.63131	3.07283	2.7534	2.39909	0.44449	9.78703e-05	9.78703e-05	0.770294	1.325
TraesCS2A02G517500.2	2.07435	4.73597	4.34431	1.31043	0.407752	0.501753	4.96306	2.18832	3.84043	2.58633	1.56045	0.836618	3.99363	2.25266	2.39772	4.64291	3.3095	2.39774	3.01819	2.57162	2.14675	3.26389	2.17878	2.55719	2.56418	5.53342	2.29304	5.701	7.85963	2.79597	3.33209	1.99482	1.48295	4.28995	4.71476	5.38746	0	3.51429	5.73377	5.20989	4.49087	3.33934	1.73224	4.91641	3.21211	2.27931	2.27931	2.45712	2.3677
TraesCS2A02G517500.3	0.727713	0	2.97965	0.175569	0	0.691234	2.93238	0	1.57593	1.18392	0.20809	0.365186	0.665895	1.28892	0.837506	1.72278	2.03248	2.97437	1.32112	0.674829	1.73771	1.05202	2.33909	1.53965	1.82588	1.13267	1.14833	4.41411	1.54018	3.68781	0.822032	1.70899	2.07036	1.02929	1.66102	0.8255	4.32261	1.53442	6.15236e-08	3.01217	0.808157	0.832344	1.35426	1.46692	1.83413	0.78727	0.78727	1.75974	0.445797
TraesCS2A02G536200.1	1.83894	2.3019	1.05631	8.55265	10.2491	15.9789	3.86847	6.7093	0.788629	1.26376	12.6802	4.0626	1.29052	0.259469	3.99607	0.0560069	0.412323	0	4.58742	2.53768	2.86781	2.34168	7.19198	7.96694	2.84292	1.62953	2.56994	0.466235	0.644788	1.34147	4.40021	5.71817	5.04763	1.01294	0.113425	0.636302	4.93333	3.13161	0.701884	1.72442	2.57332	4.09176	0.757723	0.077313	0.398319	2.55108	2.55108	1.98488	4.09758
TraesCS2A02G539600.1	0.153846	0.190434	0.901633	0.456776	0.196784	0	0.495984	0	0	7.17752	1.18203	0.441145	3.9421	8.67832	1.75228	7.76437	6.80504	5.90353	0.500102	0	0	0	0	0	0.396342	0.189612	0.20587	2.83144	10.2956	0.873676	0.218675	0.36186	0.559844	0.402504	3.5192	0.705435	5.68324	12.83	19.2172	0.41494	3.19918	0.464306	0.48399	10.105	17.6706	0.63471	0.63471	4.85073	1.63454
TraesCS2A02G542700.1	23.6172	21.9258	37.3394	12.2603	14.7302	17.1958	10.2664	12.1144	8.98152	2.09543	2.04187	1.69959	1.14898	3.63748	1.8694	3.54093	4.56199	6.13748	0.540186	0.457931	0.603077	0.790862	0.572636	0.371181	0.755847	0.408581	1.08248	0.924257	2.59321	0.634838	0.877268	0.917431	0.47601	0.89872	1.65647	1.07697	1.71435	1.63789	3.34218	3.99703	1.70345	0.709641	1.03733	4.8193	3.01848	4.42699	4.42699	3.11419	5.01081
TraesCS2A02G566700.1	16.6917	22.2649	20.6471	15.1936	16.9426	21.7503	3.72773	4.98162	4.24395	8.90009	9.57213	7.50403	10.5743	4.71341	9.32279	1.48401	2.16409	2.17953	16.7769	17.6393	17.5071	28.6782	17.4966	15.342	4.27151	5.25971	3.84308	39.9841	49.1137	30.264	26.3199	19.7509	25.8334	8.40844	11.2358	11.8405	34.7107	52.5946	64.5778	12.6815	36.2444	30.2769	4.68379	16.7099	46.3018	13.8907	13.8907	12.3238	15.6676
TraesCS2A02G592600.1	0.632899	0.829464	1.22759	0.710349	0.629281	0.574285	0.928012	0.595027	0.64967	1.81865	1.14616	1.07059	2.48186	2.78805	1.75195	2.14441	2.71058	2.5454	0.900154	0.555321	0.690859	0.2208	0.712132	0.655205	0.51703	0.904	0.426552	0.939969	1.2084	0.432858	0.427424	0.589838	0.578723	0.348734	0.641285	0.443172	0.607679	0.730413	2.97741	0.470593	0.608238	0.440917	0.533662	0.781812	1.48666	2.12679	2.12679	2.3978	1.84987
TraesCS2B02G020400.1	0.240123	0.501069	0.368401	0	2.67023	3.56634e-10	0	0	0	0.954735	0	0.350099	0.966121	0.290362	0.852527	0.00013393	0.765059	1.77065	1.0427	0	0	0.0591652	0	0.593637	1.19148	0	0	0.200477	0.292021	0	0	0	0.261368	0	5.77965e-08	0.847452	0	0.365483	2.2624	0	0.106948	0.304776	0.45644	0	1.8976	0	0	0	0.563998
TraesCS2B02G020400.2	0.399614	0	0.748346	0	0.185679	0.355158	0.806635	0.233059	0.209201	1.18596	0	0.471762	4.16092e-08	0	0.463975	1.23679	0	0.0140019	0.000139136	0.336861	0.396098	0.260644	0	1.08204e-07	0	0.530564	0	0.412758	0.00269146	0.974728	0	0	0.469818	0	0	0.440462	0	1.76466	2.60192e-07	0	0.242295	0	0.572199	0	1.98223	2.86092	2.86092	2.53799	0.179571
TraesCS2B02G020400.3	3.63475	3.87574	7.01221	4.20358	2.23296	3.66941	8.05046	5.19359	5.81272	7.27891	6.02499	4.66058	12.7657	11.0604	7.85235	11.7244	16.9604	18.2745	3.21049	3.10047	3.22401	3.35118	3.74918	2.28489	3.32098	4.57196	3.96083	5.29095	5.18697	1.70928	4.09528	2.59019	2.48026	4.23735	6.04345	5.27442	6.56259	1.73475	9.92689	2.53487	3.44628	3.05296	2.75257	5.09357	6.18357	12.6161	12.6161	11.1852	13.2092
TraesCS2B02G045300.1	1.24315	1.44715	3.20007	0.436309	0.339762	0.817685	0.820377	0.271513	0.735062	0.265949	0.145231	0.201944	0.330908	0.348286	0.212789	0.225808	0.0987985	0.42386	0.435755	0.568846	1.07757	1.18289	0.550004	0.461357	0.863842	0.755873	0.810851	0.937786	2.36033	1.14565	0.877556	0.88412	0.899712	0.846651	2.20961	0.778572	0.849055	2.63628	4.36472	0.649096	5.37565	3.00256	0.626151	5.52634	1.53771	0.291014	0.291014	0.511426	0.79451
TraesCS2B02G065200.1	2.42213	4.01682	4.17885	3.20914	2.89554	4.5647	3.68074	6.64928	3.51445	6.35916	4.07781	6.00983	9.57921	8.9239	7.57616	12.0823	19.6315	17.3252	2.17016	1.71385	2.09372	1.54588	2.20598	2.58497	2.64642	2.41402	3.88332	0.976196	0.244389	0.229364	0.909257	0.244293	0.436957	0.674391	0.257998	0.586034	1.32465	0.245889	0	1.5113	0.162086	0.0783928	0.255373	0.0584593	0	10.2924	10.2924	10.9498	6.43672
TraesCS2B02G067000.3	6.53977	6.59347	9.8595	0.980129	1.55042	1.57727	4.71358	1.38882	5.50814	2.03301	0.597189	0.793469	0.934133	0.644089	0.47548	2.19746	2.06559	2.13154	3.4543	2.44489	6.98351	2.81175	1.97401	1.5352	1.54563	2.53547	0.861303	5.68067	10.4051	3.63793	2.39544	2.4546	2.32257	0	4.62367	2.45048	7.32431	10.923	20.6501	0.675075	10.9781	6.12365	1.84909	20.2848	8.39217	3.40765	3.40765	5.4239	2.28821
TraesCS2B02G067000.2	3.07717	1.40259	3.61332	1.27739	0.000567096	0.289584	0	0.833063	0.000290968	0	0.412896	0	0	0.471609	0	8.45168e-06	0	0.330407	0.29204	0.359417	0.0102841	0	0	0.001029	0.320479	0	1.57958	0	1.63464	0.12199	2.31171e-08	0.25253	0.521586	1.28709	2.61112	1.66493	0	0.0695014	3.65154e-08	1.81181	0.994225	3.07686	0.883817	0.994817	0	0	0	0	0.784257
TraesCS2B02G067000.1	0	1.00747	0	0.282942	0	0	1.13397	0	0.224287	0	0	0	0	0	0.328187	0	0.34383	0	0.59931	0.427113	0.445505	0.398426	0.353192	0	0.379488	0.19493	0.484185	0.555411	0.467016	0	0	0.429311	0.354541	0	0	0	0	0.461372	0	5.03932e-09	1.11313	0	0	0.444981	0	0.342048	0.342048	0	0
TraesCS2B02G072300.1	0.383565	0.652793	0.957508	0.234673	0.26981	0.218912	0.260337	0.172411	0.237433	0.0224809	0.0614012	0.0234929	0.0785104	0.0662725	0.0622844	0.0477334	0	0.0733783	0.399833	0.137412	0.349008	0.419617	0.336714	0.111333	0.318244	0.326423	0.290631	0.54211	0.496805	0.250869	0.2006	0.176963	0.492962	0.137445	0.340032	0.331176	0.281652	0.463637	0.6347	0.507367	0.706536	0.552069	0.090171	0.598468	0.678456	0.0822368	0.0822368	0.464874	0.138605
TraesCS2B02G111300.1	0.342421	0.542227	0.493755	0.445242	0.786476	0.795299	0.472044	0.949908	0.383022	2.85032	0.840527	0.506887	5.1213	2.40181	1.73037	5.67902	8.0555	8.72345	0.200072	0.311169	0.292359	0.282395	0.244029	0.493057	0.512664	0.345045	0.297021	0.172174	0	0.0826734	0.242352	0.237473	0.322391	0.248701	0.146569	0.211581	0.509914	0.139839	0.632894	0.501071	0.165233	0.106683	0.0870592	0.0794898	0.204892	2.09129	2.09129	2.69966	1.84539
TraesCS2B02G117700.1	0.349508	0.214097	0.921298	0.126763	0.132995	0.201267	1.03041	0	0.804143	1.28495	0.740613	0.488232	1.98894	0.927883	0.654415	1.62732	2.06518	1.41512	0	0.283219	0.59353	0.802309	0.353476	0.45617	0.222667	1.0687	0.234988	1.29623	0.582037	0.945206	0.296335	0.422508	0.432562	0.691231	1.12411	0.821318	1.20974	0.488938	3.05976	0.24313	0.861771	0.485623	0.372569	0.984005	1.7513	1.06713	1.06713	0.552306	0.831605
TraesCS2B02G117700.2	0.0186918	0.177602	0.490052	0.296687	0	0	0	0.191342	0	0	0.475801	0.300213	5.10614e-10	0.453038	0.561627	2.82706e-07	0.0303307	0.962724	1.16971	0.655986	0	0	0.0347583	8.16146e-08	0.474579	0.0619659	0.519484	0	0.761181	0.0327282	0.40403	0	0.140081	0	0	0.0677335	0	0.0343493	0.000432042	0.143645	0	0	0	0.00290755	0.0406986	0.470909	0.470909	0.89451	0.863021
TraesCS2B02G124200.1	0.0205866	0	0.0219477	0.0206835	0.027713	0.0225864	0	0.0236834	0.0391554	0.416153	0.2274	0.201486	0.917935	1.06174	0.794561	0.0883898	0.495241	0.423175	0	0.0212018	0	0	0	0	0	0.0251902	0.0551945	0.0351905	0.0680914	0	0	0	0	0.0282383	0	0.0240247	0.0868517	0.0285803	0.516863	0	0	0	0	0.0406226	0.209414	0.509074	0.509074	0.965926	0.710533
TraesCS2B02G137700.1	135.717	145.442	186.578	107.578	93.2609	190.085	161.01	153.651	206.861	80.5376	70.9747	70.8736	98.9152	87.9584	62.6559	115.913	104.078	116.409	212.38	244.072	348.124	174.707	152.01	217.723	223.411	352.16	290.084	59.2315	89.9105	47.2052	93.2596	94.19	102.103	90.4981	163.385	78.537	98.932	57.6137	98.5657	182.9	135.46	120.566	54.9298	124.865	61.1843	129.453	129.453	191.176	101.861
TraesCS2B02G140300.1	0.263952	0.0462112	0.0406798	0.0756306	0.0504226	0.0419145	0.591575	0.130996	0.433994	2.16095	1.29608	0.687631	0.932738	1.05016	0.861316	1.2954	2.30288	1.05698	0.12456	0.194105	0.0613722	0.160999	0.152329	0.125869	0.240304	0.138556	0.303275	0.770519	0.559414	0.206814	0.353347	0.577758	0.238306	0.514055	0.174231	0.438173	0.158526	0.838894	2.26296	0.0519472	0.25829	0.599004	0.171002	0.521509	2.30311	0.99181	0.99181	1.58882	0.907017
TraesCS2B02G151200.1	3.92312	3.44585	5.14531	3.80796	2.68555	2.44174	4.36328	2.6419	5.03083	8.82673	6.6651	5.66133	9.42616	11.1333	7.5276	9.86571	13.6726	15.0217	4.59377	6.21172	4.25218	6.74033	3.90126	4.99073	6.32931	6.67929	4.70703	14.1601	14.8796	9.24971	7.25657	7.12556	6.94019	11.2539	12.0506	12.7762	4.70474	10.4953	5.02791	6.34768	11.8612	9.7217	8.24656	14.3654	5.8821	6.72147	6.72147	8.2098	10.0314
TraesCS2B02G169700.1	2.78445	2.82714	6.68433	2.39344	2.27035	1.93023	4.02609	2.15463	3.78748	7.87987	5.88706	5.92571	10.7348	8.85181	9.72887	10.3036	9.92304	13.6745	1.6715	1.56891	1.18499	2.17755	1.40729	1.74447	1.55436	2.06858	1.5503	3.03791	2.81284	1.84675	1.88283	2.14147	2.56447	3.77706	3.19905	2.99269	3.34295	2.7486	6.70833	1.9256	3.55829	3.07789	3.15899	6.67708	5.33776	6.26955	6.26955	7.92064	8.56215
TraesCS2B02G180300.1	7.37481	6.02145	10.0165	6.24547	3.59751	6.84321	7.78431	6.39962	7.83389	14.2467	10.4905	8.47145	15.9829	16.441	13.7366	16.54	21.2564	25.9158	6.04001	6.67052	5.7481	6.75944	4.99494	7.83785	6.84411	7.1683	7.18538	8.91169	10.4234	6.4292	8.77994	11.1406	10.5308	10.2443	11.8777	10.985	13.0865	10.0441	22.3008	7.7599	7.05944	10.2833	8.5744	18.7475	16.4377	11.6512	11.6512	10.3242	10.527
TraesCS2B02G190400.1	1.07178	0.9666	0.723751	0.40715	0.528048	0.240178	0.91236	0.245489	0	0	0.202406	0.249748	0	0	0	0	0	0	0.287499	0	0	0	0	0	0	0	0	0	0	0	0.289661	0	0	0	0	0.846509	0.757629	0	0	0.232838	0.60932	0	0	0	0	0	0	0	0.315902
TraesCS2B02G190400.2	9.86835	11.8307	16.5237	7.57623	4.09415	7.08146	11.6694	9.98018	12.4777	5.81726	4.91948	2.52605	5.18147	6.06427	4.81795	7.41067	9.12278	10.0195	3.93373	3.41226	3.29436	4.73635	5.12837	3.86554	3.95834	4.06155	3.83258	11.3825	15.6231	6.98529	6.71719	8.4847	7.22251	7.95108	13.0001	7.89359	13.7541	12.5041	28.3718	5.30515	9.05242	8.89795	6.49747	31.4041	25.5312	7.96075	7.96075	8.64063	8.13814
TraesCS2B02G194700.1	9.8755	12.6893	12.3646	11.5486	9.96425	12.1616	12.734	13.8257	11.6061	5.09458	5.72785	4.52613	6.58738	8.30558	7.637	6.29797	6.99478	6.00374	11.8228	12.9877	10.1466	10.9424	11.9126	11.1035	10.4033	13.1511	10.2713	13.4826	19.1668	13.7252	10.2798	12.1657	10.0454	18.0724	22.7802	15.2361	12.7484	12.2984	17.163	17.0483	25.8226	11.9318	20.3415	15.6137	16.556	13.0539	13.0539	15.529	12.1657
TraesCS2B02G199800.1	3.30379	3.60719	5.8391	3.51516	4.41746	4.89851	5.9461	3.56083	7.37401	8.73716	5.03124	7.08715	18.3908	14.1784	13.6012	16.4557	20.6946	25.6606	6.03083	7.27868	8.03978	8.54906	5.90487	6.10062	10.8582	7.44416	8.23611	7.66962	5.69854	4.67913	6.46835	5.49292	5.75854	10.2952	7.38498	7.51293	4.92307	6.52612	2.9766	17.4708	6.55198	5.93318	8.01322	7.65898	4.11217	9.01016	9.01016	10.9159	15.0332
TraesCS2B02G202700.1	2.30377	2.48044	3.69121e-07	1.50964	0.689696	0.555156	1.85042	3.13009	0.339515	4.95317	3.93168	0	1.68992	6.08833	4.10693	3.90671	4.22205	1.433	0	0.794689	1.3011	1.3226	0.64497	1.92177	1.3961	0.864769	0.274319	2.65473	6.69937	9.25259	0.0248251	3.81527	3.48415	2.44202	3.64408	0	2.822	2.9442	7.59447	1.51943	6.50845	5.91327	4.92195	13.2644	0	1.67122	1.67122	0.000888469	1.68291
TraesCS2B02G202700.2	1.32604	0.809847	4.48716	1.33525	1.79958	3.58056	2.06194	2.27042	3.74164	2.68465	0.813562	5.44187	6.23862	2.63236	3.30053	5.9927	8.9591	10.6457	0.758791	0.68312	0	0	1.33825	0.737701	0	0.810321	0.888866	0	6.60486	0	2.55002	2.34583	0	2.74876	4.84532	1.60596	0	1.85337	0	5.518	8.13954	6.14701	6.47754	14.3694	2.952	4.84383	4.84383	9.15821	6.2345
TraesCS2B02G216200.1	6.47916	5.20291	10.9191	4.64696	5.62176	7.12516	7.24711	8.06918	7.42726	15.2133	12.6571	10.8993	15.3024	15.2965	14.6086	17.0271	20.1901	21.2243	3.99785	3.97415	3.8741	4.94284	3.56244	2.84076	4.47115	3.78379	4.25473	7.84688	9.1619	5.85386	5.39597	5.87102	5.53166	3.81983	7.35059	5.25725	11.699	7.79212	21.952	8.46856	7.13461	9.22899	6.65104	16.3703	18.6397	19.827	19.827	17.5446	18.0272
TraesCS2B02G222900.1	10.1017	10.4765	13.2514	6.16549	4.29403	3.08279	8.52345	4.55251	9.51927	3.55761	4.79773	1.71889	1.83287	2.97152	1.90444	1.86684	2.49178	3.79972	16.9672	18.5342	24.4233	19.2711	11.2156	7.14214	16.1125	18.2697	17.4158	43.8276	62.4263	32.8354	18.9737	19.8821	20.883	26.8571	47.6303	36.3376	11.4869	48.3928	36.2241	19.1735	57.5211	37.6106	28.9956	71.272	21.3506	8.79115	8.79115	7.29322	10.4211
TraesCS2B02G229900.1	1.0807	0.997768	0.793513	0.34287	0.466366	0.604224	0.636806	1.50356	0.234427	3.09407	0.636177	2.48846	1.63958	1.68524	1.75697	2.91753	2.6733	2.47224	1.14025	0.126206	0.330517	1.36426	0.203899	0.572848	0	0.177993	0.441517	2.11881	1.76304	1.17335	0.841371	0.59404	0.792426	0.77181	1.64562	0	0	1.89907	0	0.329931	3.30187	2.86458	1.2024	3.99449	0.607563	1.3579	1.3579	1.65448	1.09868
TraesCS2B02G229900.2	2.35475	2.36759	4.986	3.37412	2.46492	2.44948	2.19374	2.99869	2.7756	7.19442	5.55962	2.85931	8.25386	7.3524	8.60406	8.20413	10.7618	12.0526	0.897635	1.44484	0.916846	7.27025e-07	0.980523	1.43097	1.65945	1.51512	1.17261	0.653406	5.20667	5.27516	2.24565	4.05362	2.67985	2.43391	4.07423	2.37069	2.89325	1.49852	3.17324	4.82714	8.29415	3.4319	4.60814	2.3505	3.4816	6.11593	6.11593	7.89813	7.93671
TraesCS2B02G232300.2	0.116536	0	0	0	0.323141	0.109897	0.156268	0.0966343	0.273334	0	0.144364	0	0.161481	0	0.54127	0.509343	1.05303	0	0.391596	0	0.198743	0	0.282665	0	0.345458	0.451771	0.268452	0.418205	0	0.286451	0.394675	0.15313	0.120165	0.219785	0.627082	0	0	0.437966	0	0	0.129402	0.224665	0.625114	0.423762	1.17547	0.131834	0.131834	0.722155	0
TraesCS2B02G232300.3	1.7364	3.74611	4.76888	1.44983	0.890822	0.166199	6.79846	1.94548	3.75672	9.43666	8.35689	5.64564	8.19923	10.9111	7.12174	8.40424	10.6959	9.46258	2.25981	2.04077	2.2487	3.08253	2.67932	4.47876	2.23462	4.62408	3.46777	4.84429	6.36502	2.548	2.84861	1.086	1.92967	1.85852	2.60248	1.87378	4.52381	1.23685	4.24464	3.01315	2.48525	1.17931	0.822031	3.40541	3.04559	10.2154	10.2154	10.477	11.2276
TraesCS2B02G232300.1	1.62663	1.55487	3.73892	1.92976	1.15713	0.816885	1.79913	1.43052	0.87713	5.67895	4.25232	3.25352	8.06948	3.89283	5.03905	6.19994	4.82296	7.40523	2.84776	1.05278	1.98172	1.82519	2.61297	1.81718	2.11555	2.98454	1.58021	2.80145	1.67845	2.08243	2.03164	2.18165	1.87153	1.53937	2.82792	3.48047	5.41458	0.538702	8.93249	0.150102	2.97676	1.53897	0.537093	2.9038	1.62209	6.69937	6.69937	8.84105	4.50789
TraesCS2B02G232300.4	2.99692	2.61898	4.59762	2.99478	4.25881	5.24155	3.21133	4.60897	3.05938	0.000969898	0.209944	0.608405	0	6.57275e-07	1.19892	1.60672e-05	1.13319	2.15104	0.908322	0.926636	0.761811	0	0.392532	0.204342	0.275487	0.124516	0.709391	2.35925	0	0.357195	1.30025	1.59873	2.33906	2.0346	0.0155892	1.62025	1.64458	5.32946	6.28308	1.15904	0.699069	2.0808	2.48931	1.16402	7.33926	2.15839	2.15839	0	2.55775
TraesCS2B02G239400.1	8.87066	15.8544	13.4399	3.61439	4.28045	4.48001	3.6691	2.44828	3.34637	1.59185	1.00479	1.44902	1.0285	1.49632	1.4144	1.90822	1.69064	1.99728	1.60991	1.87563	1.94772	2.24093	1.71801	1.81902	1.44848	1.97034	2.3325	4.78164	5.5767	2.71038	1.43313	2.16702	1.80589	2.28218	3.84864	2.27281	2.28358	3.89031	6.97009	4.68281	4.05978	2.82121	2.07423	6.44697	4.52079	1.91539	1.91539	2.26185	2.38461
TraesCS2B02G250100.1	6.95711	7.01387	12.4208	7.19904	4.95747	5.99459	8.55817	6.40846	7.13718	4.05306	4.6585	2.1677	3.18812	4.1511	3.62346	4.82471	3.82655	4.42654	6.28937	5.46808	6.27831	5.78427	4.1967	5.0454	4.69548	5.75539	4.15329	13.2765	16.5275	8.23139	7.25804	8.43316	7.52654	6.02529	11.6369	10.4408	18.9885	11.3202	29.3528	7.62196	10.7649	8.86421	5.58349	16.0847	32.9506	14.9012	14.9012	12.7472	12.5976
TraesCS2B02G275000.1	4.12731	4.23701	10.2824	3.33537	4.26948	4.20794	6.40797	3.99521	4.30996	3.14542	2.4862	1.91922	2.91233	2.84234	3.3991	2.49617	2.94318	3.26608	6.18063	6.63577	4.40382	5.65821	3.2297	4.31254	4.79585	4.9379	4.58438	9.32677	7.0579	4.91957	3.74219	3.10449	2.73802	4.59065	6.84021	6.82151	5.72554	6.75315	12.7082	5.30743	4.0963	3.05331	2.49627	8.49019	6.28533	4.05356	4.05356	6.05676	4.73878
TraesCS2B02G290800.1	0	0	0	0	0.00433665	0	0	0	0	0.240889	0.495644	0.253221	0	0	0.203978	0	0	0	0	0.570519	0	0	0	0	0	0	0	0	0	0	0.521966	0.276578	0	0.274194	0	0	0	0	0	0	0	0	0	0	0	0.624251	0.624251	0	0.218702
TraesCS2B02G290800.2	4.30196	5.29555	6.86487	4.28234	3.0519	4.21158	7.04798	4.27899	4.36192	10.943	6.04698	6.06738	11.9673	11.0376	8.43379	13.0659	14.3437	16.5823	5.47958	2.20188	5.32444	5.75296	3.76479	6.15293	4.96901	4.23477	4.27965	8.04762	5.66784	4.47908	4.56621	3.62679	4.61228	3.91738	6.15569	4.4284	7.17715	6.02013	12.051	3.32021	4.54034	4.69071	3.43517	7.40863	8.96496	11.2176	11.2176	11.1653	11.4813
TraesCS2B02G290800.3	0	0	0	0	0	0	0	0	0	0	0	0	0	0	0	0	0	0	0	0	0	0	0	0	0	0	0	0	0	0	0	0	0	0	0	0	0	0	0	0	0	0	0	0	0	0	0	0	0
TraesCS2B02G290800.4	0	0.728599	0	0.313813	0.362158	0.803861	1.10102	0	0	0	0.75659	0	1.06662	0	2.4578	0	0	3.06361	2.67399e-08	0.583715	0	0	0	0.855467	0.633142	1.59498	0.578476	0	0.460686	0	0	0	0	0.35996	0	0.400703	2.67313	0.241732	0	1.49052	0	0.00194287	0	1.82847e-08	0	0.779109	0.779109	2.29727	1.20456
TraesCS2B02G314000.1	0.92962	1.09535	0.554869	0.239201	0.400059	0	0.455042	0	0	0.273501	0	0	0	0.415575	0.239287	0	0.694407	0	0.38795	0.140766	0.275723	0.139842	0	0.720783	0.302327	0	0	0	6.95315e-10	0	0.260556	0	0.225818	0.303024	0	1.59035	1.15917	0.446849	0	0.330293	0.924893	0	0	0.928611	0	0.830362	0.830362	0.742777	0.327274
TraesCS2B02G314000.2	1.37052	1.55174	1.99255	1.13615	1.22384	1.15338	1.60569	1.99739	1.64264	0.586182	0.860433	0.541267	0.853129	0.499142	0.530394	0.919084	0.801344	1.19915	1.73651	1.47049	1.81988	1.74179	1.60387	1.32184	1.2381	1.76278	1.38779	3.58583	3.32703	2.37774	2.23634	2.40094	1.74607	2.65317	3.12472	1.1516	2.3607	2.26968	6.84615	2.92409	3.55254	1.78122	3.11943	3.81108	4.07504	0.623651	0.623651	1.05231	1.71828
TraesCS2B02G314600.1	2.3728	2.42721	3.89385	1.84754	2.07374	1.77194	1.94743	2.08127	2.27337	0.477683	0.479146	0.895597	1.17024	0.534679	0.766862	0.672643	0.480665	1.76535	1.49668	1.5569	2.03248	0.907312	0.455682	1.26345	0.98232	1.78005	1.75996	1.57592	1.41859	0.883917	1.56732	1.52856	1.28738	0.629378	1.34063	1.46555	1.49249	2.07862	3.52515	1.12797	1.02061	1.67067	0.573137	1.64562	5.44283	1.41984	1.41984	1.79692	1.33631
TraesCS2B02G327300.1	0	0	0	0	0	0	0	0.0540648	0	0	0	0	0	0	0	0	0.0563168	0	0	0.0392658	0	0	0	0.0545798	0	0	0	0	0	0	0	0	0	0	0	0	0	0	0	0	0	0	0	0	0.243766	0	0	0	0
TraesCS2B02G327300.2	0.0849247	0.0864337	0.278267	0.0823266	0.105975	0.148843	0.58767	0.196302	0.193188	0.366745	0.663372	0.300059	0.82369	0.629386	0.457908	1.0906	1.02481	1.32492	0.123885	0.205456	0.0976603	0.181096	0.211513	0	0.175631	0.234794	0.228091	0.173445	0.0159731	0.2941	0	0.058285	0.0979759	0.278052	0.335464	0.560251	0.0651715	0.177156	0.110853	0.207181	0.313289	0.104181	0.304404	0.17716	0.11333	0.699962	0.699962	0.465539	0.593048
TraesCS2B02G327300.3	0	0	0	0	0	0	0	0	0	0	0	0	0	0	0	0	0	0	0	0	0	0	0	0	0	0	0	0	0.07491	0	0.179659	0	0	0	0	0	0	0	0	0	0	0	0	0	0	0	0	0	0
TraesCS2B02G327300.4	0.00729333	0.0109546	0.0220539	0.00945834	0.0133384	0.0178218	0.0410394	0.0208926	0.0175013	0.035211	0.0610626	0.0344791	0.0755851	0.0577192	0.0478548	0.0993705	0.0910847	0.114446	0.0176622	0.014265	0.0103658	0.0164291	0.0243453	0	0.020587	0.0189167	0.0263273	0.0159754	0.00182528	0.042466	0	0.00516528	0.00704099	0.033222	0.0363761	0.0605822	0.0062744	0.0188575	0.0167367	0.0157818	0.0358696	0.0143803	0.0372611	0.0174463	0.0145931	0.0598848	0.0598848	0.0401435	0.0684577
TraesCS2B02G335400.1	0	0.288588	0	0.226157	0	0	0	0	0.1952	0.000343597	1.12206	0.325004	2.70087	0.000128287	0.47529	1.00837	0.977319	1.29783	0	0	0.176055	0.303138	0.277458	0	0	0	0.164394	0.382523	3.50946	1.5809	0.162887	1.07735	0.545254	0.203606	0.830959	0.393997	0	0.526235	2.21891	0	2.10779	0.367686	0.371146	3.03222	0.966113	2.29276	2.29276	2.58103	0.743786
TraesCS2B02G335400.2	15.6128	17.5832	38.9709	13.9669	10.6227	10.4345	20.4522	10.804	17.3195	37.9695	26.5975	24.1051	42.8934	47.4847	42.6192	38.9293	43.3444	41.2028	36.8261	39.8329	47.0425	48.7631	47.7634	41.8927	49.1782	69.3842	59.541	75.0966	76.23	53.8353	38.2563	33.1754	42.3165	60.5081	79.333	80.5406	35.0373	68.8305	86.1852	22.0338	79.4468	49.0639	49.6005	112.458	39.1973	31.6016	31.6016	45.5701	45.4484
TraesCS2B02G335400.3	0	0.0145956	0	0	0	0	0	0	0	0.995494	0	0	1.9372e-05	1.73692	1.87639e-05	0	0.0055596	0	0	0	0	0.00421275	0	0	0	0	0	0.0119152	0	1.19573e-09	0	0	0	0	0	0	0	0	0	0	0	0	0	0	0	0	0	0	0
TraesCS2B02G343400.1	8.60352	4.93105	10.5996	4.5378	2.08944	4.31935	7.80179	7.71144	7.22845	2.85207	2.0881	1.56184	1.29874	1.46332	2.24469	1.86155	1.2106	3.30263	1.96583	1.43975	3.53328	2.55586	1.61868	1.55843	3.59008	4.79517	3.34946	7.56038	7.81849	3.45691	3.31695	2.41958	4.27298	2.40051	6.01221	3.54864	4.98201	8.15499	7.76616	8.5815	4.13799	6.19027	2.12307	11.3096	13.3259	5.39219	5.39219	6.85276	4.12697
TraesCS2B02G345300.1	7.39897	5.95083	8.84273	5.86896	4.68656	7.164	5.98721	6.1297	7.73456	2.91443	2.67711	2.37695	4.44306	5.09717	4.09215	3.44297	4.53512	3.80393	4.09343	1.9529	2.65381	3.925	3.4387	3.56321	3.09006	2.13769	4.03818	2.29761	4.31862	3.16165	3.10117	2.44328	3.41922	2.00827	3.56643	3.6308	3.15196	6.33815	3.3467	6.11884	4.95956	3.60848	4.43964	7.04328	2.39585	5.24275	5.24275	4.45545	4.59711
TraesCS2B02G363000.1	1.2942	1.43024	3.35231	1.92863	1.5533	1.24122	4.02591	2.29093	2.49113	6.92603	3.03044	2.76944	5.98837	5.64773	4.01598	10.2367	15.3916	9.00016	3.97797	3.30678	3.59099	3.6015	3.56272	4.03287	3.94368	6.16044	4.44193	4.49168	3.40146	2.73161	3.24326	2.73378	2.7208	2.97721	3.47135	3.39578	5.37344	2.12909	5.94411	7.8126	2.53848	2.35929	2.4006	4.54587	5.36901	6.25217	6.25217	5.72104	5.21461
TraesCS2B02G398900.1	1.3382	1.26242	3.08168	2.02108	1.41367	2.72401	3.83645	4.05563	1.51137	0.0545644	0	0	0.172582	0.063472	0.0590423	0	0	0	1.24429	0.470018	1.39882	0.71266	2.63526	2.95303	3.82868	3.44749	2.88408	2.81238	0.376635	0.564579	1.41444	0.206746	0.102911	0.84727	0.513839	2.3384	1.18316	3.30925	0.483173	15.2222	0.320709	0.0536756	0.13473	0	0.412819	0.586709	0.586709	1.82878	0.657157
TraesCS2B02G411400.1	1.1717	1.59037	0.724409	0.461422	0.391071	0.699953	0.131431	0.582424	0.361972	0.0563059	0	0.176241	0.0492994	0	0.104246	0	0.0630099	0.0618083	0.138157	0.258471	0.204771	0.119541	0.0845313	0.0931236	0.0533558	0.0512672	0.16828	0.071192	0.827107	0.401862	0.280183	0.147953	0.256997	0.341781	0.242481	0.0485768	0	0.28848	0	0.172818	0.573556	0.443145	0.629921	0.330818	0	0.0525785	0.0525785	0.0944761	0.151372
TraesCS2B02G415300.1	1.3942	1.56678	1.84187	1.03484	1.10982	1.25484	2.47078	1.15505	1.05677	4.96515	2.59746	1.49525	4.93681	4.41384	3.73686	7.06692	6.91131	9.8864	0.306557	0.637421	1.0211	1.06675	0.647884	1.34247	0.699036	0.636941	0.702894	2.10815	7.46216	3.29226	1.40597	2.18917	1.46109	1.7112	4.03761	1.89691	4.31715	5.65584	10.6682	1.17472	3.98581	2.91924	2.88817	9.98962	8.10943	3.41394	3.41394	3.93598	3.47139
TraesCS2B02G419400.1	10.3848	10.3234	18.748	7.41207	7.08123	6.82054	10.8745	8.34558	10.7629	8.00105	4.92164	4.70853	8.02974	6.28835	4.93015	6.72986	8.17222	10.7398	5.33289	5.49076	6.76835	6.38069	4.25978	4.15432	4.95259	5.35698	4.45541	13.9827	16.627	9.11768	7.16683	6.13803	5.96515	7.46374	12.9585	9.44172	13.5069	13.1038	29.3878	9.81086	10.198	10.2283	6.27115	23.9697	30.8537	13.589	13.589	13.5217	10.3815
TraesCS2B02G422000.1	10.4605	7.9778	17.2547	9.23692	8.30776	10.5967	12.3694	6.24283	14.7899	5.51894	4.86655	4.1556	7.49286	7.1938	7.38392	6.63099	4.7118	11.1308	8.60222	8.97057	7.57699	11.5347	6.72067	6.46368	9.95023	9.58109	8.21298	22.2912	25.9163	15.8693	9.02171	8.30791	10.8775	17.7417	26.5423	18.3554	10.5539	24.0748	27.0207	20.1869	21.8582	22.0173	11.9046	25.9555	28.8005	8.43603	8.43603	9.5922	9.87397
TraesCS2B02G422400.1	1.92923	3.56736	2.08267	1.02457	1.29709	1.71827	0.842764	1.65741	0.610671	0.345359	0.298996	0.273878	0.516582	0.258543	0.546102	0.278912	0.440256	0.14993	0.32133	0.300808	0.39868	0.559889	0.0984042	0.541965	0.186425	0.298484	0.195867	0.579165	0.560857	0.133759	0.261035	0.459179	0.298911	0.396846	0.281829	0.282226	0.204314	0.268029	1.70579	0.141871	0.0723641	0.386817	0.0522903	0.288942	1.32573	0.369127	0.369127	0.453609	0.560687
TraesCS2B02G422700.1	0	0.323736	0.511615	0	0	0	0.610554	0	0.343623	0	0.3187	0	0.286214	0	0.569873	0	0.392678	0	0	0.12536	0.388381	0.167712	0.384009	0.676876	0	0.446108	0.217944	0.2778	1.07123	0.138091	0	0.65683	0	0.168142	0.355667	0	1.03097	0.170056	1.83176	0	0.706353	0	0	0.239722	1.23661	0.296298	0.296298	0.807448	0.715065
TraesCS2B02G422700.2	1.01253	0.665419	0.809849	0.805212	0.385923	0.71764	0.737775	0.645327	0.284065	0.306579	0	0.353884	0.487157	0.316429	0.012209	0.395184	0.0777742	0.49782	0.525583	0.589675	0.284028	0.732574	0	0.354461	0.307206	0.40912	0.757519	0.328401	0.42385	0.820298	0.400849	0	0.344848	0.15412	0.44365	0.426254	0.207447	0.441385	0.216656	0.802616	0.855294	0.519274	0.8875	0.953317	0.90799	0.634925	0.634925	0.524517	0.406961
TraesCS2B02G424800.1	2.97916	2.83844	4.36897	3.49584	3.43628	3.23628	4.59648	2.36148	4.10537	12.6527	6.66378	4.62891	12.2083	12.8625	11.0458	13.1323	15.9993	16.7126	2.20363	2.91161	3.33621	3.17396	4.0647	5.13763	2.57144	4.3875	3.9912	11.0696	9.13934	6.15599	7.59597	5.70238	7.01833	5.61025	6.64254	8.97211	13.7826	13.7182	15.1141	4.78996	6.96596	6.94332	7.3134	13.0949	23.1602	6.71775	6.71775	20.3597	11.8338
TraesCS2B02G428300.1	0.680916	0.645394	3.14075	0.327749	0.607259	0.331668	0.589045	0.14466	1.43572	10.0158	4.13408	4.59011	6.3192	9.03738	5.68935	6.1266	10.6741	3.40876	0.132331	0.269757	0.405931	0.424161	0.0506978	0.111736	0.287669	0.553098	0.706747	0.697061	1.12005	0.584281	0.134303	0.177577	0.0323442	0.275047	0.0760804	0.518053	0.643598	0.641323	0.643052	0.733439	0.034344	0.166201	0	1.44921	1.4203	5.34046	5.34046	5.36872	4.58222
TraesCS2B02G439000.1	1.74909	0	2.67214e-09	0.0325894	1.8076	0.433319	0	0	0.00431571	1.01618	0.352398	2.90793e-10	0	0	0	0	0	0	1.13504e-07	0	0	0	1.78951e-08	0	0.271579	1.11283e-05	0.501745	0.000546272	3.01025e-05	0.000404448	1.96724e-05	0	0	0	0	2.48005e-07	0.121586	2.22457	0	0.152607	0	0.00644232	3.92914e-05	0	0	0	0	0.0023592	4.37709e-09
TraesCS2B02G439000.2	2.32606	4.94309	5.91087	2.54776	7.59798e-09	1.13593	4.47522	3.50526	3.8316	0.849317	1.49728	1.42881	2.11273	2.20957	1.66755	3.31579	3.52567	2.98902	3.65336	3.04195	4.60335	2.59339	1.29744	1.64159	1.73773	2.38296	2.38933	4.34433	6.52355	3.07985	2.71793	1.98013	1.69042	2.85501	5.55742	3.58673	3.3854	1.75145	6.76052	1.37031	5.86807	3.87604	2.31842	7.26845	4.61107	5.42791	5.42791	4.82223	4.00674
TraesCS2B02G444400.1	0	0	5.22505e-06	0	0	0.520222	0	0.320623	0	3.44464	1.38158	3.46799	2.07816	1.67224	0.22864	1.27419	1.2434	5.77329	3.4526	4.11337	2.09057e-05	0	5.89089	1.15539	1.94394	2.72157	0.700099	3.94955	2.34007	3.21447	1.66574	1.52057	0	5.22586	1.26326	1.24723	10.0273	0	16.2488	4.38594	4.22347	0	1.05287	2.78349e-09	4.77007	3.94848	3.94848	0	0.610942
TraesCS2B02G444400.2	17.2082	14.5467	22.6941	10.3284	6.26395	9.02275	21.1398	13.2748	15.1786	3.82662	4.88541	1.1543	5.03482	3.84402	4.32287	6.11441	7.74554	6.54556	7.10815	5.92961	12.4198	10.2977	3.68354	6.44103	9.38018	11.7756	10.817	12.52	21.5388	8.28839	9.05862	9.55677	9.81924	9.87198	21.5048	15.7267	7.43118	16.1086	27.4369	7.88941	17.8989	15.2023	11.2904	26.9188	36.9062	8.42336	8.42336	14.0189	9.53852
TraesCS2B02G447500.1	6.96571	2.40327	4.51076	0.312134	1.44058	0.806807	8.66559	1.47237	5.73832	83.1293	303.59	125.138	44.3101	138.397	127.933	76.7937	55.7024	60.4615	17.2412	24.6963	6.50819	11.179	2.53826	3.13095	19.6981	13.4529	15.2892	3.29791	4.21753	2.80419	1.1542	3.78125	2.58187	15.2904	6.74152	8.63324	1.62916	4.37644	0.850114	1.06893	1.50586	1.03481	4.33489	1.70933	3.58696	5.45423	5.45423	1.07745	48.3901
TraesCS2B02G447600.1	1.05538	0.89124	0.80736	0.56243	0.427047	0.0924975	0.386503	0.381287	0.949722	53.8404	303.232	162.138	25.852	99.1562	97.4193	48.8704	25.6026	37.8006	1.19335	2.67716	2.81676	1.67064	0.992595	0.362064	2.99808	0.495928	1.84289	1.3728	14.2194	11.2862	0.648507	4.48363	1.69063	2.84202	6.85538	2.25047	1.04587	4.47021	2.61246	0.222543	9.47149	9.12004	7.97817	21.3226	5.81331	3.1265	3.1265	0.37032	32.6421
TraesCS2B02G465300.1	0.0674323	0.0623191	0	0.0450082	0.0618747	0.06381	0	0.0895496	0	0	0.0992	0.0898157	0	0	0	0	0	0	0.0905646	0	0.0815759	0	0	0	0	0	0.0756847	0	0	0	0.124687	0	0.0649153	0.113981	0	0.0684185	0.172699	0	0.344247	0	0	0.131945	0	0	0.282322	0	0	0	0
TraesCS2B02G465300.2	0.276343	0.204263	0.591872	0.155997	0.203344	0.216507	0.577352	0.324791	0.665702	1.26787	0.69519	0.311538	1.30914	1.47882	1.49709	1.54005	1.25285	1.96253	0.277268	0.585555	0.296456	0.719587	0.464563	0.620743	0.217428	0.402076	0.261699	1.3328	1.07432	0.860495	0.381083	0.723833	0.294592	0.385977	0.491997	0.245431	0.662336	0.665323	1.01318	0.600227	0.957514	0.41166	0.572483	0.450413	0.91685	0.708278	0.708278	0.870595	0.716677
TraesCS2B02G465300.3	0	0	0	0	0	0	0	0	0	0	0.015952	0	0	0.298211	0	0	0.181031	0.293366	1.09162e-08	0	0	0	0	0	0	0	0	0	0	0	0	0	0	0	0	0	0	0	0	0	0	0	0	0	0	0	0	0	0
TraesCS2B02G472100.1	130.806	108.345	152.333	88.1126	55.4555	77.3829	104.338	84.6921	109.015	40.8442	18.164	33.8078	53.6453	12.3701	41.6399	43.339	44.8197	47.3958	20.1134	20.1846	20.5492	13.9546	10.3868	8.84677	10.8583	17.7637	14.9882	23.6533	27.0356	9.78802	12.8126	7.988	10.8344	10.234	19.412	25.5018	48.9576	48.0484	122.788	14.0172	20.2315	16.3053	11.9726	39.3327	182.166	90.872	90.872	116.131	83.2108
TraesCS2B02G476900.1	2.34508	2.11663	3.16833	2.786	2.251	2.63869	3.05036	1.80966	3.4117	1.13422	1.06166	0.674488	1.84442	1.91042	1.31767	0.985298	1.09893	1.11727	2.8764	2.69333	2.93194	3.69602	3.06437	3.54459	4.12986	2.80351	2.89635	8.83675	13.9887	11.2858	6.03936	7.28829	7.11901	8.19972	11.7002	7.88032	5.32226	16.2108	13.8851	18.547	11.8264	14.0482	8.59534	24.5778	15.1373	1.38137	1.38137	2.19794	2.51008
TraesCS2B02G484800.1	2.61833	2.547	4.54784	2.90506	2.30655	2.58003	3.1793	2.8035	2.07602	0.976661	1.64677	0.617872	0.866766	0.670032	0.7684	0.900219	0.717492	0.617384	1.51721	2.15736	2.62382	2.24517	2.2294	2.04433	2.83619	1.90594	2.32599	3.10873	4.2434	2.92653	1.62789	2.91255	2.3935	2.99074	3.51118	2.83516	1.8525	2.96493	3.39095	2.48612	3.46724	3.00824	2.29723	3.82778	2.5374	2.0401	2.0401	1.70389	2.48899
TraesCS2B02G486400.1	0.13805	0.144242	0.132472	0.0890371	0.101282	0.125856	0.0723259	0.0633252	0.160008	0	0.0183518	0.0104287	0.0364708	0.0197997	0.00930707	0.0128426	0.0112323	0.0226404	0.136392	0.127793	0.152602	0.175641	0.0603785	0.0862503	0.0886266	0.13208	0.0921384	0.26624	0.0545589	0.121637	0.189747	0.127994	0.173317	0.0994482	0.169946	0.174514	0.0316308	0.062552	0.340495	0.0752679	0.126901	0.0513352	0.0324121	0.137463	0.0380103	0.0549309	0.0549309	0.0664024	0.0882867
TraesCS2B02G507200.1	28.7045	25.7809	57.8088	16.1793	19.1319	26.8645	9.48763	13.7827	9.04481	5.26824	5.40163	2.93451	2.38857	3.07416	2.95743	4.42745	5.29285	7.30017	2.82853	3.10269	4.7611	3.10254	2.57353	3.09196	1.78254	4.5018	2.37336	4.12175	10.3463	3.02411	2.79366	3.20583	3.39914	3.1342	5.01423	3.68144	2.9086	8.6881	11.8924	8.02497	11.6843	9.7568	5.31512	7.69992	8.25747	7.56654	7.56654	4.82499	8.09608
TraesCS2B02G518500.1	7.51058	5.45038	16.2019	6.06605	3.73565	4.37896	2.43968	1.45838	2.48208	5.08354	2.62242	2.16507	3.54829	2.88835	3.31129	0.943916	1.174	1.15449	4.91503	5.21808	6.15908	6.56436	3.47942	2.52178	1.61207	1.83651	1.55621	12.6172	18.0219	8.48152	5.2819	4.51692	4.42207	3.07956	5.54085	3.17424	7.24847	11.7144	16.9356	7.18926	12.8662	9.5852	1.69132	6.33455	17.935	8.16949	8.16949	8.13554	7.17695
TraesCS2B02G521600.1	0.643564	0	0	0	9.5502e-09	0	0	0	0	0	0	0	3.00541e-10	0	0	0	0	0	0	0	0	0	0	0.545754	0.359015	0	0.75985	0	0	0	0	0.713508	0	0	0	0	0	0	2.59345	0	0.646423	0	0	0.690658	0	0	0	0	0
TraesCS2B02G521600.2	48.7422	40.7093	55.0179	27.2636	7.54079	12.3504	35.511	20.7387	44.4804	18.8672	14.1482	9.07462	7.14701	3.97085	5.16436	9.41859	9.49473	16.2496	44.9144	51.2116	72.5034	34.0455	43.229	39.2188	98.2506	112.392	89.5434	30.515	146.266	79.151	12.4504	48.9354	18.827	36.0278	153.472	26.6284	161.913	60.9828	457.963	97.6913	219.973	122.228	148.424	203.489	396.507	21.4672	21.4672	30.0009	11.9921
TraesCS2B02G521600.3	0	0	0	0	0	0	0.203624	0.439203	1.2359	0	0	0	0	0	0	0	0.494434	0	0	0	0.0132509	0	0	0.105663	0.321022	3.93766	5.8495	2.39832	7.58087	0.17938	0	0	0	4.141	2.25325	1.45558	0.802953	0	0	0	1.01516e-09	0	3.29189	0	0	0	0	0	0
TraesCS2B02G524400.1	0	0.212896	0.288944	0.204263	0	0	0	0.0458718	0.10157	0.540463	0.207198	0.516309	0	0.576335	0.321006	0.457669	0.363481	1.00353	0.00870736	0	0	0.162846	0.0408481	0	0	0.398232	0	0.000404977	3.57711e-08	0	0.167215	0.224266	0.531124	0.465677	0.624141	0.0246396	0	0	1.86444e-05	0	0.0589119	0	0.164235	0	1.13179	0.70063	0.70063	0.503825	0.457972
TraesCS2B02G524400.2	0.282216	0	0.0752216	0.372107	0	0.0208077	0.330987	0	8.59151e-08	0	0.154367	0	0	0	0	0	6.42756e-08	0	0.336701	0	0.377503	0	0	0	0.145995	0	0	0.375368	0.0124665	0.0367187	0.202872	0.122209	0	0	0	0.209799	0	0	1.00111	0	0	0.279271	0	0	0	0	0	0	0.00446249
TraesCS2B02G524400.3	0.510095	0.504224	0.800613	0.196928	0.489246	0.406795	1.02284	0.471227	0.63833	1.62093	0.937186	0.760431	2.89081	2.17807	1.33806	2.71792	2.48911	3.48784	0.57738	0.484129	0	0.713481	0.728103	0.576735	0.669658	0.856484	0.546627	1.14028	1.57144	0.578006	1.18438	0.464125	0.376743	0.968447	1.30576	0.630727	1.22823	0.556514	1.50807	0.592206	0.931161	0.316425	0.511727	0.511152	0	1.5418	1.5418	2.06247	1.56791
TraesCS2B02G524400.4	0	0	0.133398	5.82061e-06	0.285851	0.27695	0.310195	0	0.187891	0.0877811	0.269199	0	0.473006	0.00290672	0.179201	0	0.686903	0.257064	0.265686	0.46033	0.382193	0.292493	0.103458	0.274771	0.455811	0.222315	0.246944	0.704775	0.529313	0.412351	0.338677	0.207617	0.000427454	0.0187512	0	0.778494	0.589976	0.451492	0.219156	0.292127	0.493657	0.249956	0.000620182	0.311123	0	0	0	0	0
TraesCS2B02G524400.5	0.432385	0	0	0	0	0	0	0	0.196754	0.314096	0	0	0	0	0	0.719198	0.464147	0.579402	0	0	0	0	0	0	0	0	0	0	0	0	0	0	0	0	0	0.766576	0	0	6.61559e-07	0	0	8.56564e-06	0	0	0.510511	0	0	0	0
TraesCS2B02G524500.1	4.08087	4.01513	7.39363	5.20323	1.93743	3.2148	6.50483	3.82365	7.31291	12.2542	4.77692	7.65327	14.6539	15.9812	11.477	14.1455	21.1749	24.3727	8.31424	6.71081	6.73773	7.5725	6.85308	5.459	8.00766	12.8657	9.12181	12.2889	18.0312	11.8988	8.44995	8.21491	6.33627	11.2204	16.2047	11.9178	11.9183	11.7742	28.5017	8.3999	12.6719	8.72078	7.98437	23.0242	18.2657	7.12876	7.12876	9.89993	7.46379
TraesCS2B02G529400.1	23.7484	21.4771	29.9994	12.9462	9.55967	15.0303	5.46234	6.75975	6.41839	3.16308	1.03663	1.64798	2.38921	0.920706	2.9218	1.81313	2.11976	4.57943	1.93463	2.49401	1.56617	2.35541	1.99014	1.87905	1.25661	1.60964	2.11729	4.45593	10.163	4.50881	1.8592	2.80037	2.30097	3.12328	4.00506	3.00949	5.90531	11.0019	8.96228	20.2475	10.2059	6.37161	10.2304	14.8882	10.0319	3.13306	3.13306	3.11024	5.50224
TraesCS2B02G541500.1	3.26374	1.66343	2.7546	1.62394	1.77082	1.82725	1.66216	0.884214	3.6686	12.5996	6.85597	5.36979	11.3159	8.05971	11.6226	10.3688	15.6969	16.8685	4.12262	3.44057	2.63098	4.9087	1.93277	1.37629	2.57154	2.50451	1.21473	2.95191	1.02079	1.936	3.7817	1.20794	2.6362	2.08824	0.988832	3.71386	9.03428	2.97966	5.56622	1.02254	0.910073	3.29685	2.78842	3.68023	2.24423	8.25145	8.25145	7.76897	7.50366
TraesCS2B02G541900.1	5.92705	3.94728	3.117	1.10742	3.03424	2.05983	0.997063	2.35633	2.36818	27.3594	26.4695	10.1765	11.6257	67.272	15.3308	7.28791	13.4657	37.8729	5.95864	6.66862	7.12481	6.05874	4.5338	1.43079	5.56608	4.20508	4.04192	0.628814	7.96561	5.792	0.462287	5.66912	0.207138	2.77116	2.41169	0.212544	0	0.450749	0.765531	0.554306	9.83917	0.451939	12.6804	3.22355	0	27.9213	27.9213	10.2596	23.28
TraesCS2B02G551800.1	1.72095	0.806506	3.82982	2.04434	0.538593	0.659832	0.649488	0	0.241098	12.7488	2.71641	2.20228	14.1131	10.4542	9.70092	2.22881	1.9785	2.20241	0.269092	0.589938	0.136499	0.363689	0.33134	0.364709	0	0	0.439127	0.4145	5.62323	2.59898	0.154637	0.579104	0.200416	0.109939	0.235397	0	0.68265	1.5616	1.76695	5.15083	8.45913	5.63664	0.261963	0.649297	0.417895	3.29232	3.29232	3.86653	5.1999
TraesCS2B02G552800.1	0.794196	0.667772	2.78752	0.397693	0.329112	0.286356	2.11901	0.959522	1.68588	5.46966	2.55746	2.24279	3.49692	4.60734	2.58774	7.75345	11.2103	9.86084	1.00328	0.982979	0.830706	1.34651	0.840253	0.909985	1.87827	2.59542	1.44219	4.60939	1.92654	1.25247	0.211232	0.304137	0.403558	1.22229	0.449025	0.998889	1.73963	1.71062	3.35377	0.958032	0.871549	0.273267	0.511556	0.669463	2.73025	4.34808	4.34808	6.65606	2.7616
TraesCS2B02G567900.1	0.720742	0.83711	0.373231	0.418824	0.321376	0.467827	0.975658	0.889451	0.175382	0	0.0449181	0	0.0430998	0	0	0	0	0	0.120891	0.0376729	0	0	0	0	0	0	0.0490502	0.436277	0.678273	0.0501664	0.14694	0.129385	0.0449706	0.149712	0.106134	0.212662	0.30774	0.0575395	0.220229	0.691704	0.150369	0.17443	0.168204	0.144581	0.931184	0.0457925	0.0457925	0.370796	0
TraesCS2B02G569400.1	0.217798	0.454568	1.65223	0.536379	0.521883	0.340468	1.09354	0.30778	1.26045	4.0366	1.21658	1.4287	2.5343	4.48942	2.86952	6.45374	5.10029	3.76275	4.35825	2.81485	3.90903	1.48878	0.649181	0.510333	1.58725	3.85654	3.64749	6.3602	3.26648	2.32142	1.99845	0.651917	1.69755	2.04579	2.52962	3.91146	2.99535	6.18944	9.41737	0.804345	2.30154	1.89977	1.80896	5.43209	9.88378	1.60208	1.60208	2.65958	1.70699
TraesCS2B02G586400.1	8.1424	4.89465	18.5696	5.39064	2.57766	2.58373	4.91654	1.46962	4.76822	1.62011	1.34458	1.84549	2.16145	1.80395	1.95397	1.14413	1.02404	1.22022	21.2415	18.9439	15.9538	27.4338	10.2407	5.64541	9.94027	15.4094	11.8246	73.1896	73.8515	44.6709	27.6792	18.0015	29.6027	25.7238	38.5789	38.9985	18.8491	53.016	48.0632	16.6198	54.3382	32.2732	18.2884	38.6932	39.7113	3.79605	3.79605	4.40571	6.84953
TraesCS2D02G022900.1	7.17397	7.66501	11.5305	8.17053	7.81916	8.10093	9.54702	6.61282	6.72532	19.3248	9.42628	7.97504	25.2385	21.9441	16.6704	19.0165	25.1624	28.1213	4.50405	5.48399	4.26846	5.71721	4.31885	6.15048	4.44358	5.09743	3.78562	9.00101	7.898	4.5088	6.85426	5.77178	5.86881	5.44676	5.63532	6.36905	9.15103	4.80521	19.6121	6.82826	6.39752	4.81602	3.05478	6.76234	12.3132	17.3973	17.3973	21.1194	20.7832
TraesCS2D02G022900.2	0	0.302891	0.298667	0.114304	0.497274	0.295503	0.713836	0.188038	0.700874	0.32178	0	0	0.254208	0	0.143015	0.189108	0.510025	0.149317	0.929366	0.242203	0.44804	0.241551	0.407279	0.240186	0.282407	0.137974	0.156693	0.656508	0.363748	0.702596	0.390237	0.422787	0.284031	0.345564	0.758193	1.43438	0.460609	0.434869	0.845307	0.154259	0.387373	0.136345	0.313927	0.394747	2.02696	0.462088	0.462088	0.452874	0.263144
TraesCS2D02G025400.1	6.51664	6.09	5.16398	2.54874	1.93325	1.18212	3.34061	2.76275	4.28491	0.846025	0.35331	0.109881	0.0924298	0.312138	0.195505	0.674164	0.314879	0.846604	0.822443	0.700627	3.25978	0.81128	0.475604	0.262048	0.866301	1.28121	1.36808	0.806888	3.38468	0.967385	0.384998	1.04885	0.515152	0.846928	3.50594	1.64678	0.882189	5.0271	3.56025	1.77015	5.2271	2.66779	0.671582	7.7429	0.665637	0.91642	0.91642	1.23569	2.09295
TraesCS2D02G025400.2	0	0.605161	0.341051	0	0	0	0.959276	0.155547	0.19541	0	0	0	0	0	0	0	0	0	0	0	0	0	0	0	0	0	0	0.411224	0	0	0	0	0	0	0	0	0	0.296779	0	0	0	0	0	0.328676	0	0.0854032	0.0854032	0	0.119577
TraesCS2D02G030800.1	1.32636	1.70782	1.2377	1.77677	1.33787	1.90997	0.876869	0.937526	0.798288	0.223133	0.325487	0.185817	0.273246	0.0850412	0.139076	0.0474424	0.149634	0.0976743	0.903422	0.965706	0.929146	0.916822	0.937205	1.36215	0.591203	0.695647	0.710893	1.04569	1.0236	0.80281	1.1298	1.10926	1.47004	0.135779	0.387682	0.339824	0.836854	1.89148	1.71669	2.78141	1.63114	2.40741	0.321381	0.550561	0.674685	0.33097	0.33097	0.271195	0.571056
TraesCS2D02G055300.1	1.13405	0.63154	3.9947	1.06875	0.690196	1.60026	1.72388	0.794874	2.27048	6.01446	3.67	5.25111	6.11027	6.51603	5.26416	4.52541	7.24056	7.14193	3.91812	3.1844	3.7409	4.63305	4.51158	4.20609	5.25455	4.54501	3.86955	3.27948	1.30372	1.50723	2.62155	1.94428	2.70366	3.23645	3.29087	3.91673	3.75891	2.51729	5.40849	2.4633	1.41183	2.36571	2.18377	1.96854	6.64577	4.4651	4.4651	4.4448	6.68187
TraesCS2D02G080900.1	26.9196	23.6865	63.3361	21.1879	14.5627	18.2484	38.3256	20.3544	40.6432	17.7442	8.55505	8.05667	18.5531	22.2488	14.0196	23.4344	30.1152	31.4467	23.5968	28.6831	21.4665	32.417	12.9296	11.3015	22.5288	28.6466	24.3957	52.3492	64.0162	33.098	19.7125	16.7576	17.4549	28.4045	59.4533	38.9784	26.5415	42.8708	87.309	33.8981	44.9623	32.4829	21.8961	75.1818	73.8694	23.119	23.119	32.3697	26.7783
TraesCS2D02G082200.1	0.194101	0	0	0.128194	0.654294	0.707393	1.76822	1.07417	0	0.382714	0	0	0.00512743	0.0476471	0.0030203	0	5.77381e-07	3.46878e-10	0.470636	2.40313e-08	0	0	0	0	7.48142e-08	3.68178e-07	6.82079e-05	4.47795e-08	2.95073e-05	2.88061e-08	8.68783e-06	0.403243	0	0.00179103	1.36988	0.78982	0.0201698	0.245972	0	0	3.83967e-07	4.00282e-05	0	1.20627e-09	0.0723676	0	0	1.81769e-10	1.60013e-07
TraesCS2D02G082200.2	0	0	0	0	0	0	0	0	0	5.72244e-08	0	0	0	0	0	0	0	0	0	0	0	0	0	3.98908e-07	0	0	0	0	2.09697e-05	0	5.27669e-06	3.58595e-05	0	0	0	0	0	0	0	0	0	1.3918e-07	0	0	1.12501e-05	0	0	0	0
TraesCS2D02G082200.3	1.82178	2.50311	4.83362	1.80961	0.662723	0.784461	2.48123	0.680225	3.15979	4.84467	3.59949	2.89887	6.81275	5.34051	4.92709	7.74085	9.29285	9.98918	2.74873	2.93924	2.19712	3.12041	1.60722	2.0689	2.0688	3.30046	2.53777	5.33692	4.91692	2.0791	3.21984	1.48399	1.9577	3.11112	2.74775	3.43244	4.32465	2.02386	5.1589	1.80491	3.00092	1.49434	2.21067	2.97007	5.21617	7.70412	7.70412	7.11486	5.90576
TraesCS2D02G088500.1	10.4265	8.91333	16.9315	4.57904	4.03389	3.44836	6.69907	7.01559	7.18509	3.75816	1.60918	2.44434	2.81724	3.14344	2.3579	5.3613	3.46885	4.03375	4.99519	3.98657	5.90915	4.17473	2.98361	1.55145	4.26424	5.75521	4.93804	6.04739	5.98725	3.47399	3.25537	2.28182	2.58772	2.4548	6.86698	5.43998	2.98506	6.52848	6.92084	2.75909	6.23028	4.40898	2.90045	6.3969	5.29256	3.98907	3.98907	4.27834	4.72981
TraesCS2D02G096500.1	0.382906	0.341191	0.337302	0.698401	0.419402	0.579111	0.929349	1.2482	0.700109	2.3431	2.87734	1.65929	3.07485	2.43292	2.81788	3.67424	4.61022	5.01861	0.659589	0.788472	0.565698	0.543605	0.703073	0.542245	0.66534	0.724691	0.606604	0.711766	0.976003	0.381702	0.465886	0.492353	0.641835	1.23511	1.06054	0.850062	1.61073	0.721552	0.631404	0.431821	0.190689	0.645157	0.487344	0.137522	0.177154	1.17876	1.17876	2.37891	1.75522
TraesCS2D02G098000.1	0.870178	0.898383	1.39172	1.298	0.199632	1.0424	0.686209	0.167909	0.553922	0.397086	0.341839	0.0976053	0.245988	0	0	0	0.419111	0	0	0.15156	0.565698	0.40553	0.281229	0	0.576628	0.935468	0.197209	0.652452	0.488462	0.401494	0.372709	0.533383	0.770202	0	0.430002	0.690225	0	1.23359	0	1.12906	1.18634	0.194829	0.562321	1.1593	0	0.217518	0.217518	0.162701	0
TraesCS2D02G098000.2	8.0975e-05	0.254427	0.389085	0	0.253123	0	0.439564	0.414716	0.475186	0.121117	0	0	0	0.181506	0.170411	0.456945	0	0.33712	0.482053	0.528954	0	0.117228	0	0.862563	0	0	0.603427	0	1.08228	0.224392	2.92423e-09	0	0	0.576751	0.956125	0.43989	0.765604	0.717338	1.3412	0	0.000178814	0.560238	0	0.102784	3.48265	0	0	0.35301	0.403495
TraesCS2D02G111500.1	0	0.413007	0.217556	0.0883957	0	0.177199	0.00248705	0.100889	0	0	0	0	0.00218995	0.179053	0.00219096	0	0.0874848	0	0	0.0932229	0	0.294856	0.407426	0.454649	0	0.205771	0.366143	0.31357	2.50528e-09	0	0	0.159389	0.124147	0.752497	0.0717647	0	0	0	0.732026	0	0.436746	0.267853	0	1.00103	0	0	0	0	0
TraesCS2D02G111500.2	0.215389	3.80243e-05	0.849534	0.759713	0.64226	0.718827	0.320311	0.0727907	0.124362	0.109467	0	0.223864	0.33632	0.177497	0.255963	0.219376	0.00506776	0	0.0131276	0.648976	1.12619	0.85014	0.428209	0.486516	0.29414	0.639551	0	1.10498	0	0.641424	1.27679	0.124093	0.777278	0	0.344507	0.615272	0	0.00138064	0	0.219219	0.473794	0.437711	0	0	1.78312	0.417758	0.417758	0.181971	0.244754
TraesCS2D02G111500.3	0.649838	0.989211	0.607941	0.111579	0.377036	0.257021	0.695317	0.337762	0.623704	2.71837e-08	0.348702	1.82917e-07	6.30077e-08	3.31766e-08	1.11247e-07	3.91287e-08	0.0820829	0.319274	0.93122	0.335172	5.68075e-07	0.182464	3.48078e-07	1.55439e-06	0.218827	0.0245667	0.287258	0.323184	1.64666	0.377613	0	0.621967	0.204622	0.48626	1.71	0.789147	1.73101	0.71788	1.97703	0.710072	0.912912	0.351402	0.642538	0.79736	3.0068e-06	5.35642e-08	5.35642e-08	2.38802e-08	2.1416e-07
TraesCS2D02G131100.1	33.6007	36.187	105.522	28.1818	21.4892	29.7283	54.772	41.2712	86.928	202.632	98.4594	95.7278	199.101	196.727	143.813	204.592	209.012	245.452	301.805	318.681	328.884	414.409	302.712	283.529	373.558	368.49	304.418	777.009	643.858	684.448	423.452	341.828	441.727	547.025	603.683	684.459	339.425	708.83	204.678	160.832	492.167	541.296	392.352	751.875	401.878	112.867	112.867	143.686	156.711
TraesCS2D02G131200.1	1.06492	1.0935	3.05866	0.780489	1.16922	0.494014	1.79247	0.812637	2.60351	10.6242	2.53289	2.14071	7.74511	8.41281	4.17295	11.5058	16.4475	15.7685	1.84707	2.50717	2.316	1.52947	1.85867	1.59167	1.60899	3.42299	2.04361	10.3167	13.044	6.0851	3.09367	1.9892	2.22077	7.17871	11.512	6.53752	3.66744	9.35253	6.66532	3.51881	5.82442	4.00701	6.88784	16.2325	5.04954	2.50963	2.50963	3.1254	3.44674
TraesCS2D02G139100.1	0.484528	0.422596	0.449409	1.77953	1.60107	2.17918	0.334313	0.340966	0.301476	0.0314934	0.0860654	0.0326983	0.247653	0.298741	0.116412	0.0390759	0.126628	0.147263	0.73489	0.71895	0.634428	1.18297	1.13279	2.18461	0.408698	0.730672	0.399803	0.832286	0.727088	0.537526	0.623567	1.20669	1.39396	0.286875	0.385406	0.274999	1.0841	0.971545	0.728116	0.419696	0.895125	2.31529	0.208966	0.934805	0.237795	0	0	0.0784428	0.445853
TraesCS2D02G145700.1	3.08511	2.87816	7.63372	2.89961	1.69404	1.37929	5.99697	1.86952	4.47158	10.3644	5.07606	5.35728	12.9113	10.7831	8.94757	11.9251	17.011	18.8508	4.70579	4.62595	3.39158	4.89467	2.84123	2.67831	3.59624	4.40165	3.76682	16.9642	9.04184	5.42333	6.9481	4.31703	4.5249	8.43598	8.06704	11.345	8.05946	4.55717	14.8924	3.00104	2.63746	2.80293	3.44252	3.88046	15.0666	6.12126	6.12126	6.25299	5.62562
TraesCS2D02G148700.1	8.19194	5.82859	15.233	5.69379	5.60981	6.48748	10.5177	5.88092	10.0137	20.2836	11.6496	10.6311	20.6613	18.7105	18.5549	21.9258	20.9518	28.7857	4.98733	5.2846	4.77195	6.78784	3.99827	4.49343	7.21867	7.53739	6.39718	7.5192	11.1929	6.46528	5.99741	4.5674	4.74616	9.47771	11.3837	8.08677	8.85956	8.75213	12.7961	7.93737	10.0482	9.03592	9.6178	20.1132	10.5768	13.4477	13.4477	15.2381	15.1416
TraesCS2D02G181100.1	8.39003	8.07081	11.1289	8.96794	9.18041	10.3862	9.00947	6.95448	10.5202	4.14352	2.94779	3.70229	5.93034	6.83015	5.90277	5.56494	5.59999	5.25723	12.736	11.4136	18.5904	11.668	10.8584	8.21966	14.9551	12.0559	9.98663	17.3417	15.1744	7.15081	12.567	10.2303	15.2822	13.6049	13.841	11.8816	16.9967	19.2893	22.2218	10.8142	13.1856	24.1751	10.9198	14.6245	18.929	9.08481	9.08481	9.8837	9.60411
TraesCS2D02G190000.1	0.93516	0.448792	1.80728	1.23347	0	1.33245	1.45135	2.28122	1.34385	0.489586	0.0374532	0.35068	1.38301	1.43723	0	0	3.20284e-09	0	1.51515	0.640215	2.69489	1.93866	1.95281	0.855175	0.592141	2.36151	2.26267	1.04488	1.60436	0.78013	1.14333	1.7355	1.81868	1.5271	0.522602	0.348923	0.792635	1.4352	0	2.29666	1.07582	1.59261	0.736722	1.1212	1.60466	0.66188	0.66188	1.04533	1.19925
TraesCS2D02G190000.2	0.794176	2.0467	2.31119	1.24792	2.46138	1.84911	1.38361	0.96927	1.47853	3.35789e-05	0.830285	0.254016	7.74146e-05	0	0.521833	0.86549	0.928455	0.795818	1.25575	2.16855	0.661159	0.469573	0	1.55373	1.58289	0.808974	1.41798	1.11935	0.832009	0.36286	0.587226	0.781895	0	0	1.43653	1.16871	1.51111	0.000155913	1.64387	0.998466	1.70709	0.552216	0.625856	0.975576	2.37422	0.928492	0.928492	1.24514	0.913186
TraesCS2D02G194800.1	0.513674	0.137115	0.268574	0.290051	0.192359	0.330465	0.320897	0.213336	0.18776	0	0.0521564	0.0522131	0.0634001	0	0.0930183	0.0534642	0.0842403	0.0274108	0.0618557	0.0961877	0	0.0784641	0.113144	0.0808163	0.230283	0.114265	0.0288927	0.127771	0.183881	0.0255503	0.09143	0.0329176	0.0230006	0.0256387	0.182101	0.114198	0	0.0259476	0	0.0258211	0.141655	0.116895	0.0959368	0.0368524	0.094995	0.0461232	0.0461232	0.125084	0.0495331
TraesCS2D02G197500.2	0	0	0	0	0	0	0	0	0	0	0	0	0	0	0	0	0.130665	0	0	0	0	0	0	0	0	0	0	0	0	0	0	0	0	0	0	0	0	0	0	0	0	0	0	0	0	0.809609	0.809609	0	0
TraesCS2D02G197500.1	8.40773	8.54588	13.5969	9.23278	7.174	9.27189	12.654	10.8448	10.5463	7.64604	4.78954	2.89348	7.50827	7.28401	5.33624	9.10656	9.67285	9.46376	9.36356	9.89412	10.5891	12.3514	9.32445	10.6189	11.4752	11.9274	11.6544	14.3997	14.7985	9.77681	10.3418	9.39929	8.7456	9.3189	11.8462	10.0163	15.2233	10.6807	29.1702	13.3174	11.8311	7.42325	8.2994	17.5776	25.7011	7.60617	7.60617	14.0339	10.4677
TraesCS2D02G197500.3	2.08962	2.44872	4.22557	1.97376	2.67003	2.8079	5.57116	2.92858	3.08272	0.991467	0.662581	0.840545	1.71213	1.90257	1.42639	0.672522	0.905749	1.67848	1.90235	2.55624	2.21548	2.07575	2.45133	3.47243	2.27665	2.10043	1.70425	2.11968	3.57507	1.6405	1.52384	1.97724	2.87608	2.67273	2.77316	1.79986	1.84609	2.37829	8.50133	4.23837	1.93721	1.83902	1.63669	3.62267	9.88837	2.30638	2.30638	2.02131	1.35843
TraesCS2D02G220900.2	0.7228	0	0	0	0	0	0	0	0	0	0	0	0	0	0	0	0	0	0	0	0	0	0	0	0	0	0	0	0	0	0	0	0	0	0	0.336106	0	0	0	0	0	0	0	0	0	0	0	0	0
TraesCS2D02G220900.3	0.000349961	1.19889	0.865388	14.4221	15.1628	18.435	3.45577	14.6129	0.65337	2.59691	41.2449	4.93589	0.805928	0.826274	1.03204	0.631935	0.613509	1.38402	6.48792	1.45648	3.69908	2.40012	21.1973	99.126	1.37551	0.556229	0	0.876626	0.500234	5.74765	16.3897	19.4825	4.8526	1.18471	0.803793	0.000338185	0	9.12977	0	1.8774	0.83965	4.59065	0.450101	0.335103	0.38256	1.34632	1.34632	0.917222	16.6052
TraesCS2D02G220900.1	0	0	0	0	0	0	0	0	0	0	0.00413241	0	0	0	0.474467	0	0	0.000188682	0.00120223	0	9.71029e-09	0	0.548802	0	0	0	0.512693	0	0	0	0	0.134392	0	0	0	0.286615	0.899211	0	0	0	0	5.20974e-08	0.0473005	0	0	0.450327	0.450327	0.359987	0
TraesCS2D02G226900.1	0.843849	0.741337	0.515979	0.418634	0	0.214265	1.2916	0.527766	0.902906	0	0	0	0.000399285	0.000383626	0	2.03466e-08	0.000183973	0	0.640028	1.25081	0.197612	0.307192	1.07561	0.22538	0.136016	0	0.158569	0.0523325	1.23151	1.28185	0	0.779088	0.717723	0.743525	0.366494	1.39915	0.0021222	0.275505	2.35033e-06	0.347135	0.415657	0.367559	0.305606	0.397449	0.00716758	0.28481	0.28481	0.790288	0.638725
TraesCS2D02G226900.2	0.0262494	0.0365641	0.0594417	0.147866	0	0	0.197333	0.0373265	0.0251784	0	0.110873	0	0	0	0.0591787	0	0	0.0345406	0.0467575	0.16701	0.0436195	0.217133	0.0578062	0.12547	0.124623	0.18496	0.111406	0.336947	0.104922	0.0401169	0.2249	0.219678	0.103191	0.151918	0.166623	0.145945	0.111393	0.0799686	0.365482	0	0.232063	0.160626	0.0899376	0.274022	0	0.0756849	0.0756849	0	0
TraesCS2D02G226900.3	0	0	0	0.309777	0	0.0837878	0	0.197661	0	0	0	0	0	0	0	0	0	0	0	6.80134e-05	0.184773	0.367141	0	0	0.135287	0	0	0.0137934	0	0	0	0	0	0	0	0	0	0.142873	2.13767e-06	0.496142	0.459138	0	0	0	0	0	0	0	0
TraesCS2D02G226900.4	0	0	0	6.9797e-08	0	0	0	6.89292e-09	0	0	0	0	0	0	0	0	0	0	0	0	0.0808156	0	0	0	0.201004	0	0	0.240717	0	0	0	0	0	0	0	0	0	0.176604	1.35956	0	0	0	0	0	0	0	0	0	0
TraesCS2D02G226900.5	5.36434e-10	0.251929	0.965009	1.04065e-09	0	0.359469	0	1.7218e-10	0	0	0	0.293219	0.00124642	0.00119787	0.380284	0	0.000583089	0.43689	0.358818	0.018314	0.443185	0.225255	0	0.827209	0.510043	1.13579	0.31765	0	0	0	0.84715	0.210586	0	0	0.206285	0	0.00647618	0.174751	0	0	0.466808	0.535044	0	1.40012	0.0190384	0	0	0	0
TraesCS2D02G226900.6	0	0	0	0.11892	0.823936	0	0	0	0	0.229338	0	0	0	0	0	0.361023	0	0	0	0	0.250068	0	0	0	0	0	0	0.305329	0	0	0	0	0	0	0	0	0	0	0	0	0.000272436	0.000132434	0	0	0	0	0	0	0
TraesCS2D02G226900.7	0	1.19021e-06	0	6.50638e-08	0	0	0	1.2441e-08	0	0	0	0	0.119684	0.115153	0	0	0.0595079	0	0	0	0.0856314	0	0	0	0.203796	0.380128	0.754947	0.955406	1.0679	0.200057	0.00814576	0	0.283694	0.569326	0.283979	0	0.567796	0.343689	2.01885	0	0	0	0.770943	0	0.956826	0	0	0	0
TraesCS2D02G226900.8	0	0	0.164684	1.83421e-07	0	0	0	3.6368e-08	0	0	0.314646	0	0.375705	0.361585	0	0	0.189679	0	0	0.00972437	0	0.166875	0.206965	0.163738	0.27299	0	0	0	0.310385	0	0	0	0	0	0.698154	0	1.74221	0	0	0	0	0	0	0	2.55375	0	0	0	0
TraesCS2D02G231600.1	0.508359	0.679009	1.27557	0.631789	0.534558	0.594115	0.774249	0.392646	0.57381	0.352491	0.20268	0.248907	0.384409	0.32482	0.279634	0.343988	0.265831	0.438333	0.4058	0.439056	0.514353	0.459375	0.362331	0.330897	0.46178	0.441975	0.386036	1.19316	1.56005	0.444057	0.597653	0.28437	0.367231	0.422115	1.24966	0.68057	0.434812	1.0441	1.27679	0.752771	0.840145	0.603879	0.431308	2.63086	1.79373	0.454804	0.454804	0.327617	0.507537
TraesCS2D02G232400.1	12.6141	13.0178	16.9769	10.2327	7.79173	9.59279	15.5195	10.0473	13.5117	6.52643	8.27024	4.58748	4.80256	4.57135	4.05394	5.69486	6.85584	7.23804	10.1081	11.7221	12.1371	13.3167	10.143	10.6073	11.2378	11.1507	9.77767	24.3621	22.6855	11.0864	13.6481	10.259	13.6302	14.408	19.1761	18.0786	12.3474	19.8898	24.6964	10.5536	18.5912	15.581	11.0283	19.6788	24.1526	19.7547	19.7547	12.6632	16.7961
TraesCS2D02G242400.1	0	0	0	0.000398462	1.48692	0	0	0	0	1.68884e-09	0	0	0	0	0	0	0	0	0	0	0	0	0	0	0	0	0	8.51602e-05	0	0	0	0	0.000322999	0	0	0	2.65174e-07	2.6332e-09	0	0	0	0	0	0	0	0	0	0	0
TraesCS2D02G242400.2	0	0	0	0.261776	0.162804	0	0.237346	0	0	0	0	0	0	0.378535	0	0	0.26674	0	0	0	0	0.284462	0.177093	0	0	0	0	0.285992	0.353428	0	0.171854	0	0	0	0	0	0.555588	0	0	0	0.184148	0	0	0	0	0.174905	0.174905	0	0
TraesCS2D02G242400.3	3.32574	4.33171	5.28076	2.23768	0.586159	2.56603	4.05065	2.72328	3.39749	2.31474	1.48979	1.35324	2.98708	2.03195	1.64192	2.02606	2.13614	2.83608	2.99786	3.21887	3.29847	3.18369	1.83459	1.97337	2.41619	3.26086	2.96366	5.28065	5.74244	3.7639	2.29836	2.74027	1.95511	3.06664	5.58578	3.46046	3.9795	3.51352	12.8629	2.5776	4.85782	3.34223	2.54545	6.46598	8.69966	3.24084	3.24084	3.94954	3.10661
TraesCS2D02G246800.1	21.4986	24.2568	29.4815	20.7859	19.2037	21.7375	18.4482	22.4123	18.8305	9.88734	9.63383	7.222	11.2313	12.443	9.55372	8.30055	12.2144	12.0342	14.0156	11.5528	14.6423	14.2783	8.61973	11.9282	10.5527	10.8997	9.54099	28.1193	22.9148	16.6566	18.0705	14.0317	14.7903	22.2765	24.5984	25.7619	21.9543	28.5708	30.9661	16.9452	20.2189	17.9187	14.068	42.2053	26.258	21.8032	21.8032	20.7202	19.1209
TraesCS2D02G246800.2	0	0	0	0	9.58525e-05	0	0	0	0	0.00106356	0	0.0115806	0	2.52259e-08	0	0.00517106	0	0	0	0	0	0	0.00920773	0	0	0	0	0	0	0	0	0.00133762	0	0	0.913707	0	0	0	0	0	0	0	0	0	0	0	0	0	0
TraesCS2D02G246800.3	0	0	0	0	0.0105115	0	0	0	0	0.237075	0	1.83971	0	6.50241e-06	0	1.33329	0	0	0	0	1.74943e-08	0	1.38766	0	0	0	0	0	0	0	0	0.365499	0	0	0	0	0	0	0	0	0	0	0	0	0	0	0	0	0
TraesCS2D02G248600.2	0.686851	1.34393	0.358838	3.59126	5.59137	0.208335	1.05921	1.29552	1.17523	0.399991	2.63382	0.536198	1.23187	0.49656	0.811588	1.47582	1.4621	1.61466	1.0989	0.723881	0.665352	1.04925	0.416415	0.255924	0	2.45011	0	0.561507	3.14365	1.84373	0.840495	2.10788	2.2415	1.9058	0.6827	1.2966	0	1.8873	3.73521	0	1.05233	0.708652	1.2715	1.37005	4.74993	0.383507	0.383507	1.18756	1.00482
TraesCS2D02G248600.1	4.81702	4.27322	8.75411	10.2185	10.6778	16.1145	9.66838	11.8987	5.60475	6.68548	21.6561	6.94615	6.1811	5.25376	5.99666	3.92094	4.03176	4.22622	12.0302	11.5937	8.12795	11.7881	6.25501	20.6611	8.85441	7.03766	10.0296	10.5138	9.91089	6.84987	4.90838	3.75133	2.68358	4.45961	9.09068	7.05721	7.79516	7.01964	17.0399	9.80725	6.77307	5.1971	3.71229	10.8202	12.0325	8.07319	8.07319	7.3392	11.1111
TraesCS2D02G260900.1	0.509964	0.403487	0.947976	0.372901	0.330189	0.216274	0.756417	0.670551	0.473926	1.99066	0.950247	0.584362	2.40279	1.96809	1.15213	2.59959	3.59147	4.59922	0.405234	0.39621	0.507424	0.453326	0.148825	0.476269	0.389519	0.390867	0.461045	0.930084	0.316597	0.372082	0.262826	0.695058	0.623806	0.38423	0.464338	0.808998	0.517785	0.477575	0.762841	0.203544	0.405577	0.239984	0.344737	0.656081	1.92483	1.56007	1.56007	2.11419	1.87864
TraesCS2D02G272300.3	0	0	0	0.20962	0	0	1.08637	0.251241	0.290263	0	0	0.562876	0.225333	0.828143	0	0	0.958857	0.591651	0	0.63253	0	0.281248	0	0	0	0	0.942653	0	2.86012e-07	0.211203	0.544222	0.886044	0	3.46666e-10	0	0.428085	0	0	0	0	0	0.197272	0	0	0	0	0	0	0.254796
TraesCS2D02G272300.1	2.33808	2.71848	4.60463	2.43784	1.73133	2.88395	3.61642	2.10292	3.04779	6.22596	3.8376	2.14343	7.17316	5.13756	4.74615	7.02523	5.96411	6.83492	2.75746	2.11436	1.54709	2.21379	2.23658	2.23379	2.52923	3.26994	1.33326	4.8917	5.68338	2.48065	3.4782	1.6428	2.10773	3.43774	4.14927	1.85253	4.92674	3.92178	11.7662	0.622128	3.5142	2.74334	2.76366	5.01368	11.4197	6.19662	6.19662	6.6971	5.99567
TraesCS2D02G272300.2	0	0	0	0	0.460028	0	0	0.692064	0	3.58988e-10	0	1.65641e-09	0	0	0	0	0	0	0	0	0	0	0	0.515292	0	0	0.238121	7.56493e-10	0	0	0	0	0	0	0	1.51419	0	3.0087e-08	0	1.21634	0	0	0	0	0	0	0	0	0
TraesCS2D02G273600.1	0.654716	1.25794	1.63413	0.248586	0.875633	1.72286	0.43299	0	0.339161	1.79771	3.35463	3.05768	3.24175	5.08055	5.43153	1.09185	4.94747	0.602009	1.30413	0.656088	0.748159	1.78135	0.786556	1.37869	0.135341	0.520273	0.376365	14.9076	9.6757	3.46244	0.20625	0.22919	0.547485	0.106736	3.84849	0.560515	25.478	8.57598	61.6517	1.09159	0.387897	0	0.0565356	26.5094	66.5631	3.88759	3.88759	0.657368	5.44612
TraesCS2D02G282800.1	0	0	0	0	0.0230149	0	0	0	0	0	0	0	0	0	0	0	0.00771667	0	1.40958	0	0.00316669	0	0	0	0	0	0	0	1.26963e-09	0	0	0	0	0.00692469	0	0	0	0	0	4.71268e-09	0	1.69897e-09	0	0	0	1.73926e-06	1.73926e-06	0	0
TraesCS2D02G282800.4	2.07153	2.80098	3.74633	2.45183	1.51329	1.37135	2.4478	2.23328	2.79443	0.957398	0.966686	0	0.857515	0.150899	1.17108	1.03637	1.04451	2.41904	0.18874	1.4601	0.290134	1.33312	0.604622	0.522713	0.814467	1.24799	1.55304	1.51125	2.54398	1.27191	1.22706	0.994839	1.28488	0.505572	0.597303	3.66718e-05	1.39132	2.12801	2.53952	1.25277	7.9126e-10	2.18165	0.75048	1.69955	2.50681	0.473737	0.473737	0.466963	2.27286
TraesCS2D02G282800.5	0	0	0	2.42312e-10	0.0251241	0	0	0	0	0	0	0	0	0	0	0	0	0	0	0	0	0	0	0	0	4.20243e-05	0	0	0	0	0	0	4.93129e-09	0	0	0	0	0.449381	0	0	0	0	0	0	0	0	0	0	0
TraesCS2D02G282800.2	1.36271	1.3008e-07	0	0	0	0	0.0313048	0	0.15488	0.6548	0	0.311754	1.49009	0.513567	0	0.423725	0.799648	0.000302377	0	0	2.50175e-07	0.290907	0	8.45979e-05	0.179806	2.98524e-09	0.00129211	1.26357	1.3391	0.114709	0.511635	0.909867	0.335603	1.39756	1.34952	1.3531	1.55402	0	2.30629	0	0.518609	0.219793	0.608526	1.35718	0	1.48928	1.48928	1.32708	0.000363427
TraesCS2D02G282800.6	1.39786e-09	0	0	0	0	0	0	0	2.96345e-10	6.79723e-06	0.264679	0.28796	0	0.371464	0	0	0.581961	0.676746	0	0.191814	0.527021	0	0.124169	0	2.44087e-09	0	0	8.35859e-07	1.345e-05	0	1.84062e-09	4.00454e-07	0	0.193247	1.09877e-08	1.65193	0	1.08276e-05	0.0834856	1.14097e-05	0	0	3.25413e-09	1.32873e-07	0.283092	0	0	0	0
TraesCS2D02G282800.3	0.0603942	0.644442	1.78448	0	0	0	1.60603	0	1.05085	0.667818	3.63622e-09	0.202088	0.0929457	0.83938	0.241263	0.017793	7.69593e-06	0	0.377835	0.000177749	0.417027	0.258353	0.246978	0.394914	0.407614	0.337602	0	0.549473	3.33492e-06	0.691464	0.642728	6.96434e-06	0.0601733	0.000457253	1.35965	0.10838	0	0.543503	0.108081	0.3862	2.28369	0	0.000873439	0.948538	0.523582	1.10861	1.10861	1.08655	0.668911
TraesCS2D02G296200.1	2.27111	2.19547	3.76245	1.3503	1.04194	1.73283	1.0037	2.14813	1.93967	0.432643	0.391309	0.224201	0.125214	0.592421	0.0749243	0.176961	0.357551	0.612462	0.722845	0.335261	0.736202	0.536332	0.586028	0.354631	0.375073	0.631303	0.498407	0.288016	0.542129	0.278389	0.549591	0.576226	0.964964	0.144036	0.244932	0.461745	1.02548	0.664194	4.15265	0.470242	0.291573	0.533928	0.0569692	0.866919	1.08781	0.76809	0.76809	0.904465	0.345054
TraesCS2D02G296300.1	1.76346	2.39703	3.65008	1.48984	1.30306	1.29191	2.92195	1.82695	2.47012	1.23831	1.14711	0.461984	1.43291	1.03664	0.896761	1.61455	1.80183	1.84209	0.646339	0.367736	0.639869	0.63174	0.421137	0.576682	0.589849	0.45194	0.680939	1.07241	1.54872	0.492395	0.607656	0.736877	0.417765	0.473184	0.975783	0.836172	2.89619	1.3249	2.91083	1.01696	0.933029	0.962542	0.333905	2.47563	2.3128	1.52163	1.52163	2.62965	1.6497
TraesCS2D02G296500.1	6.31597	5.77027	10.4792	5.10023	4.14402	5.32916	6.79777	2.7846	5.86661	4.00687	3.86579	1.65236	3.87706	3.99651	2.9083	2.97902	3.59459	4.29162	5.96641	6.42718	4.58327	5.77488	3.05543	3.25924	3.79017	6.34645	3.91524	7.83517	8.6482	7.9066	4.0858	5.02503	4.09079	5.9096	8.43099	7.43958	3.38332	9.09638	6.67005	6.76221	7.35686	5.18406	5.9231	7.03735	8.06177	3.27783	3.27783	4.50155	5.685
TraesCS2D02G302000.1	0.446483	0.446821	0.551998	0	1.46883	0.777551	0.969151	1.34488	0.774327	0.965961	0	1.23201	1.19622	0	1.60484	3.62619	5.09693	4.75178	0	0.577615	0.477694	0	0.658963	0	0	0.723648	0	0	0	0.759378	0	0	1.09848	0	1.46272	0.693754	0	0.000117032	0	0	1.19344	1.92312	1.65711	0	0	0.352041	0.352041	2.12911	1.62383
TraesCS2D02G302000.2	6.91402	8.06549	10.7184	6.26492	1.18439	3.57839	9.14901	6.24258	8.00953	17.3252	11.6906	9.53822	18.5745	19.6408	15.7462	15.6388	17.9499	19.2203	8.14177	4.42598	6.50802	7.07336	4.07639	4.11124	5.82734	5.58026	6.02088	12.3461	11.1106	6.85783	6.88019	6.32365	6.84498	8.87729	9.81937	8.19699	9.14329	7.81698	12.8379	5.89038	7.92597	6.32406	5.11837	14.5721	11.3888	22.3673	22.3673	21.6118	23.1594
TraesCS2D02G302000.3	0	0	0	0	3.5443	0	0	1.01531	0	0	0	0	0	0	0	0	0	0	0	0	1.13246e-07	0	0.927747	0	0	0	0	0	0	0	0.0022801	0	0	0	0	0	0	0	0	0	0	0	0	0.00260665	0	0	0	0	0
TraesCS2D02G309400.1	16.6281	20.3681	21.3164	19.3896	17.318	20.6736	12.2887	12.9674	10.6375	6.72684	10.1645	7.1902	6.97024	8.67131	8.34272	3.67221	5.82176	5.12437	9.74618	13.4096	10.3109	15.4099	13.2186	12.7691	11.3381	10.043	9.9049	18.9022	23.9619	15.5191	11.945	12.5214	12.4059	7.32393	13.1168	9.00206	18.0551	25.5967	29.1997	14.992	20.614	16.8162	10.8618	14.8344	38.4353	19.0393	19.0393	14.8052	23.2983
TraesCS2D02G309400.2	0.424602	0.503764	0	0	0.00576727	0	0.868606	0	0	0	0	0	0	0.581178	0	0	0.573254	0	0.64052	0	0.738264	0	3.29127e-07	0.527885	0	0	0	0.879336	0.600436	0	0	0.723962	0.592453	0	0	0	0.907822	0	0	0.537208	0	0.667257	0	0.881269	1.95142	0	0	0.701099	0
TraesCS2D02G309400.3	0	1.28401	0	0	0	0	0	0	0	0	0	0	0	0	0	0	0	0	0	0.290866	0	0	0	0	0	0.422565	0	0	0	0	0	0	0	0.416455	0	0	0.966608	0	0	0.320797	0	0.515236	0	0	1.32428	0	0	0	0.44962
TraesCS2D02G309400.4	0.699221	0.687184	0.48809	1.73183	0	1.43767	0	0.932117	0.397192	0	0	0	0	1.19172	1.04443	0	3.44571e-05	0	0.845467	1.27543	0	0.303939	0	0	0	0	0.507844	1.10813	0.765178	0.835576	1.15051	0.871336	1.55101	0.494582	0	0.710221	1.45854	1.41987	14.3036	1.47424	1.45226	0.61067	0	2.60928	0.000794615	0	0	2.39887	0.54064
TraesCS2D02G325900.1	2.07818	2.44828	1.45656	1.81144	1.32612	2.67189	1.48557	2.05059	1.45013	0.631043	0.559233	0.523518	0.536343	0.696896	0.584145	0.255177	0.656459	0.829123	1.80119	1.48145	1.82082	2.13264	1.02809	1.52096	1.36137	1.42745	1.08886	1.81313	2.23751	1.2912	1.61948	1.6133	2.01342	1.15843	1.72482	2.16342	1.7198	2.51362	3.98741	0.556506	2.31809	2.48209	1.81672	2.05984	3.02277	0.97922	0.97922	0.70795	1.22548
TraesCS2D02G336800.1	0	0	0	0.0818444	0	0	0	0	0.0352774	0.742964	1.5153	0.877358	0.346742	1.88186	1.06994	0.438376	1.95884	0	0.0607843	0	0	0	0	0	0	0	0	1.1602	0.303856	0.151351	0	0	0	0	0.213454	0	0.310832	0	7.06754	0	0.151219	0	0	1.24683	1.89284	1.9115	1.9115	0.414357	1.99043
TraesCS2D02G362900.1	6.90304	6.07418	14.6571	6.78304	3.653	9.70986	6.72804	7.45188	11.1615	4.39003	4.87027	2.70821	3.06441	2.46266	1.522	4.65755	6.19546	4.84182	6.48715	5.24908	8.77023	8.04296	5.86095	4.74106	5.41167	8.12894	6.9486	8.03385	6.50776	7.7298	6.67646	7.86348	8.89504	4.8446	6.96197	5.94165	12.1115	10.2628	28.7888	13.2982	10.2833	8.51556	3.8399	10.7217	20.9999	10.5624	10.5624	9.10762	6.71735
TraesCS2D02G397000.1	4.55357	3.48559	2.876	3.58499	4.12098	4.7468	0.720758	2.11432	0.332216	0.0768347	0.0701854	0	0.0673902	0	0	0	0	0.169588	0.0941817	0	0	0.165504	0	0.381665	0.14598	0	0.0766195	0.0969261	0.0938603	0	0.153256	0.0673576	0	0.0773959	0	0	0	0	0	0.470836	0	0.0756592	0	0	0	0	0	0	0
TraesCS2D02G404100.1	3.15962	3.02468	4.9033	2.56793	3.29196	2.02817	5.57181	2.79659	3.57288	12.8591	4.41741	6.71082	12.9796	12.0752	8.89387	11.5636	17.2654	17.4907	3.26158	1.80494	1.75953	2.87129	2.8392	2.63652	1.79781	2.307	1.29325	12.4752	15.9452	5.85942	5.42302	4.44441	6.43448	6.10994	7.75224	5.57832	11.1835	14.6217	15.8727	4.19244	5.80183	5.66976	4.42312	13.3588	24.6218	9.2942	9.2942	12.3574	9.90871
TraesCS2D02G412000.1	4.01029	3.90439	8.36077	5.22967	3.45161	3.99978	7.30048	6.56922	5.9366	3.32151	1.92718	1.94201	3.48735	3.93304	2.39168	4.04957	5.60616	4.91372	3.14607	3.17311	2.6249	3.22344	1.75987	1.82076	2.42886	2.70663	1.92238	4.97607	5.08128	3.3569	3.70169	2.78571	2.9326	2.61219	7.07601	5.17145	3.71471	3.71599	7.82627	4.74944	3.08024	2.57136	2.98561	4.69033	9.38705	5.74985	5.74985	6.36157	3.11196
TraesCS2D02G417000.1	4.33411	5.00545	5.53245	2.71135	1.71021	1.92489	4.14236	2.68287	3.93909	1.56364	1.78417	1.4768	1.9035	1.63342	1.11677	2.74722	3.17609	2.1469	3.16367	2.7808	4.22923	2.6592	1.25077	1.73145	2.50804	2.66176	2.35158	3.6248	5.53054	2.20361	2.30017	2.28715	2.0318	2.15638	5.68666	3.12232	3.26613	3.96732	6.01077	1.53772	6.56332	5.44938	2.4218	8.60738	4.14297	6.35253	6.35253	5.06434	3.7312
TraesCS2D02G425200.1	88.9684	87.7922	55.1979	21.0463	39.0831	67.4443	104.234	129.213	99.8369	597.268	1410.37	946.582	451.177	710.301	940.816	689.363	416.338	449.779	201.313	257.147	155.281	181.725	98.2261	160.833	242.173	161.107	197.735	29.8453	92.2944	94.5497	49.1249	195.833	102.51	156.228	69.2954	83	52.6799	134.712	14.4722	56.0027	123.45	134.298	136.835	39.7283	16.1361	107.964	107.964	26.5405	383.096
TraesCS2D02G425300.1	17.0906	23.3854	21.6711	4.34749	6.31494	11.7483	34.9109	11.6561	17.0391	430.483	767.24	604.462	298.635	606.616	611.75	439.663	293.662	310.122	66.8447	85.886	81.0128	63.685	25.1132	30.5398	106.978	43.5106	56.8321	64.0105	423.629	350.696	28.6706	274.945	145.23	197.991	275.422	127.805	26.0577	160.254	86.4447	55.4073	668.663	489.601	332.545	322.485	23.1971	47.7353	47.7353	14.5228	167.338
TraesCS2D02G433100.1	4.03706	4.65828	7.66276	3.45298	3.35419	3.69098	6.00083	2.63589	3.84259	8.86351	5.92856	6.08477	10.7695	10.9142	7.34098	7.99557	10.0103	11.7943	3.27805	2.29438	2.9882	3.92291	2.54166	3.01893	2.56706	2.92775	2.36004	6.46598	7.55144	3.30902	4.08548	3.38455	3.84481	2.72302	4.4911	1.98206	7.30769	2.89884	14.6822	2.08335	3.66993	2.53859	1.84891	4.59611	9.29811	13.6823	13.6823	12.9124	13.5691
TraesCS2D02G433100.2	0.356546	0	0	0	7.58768e-06	0	0	0	0.29479	0	0	0	0	0	2.54785e-09	0	0	0	2.56627e-08	5.40213e-07	0	0	4.92057e-08	0	0	0.238102	0	0	0	0	0	0	0	0	0	0.499992	0	0	1.83106e-07	0	3.60287e-08	3.27495e-07	0	0	1.23638	0	0	0	0
TraesCS2D02G433100.3	0	0	0	0.162827	0	0	0	0	0	0	0	0	0	0	0	0	0	0	0	0	0	0	0	0	0	0	0	0	0	0	0	0	0	0	0	0	0	0	0	0	0	0	0	0	0	0	0	0	0
TraesCS2D02G433100.4	0	0	0.416455	0.334388	0.459006	0	0	0.238999	0.132618	0	0.535666	0	0.54931	0	0.658898	0	0	0.631906	0.621601	0.671013	0	0.151797	0	0	0	0.199475	0.213394	0	0	0	0	0	0	0.567999	0.40852	1.88406	1.04045	0.828192	0	0.252854	0.139461	0	0	0.351533	0	0.169595	0.169595	0.337005	0.160931
TraesCS2D02G438200.1	4.03473	6.51398	12.3029	5.58798	1.76884	10.9165	14.4255	6.80176	5.03645	0.62977	1.45671	0	0	0.317499	0	0	0	0.365883	1.14537	0.24311	0	0	0	2.13439	0.622602	0.590273	0	0.774953	1.16779	2.33888	0.967266	1.39316	0.285596	0	1.67903	0.797584	1.15141	1.54109	2.83151	1.91614	3.31591	3.75882	0.244702	8.55379	4.87335	5.2014	5.2014	3.23453	1.92758
TraesCS2D02G445700.1	3.94515	3.30702	6.85614	1.74018	1.32793	1.14183	2.96148	1.72484	2.73527	0.629422	0.41097	0.283328	0.868565	0.699411	0.417181	0.862545	0.30285	0.696963	3.52539	4.80032	4.42348	6.06059	1.61072	1.7881	5.98682	6.04599	5.46822	12.4979	11.7898	4.81211	1.7063	0.700408	2.28961	9.59404	9.00804	6.14012	2.51818	7.60874	4.85966	6.13365	10.6247	4.9513	4.66615	4.3059	4.63861	0.257315	0.257315	0.61212	1.22997
TraesCS2D02G450100.1	142.597	133.901	265.693	101.057	78.6471	93.2097	163.885	104.22	207.846	75.4531	32.6695	54.8692	88.8462	89.1523	67.8655	82.8016	93.3228	103.444	48.3563	53.0609	59.9485	59.4804	30.5877	21.3529	33.01	39.9985	41.0608	68.2471	99.7301	51.9673	35.7382	28.1903	32.0473	33.7264	80.6138	76.6911	48.5141	89.6651	108.417	53.0467	79.0014	69.8818	44.1825	98.8236	163.455	144.43	144.43	156.615	148.143
TraesCS2D02G476900.1	0.285882	0.248358	0	5.66343	6.06301	16.1829	4.26751	11.2058	0.963174	0	5.26344	0.99563	0.167364	0.188866	0	0.495629	0	0.635798	0.470152	0	0	0	0.310741	19.9014	1.03709	0.348788	0.15456	0	0	5.54523	7.99791	41.771	18.8279	0	0	0.165119	0.59352	10.1749	0	2.62365	0.539216	28.7798	0.305315	0	0	0.153628	0.153628	0.270119	6.25192
TraesCS2D02G481400.1	9.24022	4.55558	9.68183	4.91744	4.59128	5.64194	4.89951	3.4401	2.22505	1.15022	1.15848	0.850025	1.82179	0.684149	0.855269	1.79001	1.29484	2.30812	1.45566	0.637088	1.8613	0.509402	0.6938	0.668162	1.41497	1.92783	1.65618	0.578082	1.55898	0.473417	0.345667	0.808287	0.419404	0.574678	1.72363	1.57605	0.714088	2.33259	4.58395	3.0457	1.53564	3.2337	0.940831	1.83035	4.37558	1.69318	1.69318	1.59076	1.61221
TraesCS2D02G514500.1	3.85574	3.71012	3.03136	2.40204	1.7274	1.10583	1.91783	2.26586	3.93028	15.6611	6.65243	8.30084	16.335	17.3042	15.1023	20.7962	29.0611	25.3282	3.882	3.21776	1.86906	2.28564	1.31261	2.51768	3.28446	1.77283	2.25694	2.70622	1.9667	0.884775	2.40583	1.7008	2.7473	3.25191	1.72896	4.42536	8.16686	1.31107	0.434165	2.19327	0.331214	3.07744	3.50618	0.476672	1.22721	9.18857	9.18857	8.76304	10.564
TraesCS2D02G515400.1	2.36254	1.8983	3.14235	0.898507	1.25401	1.65226	3.44006	3.19765	1.21436	10.2143	19.3588	5.09034	8.89138	142.635	10.597	8.65208	8.87006	29.1604	5.75329	6.01124	3.45598	2.31565	1.78152	1.32555	3.54173	2.3546	1.3675	2.5919	6.95319	7.24335	0.513177	6.54705	0.11654	5.64549	7.43461	5.30619	0.792968	1.47276	0	1.18093	5.34462	0.126225	13.0823	2.37408	0	9.89953	9.89953	7.43253	12.3944
TraesCS2D02G515400.2	1.01701	0	1.06907	0	0	0	0	0	0.957054	1.83034	1.66397	0	0.398728	20.196	0	0.331871	0	1.58844	0	1.04837	0	0.467591	0	0	0	0	0	1.74665	2.25054	0.462461	0	0.399813	0	0.468307	2.97179	0	0	0	0	0.470782	0	0	0	0	0	1.23884	1.23884	0.375242	0.796921
TraesCS2D02G536800.1	0.427358	0.559096	0.762753	0.170508	0.224391	0.197173	0.46733	0.117968	0.271703	1.52441	2.3359	3.18319	1.71413	2.89333	2.39183	3.76813	2.42221	2.6825	0.484122	0.791021	0.465352	0.634191	0.172801	0.886351	0.328205	0.768816	0.485407	0.485053	0.659092	0.235815	0.573946	0.402635	0	0.846908	1.10398	0.981431	0.355733	0.581028	0	0.81698	0.235361	0.565242	1.31014	2.37074	0	2.55471	2.55471	1.77352	2.01436
TraesCS2D02G540400.1	15.1474	12.0961	40.8653	11.5833	14.0268	8.14935	23.1672	6.72763	27.3018	113.326	28.2118	30.0961	74.6777	75.4421	69.4693	99.7757	149.779	88.2077	55.2838	52.5235	49.0654	88.3496	30.9906	21.9571	32.8564	32.6148	31.9186	188.485	68.4716	71.5387	50.5512	28.0012	43.7221	48.1929	75.6913	91.0947	60.8707	115.455	64.1493	26.6138	36.0814	50.9343	21.5025	67.1989	77.1697	74.5242	74.5242	69.4118	92.0826
TraesCS2D02G540500.1	1.44605	0.805247	3.35337	0.97678	1.54394	0.441657	1.47442	0.408002	2.98955	8.165	1.89803	5.67692	7.24078	7.61874	6.89584	12.2251	16.3682	11.8301	14.2072	14.7982	17.5832	20.7029	10.1769	5.76697	15.5541	19.486	16.2744	40.4317	12.3904	14.3011	9.85953	3.89441	6.7375	13.1365	19.6866	21.0247	7.97304	21.2091	9.41664	8.25057	12.1542	9.5206	5.64866	19.6559	8.13719	4.68936	4.68936	5.77276	5.71193
TraesCS2D02G541200.1	0.459191	0.691699	0.710776	0.562405	0.321513	0.240571	0.111225	0.0824886	0.480134	4.44996	1.01025	0.8937	3.24966	5.93991	2.28018	4.76444	6.02248	6.2677	0.115708	0.0723853	0	0.207287	0.142199	0.0782775	0.0899328	0	0.0942778	1.09064	0	0.720016	0.289836	0	0.17228	0.473975	0.249929	0.244958	0.293793	1.91467	1.55854	0.291561	0	0	0.225486	1.39279	2.5343	1.64494	1.64494	1.62223	0.604402
TraesCS2D02G541200.2	0.205492	0	0	0	0	0	0	0	0	0	0.23991	0	0	0.740616	0	0.281225	1.07681	0.291118	0	0	0	0	0	0	0	0	0	0	0.5826	0	0	0	0	0	0	0	0	0	0	0	0	0	0	0	0	0	0	0	0
TraesCS2D02G542600.1	46.9094	39.1652	102.711	30.1756	19.0377	17.7673	56.465	26.9786	44.5043	90.3445	75.2601	50.8887	85.1941	111.168	82.8124	94.608	84.7027	99.1863	59.0799	57.1621	46.954	60.5846	29.1116	29.2445	42.0462	45.36	39.9761	126.337	183.003	97.8109	50.9412	57.6157	47.4651	106.425	147.676	117.353	33.5332	88.4107	70.1809	61.0241	126.5	72.2879	90.667	79.7562	33.5606	70.86	70.86	103.728	97.8346
TraesCS2D02G543900.1	23.4403	18.8061	38.3953	14.5939	14.4153	18.4035	8.54312	9.04942	7.79418	2.79733	2.36961	2.35713	1.83497	2.31736	1.90994	3.28954	4.06931	4.58692	0.77268	0.305594	0.696041	0.560933	0.466237	0.293549	0.588212	0.484577	0.839927	0.224863	1.66292	0.655642	0.411262	0.621945	0.508845	0.675511	0.622218	0.581014	1.52654	1.27678	2.0034	3.88424	1.00805	0.584181	0.497422	4.29883	3.02074	5.0814	5.0814	3.00226	4.79312
TraesCS2D02G546500.1	0	0	0	0	0	0	0	0	0	0	0	0	0	0	0	0	0	0	0	0	0	0	0	0	0	0	0	0	0	0	0	0	0	0	0	0	0	0	0	0	0.817018	0	0	0	0	0	0	0	0
TraesCS2D02G546500.2	27.743	22.6376	68.0147	23.0035	16.2269	18.2488	65.0985	26.4952	69.5465	18.3874	9.42885	4.81359	17.1952	22.5338	13.8757	27.2818	31.3427	30.8498	31.2978	24.4483	36.4017	38.3206	12.2662	8.27894	30.1294	32.7525	28.6617	67.0234	75.7501	28.8501	16.8116	15.9182	22.3294	50.9377	143.036	72.6367	27.2989	88.2641	132.818	85.4539	78.1325	74.9604	25.6402	150.658	143.666	38.8079	38.8079	36.6057	34.4575
TraesCS2D02G546500.3	0	0	0	0	0	0	0.309317	0	0.218668	0	0	0	0	0	0	0	0	0	0	0	0	0	0	0	0	0	0	0	0	0	0	0	0	0	0	0	0	0	2.05722	0	0	0	0	0	0	0	0	0	0
TraesCS2D02G552100.1	6.64429	9.58557	9.85873	9.88772	10.3406	20.628	11.0699	11.7958	8.60367	11.7329	22.918	11.1682	5.05882	7.84066	9.58623	7.30044	5.38111	6.94003	10.4241	13.231	20.0818	10.912	16.8974	28.0011	12.2645	5.276	9.73147	5.94269	51.597	44.6332	18.8534	44.4944	23.0475	28.7701	57.8613	11.2264	8.75567	35.5378	9.39945	22.6976	69.8167	79.6153	47.9419	52.1237	8.46739	11.1352	11.1352	12.0631	17.0504
TraesCS2D02G561900.2	0	0	0.0576195	4.62475e-10	0.146806	0	0	1.3751e-08	0.00221992	0	0	0	0.324596	0	0	0	0	0	0	0	0	0	0.0261364	0.157662	0	0	0	0	0	0	0	0	0.117296	0	0.398206	0	0.447288	0	0	0	0.00450355	1.28475e-07	0	0	0.227159	0	0	0	0
TraesCS2D02G561900.1	0.878441	1.02548	1.33719	0.956061	0.588193	0.610809	1.23155	0.679105	0.853121	2.71172	1.48238	1.31456	2.55097	2.01739	1.94239	2.89444	2.71185	3.8619	0.974193	0.459099	0.567133	0.360295	0.379854	0.637672	0.918488	1.0093	0.482556	1.32314	1.16184	0.648012	1.01872	0.452289	0.706689	0.663503	0.278502	0.749237	0.545421	1.2468	2.75673	0.228182	0.762795	0.50122	0.353169	0.662762	1.9919	3.26744	3.26744	2.9864	1.87714
TraesCS2D02G561900.3	0.0585297	0	0	0	0	0	0	0	0	0	0.311201	0	0	0.170291	0.391225	0	0.274957	0	0	0	0.340227	0.283712	0	0.267061	0	0	0	0.0739831	0	0	0	0	0	0	0	0	0	0	0	0	0	0.042448	0	0.0563439	0	0	0	0	0
TraesCS2D02G563600.1	2.42946	1.52775	1.91088	0.753124	2.58406	1.72003	1.163	0.853729	2.37123	15.4815	140.702	37.3106	8.74354	9.42082	28.5111	7.95388	6.36812	4.96582	30.0466	76.4388	26.2337	32.8243	9.39234	11.5417	9.72511	16.2608	16.5491	0.431266	0.109289	1.25049	2.15158	31.7742	3.23399	1.07671	0.0613493	0.146196	1.72377	12.4428	0.402271	6.45463	0.090702	2.4509	0.135317	0	0	4.30571	4.30571	5.0226	26.8855
TraesCS2D02G578600.1	3.15903	2.94855	5.31913	2.17972	2.40023	2.6274	3.44671	2.55749	3.87644	6.98097	4.84272	3.45166	6.52712	7.40613	5.34464	7.58901	8.98716	7.30188	2.67578	2.67131	2.60417	3.82012	1.67375	2.29984	2.21449	1.93098	2.42804	6.45072	5.28376	3.77144	3.36803	2.12915	2.17112	2.88582	4.65521	4.40841	2.63492	4.68867	4.82476	2.32409	3.41938	3.17573	1.74982	3.60532	3.49246	7.35786	7.35786	8.11388	8.57505
TraesCS2D02G600200.1	1.85026	1.23633	3.02129	1.24601	1.02734	1.11303	2.60819	1.31317	2.37025	7.49464	3.16105	2.18095	9.42419	8.99838	4.79341	12.5921	16.6702	17.7618	0.524074	0.84947	0.495452	0.626063	0.648213	0.531297	0.921576	0.61324	0.610639	1.62067	1.96469	1.58944	1.04992	1.13904	1.45654	1.30439	1.94933	1.484	1.28645	1.69756	2.07197	1.21591	1.54753	0.865256	0.905044	2.90148	2.79853	7.09763	7.09763	8.17376	6.34391
TraesCS3A02G009600.1	0.722127	1.52126	2.177	1.03693	0.773221	0.554009	2.97819	2.52425	3.03107	3.24543	3.22629	2.38284	2.88121	5.52533	2.78475	7.10293	8.95146	10.7283	2.8311	3.02699	3.20661	1.81193	2.26834	1.65072	4.07767	4.40895	2.99124	6.87486	5.68579	3.36672	1.30549	2.23028	2.04256	5.82662	7.39582	5.87111	5.31485	5.14442	8.94625	1.27268	1.87163	1.95745	4.07136	8.05294	6.82988	3.56684	3.56684	4.76319	2.97652
TraesCS3A02G023200.1	0	0	0	0	6.37971e-05	0	0	0.985185	0	0	0	0	0	0	0	0	0	0	0	0	1.03054	0	0	0	0	0	2.11792e-09	0	0	1.00457e-06	0	0	0	0	0.714766	0	0	2.96593e-08	0	0	0	0	2.31248e-06	0	3.03389	0	0	0	0
TraesCS3A02G023200.2	1.7181	2.13479	3.35367	3.111	2.92365	1.92912	3.66731	0.828885	2.28403	4.25365	2.84766	3.12928	10.0648	6.62898	7.3635	5.16063	8.29661	8.21452	2.65873	2.03048	0.646522	3.21244	3.52274	2.31702	2.23486	2.62872	2.23938	4.22018	2.87685	2.00998	4.2355	2.4058	2.39971	3.05309	2.65322	4.28884	3.39795	2.19646	4.11219	3.14014	3.16438	1.99254	1.27456	2.01188	0	4.38299	4.38299	3.95622	7.5242
TraesCS3A02G024900.1	16.3961	16.2864	33.7153	0.589706	0.826295	0.162751	23.8241	12.7874	16.4257	47.8113	34.0115	25.2633	3.47538	35.8717	3.57292	85.3888	102.866	91.798	9.14553	7.98571	7.63964	0.773206	0.613815	0.41335	7.50115	8.12421	8.71425	19.6208	24.2541	11.1663	0.642109	0.480432	0.557852	16.6787	18.1856	16.9842	13.8976	19.8729	22.6925	0.837129	0.758966	1.09598	12.4702	22.0093	27.8289	64.0056	64.0056	57.799	4.54396
TraesCS3A02G030700.1	0.305444	0.362936	0.605184	0.223449	0.261234	0.227109	0.323423	0.210846	0.18139	0.0568874	0.0547738	0	0.0253948	0.0281028	0.0267757	0.0977129	0.0622417	0.0315134	0.283998	0.191852	0.177864	0.117849	0.174537	0.217757	0.0554	0.209679	0.116867	0.118093	0.595038	0.333984	0.169923	0.366037	0.108186	0.214809	0.214343	0.0966178	0.564564	0.78721	2.2608	0.265078	0.295733	0.0822197	0.0459434	0.723111	0.955851	0.458273	0.458273	0.192004	0.0492717
TraesCS3A02G041700.1	25.1837	17.3486	51.2832	20.5515	16.9227	26.9022	23.2545	16.2707	27.5381	10.025	8.16337	5.2905	17.3738	22.9936	18.417	8.30206	9.9668	10.4065	10.6353	11.0445	11.303	15.0309	7.90782	7.76879	9.86392	11.6182	11.2889	33.3513	35.0269	21.5509	12.856	15.6864	14.1407	18.5542	27.1713	15.9314	12.9449	35.2789	36.6295	41.7278	32.6504	29.8977	24.4078	51.6026	46.7532	23.179	23.179	19.2981	41.8079
TraesCS3A02G041900.1	0.627279	1.80446	1.47726	1.10225	0.89238	1.59386	4.82887	2.28936	2.85206	6.12261	2.85632	2.24275	6.13542	6.87043	3.58557	6.27597	7.38312	8.0002	1.31051	1.38601	1.00879	0.889377	1.07182	0.817473	1.01654	1.69492	1.06668	1.4519	1.20526	1.43135	1.3134	1.20983	1.05057	1.24149	2.38456	1.4853	3.58621	2.89636	7.48394	1.09169	1.68165	1.78246	1.17972	7.9949	16.22	8.04199	8.04199	9.07097	4.99567
TraesCS3A02G048500.1	0.471818	0.543981	1.05685	1.43972	1.15154	1.70672	1.71988	1.80685	1.40675	2.47728	0.987295	0.769113	9.41639	9.0892	7.40864	12.1981	13.4207	13.4911	0.115556	0.216023	0.359602	1.53922	2.497	1.71528	1.66028	1.72063	1.59378	0.673823	0.523469	0.48859	1.96572	1.89804	1.84736	1.3817	1.35635	2.70855	0.735485	0.342724	2.53615	1.52998	1.84414	1.75917	2.55162	1.05212	0.533904	1.61711	1.61711	2.13012	5.5399
TraesCS3A02G056400.1	3.09719	2.75237	5.08245	3.29574	3.32536	2.3597	4.67902	3.24287	5.97711	5.64281	4.79979	3.50268	8.3176	8.40748	8.59018	9.20159	9.68782	9.74192	6.20734	9.34466	6.37648	8.05658	5.58499	4.42827	8.40578	9.97303	7.21821	23.9221	19.7741	12.4133	10.4255	11.0261	10.2324	12.5572	21.3543	19.843	14.2032	15.3402	36.5423	5.4107	13.0708	9.08082	8.26494	25.1335	32.5986	3.55327	3.55327	4.59626	8.03574
TraesCS3A02G092300.1	9.44976e-05	0.0482587	8.43514e-05	0.000120038	0.0257758	0.000382023	2.41018e-05	0.0935476	3.84461e-05	0.297268	0.000566304	0.150092	0.226195	0.195176	0.139313	0.290483	0.575204	0.441202	0.0407538	9.80869e-05	0	0	0	0.000388612	0	0	7.02475e-05	6.73717e-05	0.000337735	0.16442	0.000136766	0.000192388	8.44509e-05	0.000169607	7.39455e-05	0	0	6.91958e-05	0.00182641	2.61152e-05	0.000245418	0.00034242	7.37981e-05	0.0617529	0.00040256	0.368257	0.368257	0.816752	0.380061
TraesCS3A02G092300.2	0.0388678	0	0.0413236	0.0242592	0	0.0681597	0.016331	0	0.0136649	0	0.196426	0	0	0	0	0.0189543	0	0	0	0.0679983	0	0	0	0.0507404	0	0	0.0139951	0.0235002	0.069319	0	0.0160459	0.0733011	0.053963	0.0313478	0.0172724	0	0	0.0169692	0.201226	0.0144996	0.0497124	0.0440074	0.0128073	0	0.0612607	0	0	0	0
TraesCS3A02G097800.1	7.66858	7.08685	11.8728	3.27443	2.0304	3.39681	9.24187	5.13372	9.5918	26.4059	11.9668	9.49204	28.929	28.8132	17.8183	43.9523	55.6646	85.207	3.75015	4.20598	4.24313	3.56801	2.72215	4.01457	5.99205	5.75463	5.45769	5.46383	25.7242	12.5342	4.89711	7.54988	5.69468	10.9948	19.8912	7.64815	11.658	11.4749	23.4424	3.54646	19.3042	11.7697	13.7842	57.8016	20.8805	16.4569	16.4569	21.4524	14.6553
TraesCS3A02G101900.1	1.8462	1.04622	2.8637	1.24019	1.3097	1.57105	1.20628	1.73255	2.2563	3.44431	4.12529	3.47461	4.57426	4.24496	4.14531	5.86325	6.8745	6.68153	2.39441	2.32784	3.27232	4.20792	2.15471	2.65853	3.53631	2.61369	2.48432	5.73327	5.22046	3.16112	2.45692	3.13198	3.47732	6.56102	4.51117	4.40711	3.04625	4.54362	5.56252	6.96145	4.85421	4.7441	4.3115	11.0694	4.56139	1.98475	1.98475	1.83094	4.1692
TraesCS3A02G105100.1	4.40388	4.84301	9.75001	3.85156	3.03158	4.70804	6.70219	5.5388	6.83647	11.0007	6.30313	7.13047	9.98328	14.9201	10.6068	10.9272	16.9441	14.8486	4.34998	3.39222	3.22002	3.76622	3.1325	3.39925	4.24238	3.64178	3.7962	5.72548	4.95896	3.83331	3.75648	3.0079	2.77963	3.57919	5.18495	5.53019	6.15551	5.00075	10.3075	5.06356	3.75681	2.45971	1.78558	4.39992	8.81653	9.11872	9.11872	9.40847	10.2843
TraesCS3A02G113500.1	6.37224	4.46531	7.61669	4.21087	6.62845	2.45283	8.6252	9.50109	6.18648	0.500477	0.457059	0.598571	1.403	2.40004	0.534412	5.14872	3.20557	7.75326	1.18585	0.930476	0.698116	0.536984	0.429801	0.355043	3.66527	2.73795	2.85135	0.550366	1.00434	0.584501	0.784039	0.50131	0.195722	3.2445	4.61084	6.78182	0.891495	2.63	3.06986	4.56705	2.37822	1.05579	3.49718	10.5194	1.08343	0.827895	0.827895	1.26776	1.6144
TraesCS3A02G133100.1	12.8382	10.6648	28.6281	10.6277	5.44471	9.3623	16.5158	10.1079	21.6151	35.3855	15.3384	23.9305	40.9432	46.2718	33.1193	37.6332	50.6226	58.7069	13.8908	13.4434	8.83438	16.9223	6.86845	7.36015	8.61322	12.2076	9.02528	27.8201	17.0737	13.6996	16.0878	11.5867	15.3576	10.751	19.2345	20.5082	21.9422	17.5687	48.9941	8.65449	11.6577	10.1755	7.28083	22.0119	37.5261	31.7502	31.7502	44.9322	32.1724
TraesCS3A02G148700.1	448.664	395.447	730.179	383.244	319.684	404.542	561.685	304.459	452.398	310.783	260.887	175.96	457.583	461.953	337.457	262.15	253.227	448.436	441.06	425.297	329.062	544.119	374.852	421.186	401.089	409.893	341.942	798.5	1284.05	833.766	461.451	559.636	527.445	1041.22	998.497	773.64	351.368	1029.76	391.795	799.666	1039.44	899.615	951.313	1100.58	209.937	228.796	228.796	373.342	363.203
TraesCS3A02G161400.1	20.0638	18.5624	35.3286	15.4945	14.6388	14.4395	27.4777	17.8754	20.7778	14.9175	10.9537	8.8312	15.3338	16.5299	11.6443	14.9208	15.6905	18.1735	13.6517	12.9763	11.8074	14.9244	7.85955	9.97241	11.134	11.5942	10.7559	30.892	36.1744	20.5736	16.0245	16.8235	17.1922	22.1803	37.5734	27.0924	16.1948	25.9858	31.3309	17.1344	22.9871	17.0419	16.3177	52.0878	43.2599	18.6216	18.6216	19.745	18.5933
TraesCS3A02G184500.1	22.9289	20.5908	48.7622	17.4919	10.9108	14.9851	32.1274	15.2918	31.3203	14.6262	10.85	6.39077	11.2586	13.5853	10.5965	14.1173	13.294	14.679	18.9551	22.3048	16.1488	22.1063	7.91777	10.4688	10.1993	11.2578	14.5754	53.3147	56.9848	37.5624	19.4344	17.1608	17.5505	34.6709	53.6391	36.7427	13.6249	55.0328	34.7666	33.6488	39.2701	35.3956	21.2565	58.4088	39.7268	21.0879	21.0879	17.1938	21.4322
TraesCS3A02G190200.1	3.68884	2.53834	3.78102	1.28049	1.0784	0.969254	0.379303	1.12281	0.432616	0.107045	0.097974	0.112842	0.0941286	0	0.0994397	0	0	0.152205	0	0	0	0	0	0	0	0	0	0	0	0.231261	0	0	0	0	0.114671	0	0	0.108699	0	0.847959	0.572121	0	0.744934	0	0	0.206502	0.206502	0.396529	0.197027
TraesCS3A02G192000.1	7.58664	6.04457	21.3853	8.29027	8.05986	10.4301	12.668	10.9635	12.2389	34.2195	20.7919	23.6083	44.8232	39.5883	33.6997	44.1664	49.7452	50.2352	3.34113	2.85311	2.50082	2.69365	4.38579	5.15911	4.32291	4.52873	4.10194	6.10388	3.43913	2.8194	6.00911	4.38134	5.05604	3.90699	3.36431	4.31184	4.86565	3.62425	8.63222	7.11343	1.66922	3.09991	1.61064	2.54313	5.78235	29.4591	29.4591	21.8561	23.1726
TraesCS3A02G193800.1	12.4951	9.58573	20.9216	9.58018	7.17102	8.09698	16.1514	8.06343	15.0347	9.83415	5.69144	4.48957	8.14069	7.81558	6.01243	6.419	7.6612	9.19971	8.08204	8.44349	8.61199	6.8711	4.94884	4.372	6.99012	5.54925	5.4764	22.5172	27.0466	12.614	6.66799	7.45269	8.57259	10.6364	21.2188	13.793	16.7388	21.1746	44.7266	8.44538	20.1039	15.0405	9.86215	36.3042	48.0872	14.1806	14.1806	18.3453	14.7307
TraesCS3A02G193800.2	0	0	0	0	0	0	0	0	0	0	0	0.363573	0	0	0	0	0	0	0	0	0	0	0	0	0	0	0	0	0	0	0	0	0	0	0	0	0	0	0	0	0	0	0	0	0	0	0	0.374255	0
TraesCS3A02G195400.1	6.02248	4.88426	10.0285	6.17338	4.65225	5.18447	8.3284	5.71047	8.68971	3.24207	2.56529	1.77169	3.90134	3.88289	2.42596	3.82372	4.4821	4.99526	3.94648	3.61457	3.11068	3.52854	3.02606	3.49713	2.59748	3.44896	2.95626	5.77435	5.95657	2.77985	3.71316	2.47952	3.26401	3.43811	5.4678	4.38019	6.87286	3.81397	11.8804	5.52951	3.37867	2.29583	1.99027	7.10411	10.8153	7.33961	7.33961	7.87119	6.31186
TraesCS3A02G220500.1	5.85367	6.01643	8.98905	5.99468	4.91403	6.41429	8.5732	8.26974	7.57608	3.07772	3.90165	1.91774	3.54789	3.64058	2.56201	3.05249	3.24065	3.51051	4.47193	5.02096	5.45642	4.93094	3.32943	6.15831	4.58453	5.81838	4.61226	7.07764	8.70045	4.29549	6.60586	6.23068	5.93107	5.34395	7.34209	5.66519	5.53102	7.82552	10.1948	5.08582	8.45464	5.95557	4.59377	9.32522	8.74716	7.91976	7.91976	5.29836	4.69435
TraesCS3A02G221800.1	0.806622	0.797602	0.616821	0.65853	0.364985	0.375913	0.494001	0.566787	0.342475	0.073704	0.0808817	0.0951515	0.0546377	0.177233	0.18418	0.155028	0.0930368	0.0488064	0.343899	0.200437	0.0629848	0.0864416	0.0312446	0.166783	0.0853485	0.258024	0.231241	0.353377	1.00641	0.136132	0.118223	0.20903	0.0917084	0.085141	0.581137	0.144662	1.76026	0.958175	6.55866	0.0268033	0.128516	0.298099	0.100482	2.69225	4.36222	0.202114	0.202114	0.461675	0.226715
TraesCS3A02G231400.1	0.549833	0.245295	2.01243	0.400494	0.465657	0.280453	0.979808	0.17447	0.893231	0	0	0	0.0589061	0.0663355	0.0622708	0	0.0753067	0	0.164851	0.411584	0.163764	0.359506	0	0.166853	0.382671	0.428867	0.335004	0.457638	2.96991	0.742836	0.40186	0.47121	0.368048	0.678445	2.86867	1.08231	0.838467	0.87233	1.45414	1.82387	1.44159	0.595431	0.609594	2.65032	0.254547	0	0	0	0.12115
TraesCS3A02G270500.1	12.6688	12.6175	20.6231	9.97259	7.0315	7.82433	11.1217	9.96366	8.15151	6.58519	6.4633	5.1778	6.8237	6.58014	7.56664	3.47871	3.85773	4.52554	5.89219	5.89863	7.06801	6.31206	4.23383	4.1902	4.18635	3.90037	3.88952	8.00954	6.2675	4.8128	5.21853	4.32453	4.1382	3.39898	5.85229	4.97842	7.48012	7.03617	17.9813	1.96869	6.61333	4.72835	2.75753	7.94795	11.1515	15.194	15.194	14.0892	12.0846
TraesCS3A02G274900.1	1.74493	2.14617	1.43232	2.01344	1.86688	2.12717	2.17286	2.92956	2.13085	0.865628	0.480163	0.430357	1.25024	1.48148	1.2526	1.07982	0.798636	1.60115	0.138631	0.517916	0.180987	0.591543	0.169288	0.404176	0.498173	0.615696	0.561857	0.619912	0.784478	0.650534	0.747556	0.855128	0.784536	0.420493	1.38033	0.292941	0.82395	0.928791	2.06394	1.04118	0.994165	0.702899	0.87404	1.37919	3.55409	0.764285	0.764285	0.623542	0.835134
TraesCS3A02G277500.1	1.51202	1.46452	4.17843	1.20027	1.20297	0.825835	2.36757	1.86387	2.1422	6.24937	3.87846	2.10621	7.09298	6.517	4.94587	13.133	14.6176	16.2688	1.94087	2.14092	2.08378	1.6308	1.47865	1.33384	3.10382	4.12622	3.06942	3.08589	6.66565	2.5327	1.87988	1.62108	1.50752	2.31011	3.31272	3.08601	4.35327	3.07534	7.85301	2.63526	3.9642	2.86443	3.02011	7.41517	8.54253	3.57991	3.57991	3.77862	4.16105
TraesCS3A02G279800.1	11.979	18.1726	26.9786	5.49118	10.8062	14.1951	7.80941	3.06816	7.55696	50.1896	33.5414	39.8644	40.0374	54.446	43.8956	65.7593	88.4139	41.8872	0.539611	0.85344	0.799706	0.996611	0.821608	0.514879	0.727763	0.83642	1.05222	17.9564	13.9676	3.70835	1.03417	1.62937	2.98344	1.57967	3.58554	4.53525	13.8312	10.7561	24.4116	6.61491	2.32651	1.39381	1.11262	25.2113	20.5695	41.8532	41.8532	42.1425	48.7616
TraesCS3A02G280000.1	2.60308	2.81765	3.85716	0.541749	3.14875	1.60281	0.578417	0.040562	0.926987	13.832	15.8491	18.391	8.49252	17.111	22.3022	5.84935	20.2002	2.21946	0.242038	0.333835	0.171317	0.0471993	0.0730081	0	0	0	0.0478344	3.07928	1.85518	0.228104	0.0963257	0.22216	0.553569	0	0.578596	0	2.35132	1.13814	4.46319	1.17389	0.0483575	0.0524803	0	2.68294	6.93666	9.51889	9.51889	3.45387	18.1417
TraesCS3A02G285700.1	3.48889	2.92241	3.08507	3.13868	2.33992	3.30119	1.38605	2.24215	1.67985	0.668339	0.767853	0.308628	0.804311	0.644914	0.653752	0.646306	0.527948	0.492245	2.08877	1.80335	2.34792	1.62945	1.56479	3.43328	2.20337	2.61351	2.07452	1.36428	1.56296	0.648405	1.14814	0.474636	0.799452	0.607105	0.902427	0.547961	2.89642	0.886746	7.33213	1.2269	0.843738	0.264366	0.585751	1.61411	11.7209	1.66161	1.66161	2.53814	1.297
TraesCS3A02G305400.1	5.51833	5.13898	12.6361	3.78291	3.9706	4.72608	11.9652	4.82803	9.09084	28.4475	11.5591	8.93412	16.7581	27.6152	12.9289	28.4167	43.3639	38.5071	7.56819	6.20061	7.38491	7.36245	5.69733	6.20728	8.82053	11.071	9.70514	26.4282	31.1384	10.7799	6.57957	6.868	7.80354	8.98789	22.3557	13.2993	18.6844	19.0229	43.5095	7.96556	14.3905	12.9608	9.02176	37.3858	34.508	24.4967	24.4967	44.9184	26.8089
TraesCS3A02G305400.2	0.160105	0	0.124515	0.138693	0	0.196954	0	0	0	1.6171	0.178808	0.535454	1.12226	0.723134	0.314451	1.27606	0.791796	1.80444	0	0	0	0	0	0	0	0	0	0.691002	0.287279	0.216218	0	0	0	0	0	0.196319	0.875316	0.489858	0	0	0	0	0.204181	0.302158	2.49122	0.949702	0.949702	2.70623	1.20808
TraesCS3A02G313400.1	3.59945	3.17485	6.66315	3.03667	2.01708	3.4904	3.54811	3.61016	4.06985	9.8283	5.62331	5.58234	10.7835	9.06291	9.17502	9.29144	10.1802	9.77131	6.87275	6.39956	7.26361	10.1011	6.3494	7.44319	5.8816	6.14903	5.87812	6.873	10.5891	5.31249	7.5064	8.40079	8.29606	6.28679	7.53398	6.30465	5.88553	10.1159	13.8964	9.31817	8.98062	8.20708	4.90065	11.4005	12.7084	6.82563	6.82563	9.14665	8.66039
TraesCS3A02G328000.1	27.8893	22.8133	53.8988	14.8102	16.7831	19.5793	6.83757	8.06895	10.6704	3.86054	4.15531	2.55127	2.97419	2.82202	2.06455	5.4317	4.21322	5.98784	1.33374	2.16928	2.45136	2.52736	1.42696	0.671568	2.62178	2.1574	2.28997	4.5536	11.228	5.84447	1.66215	3.57841	2.03072	5.92587	7.60973	4.26096	5.08278	7.54229	22.4157	11.7401	10.2525	7.19653	8.33658	11.9256	25.2228	6.00136	6.00136	3.08737	5.43748
TraesCS3A02G346600.1	3.58461	4.45139	6.02403	2.95062	3.41964	2.71387	5.54628	4.09708	3.01108	11.162	8.20717	6.27981	15.2637	14.6055	11.3105	16.119	19.2085	18.7703	5.36688	5.78699	4.69686	5.3891	4.1439	4.89122	4.61835	6.54195	4.32772	9.0449	8.41321	4.29956	7.24535	6.0617	5.3465	8.72499	9.91735	8.42268	10.264	5.57978	14.3739	3.44417	8.37445	6.61534	5.25842	7.05062	10.4886	12.9929	12.9929	11.8434	9.81297
TraesCS3A02G349100.1	0.00350777	0.233119	0.192239	1.05044	1.67484	2.2962	1.13738	1.8282	0.00340965	0.00364361	6.14113	0.954939	0.0537698	0.00492785	0.512023	0	0.00753993	0.0101949	0.104865	0.0653218	0.00669939	0.179653	0.00927696	0.423531	0	0	0	0	0	0.0213674	0.488154	1.2367	0.468055	0	0	0.00353422	0	1.44798	0	0	0.012988	0.00995501	0.0073207	0	0.645643	0	0	0.213777	2.20375
TraesCS3A02G349100.2	0.0423241	0	0	0	0	0	0	0	0.0397389	0.0391503	0	0	0	0.0557487	0	0	0.088102	0.123663	0	0	0.0664639	0	0.0832196	0	0	0	0	0	0	0.152797	0	0	0	0	0	0.0334498	0	0	0	0	0.117535	0.0741882	0.0611755	0	0	0	0	0	0
TraesCS3A02G363700.1	0.684705	0.278504	0.97589	0.358305	0.139205	0	0.647623	0.296488	0.814963	5.00894	2.78328	1.48171	3.07952	3.57016	2.80849	5.89502	6.0592	7.65817	1.68218	1.98645	1.52125	2.07943	1.01022	1.75249	2.03741	4.76783	2.25057	1.0277	10.5331	16.3082	0.405449	10.5293	0.44851	2.03794	3.09555	1.04679	0	0.950734	2.00865	2.61745	26.474	3.08274	22.9672	1.65854	1.90536	1.3221	1.3221	1.81525	1.21086
TraesCS3A02G363700.2	0	0	0	0	0	0.145627	0	0	0	0.698549	0	0.157235	0.981033	0	0	0	0	0.634146	0	0	0	0	0	0	0	0	0	0	0	0.238964	0	0	0	0	0	0	0.631948	0	0	0	0	0.306392	0.277297	0	0	0	0	0	0
TraesCS3A02G363700.3	0	0.210549	0	0	0.0274527	0	0	0	0	0	0	0	0	0	0	0	0.286916	0	0	0	0	0	0	0	0	0	0	0.148137	0	0	0	0	0	0	0	0	0	1.98904e-07	0	0	0.309529	0	0.353984	0.184466	0	0	0	0.134304	0
TraesCS3A02G364100.1	0.220723	0.339531	0.971813	0.892222	0.940948	0.576992	1.32862	0.552658	0.625768	0	0	0	0	0	0.213183	0	0	0.0924106	0.105969	0.228071	0.305062	0	0	0	0.326669	0	0	0	0.419343	0	0.0889036	0	0	0	0.390046	0.149093	0.275777	0	1.06199	0.0579769	0.252415	0	0	0.963043	1.25262	0.361079	0.361079	0	0.0775498
TraesCS3A02G366100.1	5.50478	3.17408	12.6167	2.23795	2.43932	2.09343	6.49158	1.0285	7.12045	1.29741	1.35024	0.377412	1.35009	1.30385	0.611998	1.48202	1.30731	1.55885	5.25595	6.59843	4.89032	7.90336	3.02474	1.8255	6.13363	7.45715	8.00879	10.3055	16.3561	10.3672	3.27431	4.67987	3.74849	5.87376	15.6836	7.62795	6.26206	7.55377	15.4679	13.622	14.1685	13.4455	6.45679	21.4016	14.9799	1.86209	1.86209	3.00538	2.3206
TraesCS3A02G387600.1	5.65257	5.51762	11.0418	3.91357	2.79784	4.77122	4.41505	3.69959	6.23894	4.19405	2.63726	2.4385	3.10574	3.30436	2.84016	2.15412	3.74159	3.90688	2.76312	2.88632	2.74727	3.0605	1.62607	2.89188	2.61592	3.15389	2.49583	5.96594	7.62784	4.33377	3.93697	3.61066	2.38694	3.98342	6.11419	4.90938	6.72148	6.33481	14.3946	3.9256	5.17177	3.70576	3.15322	12.2875	15.0068	6.02932	6.02932	4.72652	5.24227
TraesCS3A02G390200.1	2.68976	2.83681	4.56898	1.31259	0.923183	1.02381	2.78502	1.0921	2.51904	0.743668	0.688708	0.494011	0.385086	0.767316	0.181129	0.470747	0.687462	0.549303	1.72014	1.24995	3.18436	1.25199	1.08382	0.65209	1.41079	1.73643	1.28579	2.66549	3.75352	1.70232	0.811179	0.856268	1.40089	1.19364	2.63262	2.64019	2.87406	3.86659	6.64437	1.71094	3.75749	2.71402	2.00637	5.41884	4.75681	2.89231	2.89231	2.36105	1.88008
TraesCS3A02G417000.1	0	1.33436	0.279793	2.22757	0	0	2.62749e-06	0	0.21678	1.34384	0	0	0	0	1.08107	0.411919	5.76781e-07	0	8.09224e-08	0	1.40591	0.35801	0.599077	0.490788	0	0.70904	0.414086	4.01442	1.09681	0.433941	0.392669	0	0.415248	0.757459	3.12772	1.60654	0.809381	0.555724	0	0.773633	0.429288	0	0.298246	0	0	0	0	0	0
TraesCS3A02G417000.2	3.90236	2.49618	10.9634	0.00885709	0.814616	0.915205	9.77782	2.50856	5.97611	2.28688	1.50402	0.745839	3.02167	2.48264	0.651056	2.16771	3.86812	5.02826	5.97412	5.05665	7.84444	7.19384	2.21019	1.80767	4.10457	7.30334	5.57139	10.6208	15.9791	6.15193	3.40082	3.99096	3.77854	4.50479	9.22017	7.55477	4.57462	7.96789	26.3173	3.29209	14.9406	7.62299	2.91082	16.1164	19.4401	6.65148	6.65148	7.39827	6.84729
TraesCS3A02G417000.3	0.898074	0.813327	4.36971	1.24516	2.07376	1.95082	0.399494	0.446159	2.51226	0	0.545069	0	0.72895	0.474472	0.660329	1.09099	0	0	1.95143	0.932161	0.00136951	0.936839	0.41232	0.176198	1.34187	0.494112	0.110115	1.6443	5.71909	1.5242	2.05789	0.694828	1.84607	2.81949	9.2545	3.82136	1.6931	3.30827	10.6336	3.11038	0.143952	3.84532	3.07921	5.62634	11.5492	0	0	0.208434	0
TraesCS3A02G420800.1	4.36716	4.33154	8.42275	2.40025	1.73191	2.10772	4.90714	2.32911	4.33549	2.09173	1.82041	1.28856	1.7881	1.24216	1.24259	1.24126	1.76467	1.4027	3.2881	3.14251	2.91341	3.2196	1.69584	1.6898	2.61086	2.35417	2.41731	6.85565	10.4724	3.90866	2.79439	2.49913	2.15801	4.24376	7.26858	4.52002	3.48	5.82007	12.2793	2.96313	6.2715	5.31517	3.14069	10.215	9.01867	3.80522	3.80522	3.21862	3.2677
TraesCS3A02G433200.1	5.04306	3.83751	11.8493	2.76546	2.72452	1.75018	9.39041	2.65212	6.58536	11.3755	7.94594	7.16394	16.0015	17.3452	11.2632	13.7815	18.1781	22.7069	7.1527	6.61953	5.26647	8.08034	5.01053	4.98949	6.09736	7.41519	5.67831	20.8774	22.6381	11.925	10.3921	7.67765	7.57913	10.5181	14.7363	11.9812	14.0618	11.1446	26.4309	4.23912	9.41758	7.71167	5.53685	17.8162	20.947	11.0715	11.0715	13.9962	13.4868
TraesCS3A02G435400.2	10.4215	10.6071	14.9007	7.63205	5.4037	7.7261	13.6815	10.8477	10.4325	19.827	14.5319	10.7614	20.4761	24.7242	18.8133	26.9361	28.9924	30.4787	6.48652	6.46108	5.39934	7.44695	4.05366	4.85835	7.10091	7.2595	6.16119	12.9268	10.1367	7.54693	5.68942	3.95494	4.33218	9.74657	11.1683	8.73014	8.80836	7.04844	12.6892	6.1185	5.98649	6.83238	5.3249	10.3355	7.78035	21.526	21.526	27.9593	23.3915
TraesCS3A02G435400.1	0	0	0	0	0	0	0	0	0	0	0	0	0	0	0	0	0	0	0.0212152	0	0	0	0	0	0	0	0	0	0	0	0	0	0	0	0	0	0	0	0	0	0	0	0	0	0	0	0	0	0
TraesCS3A02G438800.1	7.88735	7.39991	10.6264	4.22962	4.13802	4.65645	4.07093	2.84061	2.71474	0.50794	1.20449	0.582325	0.577886	0.450442	0.940051	0.594215	0.965743	1.28057	1.93226	1.321	4.17682	1.98735	0.533591	0.503891	1.39492	2.12628	2.31871	0.835412	3.54586	0.672704	0.707279	0.934071	0.649243	0.360131	2.02453	0.745503	0.951937	4.53283	0.905859	1.35173	3.20545	1.24895	0.284307	8.57474	1.92084	1.51261	1.51261	1.95569	2.04251
TraesCS3A02G458900.1	10.7039	10.2621	2.12161	25.4991	27.38	28.4511	18.5395	32.4823	4.35398	19.5942	49.1094	75.5162	8.95642	6.1589	14.5098	3.23006	8.08598	0.813686	12.1184	9.61111	6.11108	7.49035	11.0263	34.8336	7.46372	6.95683	5.68314	3.02226	0.749061	21.6056	20.3753	11.4112	11.442	2.11431	1.86644	2.38618	12.2129	12.773	1.37395	5.56365	0.912437	2.05121	3.77342	1.20571	3.37092	23.3815	23.3815	3.86711	8.22878
TraesCS3A02G506200.1	35.0979	29.6171	38.8964	30.8645	18.5923	28.4078	37.326	39.8743	39.9537	96.6288	89.621	72.5129	83.391	95.5502	92.9674	127.006	128.149	123.239	114.31	95.4888	103.619	97.7341	115.408	141.381	133.313	116.253	124.573	59.5681	37.4791	42.6541	97.578	77.6125	75.614	113.84	57.5251	93.4639	80.5905	38.4955	9.57816	31.3664	55.5246	54.4849	89.4978	13.1508	7.3633	79.1649	79.1649	62.0439	79.1904
TraesCS3A02G507400.1	11.7967	9.10947	13.0724	8.25477	5.24762	9.81702	6.40557	9.74136	11.231	28.0637	12.8437	11.511	25.6267	30.62	21.2493	22.7761	36.8507	32.0599	8.55265	7.28736	8.60005	6.91949	7.43403	8.60143	7.44785	7.97543	5.7725	27.8749	36.1526	17.1681	11.1176	18.4875	12.4545	11.2292	36.5074	12.7696	27.0525	21.0353	63.2228	14.3344	29.9759	11.1027	17.3762	62.7915	44.9032	17.7415	17.7415	30.2932	20.6829
TraesCS3A02G530000.1	0.951459	1.24829	1.7688	0.845484	0.376147	0.589904	1.1798	0.719768	1.09185	0.522129	0.644652	0.32129	0.356335	0.499209	0.28206	0.510117	0.74873	0.902724	0.860191	1.27594	0.885046	1.46569	0.52766	0.508001	1.09229	1.21648	0.927321	2.37862	2.53204	1.24536	1.0627	0.765274	0.679314	1.02308	2.13632	1.44836	1.65099	1.02224	2.33034	1.10655	1.64944	0.931935	0.811024	1.62326	1.90565	0.693316	0.693316	0.801881	0.691879
TraesCS3B02G007200.1	3.99733	2.40857	12.284	2.59171	2.28619	2.35411	4.44201	1.65919	5.91267	2.69253	1.49529	0.399422	1.55195	1.65681	1.01602	0.720758	1.63387	2.64899	4.9271	9.366	5.84105	9.53489	3.24147	2.2209	5.82817	7.62264	5.66248	9.50901	17.8739	8.91947	2.78038	2.86634	3.02324	5.98129	15.2017	6.9579	8.25027	10.3901	19.4275	12.7846	12.8048	10.3136	4.64858	17.8068	22.6171	2.45959	2.45959	3.34299	3.03612
TraesCS3B02G024600.1	0.438821	0.538203	0.712885	0.477244	0.348441	0.212144	0.41859	0.355433	0.457556	0	0.162254	0	0	0.12691	0.0443885	0.0765831	0	0	0.628382	0.274407	0	0.267998	0.214806	0.216808	0.587908	0.244375	0.284899	0.526598	0.229483	0.201728	0.154372	0.34336	0.632411	0.129156	0.333309	0.755021	0.167976	0.0516887	0.402569	0.271398	0.453101	0.136956	0.188353	0.130073	0.327071	0	0	0.137261	0.152456
TraesCS3B02G033100.1	2.45856	1.40718	4.53272	1.9211	1.23754	2.09361	3.21975	3.07103	3.13144	7.15456	4.02618	3.57475	6.95689	9.86927	7.67368	7.37008	8.84727	8.00019	1.50246	1.40161	2.17414	2.20224	2.70076	2.52577	1.50299	3.06878	3.68368	2.85682	1.97355	1.25613	2.43377	1.23431	2.81236	2.71911	1.59451	1.86509	1.9687	2.10428	3.1128	1.48206	3.3002	2.50362	2.12159	0.551765	2.98132	4.70224	4.70224	6.62382	4.81533
TraesCS3B02G039800.1	0.324962	0.264358	1.2496	0.415273	0.226181	0.497789	0.4464	0.193867	0.35115	6.33361	1.55043	2.539	5.84962	5.30927	2.5824	1.73787	3.14811	3.20697	0.402392	0.250904	0.0730423	0.347746	0.164105	0.513019	0.15536	0.298569	0.2178	1.34075	3.14531	0.724335	0.616114	0.478737	0.626646	0.352537	1.50568	0.336297	2.9014	1.24913	4.35548	0.223722	1.00201	0.483938	0.262129	2.71087	6.2033	12.1801	12.1801	15.7924	8.07541
TraesCS3B02G039900.1	2.46151	3.00238	5.86639	1.87145	1.48103	1.77471	0.749935	0.130705	0.515836	9.84787	7.28892	5.12168	8.92535	8.79049	6.25203	1.46498	1.53321	1.70429	5.59103	5.30158	7.45725	5.69564	2.70542	2.24566	0.718183	0.777525	0.45012	12.5194	15.1576	7.72944	4.21313	4.25127	4.88911	0.672018	2.03204	1.31597	9.06193	10.1569	35.1056	4.7828	12.5788	10.3769	0.715485	2.32507	30.758	14.904	14.904	14.778	11.773
TraesCS3B02G049100.1	0	0	0	0	0	0	0.0822774	0.317854	0.0546847	0	0	0	0	0	0	0.0664163	0.14879	0.339345	0	0	0	0	0	0	0.120706	0.194365	0.0616035	0	0	0	0	0	0	0.0803035	0.0661635	0	0	0	0	0	0	0	0	0.0952879	0	0	0	0	0
TraesCS3B02G049100.2	0	0	0	0	0	0	0	0	0	0	0.0789507	0.178588	0	0	0	0	0	0	0	0	0.0813124	0	0	0	0	0	0	0	0.0513591	0	0	0	0	0	0	0.25703	0.219061	0	1.30772	0	0.0754322	0	0	0.210615	1.25053	0.134824	0.134824	0	0
TraesCS3B02G049100.3	0	0	0	0	0	0	0	0	0	0	0.189151	0	0	0	0	0	0	0.155128	0	0	0.0844146	0	0	0	0	0	0	0.0995518	0	0	0	0	0	0	0	0	0.682644	0	0.677927	0	0	0	0	0.219061	0.886119	0.070216	0.070216	0.141923	0
TraesCS3B02G049100.4	0	0	0	0	0	0	0	0	0	0	0	0	0	0	0	0	0	0	0	0	0	0	0	0	0	0	0	0	0	0	0	0	0	0	0	0	0	0	0	0	0	0	0	0	0	0	0	0	0
TraesCS3B02G049100.5	0.140941	0.137981	0.240615	0.0571184	0	0.167224	0.275511	0	0.446424	1.2183	0.710557	1.21435	1.45707	1.46418	0.607749	1.46181	2.80264	1.86752	0.691798	0.287441	0.162625	0.378351	0.147108	0.308351	0.133151	0.361658	0.270903	0.191112	0.415004	0	0	0.0718777	0.0800293	0	0.217895	0.0642574	0.438122	0.426808	2.61545	0	0.301729	0	0.187622	1.05307	1.66738	3.64024	3.64024	5.20857	2.78179
TraesCS3B02G049100.6	0	0.158532	0.207746	0	0	0	0	0	0.0745271	0.145311	0.0926298	0.104701	0.278986	0.711599	0	0.248391	0.373845	0.248875	0.114471	0.0659317	0.0920794	0.259737	0.353318	0.211977	0	0.167402	0.236776	0	0.348961	0.193529	0.167986	0.334269	0.094026	0.213485	0.168395	0.073498	1.73991	0.38811	0.73712	0.110073	0.345593	0.270715	0	0.589216	0.513523	0.540573	0.540573	0.708066	0.380357
TraesCS3B02G049100.7	0	0	0.464668	0	0	0.0957633	0	0	0	0.0701782	0.617824	0.399129	0.201407	0.0851949	0.168833	0.319081	0.448979	0.559846	0.109518	0.0632764	0.177445	0.166308	0	0.0678342	0	0.0801036	0.227975	0.210295	0.333633	0.092465	0.0806645	0.0798566	0.0895512	0	0.243399	0.211792	0.71805	0.243934	0.355622	0	0.414763	0	0	0.793769	0.963217	0.741412	0.741412	1.11606	0.875691
TraesCS3B02G049100.8	0	0	0.0677846	0	0	0	0	0	0.0726415	0.356977	0.36157	0.510913	0.342081	0.174064	0.172673	0.406277	1.28229	0.895849	0	0.0645767	0.542219	0.0848318	0	0.0692178	0.0742283	0.0818629	0.464584	0.321905	0.227417	0.0945658	0.16459	0.16334	0.0917341	0	0.826369	0.216055	0.487734	0.502237	1.08593	0	1.01568	0.441332	0	2.42711	1.98822	1.51303	1.51303	1.51594	0.893887
TraesCS3B02G049100.9	1.68788	1.68413	2.80738	2.47292	2.3612	2.3208	3.27726	2.89422	2.78603	0.917531	1.69024	1.60911	1.62137	2.40236	1.95608	2.08674	1.98851	2.73563	1.98565	2.10223	2.67795	3.01341	2.69753	2.59499	1.46584	2.58181	2.06456	2.6464	2.80078	1.67679	2.59843	2.0113	2.61775	1.22903	1.87745	1.70555	2.89004	2.58597	5.72344	2.42645	2.25471	2.08798	1.32614	0.912907	2.9199	3.88117	3.88117	2.43304	2.4246
TraesCS3B02G049100.10	0.601793	1.0866	1.22012	0.450052	0.760874	0.59178	3.61548	2.736	2.5519	2.14186	2.07903	1.43056	1.36832	4.35909	2.24475	5.648	4.9308	6.26441	0.44776	1.16238	1.17481	1.18765	1.20212	0.553743	2.52376	2.45589	2.18078	1.50222	1.13708	0.567395	1.06984	0.816698	0.366936	1.45748	1.97139	1.51239	2.1948	0.627797	3.61976	0.750969	0.761763	1.08796	2.14751	3.88349	4.97054	4.6904	4.6904	3.41087	3.57555
TraesCS3B02G049100.11	0.742433	0.721727	0.292553	0.48395	0.580688	1.1644	0.877513	0.800066	1.48883	1.49301	1.38414	1.23859	1.76565	1.34558	0.847124	2.18263	2.43951	3.8903	0.734834	0.662355	0.513613	0.559927	0.316938	1.67801	1.65351	1.22884	0.99774	0.505444	1.58233	0.354126	0.698308	0.917538	1.11128	1.26001	0.916374	1.07705	0.692398	0.807556	5.68087	0.199393	1.51566	0.729905	0.410105	1.00036	2.26715	5.57955	5.57955	2.43996	3.50598
TraesCS3B02G050500.1	0.986288	0.401533	0.630433	0.606599	1.21833	0.584878	4.36459	5.68627	4.29439	4.10522	1.20656	1.12535	4.0024	5.96653	3.17948	17.6124	17.5292	15.8105	0.389255	0.202493	0.177381	0	1.08307	0.629331	3.23656	5.08365	3.91407	0.832992	0.479743	0.783036	0.508755	0.847864	1.03537	4.489	3.35126	5.08121	0.777255	0.716481	0.847721	0.839715	1.0951	0.987037	4.19214	3.49995	0.762481	1.42919	1.42919	0.911401	1.05796
TraesCS3B02G064500.1	0.481418	0	0.134853	0.244468	0.270933	0	0.489214	0.484206	0	0.216155	0.202167	0	0	0.256414	0.430001	0	0.30417	0.489876	0.523277	0.419635	0	0	0	0.35646	0.347987	0	0.603864	0.507429	0.865858	0.192286	0	0.599887	0	0.230397	0.279779	0.349503	0	0.623699	1.88767	0.443548	0.283506	0.540661	0.983619	0.90653	1.86923	0.190079	0.190079	0.169123	0.275952
TraesCS3B02G064500.2	3.14889	2.5697	6.14592	3.35836	2.73286	2.77458	4.38367	3.21277	4.42705	13.8691	6.7361	5.12019	14.9013	12.8955	10.4205	17.782	19.0749	28.109	1.76277	1.4811	2.0146	1.77561	2.04991	2.04269	1.67954	2.36218	1.45573	3.69943	5.204	2.2885	2.58073	2.47902	3.16091	3.34498	4.28662	2.57134	4.41266	2.90388	5.36883	2.53557	4.22269	3.11242	2.42529	5.90891	7.94839	9.27995	9.27995	8.78791	6.34764
TraesCS3B02G067400.1	0.568446	0.364997	0.811042	0.199116	0.497686	0.540317	0.577194	0.228201	0.538007	1.90587	0.84654	0.774917	2.03966	1.72022	1.21187	2.1043	2.13329	3.04274	0.486955	0.599545	0.498792	0.649116	0.339398	0.645891	0.307227	0.578859	0.442672	1.36644	1.17746	0.672553	0.564192	0.634833	0.693182	0.886069	0.975277	0.858033	0.887501	0.608399	1.72381	0.526662	1.01989	0.578301	0.566571	0.535305	0.528561	1.23216	1.23216	1.74249	1.53455
TraesCS3B02G078900.1	2.4647	2.35029	4.67191	1.55239	1.18998	1.56442	3.02362	1.8187	4.71844	5.46035	4.50078	3.80417	8.2206	9.94271	5.89028	9.75597	8.49886	10.2805	1.94767	1.72062	1.62836	2.12822	1.47867	1.41433	1.37328	2.04095	1.61316	5.11262	4.13079	1.97016	2.4475	1.44105	1.7099	3.31967	3.44867	5.91556	2.73376	4.38769	5.05079	4.58171	3.46565	2.84744	2.27436	4.19403	3.99903	6.72469	6.72469	6.90321	9.35539
TraesCS3B02G091400.1	6.96333	4.82762	11.666	10.7272	6.00972	6.62402	9.37417	19.2603	17.623	2.33758	0.482979	1.74518	3.36439	4.82547	6.94334	8.5265	5.85023	7.14505	17.896	20.4751	37.8257	50.4033	26.247	13.9882	74.6472	87.6869	70.6682	22.0678	9.98732	17.517	40.9905	42.9257	50.8577	37.6653	25.9214	67.4177	10.7356	17.7707	19.5936	36.4414	27.8986	45.5213	32.471	6.11482	16.4563	3.12737	3.12737	4.55866	6.55219
TraesCS3B02G128000.1	4.45636	5.71741	7.36325	3.47513	2.03906	3.25584	11.2292	3.90148	6.6435	33.4544	13.2471	8.78814	19.0742	11.3457	12.0148	20.6127	20.3238	26.6419	5.3023	5.67706	8.3855	6.35349	7.48975	9.76062	7.82894	9.93319	6.53579	3.21249	3.3677	2.77567	2.96064	3.02425	2.94449	2.06483	1.65723	1.70525	5.16888	3.55997	10.9488	14.1125	2.88482	4.32997	1.54228	5.80391	8.66434	11.7169	11.7169	17.4529	14.4108
TraesCS3B02G128000.2	3.77047	2.53472	3.50936	2.6816	4.94242	7.40059	1.31268	2.69642	3.20201	0	0.00287441	0.859919	1.76265	4.24441	0.000381474	0.665302	1.69807	0	0.516117	0.577712	0.661799	0	0.951033	0.508089	0	0	1.48413	0.522881	0.500875	0	0.339846	2.51149	3.30349	1.1544	1.32984	0.468246	2.34968	1.50839	1.81652	1.30367	0.979298	0.322005	0.810158	1.96717	7.29842	1.90611	1.90611	0	0
TraesCS3B02G132900.1	17.3881	15.7769	35.1093	12.8712	12.7845	14.6444	9.05645	12.1961	8.191	4.44802	4.69884	4.25139	3.08563	3.84107	5.8747	4.8931	6.2061	7.76014	3.32901	2.44197	3.71824	4.60173	3.25576	2.29122	3.0077	5.31074	3.60158	3.59185	6.20607	3.40184	4.38444	3.31014	2.9648	4.44703	5.36713	6.01972	5.16208	7.79875	6.79242	14.8252	7.60664	5.70686	5.39895	8.50488	4.1219	6.66707	6.66707	5.42326	9.10573
TraesCS3B02G135100.1	1.24005	1.14099	2.18168	0.760637	0.496431	0.56035	2.14694	0.877258	1.44773	2.70336	2.4786	1.24403	3.51327	2.59912	2.03671	3.0927	4.19608	5.20641	1.43123	1.64166	1.25373	1.39726	1.40702	1.26996	1.45344	2.24855	1.34762	2.94149	2.86615	1.26681	1.48082	1.19533	0.893369	1.0348	1.87011	1.78707	1.84882	0.648762	4.28593	0.587213	1.26902	0.815027	0.737945	1.55674	2.22028	3.70254	3.70254	4.39003	2.88343
TraesCS3B02G135400.1	1.44341	2.30225	4.16559	1.1764	0.973169	0.794168	2.90202	1.19696	2.04224	2.71119	4.8633	3.62683	6.10066	5.36315	3.62161	5.42653	3.95626	7.69653	21.1841	16.4013	14.9721	18.4109	11.5242	16.2538	16.5262	21.1546	17.442	38.9555	52.3242	18.4393	22.94	16.0839	17.6299	20.046	32.6931	30.0806	27.4505	16.7552	60.3499	4.50669	31.7593	14.0692	16.4134	43.5454	34.4998	6.14178	6.14178	5.23124	6.02726
TraesCS3B02G135400.2	0	0	0	0	0	0	0	0	0	0	0	0.415391	0	0	0	0	0	0	0	1.0284	0	0	0	0.428463	0	0.365533	7.28195e-10	0	0.58975	0.506766	0	0.672776	0	0	0	0.713766	0	0	1.49836	0	0	0	0	0.511598	0	0	0	0	0
TraesCS3B02G135400.3	1.63922	0.981156	2.11015	0.840637	1.08097	1.3147	1.55925	0.608369	1.1218	1.48653	2.86857	0.966714	1.14539	1.01685	1.38416	0.763952	1.71073	2.12911	8.53406	9.8952	8.74954	9.23047	8.23412	6.91979	9.10922	10.7226	8.49423	21.1674	25.7055	13.7169	13.1704	12.2875	9.75028	14.1735	26.6153	17.3487	18.7267	12.131	38.4136	4.11737	16.0755	12.1182	9.9269	22.0594	20.7687	1.65164	1.65164	1.40149	2.76462
TraesCS3B02G146500.1	1.84269	2.34925	5.12194	0.762481	0.972591	1.48321	0.0955179	0.0352143	0.166293	4.60972	5.10511	3.45304	2.43791	7.13505	2.97554	1.29507	1.45606	0.448975	0.702063	0.470985	1.28556	0.724356	0.369513	0.610735	0.112956	0	0.287715	3.8273	2.79626	0.875209	0.285593	0.287562	0.562525	0.240737	0.354249	0.212992	4.57898	3.74579	10.1795	0.967481	0.250447	0.176684	0.0328725	5.82626	17.048	6.20452	6.20452	3.20002	6.04105
TraesCS3B02G147500.1	0.530207	0.661529	1.35691	0.72265	0.465458	0.643269	0.765601	0.675084	0.610095	0	0.101812	0	0.129744	0.0550054	0.103301	0	0.312186	0.33332	0.889926	0.409265	0.631075	0.576479	0.207426	0.461397	0.500926	1.00902	0.539115	2.41867	2.31084	1.06398	0.706943	0.961858	0.530715	1.07345	2.06856	2.30614	0	1.84383	2.21836	1.35709	1.84507	1.28498	1.21313	1.97585	1.24111	0.156261	0.156261	0.0987199	0.684662
TraesCS3B02G147500.2	0	0.156527	0	0	0	0	0	0.0717623	0.550339	0	0	0	0	0	0	0	0	0	0	0.398802	0	0	0	0	0	0	0	0	0	0.304496	0.203458	0.0228162	0	0	1.18617	0	0	0	0	0	0.392637	0	0	0	0	0	0	0	0
TraesCS3B02G152700.1	16.1201	18.2314	40.7993	13.529	16.3637	15.6454	22.9628	11.2793	26.7839	14.6157	8.84449	5.32223	12.6176	13.2366	5.18549	10.9973	12.6854	17.5996	13.4478	18.7055	19.8115	19.3971	12.211	10.9658	15.7304	20.9329	15.4363	32.3535	33.9014	22.4077	14.7949	15.0025	19.5895	20.9129	31.5257	31.6161	20.4872	22.323	21.3375	25.9947	29.0836	22.0335	26.3773	33.311	33.0051	18.0553	18.0553	17.1271	19.6081
TraesCS3B02G156900.1	6.56081	5.30568	8.43957	3.45644	3.9535	5.92774	4.73821	3.39063	5.03649	9.78824	23.1536	16.6736	12.646	16.7314	18.5236	15.1448	10.7144	13.4821	13.6884	18.5277	14.599	19.2523	12.0828	12.1822	14.0539	14.343	12.0411	18.9121	19.4705	12.7919	14.0402	16.2727	15.1599	13.6027	15.7917	15.335	14.1901	18.1886	20.8872	4.07773	17.4139	17.2628	12.8171	14.4687	15.0699	13.1069	13.1069	8.72742	17.6833
TraesCS3B02G176600.1	0	0.550517	0	0	0	0	0	0	0	0	0	0	0.503631	0.404397	0	0	0	0.866564	0.633615	0	0	0	0.493289	0	0	0	0.888614	0	0	2.72372	5.17245e-10	0	0	0	0	0	0	0	0	0	0.621061	0	0	0	0	0	0	0	0
TraesCS3B02G176600.2	1.80324	1.31787	3.01636	2.12208	1.57848	3.28831	2.44644	2.08572	1.58357	6.84021	6.07327	4.13754	6.50304	9.9181	7.75614	6.15496	9.81169	7.77821	0.000971545	0.668984	1.01433	1.07478	0.000363499	1.00321	0.486061	0.509604	0.00066301	2.30454	4.91884	0.00422035	1.61719	2.44605	1.83298	1.84573	2.86777	1.69374	4.37638	3.61365	10.2773	2.00758	2.85002	1.6986	2.94073	13.4703	8.11817	6.71684	6.71684	6.50858	9.80923
TraesCS3B02G188800.1	7.34208	10.3397	10.5833	5.4479	3.5914	2.95812	7.302	5.88528	9.52609	13.8593	13.975	10.6447	19.1136	14.2653	14.3417	14.1901	15.0441	18.919	13.3541	10.2524	9.20368	11.918	8.86421	9.41666	8.56829	12.6218	10.2762	8.10105	5.65272	6.16454	8.22233	3.81132	5.55045	6.17939	4.8176	6.0374	7.74563	1.45009	6.59703	3.9834	8.27228	3.30565	4.76519	2.1077	0.742369	16.4035	16.4035	15.0453	12.4508
TraesCS3B02G204200.1	0	0	0	0	0	0	0	0	0.224715	0	0	0	0	0	0	1.81496e-10	1.84957	0	0	0	0	0	0	0	0	0	0	0	0	0	0	0	0	0	0	0	0	0	0	0	0	3.81695e-07	0	0	0	0	0	0	0.219878
TraesCS3B02G204200.2	6.86065	6.51051	17.7868	3.95239	2.16951	2.57049	11.2633	3.88737	6.65568	5.71315	3.26133	2.8861	3.32001	2.70399	3.40121	3.0804	1.65629	4.48909	5.58257	4.70509	4.83899	5.69783	2.27512	2.63977	3.86619	3.66047	2.77069	16.098	10.9121	6.03333	3.53592	1.91872	3.27438	4.83675	9.36517	7.73707	7.3112	6.62314	15.367	5.26658	4.23957	2.44514	1.7618	11.7964	9.689	7.77578	7.77578	10.1301	4.79017
TraesCS3B02G204200.3	0	0	0	0	2.78853e-08	5.50627e-10	0	0	0	0	0	0	0	0	0	0	0	0	0	0	0	0.0176622	0	0	0	0	0	0	0	0	0	0	0	0	0	0	0	0	0	0	0	0	0	0	0	0	0	0	0.0325668
TraesCS3B02G204200.4	0	0	0	0	0	0	0	0	0	0	0	0	0	0	0	0	0	0	0	0	0	0	0	0	0	0	0	0	0	0	0	2.22667e-08	0	2.00112e-09	0	0	0	0	0	0	0	0	0	0	0	0	0	0	0
TraesCS3B02G204200.5	0.121326	0.26072	0.139528	0.160624	0.341906	0.395385	0.249235	0.223849	0.464097	0.258228	0.311389	0	0.282531	0.175141	0	0	0	0.729004	1.06941	0.29698	0	0.204303	0	0	0	0	0	0.462889	0.330049	0.537703	0.914943	0	0	0.512073	0	0.592848	0	0	0	0	0	0	0.150175	0.346166	0	0.200673	0.200673	0.503024	0
TraesCS3B02G204200.6	0	0	0	0	0	0	0	0	0	0.351637	0	0	1.51393	1.23174	0	0	0.16075	0.782827	0	0.52754	0	3.46292e-06	0.293772	0.105155	0	6.20739e-06	0.0537187	0.000365786	2.69889e-08	6.17062e-09	0	0	0	0	0	0	0.916371	0	0	0	0	0	0	0	0	3.16735e-09	3.16735e-09	0.266327	0.654369
TraesCS3B02G210300.1	2.16252	1.7375	4.96037	2.00261	1.26456	1.37118	4.34879	1.27534	3.7082	13.9972	3.65304	2.37159	14.0805	10.4857	9.34494	20.0756	22.1371	25.5611	0.555123	0.507229	0.298841	0.651841	0.307744	0.333066	0.534303	0.475805	0.466981	3.08725	1.46331	1.00485	0.791679	0.586236	0.511999	1.03178	1.07206	0.868692	2.72683	1.42949	2.8607	1.38388	1.08175	0.696501	0.625258	1.46492	3.25652	6.21359	6.21359	9.56523	7.48855
TraesCS3B02G220900.1	5.4634	4.1881	12.0684	4.58456	5.10219	6.3599	6.71663	7.69252	7.35696	26.4889	23.4564	24.4056	29.5644	32.2349	28.6852	36.6506	37.3958	27.6423	2.32342	2.14803	2.77203	2.62947	3.90895	3.75101	3.52359	5.19223	4.19423	3.39275	1.35733	1.61815	4.17454	4.28624	3.12734	2.75117	1.89579	3.49851	3.08666	1.31053	4.78523	6.24121	1.24304	2.1082	1.72424	1.26398	3.79817	26.1818	26.1818	17.5213	23.3516
TraesCS3B02G220900.2	0	0	0	0	0	0	0	0.285419	0	0	0	0	0.779692	0	0	0.505513	0.471597	2.62505	0	0	0	0	0	0	0	0	0	0	0	0	0	0	0	0	0.595319	0	0	0	0	0	0	0	0	0	0	0	0	0	0
TraesCS3B02G221200.1	2.42208	3.20127	5.44588	1.66705	1.37131	1.64003	3.82324	1.67218	3.35533	0.955824	1.32903	0.708159	1.62163	1.5468	0.875368	1.54359	1.30637	1.36823	4.45802	3.97383	3.85078	4.06219	2.18998	1.97458	3.81441	4.85939	3.80984	6.60182	9.28646	3.97542	2.71005	2.91832	2.2047	3.86333	8.11981	5.03934	7.37184	5.14555	25.4621	3.71265	7.57148	4.36973	3.04088	10.6443	19.3277	2.55177	2.55177	2.75819	2.36217
TraesCS3B02G221700.1	9.6464	10.5591	22.078	8.72132	6.39687	7.30337	13.573	7.17216	12.8573	7.81272	4.21112	2.48262	4.34036	4.30638	3.24488	3.83358	5.32403	7.09071	7.16272	5.15934	6.93791	7.70165	3.61596	4.0737	6.14047	7.16006	6.24146	20.6128	28.7782	13.2781	7.40643	6.89937	8.67477	9.75132	18.2645	15.1104	13.8812	18.4758	40.7422	9.51582	16.7609	11.1165	9.02278	36.655	46.2554	9.32162	9.32162	14.5455	9.25366
TraesCS3B02G228900.1	0.406592	0	0.700772	0.332629	0	0.126432	1.18375	0.21456	1.07388	1.7705	1.34303	0	2.71584	2.21376	2.82799	2.22149	1.9559	0.409653	0.48243	1.3459	1.02044	1.70736	0.425021	1.26951	0.338236	0.553743	0	1.66328	2.21904	5.41441e-10	2.08273	0	0.408153	0	0.640186	0.960492	0	0.451684	1.6241	0.371149	1.09693	0.507104	0.252652	0.848883	2.33538	0	0	0.573557	1.83273
TraesCS3B02G228900.2	2.67786	2.68523	5.71056	3.84734	2.66005	4.38174	7.44298	3.49232	5.13069	4.76642	5.22339	3.49785	7.30027	6.59907	6.45617	9.24349	8.85555	13.3897	3.99451	1.84043	2.13331	2.48161	2.34441	2.39746	3.23081	4.43367	3.81807	4.74791	5.02991	3.73595	2.82287	4.70866	2.67613	5.12666	6.25668	5.34393	4.58521	3.67182	10.9179	3.23953	5.33143	1.1834	3.25623	7.10243	7.77799	7.97148	7.97148	7.88884	8.196
TraesCS3B02G228900.3	0	0.506658	0	0	0.198343	0.00263312	0.0015345	0	3.45728e-08	3.1039e-07	0	0.443669	0	0.389167	0	0.000112988	1.78918	0	0	1.03035	4.4799e-06	0	0	0	7.48399e-08	0.668205	0.000254633	0	1.1368	2.923e-07	0.493685	0.258983	1.05645	0.0403477	4.39318e-07	4.70219e-05	2.02958	0.0184689	0	0.515564	1.33217e-07	1.77487	0.189272	6.656e-10	1.89272e-06	0	0	0	0
TraesCS3B02G230100.1	0.480794	0.534796	0.153988	0.350843	0.164433	0	0.616735	0.00044537	0.561087	0.647318	1.13114	0.793306	2.53909	1.55565	0.660487	1.99379	1.76281	2.61536	0.00605134	0.661786	0.556096	1.08857	0.00190252	0.755594	0.5778	1.02315	0.753817	1.83684	1.46437	0.752245	1.02955	0.000566094	0.880413	0.637929	0.944128	0.648739	1.02375	0.167024	0.0123055	0.43143	0.877209	0.325237	0.472744	0.253908	1.63002	1.41172	1.41172	1.52399	2.20295
TraesCS3B02G230100.2	0.0118946	0.00355948	1.02761e-05	3.11383e-06	0	0	0	0.181513	0.000432811	2.02264e-08	0	0	0.00014853	0.0192215	0	2.26359e-10	4.3134e-08	0	1.1501	0	0	0	0.639079	8.44847e-10	0	0.20068	0	0	2.21447e-06	0.00245326	0	0.384961	0	0	3.59032e-06	0.0380685	4.64255e-06	0	2.23162	0	0.00788386	0.000533001	0.00107665	1.70422e-07	0.000737678	0	0	0	0
TraesCS3B02G230100.3	0.476554	0.24738	1.07047	0.606232	0.541624	0.597896	0.769744	0.65793	0.623925	1.21952	0.651897	0.433013	0.437048	0.818216	1.30626	0.802586	1.24434	1.83998	0.524973	0.569702	0.310674	1.09401e-05	0.0800962	0.465415	0.256712	0.173346	0.269861	0.523949	5.96246e-09	0.225044	0.314962	0.585965	0.308942	0.44982	0.421162	0.55684	0.661694	0.499466	7.59063e-08	0.0884692	0.197752	0.351085	0.182261	0.596409	0.82617	0.610641	0.610641	0.639909	0.157515
TraesCS3B02G237500.1	3.75952	3.35972	9.05312	3.4898	2.37252	2.8322	5.37306	2.31913	4.34439	2.88191	2.08545	0.830856	2.01549	2.62544	1.54576	2.05809	2.86429	3.04842	5.30578	5.19277	3.86953	4.57115	2.7363	3.4936	3.43535	5.88763	4.30347	7.61896	11.4803	6.53324	2.72051	3.38986	2.47268	5.65256	10.5177	5.96532	7.43373	7.49448	19.1352	9.15872	9.57238	5.20008	4.13452	11.7472	15.9739	3.10347	3.10347	3.8461	4.16057
TraesCS3B02G248800.1	7.1649	5.53362	16.1218	7.54247	5.85166	4.92897	10.9365	7.61451	9.38481	4.88217	2.36527	2.10996	5.15433	3.78422	2.70029	4.76867	5.60233	7.82857	6.05832	5.94113	7.35015	6.20157	3.58543	3.11634	4.5387	5.96583	5.85401	10.7889	16.102	6.67994	4.4558	5.14559	4.39033	5.21421	15.3443	8.34132	8.62669	9.74512	25.7345	7.74334	9.99903	10.0366	6.05629	21.8688	32.0581	7.2676	7.2676	9.46265	8.08046
TraesCS3B02G254100.1	5.52006	4.55243	14.2301	3.58701	3.09433	2.60096	8.25964	4.07795	9.45362	14.9537	11.1595	10.0298	14.1738	18.7678	12.8798	18.9264	23.2243	23.5169	7.64071	6.14094	7.47184	8.06652	5.4651	4.58181	8.33116	13.2715	12.6992	13.5769	12.9705	6.47015	4.13492	3.71831	3.82672	6.36083	10.0082	6.53616	10.4101	6.54139	31.9485	8.05572	9.79188	6.60023	4.14945	15.7288	24.2842	14.7714	14.7714	15.6978	16.5801
TraesCS3B02G260000.1	2.18263	2.04878	3.30442	2.20846	1.70579	1.08323	4.16324	1.61023	2.84629	5.16433	3.14903	2.81876	4.5337	4.90887	4.6392	5.37112	6.32642	6.6223	2.97508	1.22827	1.75109	2.40244	1.94336	2.33325	1.99602	1.94602	1.87408	5.53678	5.49415	3.57846	2.60713	3.22732	3.85358	5.24238	4.45961	4.34057	5.9724	4.83051	6.37579	4.0327	6.23266	5.39049	2.85034	6.10747	5.75925	3.33137	3.33137	3.02274	4.84677
TraesCS3B02G266600.1	0.7444	0.895597	1.29072	0.567067	0.44832	0.621971	1.04406	1.03557	1.27258	2.65518	1.44929	0.934043	2.48928	2.50924	2.26931	3.46647	4.70017	5.43494	1.01912	1.4274	0.98977	1.37398	0.725707	0.799707	0.896238	1.55399	0.963478	2.41056	2.587	1.01916	0.995595	1.16255	1.13704	1.8627	2.07254	1.04523	1.62271	1.99233	2.70218	1.20495	2.10702	1.23689	1.10806	2.33085	3.38418	2.23014	2.23014	2.90347	2.01379
TraesCS3B02G271300.1	28.7742	24.471	45.3744	23.2037	20.2715	25.056	28.4443	33.1902	30.3578	63.72	34.0514	51.3406	64.6708	68.2193	67.3632	66.7736	72.0981	67.9558	16.8264	10.4886	13.7071	17.1047	12.7309	12.2449	13.6654	14.6718	10.932	27.4642	26.4239	20.1355	26.1872	16.7303	22.4159	35.2968	22.7921	40.7081	18.5788	23.5901	7.14197	19.7841	27.51	17.9721	29.295	16.0901	10.4766	48.9551	48.9551	59.4339	55.5117
TraesCS3B02G271300.2	0	0	0	0.297492	0	0	0	0	0	0	0	0	0	0	0	0	0	0	0.386795	0	0	0	0	0	0	0	0	1.15698	0	0	0.308501	0	0	0	0	0	0	0	0	0.273715	0	0	0	0.507541	0	0	0	0	0
TraesCS3B02G272000.1	4.13582	3.04212	9.58141	3.21763	3.91492	3.99056	6.46637	3.26637	4.47414	9.29618	7.70595	5.1529	8.55737	7.89641	5.68229	8.61065	12.3838	9.83743	2.92189	2.37186	2.22927	4.14983	0	2.08489	1.84402	2.58038	2.44384	8.56491	13.3184	4.63899	3.4633	2.85259	1.10685	6.17913	10.1681	5.70659	3.6571	4.43377	5.62433	1.24426	4.36916	2.44189	3.57366	8.33943	5.67317	13.7511	13.7511	14.3718	11.1134
TraesCS3B02G272000.2	0	0	0	0	0	0	0	9.84037e-06	0	1.80649	0	0	1.32783	1.651	0	0	1.25493e-08	0	0.723668	0	0	0	0.709011	0	0	0	0	0	0	1.44495	0	0	1.37997	0.000251003	0	0.00964792	0.0399026	0	0	1.93822	0	0	3.79111e-07	2.5414	0	0	0	0.822132	1.30953
TraesCS3B02G277000.1	5.37943	4.87613	8.3286	5.61446	5.45163	4.69717	8.24005	6.5902	6.3116	12.1797	8.38623	7.23195	17.6362	13.2607	14.6212	17.5524	18.9072	19.1747	5.09638	4.23522	3.49522	3.58663	4.39509	3.09676	4.08605	5.0615	3.15238	5.01641	3.99345	3.52583	3.33589	2.03594	3.5014	4.79093	4.5403	4.40624	4.24311	3.3685	3.94925	5.0311	3.50334	4.17798	4.87976	2.70705	7.222	13.2141	13.2141	11.0346	13.4496
TraesCS3B02G277900.1	0	0	0	0	0	0	0	0	0	0	0	0	0	0	0	0	0	0	0	0	0	0	0	0	0.118187	0	0	0	0	0.966396	0	0	0	0	0.84142	0	0	0.471707	0	0	2.02675	0	0	0.476769	0	0	0	0	0
TraesCS3B02G277900.2	0.976669	0.853267	1.08974	0.47386	0.120146	0.276766	0.436289	0.303781	0.558688	2.67512	2.75827	1.59489	2.20197	2.41511	1.97426	2.29711	4.05256	4.77054	0.335369	0.50457	0.2099	0.659848	0.225167	0.341162	0.145754	0.667206	0.276651	2.58683	57.7715	32.204	3.27174	19.725	6.76602	6.64932	34.48	3.67931	2.17018	15.0263	17.339	1.09151	57.3359	37.0861	41.2247	108.851	3.91775	1.11777	1.11777	3.06382	1.23267
TraesCS3B02G283700.1	4.12591	3.31883	9.36267	2.95585	2.59996	2.57058	5.30686	2.34206	5.31584	2.80945	2.04093	1.26419	2.65377	2.01066	1.99665	1.59415	2.22499	2.18042	3.21777	4.87165	3.91114	3.52971	1.73414	2.5658	3.23112	3.28211	3.38566	6.80635	9.24532	5.8143	3.17587	3.53829	5.06245	5.03463	11.6704	6.25087	7.57239	8.47316	12.9063	5.34368	7.8917	5.49495	3.39458	17.0797	13.9337	4.60694	4.60694	4.03541	3.753
TraesCS3B02G287200.1	1.56755	0.743822	3.10708	1.06925	0.862733	1.54378	1.56987	1.12361	1.64534	9.12703	2.24585	2.93472	6.84795	5.41567	3.49918	8.36231	11.4736	13.6296	0	0.534495	0.260238	0.306267	1.86763	1.09309	1.29484	2.11162	1.83175	0.953965	0.955969	0.262046	0.877421	0.405367	1.38749	0.841526	0.940289	1.27828	1.59854	1.69592	1.93597	2.34843	0.449443	0.730663	1.04425	1.04584	2.20241	4.54042	4.54042	8.13165	4.15392
TraesCS3B02G287300.1	5.45486	5.96208	10.634	4.51309	6.31736	6.37095	8.83118	4.92927	4.95592	26.2436	8.20607	7.3584	21.4986	19.435	14.4885	21.8833	25.7599	34.0673	3.34222	2.08712	2.28224	2.55443	3.78814	4.33545	2.83646	4.91549	3.47327	6.44341	4.77755	4.35033	4.97764	6.49396	6.37601	3.96681	6.27059	3.59368	4.39023	5.8851	7.11465	10.354	5.90436	6.56639	3.83072	5.85622	6.48063	14.093	14.093	23.7325	12.8744
TraesCS3B02G294400.1	2.24879	3.25913	4.73701	2.59632	2.33296	1.96258	3.08124	2.66318	3.32501	6.63817	3.5694	4.31276	9.39485	9.01454	4.71126	5.51731	7.17069	6.63486	3.12085	2.38585	2.81544	2.28358	2.06202	2.99518	2.64028	3.19928	2.96122	4.51832	5.17153	2.69926	3.02335	2.83892	3.24811	3.30617	4.87515	2.55964	5.78248	3.26169	8.93651	2.46204	4.78519	3.07681	2.69085	5.17944	7.97074	11.7915	11.7915	10.3998	10.0605
TraesCS3B02G297700.1	1.49587	1.31319	2.04511	1.1386	1.59844	1.38117	1.6895	1.25317	0.97266	0.0956268	0.26233	0.301661	0.420076	0.567677	0.0887699	0.509792	0.429692	0.212096	0.468544	0.146571	0	0	0.143972	0.554767	0.0910601	0.786647	0	1.08355	0	0.0980864	0.0955673	0.0839087	0.436023	0.191853	0.205075	0	0	0.583723	0	0.487642	0.195878	0.659714	0.152167	0	0	0.457757	0.457757	0.326222	0.2624
TraesCS3B02G305700.1	1.25117	0.830673	2.54044	0.580573	0.903024	1.04024	1.91281	1.21613	2.1259	4.23177	1.92753	1.65765	5.16477	4.30859	3.12846	5.82171	6.61236	8.37454	0.912355	1.69374	1.745	1.44116	1.72804	1.45677	1.09976	1.32977	1.45759	2.27666	1.97194	1.25113	1.6006	1.66529	1.40787	1.11965	1.98109	2.09606	4.39783	1.64817	5.65195	2.25029	1.65554	0.97311	1.00353	1.70529	5.8441	4.90995	4.90995	5.37101	4.56993
TraesCS3B02G311800.1	0.537761	0.886128	1.12868	0.217986	0.564264	0.511316	1.04077	0.758516	1.00598	2.08452	1.56695	1.0783	2.49344	1.80173	1.75438	2.29778	3.30772	2.86218	1.35105	0.937369	1.40887	0.564992	0.939187	0.930584	0.943164	1.16057	1.07536	1.09931	1.24499	0.508242	1.00681	0.797066	0.912597	1.12495	1.55431	0.970925	0.899334	0.935975	1.38017	0.566159	1.13499	1.1391	1.13877	0.822851	1.18293	3.39002	3.39002	1.69115	2.30269
TraesCS3B02G313000.1	22.771	21.6312	50.6874	17.688	15.1058	15.7231	22.1389	11.3301	22.8113	19.0659	13.7424	7.7398	15.5029	15.1912	15.7419	12.7636	13.0985	14.4488	22.5428	22.3286	21.198	28.9134	13.9267	14.4863	15.3244	18.6057	15.1301	66.8871	77.221	46.2249	21.5543	23.8429	26.2377	30.6869	59.1326	33.0643	32.2989	63.2204	82.319	35.4106	53.7488	45.2636	29.5836	95.3298	70.6887	25.5504	25.5504	27.3485	30.2654
TraesCS3B02G313400.1	2.99739	4.45018	7.64754	2.52169	5.80496	7.30234	4.10586	5.06079	4.36623	22.1601	26.346	19.8136	14.5816	30.006	29.7758	13.0054	36.1851	6.09358	0.465863	0.519489	0.6798	1.04808	0.500502	0.622235	0.964859	1.3446	0.969508	6.75004	3.19866	1.13291	0.598219	0.896179	0.859628	0.530103	0.482131	0.223044	10.2063	2.87973	12.0618	4.06585	0.742756	0.130544	0.209831	4.22736	14.0153	23.0852	23.0852	8.26888	24.8031
TraesCS3B02G321000.1	13.246	12.4415	30.5277	10.1087	8.75802	11.4745	11.3951	7.23872	12.5918	7.59601	6.75541	3.92294	10.1982	9.9317	9.23727	7.29857	8.1476	8.51731	13.8302	15.0369	12.8726	15.4931	8.06538	12.2993	9.90842	10.1489	10.9957	22.5272	30.1574	17.7288	9.39544	9.85486	8.24135	9.8847	18.7805	10.5978	17.3899	20.6732	41.5284	25.9745	23.0821	21.7634	9.62549	25.1393	37.506	16.4222	16.4222	21.2371	19.8524
TraesCS3B02G321000.2	0	0	0	0	0	0	0	0	0	0	0	0	0	0	0	0	0	0	0	0.325151	0	0	0	0	0	0	0	0	0	0	0	0	0	0	0	0	0	0	0	0	0.450144	0	0	0	0	0	0	0	0
TraesCS3B02G325900.1	3.31044	3.16562	6.2668	2.90808	1.9104	1.83962	3.55982	1.81997	3.79704	2.30857	0.973402	0.669835	1.42841	1.35405	1.1239	1.78886	0.822714	0.887736	2.45349	2.21621	2.68961	2.51643	1.2118	1.38067	2.46893	2.75167	2.79802	5.65077	8.07466	3.73705	3.01303	2.0693	3.73042	3.39481	7.71333	5.21474	1.97392	9.06514	3.97116	2.96811	4.26593	4.81288	1.85487	8.07411	5.56703	2.28093	2.28093	0.944646	1.99525
TraesCS3B02G329100.1	1.95455	2.63746	1.27508	2.69196	0.325293	0.328709	0.845496	0.397794	1.60238	0.394283	0.0599909	0	0.230329	0.259374	0.0608727	0.279806	0.220836	0.289261	1.53118	1.76033	1.43997	1.4044	1.28336	0.706812	1.30918	2.03621	1.63746	2.739	3.93846	2.14705	0.261875	1.15162	1.43935	2.12318	2.54451	1.64209	1.02481	4.10034	3.42119	4.03086	3.17492	3.88056	1.10158	7.63327	5.97182	0.370354	0.370354	0.442806	0.414225
TraesCS3B02G331500.1	0	0	2.29749	0	0.0810247	1.04585	1.1028	0.259794	1.01264	0.000157104	1.82193	1.98633	6.42727	2.41157	3.05308	2.27301	6.70348	3.32921	0	0	0.41577	1.08643	0	0.0254358	1.09821	0.134606	0.700608	0	1.28903	0.640735	0	0	0	0.356386	0.384571	0	0	0.616898	2.19236	0	0.00718606	0	0.175419	2.09925	0	3.85825	3.85825	6.93599	1.36863
TraesCS3B02G331500.2	2.55455	2.88546	1.00124	1.22068	1.72953	0	1.69357	1.31865	1.62896	15.0671	1.73855	1.43822	3.34372	8.43445	4.55284	5.4213	4.93365	6.00138	0	0.94028	1.26899	0	0.444249	0.495909	0	1.11334	0.970627	2.06598	0.326412	0.406363	0.399889	0	1.55326	0.725033	1.17397	0.559026	2.35973	1.25191	0	1.81016	0.185592	0.166715	0.176354	1.86506	1.75806	1.32676	1.32676	6.1702	1.97594
TraesCS3B02G331500.3	1.62993	0.664459	0.413585	0	0	0	0	0	0.261609	4.49886	0.988607	0.826614	2.8784	3.05898	1.24215	3.58884	1.327	3.45478	0.559242	0.414465	0	0.2292	0.710699	0	0.138863	0.688116	0.247511	0.436337	0	0.156425	0.149154	0.449198	0	0	0	0.821419	0	0	0	0.519662	0	0.129623	0	1.51858	3.15465	0.589178	0.589178	4.03797	2.18857
TraesCS3B02G332500.1	0.805259	1.23669	2.22388	0.735245	0.473421	0.510237	1.46109	0.582462	1.18073	0.613207	0.534694	0.278131	0.499953	0.442754	0.28055	0.71011	0.531717	0.801876	0.905644	0.647867	0.732868	0.868389	0.305031	0.362147	0.724514	0.667812	0.472572	1.45231	2.2638	1.46977	0.734821	0.488531	0.705073	1.16245	1.92132	1.09618	0.860687	0.704298	2.22755	0.781013	1.44808	0.591497	0.666984	1.16055	1.91725	0.476175	0.476175	1.32764	0.699239
TraesCS3B02G348100.1	2.30684	2.18285	2.41681	1.66976	1.19553	1.71072	1.33439	1.32203	0.928272	0.841838	0.604178	0.936432	0.835956	0.927286	0.892011	0.561441	0.987799	0.723066	1.60279	1.52515	1.27331	1.92973	1.16114	1.41896	0.510135	1.88588	0.852481	1.54602	1.58349	0.91486	1.49273	0.986405	1.12685	0.430538	0.942671	0.874679	1.86527	1.04232	5.04713	1.18579	0.983566	1.06841	0.464821	1.18569	3.75747	1.96591	1.96591	1.20016	1.05816
TraesCS3B02G350600.1	4.36601	3.76412	6.3815	3.75036	2.87026	2.66549	4.82405	3.99525	4.28491	1.91072	1.78339	1.77706	1.58398	3.06622	0.865412	2.89435	3.4163	2.32102	2.62484	3.70825	2.09984	2.96716	1.40781	1.47327	3.11788	2.39398	2.4464	6.75702	5.40366	3.09265	2.58029	2.72117	1.9888	3.91753	4.82089	4.22753	4.62297	5.70771	10.7805	2.52009	3.78339	2.50927	3.6378	9.47428	15.487	4.24649	4.24649	2.66232	2.7937
TraesCS3B02G351100.1	1.50255	1.47611	2.51094	1.17811	1.2499	0.759005	1.84776	0.773219	1.25641	4.50079	2.0528	3.01358	4.92222	2.02688	3.88199	3.18399	2.63214	3.51324	0.115465	0	0.235146	0.592384	0.287582	0.514978	0.479478	0	0.303755	1.13151	3.00609	0.809639	0.821383	1.60779	0.494315	0.638318	1.77373	0.960819	1.49191	1.30731	4.51423	0.803418	2.46562	1.56863	1.34488	5.6809	2.33867	5.13659	5.13659	7.34377	4.27621
TraesCS3B02G351100.2	0	0	0.0914954	0	0	0.278163	0	0.0825285	0.117777	0.241167	0.138227	0	0.603281	0.303507	0	0	0.650909	0	0	0.249883	0.310367	0	0	0.284617	0	0.51899	0.383324	0.426636	0	0.198688	0	0	0	0.176553	0	0	0	0.158054	0	0	0	0	0	0.668937	0	0.272109	0.272109	0.521805	0.653379
TraesCS3B02G351300.1	12.167	10.8294	28.2976	8.64973	6.97364	7.81032	12.1489	9.28287	13.4755	8.02409	6.84426	4.10758	7.45399	7.37209	6.82391	6.48424	6.05197	7.42157	8.59057	8.2981	7.42092	10.3765	4.73657	5.59231	5.1575	5.34632	6.17001	12.2452	30.1198	15.1099	6.74121	11.0077	8.14201	7.7054	18.4164	9.39894	9.73016	17.7843	24.4447	10.498	27.4714	17.8053	12.9853	34.3964	20.3458	13.1644	13.1644	15.0412	15.1672
TraesCS3B02G352300.1	2.07817	2.26244	1.37521	0.897178	0.533579	0.846851	1.59745	1.69451	1.25883	0.250866	1.13304	0.204956	0.194339	0.522416	0.140415	0.247196	0.101486	0.225875	0.252031	0.286593	0.401359	0.50375	0.163948	0.23212	0.477663	0.319406	0.328317	0.421456	1.15832	0.572874	0.267799	0.372594	0.467563	0.301906	0.937566	0.179586	2.55556	0.525882	4.16117	0.0891385	0.884144	0.584127	0.538746	4.07196	4.50043	1.41462	1.41462	1.35393	0.982488
TraesCS3B02G358700.1	2.80701	2.96833	4.70165	1.27961	0.862299	2.40239	2.07061	3.17811	1.79448	0.617891	0.928684	0.352801	0.455703	0	0.342581	0.454598	0.953979	1.50417	0.986543	1.48194	1.55532	0.875831	0.641246	0.238146	0.807166	0.776558	1.70168	2.14237	3.06329	1.24504	0.950444	1.10111	1.22596	1.09327	1.92376	1.49066	0.966865	2.22018	0	2.26114	3.0333	2.15548	1.37396	3.75565	0	1.54234	1.54234	1.97459	1.20242
TraesCS3B02G358700.2	1.41577e-06	0	0	0.904873	1.41148	0.338411	0	0.0120864	0.354089	0	0	0	0	0.294747	7.57668e-08	0.796262	0.437988	0	0	0	0	0.306736	0.157206	0	0.466754	0.820595	0.0873532	0.0131103	0.4259	0	0	0	0	0	0	0.173495	0	1.2988	1.84098	0	0.313357	7.2194e-07	0.455561	1.64929	0.879989	0.0420014	0.0420014	0	0
TraesCS3B02G358800.1	1.17376	1.39267	1.31728	0.875626	0.643954	0.487823	0.747043	1.01406	0.502725	0.072008	0.299924	0	0.125518	0.0579539	0.10883	0.0625341	0.131572	0.193669	0.360477	0.164949	0.071324	0.374972	0.0882475	0.243035	0.167125	0.374674	0.234227	0.732708	0.863137	0.291185	0.254575	0.566368	0.268232	0.237706	0.253034	0.506874	0.677978	0.670878	0.354214	0.541048	0.874059	0.173474	0.187805	0.777141	0.667211	0.0651093	0.0651093	0	0.0628718
TraesCS3B02G364700.1	0	0.567587	0	0.257026	0	0.366614	1.04938	0	0.242388	0.443896	0.26143	1.33663	0	0.225431	0.243938	0.450574	0.384718	0.973123	0.171	0.244451	0	0	0.931873	0.45814	0.420716	0.138181	0.246721	0	1.77105	0	0	0.611971	0.164443	0.195295	0.515417	0.369118	0.706761	0.354172	0	0.71733	0	6.00314e-05	0.244601	0	0	0	0	0.571667	0.882459
TraesCS3B02G364700.2	0	0	0	0	0	0	0	0	0	0	0	0	0	0	0	0	0	0	0	0	0	0	0	0	0	0	0	0	0	0	0	0	0	0	0	0	0	0.000235338	0	0	0	0	0	0	0	0	0	0	0
TraesCS3B02G364700.3	0.934076	0.288184	1.69866	0.784205	0.834664	0.55611	0	0.977625	0.85558	0.897471	1.85594	0.679001	2.82235	1.82382	2.96538	2.04873	3.13034	4.27921	0.688651	0.744942	1.11761	1.0101	0	0.470854	0.430056	0.735881	0.749205	0.787138	1.90425	2.62318	1.59501	1.90059	1.16125	0.798159	2.11047	0.753791	1.42916	1.80053	4.48802	0	3.88823	2.99596	1.98616	4.52201	2.65524	2.0099	2.0099	1.92733	2.01028
TraesCS3B02G366700.1	1.8655	1.93551	1.84385	1.28074	2.39683	1.58651	1.22725	1.49215	1.13077	0.167364	0.286836	0.0783083	0.19675	0.460281	0.693221	0.477881	0.286434	0.32996	0.27504	0.229042	0.548497	0.24129	0.674528	0.433361	0.426166	0.204634	0.596561	0.754919	0.274182	0.229389	0.502447	0.393343	0.27295	0.301464	0.48214	0.128732	0.466115	0.229114	1.91543	0.611154	0.229117	0.368182	0.238549	0.880513	3.40086	0.361766	0.361766	0.854637	0.473645
TraesCS3B02G370200.1	0	0	0	0	0	0	0	0	0	0.729432	0	0	0.319605	0	0.0784037	0	0	0	0	0	0	0	0	1.99465e-09	0	0	0	0.811038	0	0	0.342769	0	0.00245613	0	0	0	0.870688	0	0	0	0.338801	0.297175	0	0	0	0	0	0	0.461009
TraesCS3B02G370200.2	0	0	0	0	0	0.110211	0	0	0	0	0	0	0	0	0	0	1.76212	0	0	0	0	0	0	0	0	0	0	0	0	0	0	0.603542	0	0	8.229e-08	0	0	0	1.49706	0	0	0	0	1.79498	0	0	0	0	0
TraesCS3B02G370200.3	2.03104	2.0511	3.4069	1.65407	2.41143	1.72868	4.32919	3.00438	4.71756	0	0.884289	0.457914	0.389915	1.14151	0.412566	1.34642	0.00121605	1.72925	3.58933	5.07117	2.48918	4.27672	2.50938	2.17778	6.96397	10.2256	7.96179	1.13863	1.23738	0.842839	0.442508	0.000416944	0.405081	2.44323	2.18092	2.64575	0	1.2817	0.00645107	3.78379	0.452197	0.439072	1.68751	0.0016852	1.54823	1.11051	1.11051	1.34645	0.779317
TraesCS3B02G370200.4	0	0	0	0	0	0	0.570245	0.266277	0	0	0	0	0	0.528553	0	0	0	0	0	0.0994575	0	0	0	0	0	0	0.999089	0	0	0	0	0	0	0	0	0.183824	0	0	0	0	0	0	0	0.248014	0	0	0	0	0
TraesCS3B02G376600.1	6.45909	4.19202	14.7523	3.97622	3.12046	4.04289	6.13075	2.88511	9.53523	2.65093	2.37246	1.23336	2.85752	3.81563	2.53839	3.24502	4.12825	4.18714	5.13391	7.75812	5.42057	9.34097	3.91905	3.58728	7.27007	7.31588	5.47006	11.8457	13.397	10.5121	5.1859	4.33947	4.62896	6.03538	14.9364	8.63257	9.76289	9.50453	15.8099	12.9105	11.7419	12.807	7.07384	20.9152	13.2784	2.23073	2.23073	5.1629	4.02532
TraesCS3B02G378400.1	4.87302	5.15935	6.28312	3.85088	3.52591	3.04524	5.36015	4.69737	4.13852	10.4619	6.55751	5.90979	14.8297	13.2456	11.0771	12.6012	16.09	16.5666	6.95466	7.16196	7.3881	7.84955	6.14326	7.61246	5.80394	7.0137	6.46966	10.0347	6.80434	4.35952	8.76096	4.93235	5.63051	8.36826	8.34374	10.3024	11.9759	4.46219	13.727	2.6401	4.71979	4.33645	3.8178	4.20798	13.1436	10.523	10.523	9.96986	11.95
TraesCS3B02G386600.3	0.0624881	0	0	0	0	0	0	0	0	0	0	0	0	0	0	4.07106e-05	1.08385e-06	0.188483	0	0	0	0.244998	0.469562	0	0	0	0	0	0	0	0	0	0	0	0	0	0.000189694	0	0.735395	0	0	0	0	0.190683	0	0	0	0	0
TraesCS3B02G386600.1	1.11596	1.63933	2.13918	0.904072	0.877232	0.902238	2.65195	0.779746	1.41641	3.33108	2.76712	2.95278	7.73551	5.15627	5.02095	5.46579	5.91424	8.00984	0.25484	0.770332	1.15651	0.371154	1.34113	2.64935	1.50793	1.7946	1.17835	1.18729	1.15906	0.982712	1.83023	1.32622	0.171732	0.206677	0.939692	1.15529	0.195324	0.523499	0.164669	1.39808	1.49529	1.12729	0.285725	0.0519096	0.618457	2.13217	2.13217	3.14756	4.51438
TraesCS3B02G386600.2	0	0	0	0	0	0	0	0	0.127346	0	0	0	0.466874	0	0	0	0	0	0.68608	0	0	0	0	9.55468e-09	0	0	7.14955e-09	0.0433673	0	0	0	0	0.654974	0.608668	0	0	0.642013	1.98308e-07	0.430307	0.0298516	0	0	0	0.168687	0	0	0	0	0
TraesCS3B02G386600.4	0.514166	0.223019	0.113347	0.365764	0.548351	1.28278	0	0.911837	0.161641	0	0	0.0520742	0	0	0	0	0	0	0.0895285	0.0693473	8.83542e-07	0	0	0	0.18448	0	0	0.565593	0	0.315063	0.372344	0.69226	1.15256	0.104228	0	0	0	0.0866245	0	0.5128	0	0.377432	0.200666	0	0	0	0	0	0.0174324
TraesCS3B02G387600.1	1.45547	1.32218	3.70843	1.31094	0.945252	1.31928	2.13754	1.32941	1.98211	0.76919	0.520195	0.341626	0.729094	0.993345	0.345019	1.07322	1.2742	1.02355	1.02906	1.07463	1.31195	1.48079	0.62539	0.634861	0.829572	1.26006	0.655631	3.32368	4.77821	2.54413	1.85197	1.05717	1.4487	2.11332	4.4165	2.99301	1.72094	3.73959	3.20892	1.98954	2.85169	2.09395	1.4281	7.33214	3.31607	1.46672	1.46672	1.42818	1.43203
TraesCS3B02G394600.2	0	0	0	0	0	0	0	0	0.125684	0	0	0	0	0	0	0	0	0	0	0	0	0.139697	0.109386	0	0	0.000406685	0	0	0	0.315678	0	0.218749	0	0.206322	0.43775	0	0	0	0	0	0	0	0	0	0.323613	0	0	0	0
TraesCS3B02G394600.1	1.30316	0.649417	2.29991	1.41215	0.356525	0.974416	0.431475	0.907212	1.53353	9.16541	2.25468	3.20911	6.04228	7.73401	5.81143	9.43766	7.95887	17.6054	0.661765	0.885598	1.12158	1.03966	0.621458	1.35143	0.71047	1.10105	0.295048	4.40405	44.1022	21.5475	5.38313	13.1904	8.47771	11.4139	30.9217	5.34113	4.82729	20.3444	23.4084	3.39602	44.4342	29.5116	27.3264	65.7367	3.99862	3.89125	3.89125	9.61645	3.31909
TraesCS3B02G394600.3	0.135054	0.318278	0.107234	0	0	0	0.764914	0	0.29744	0.438489	0	0	0.314348	0	0	0	0.250467	0.718443	0	0	0	0.318265	0	0	0.343477	0.140594	0	0.333306	4.10258	0.987534	0.464099	1.91578	0.737721	0.528994	3.60731	0.783846	0	1.3625	1.65277	0.680245	1.79332	0.957422	4.84733	7.67671	1.11086	0.146859	0.146859	0	0.320061
TraesCS3B02G417800.1	10.0296	9.67043	12.7606	7.23406	7.52743	7.25147	9.48444	9.37859	6.57171	20.3749	19.3582	19.1997	22.0226	27.5813	28.9853	28.9218	37.1525	27.4515	7.00071	8.59994	8.734	9.35374	8.94885	9.63338	10.4734	11.6657	12.66	8.55591	8.22781	6.21967	7.9478	6.50609	6.42574	5.03742	8.2714	6.8959	18.1972	7.98582	22.7557	7.48233	9.51972	6.0298	5.24327	11.1687	27.0964	29.4503	29.4503	20.9092	27.3717
TraesCS3B02G424200.1	0	4.81157e-05	0.726672	0	0	0	0.197935	0.767574	0	0.247234	0.519585	1.09582	1.27652	0.145679	0.558818	1.05881	1.19736	0.259887	1.8358	0.327182	0.79943	1.50627	1.14667	0.519755	1.20406	0.988552	1.1813	0.519866	0	0.314451	0	0	0	0.215202	0.217132	0.0700092	0	0	0	0	0	0.395258	0	0.0688331	0	1.4369	1.4369	1.07984	1.93783
TraesCS3B02G424200.2	1.74201	1.60848	2.09209	1.36611	1.25278	0.88716	1.98227	0.976205	1.33158	3.27872	2.44551	1.99474	3.78556	4.92103	3.3423	4.03785	4.558	4.04449	1.15433	0.792224	0.750422	0.82468	1.54474e-08	3.49295	0	1.27021	0	4.65605e-07	1.71343	0.000128991	0.0108599	1.8422	1.93206	1.91793e-08	0.510754	2.19871	3.9575	1.87663	7.24531	0	1.18524	0.946771	0.75956	1.16182	3.1635	3.19286	3.19286	1.14156	2.60532
TraesCS3B02G424200.3	8.08809e-09	0.0228355	1.45184e-06	0.101647	0.00402152	0	0	7.01685e-10	0.020375	0.115904	5.44409e-07	1.3224e-08	1.88224e-05	2.22188e-05	0	0.00191163	0.00164687	1.79016	4.95925e-06	0.907104	0.750422	0	1.65685	0.00102022	1.75088	1.27021	1.51976	2.85217	0.141925	0.851258	2.66201	2.792e-08	0.00715936	1.28888	0.510754	0	0.00212993	0.135496	0.0148766	0.884927	0	0	0	0.000140186	3.1635	0	0	2.34932	0.00339686
TraesCS3B02G438000.1	6.72267	8.63408	9.22477	7.75306	6.34127	8.45116	6.39237	7.81768	6.639	18.7069	16.641	15.3506	20.5336	19.7562	20.5664	18.408	18.6937	16.2852	7.74629	8.77763	11.0112	7.56733	11.7337	13.1313	9.85096	11.552	11.6821	6.05002	4.54042	5.06079	6.87972	5.44005	8.65486	6.34385	5.9056	5.86599	7.54045	7.63492	7.7529	6.85788	10.4908	8.96095	7.8753	5.85076	6.00741	21.4081	21.4081	16.6135	22.3112
TraesCS3B02G453800.2	0	0	0.264212	0	0.401841	0.573303	0	0	0	0	0	1.08471	0.331669	0.655368	1.70849	0	0.869852	1.12061	0.316445	1.05293	0.433615	0	0.789738	0.186614	0	0	0	1.46355	2.11072	0	0.767113	0.477347	0.912254	0	1.29371	0.270442	0.832075	0.975706	0	0	0.634887	0.794927	0.873839	3.10227	1.00645	0.328445	0.328445	0	0.573387
TraesCS3B02G453800.1	6.87122	5.46502	15.7617	5.33686	5.29245	6.67036	8.39961	8.52266	9.78538	18.9164	12.5523	11.2137	18.1337	28.8205	19.0218	21.8778	24.2278	21.1546	7.0203	6.92137	5.70475	8.65646	6.42785	7.5197	7.78888	7.14326	6.70503	28.6511	39.7007	32.8391	13.377	20.8956	17.829	20.9284	37.134	21.036	10.9107	27.2477	26.5373	11.5504	32.712	28.595	26.5263	51.2584	23.3504	6.6473	6.6473	14.3024	13.9096
TraesCS3B02G454300.1	6.75764	8.50605	18.2517	8.93638	6.71182	6.9453	17.6329	8.53559	12.0276	6.52881	4.48101	2.33257	6.87903	7.01602	5.25385	7.24166	10.0377	11.1293	7.49815	8.633	9.55819	9.32262	5.65954	6.34824	9.09439	12.3592	9.11418	17.2817	22.6752	13.5302	6.66219	8.27737	8.27953	10.2821	17.9332	12.394	11.5304	15.2246	29.439	15.4146	16.9483	13.7561	9.97007	26.1568	25.2852	10.1337	10.1337	12.6345	10.7642
TraesCS3B02G456300.1	2.69788	2.74653	5.73076	2.10496	1.59122	1.25992	3.34684	1.77433	4.02144	1.24937	1.19914	0.933011	0.884833	0.781431	0.886028	0.971171	1.47852	1.55349	1.55204	2.1213	1.87494	2.14586	1.12683	1.41804	2.62818	2.8427	2.52147	4.9459	5.43834	3.06578	1.47611	1.69421	1.39113	3.53766	5.90295	3.51998	3.57584	3.8538	8.83454	2.56789	3.26628	2.18082	2.64317	9.66197	7.60751	2.42447	2.42447	2.15328	2.19552
TraesCS3B02G462500.1	9.19554	10.0152	14.5464	7.13601	7.15123	7.96911	9.91539	8.77905	9.04551	6.39607	3.55096	3.94655	4.71893	6.50573	4.80707	4.38676	4.07922	6.64871	6.59908	5.01459	6.59359	5.50129	5.32997	3.3724	4.17112	4.67626	3.39744	10.5036	12.0077	4.56472	4.88386	5.82197	5.41401	6.50103	11.3453	7.58183	11.5586	9.12931	9.7182	5.67976	11.0703	9.83877	4.41388	16.1534	13.9207	11.5228	11.5228	12.0793	8.20572
TraesCS3B02G462500.2	0.548513	0	0.247299	0	0	0	0	0	0	0	0.39372	0	0	0	0	0	0	0	0	0	1.22024	0	0	0	0	0	0	0	0	0.421244	0	0	0	0	0	0	0	0	2.43215	0	0.396885	0.357695	0	1.61677	1.8049	0	0	0.308814	0
TraesCS3B02G462500.3	1.52209	0	2.86605	1.41197	0.381852	0.290645	0.824204	1.59529	1.88558	1.187	0.713844	0.722209	0.126396	0.631263	0.591039	0.313224	0.978325	0	0	0.30216	0.80633	1.24975	0	0.37484	0.608865	0.613098	1.25472	0.654369	2.0737	1.7427	1.89996	0.991334	1.04822	0.836552	1.74301	2.15367	0	2.15908	2.99961	0.425687	0.558246	0.809415	1.01859	1.32086	0	2.14996	2.14996	1.03728	2.03307
TraesCS3B02G469000.1	6.60188	6.077	13.7249	4.70159	4.0158	3.3967	11.317	4.10554	9.87838	19.3448	8.36735	8.12487	25.8451	22.6048	16.8298	22.9936	32.9981	34.153	6.08538	5.86696	4.1253	5.2995	3.67898	4.2969	4.35303	5.67351	4.16488	20.0825	20.7866	9.85505	7.67676	5.84089	5.19282	7.25786	13.6249	10.8622	11.9441	8.88821	24.6921	5.24419	8.53492	4.80891	4.26991	15.1803	19.0468	14.7745	14.7745	21.5324	17.9615
TraesCS3B02G470700.1	20.2591	18.6526	31.8387	13.0282	11.3892	9.73395	20.8913	11.5287	21.5699	37.6078	26.391	24.2618	39.1916	41.5211	39.2373	34.8286	37.0327	37.7496	31.3335	26.4454	22.0913	30.2828	23.2133	21.9644	20.5927	21.6512	20.5747	48.8669	33.7193	25.8953	28.2153	18.5471	21.3935	31.9275	30.6598	33.4785	25.7502	26.2003	14.177	20.4831	22.5877	28.9047	21.3622	10.2832	17.5057	32.3999	32.3999	39.7633	39.9544
TraesCS3B02G506600.1	1.78257	1.63189	2.81059	1.39033	1.83063	1.72713	1.92781	2.12194	1.81281	4.53849	2.40734	2.12595	4.07917	3.99238	3.94708	5.00352	6.78077	6.73195	1.33263	0.768972	1.39683	1.13126	0.897082	0.820621	1.14725	1.2645	0.845168	2.58554	3.97353	1.91158	1.35702	1.73501	1.87416	1.6473	3.07606	1.74234	2.62702	2.22418	8.83333	2.74444	3.39621	2.42552	3.21697	4.80048	6.76853	2.56558	2.56558	3.05428	2.53916
TraesCS3B02G519100.1	0.584994	0.480001	1.47693	0.539198	0.238293	0.189888	0.601618	0.326057	1.15527	0.102755	0.233336	0.139754	0.0557435	0	0.0819472	0.0627988	0.0329892	0.389801	0.68208	0.715463	0.762874	1.00753	0.273946	0.0904509	0.580999	0.831068	0.720152	1.54868	1.41516	0.654959	0.490199	0.475761	0.358672	0.625968	1.86493	1.01776	0.666112	0.910712	2.03579	0.671633	1.32925	0.723429	0.562903	1.24288	2.11578	0.242672	0.242672	0.169356	0.334927
TraesCS3B02G535100.1	4.81521	6.07277	7.39808	4.61847	2.6037	4.14235	3.88341	4.67059	5.83118	2.74492	1.85009	1.57753	3.14213	3.40026	2.16268	2.15352	3.81676	3.29101	4.61983	4.44065	2.11152	3.28221	1.44623	2.23252	1.91372	2.28866	2.338	4.62353	5.81852	2.78789	3.52526	2.70257	2.75989	2.22992	3.84381	2.61338	2.54912	2.40339	3.01478	1.66163	4.37695	4.72593	2.37146	5.33265	3.46667	5.54292	5.54292	5.19056	5.42372
TraesCS3B02G546200.1	1.06283	9.28061e-06	1.16508	0.772445	1.58804	0	0.607192	0.414618	0.781605	4.04538	1.58129	0.905814	3.42682	1.6527	0.377942	3.65111	3.27981	2.00238	1.2565	0.669836	0	6.09034e-05	1.21761	0.206308	0.381077	0.411251	0.19956	3.31327	4.78723	1.0484	2.33132	2.56987	1.85002	2.74632	1.55923	1.62674	7.05049	6.04713	10.0292	1.5702e-06	1.9052	1.70683	0.222698	2.99645	8.01761	0.542854	0.542854	0.00488403	1.30503
TraesCS3B02G546200.2	3.00638	4.99976	8.10729	2.45854	1.97262	2.94792	7.39322	3.43144	3.38842	17.5323	5.47086	5.66966	16.8578	14.3918	8.91352	12.7018	14.8366	20.0652	4.97134	4.51347	5.16683	5.13154	3.24269	4.3056	4.53718	5.78218	3.37257	15.897	20.4687	8.79379	4.0227	3.8364	4.31014	4.05541	10.5821	6.81674	16.7234	6.22358	34.4682	3.7622	8.92524	4.51364	3.38548	14.5757	20.0195	13.611	13.611	22.1849	10.1414
TraesCS3B02G546200.3	2.14195e-09	0	0	0	0	0	0.618818	0.00037384	1.71252	0.392249	0.610484	0.533874	0.86709	0	0	1.28745	0	8.46254e-05	0	0	0	0	0	0.00595121	0	8.65902e-05	0.762258	0	0	0	0	0	0	0.538082	3.98401e-07	0.588001	0	0	0	0	0	0.405344	2.14805	5.31646	0.0118506	0.259412	0.259412	0.269362	0
TraesCS3B02G546200.4	0.576086	0.428537	0	0	0	0.156589	0	0.192525	0	0.404439	0	0	0.408545	0	0	0	0	0.810294	0	0	0	0	0	0	0	0	0	0	0	0	1.03812	0	0	0	0	0	0	0	0	0.40199	0	0	0	0	0	0	0	0.489887	0
TraesCS3B02G546200.5	0	0	0	0	0	0	0	0	0	0	0	0	0	0	0	0	0	0	0	0	0	0	0	0	0	0	0	0	0	0	0	0	0	0	0	0	0	0	0	0	0	0	0	0	0	0	0	0	0
TraesCS3B02G546200.6	0	0.106358	0	0.0352446	0	0	0	0	0	0	0	0	0	0	0	0.4575	0	0.130837	0	0	0	0	0	0	0	0	0	0	0	0	0	0	0	0	0	0	0	0	0	0	0	0	0	0	0	0	0	0	0.0946976
TraesCS3B02G574300.1	34.6768	31.305	41.6306	27.2202	19.2513	24.9359	4.94551	4.1484	4.54218	85.2746	81.3146	72.589	74.9783	58.1454	82.2935	21.9538	22.1374	18.4811	95.295	73.8282	87.3021	79.1712	93.883	113.157	21.167	17.6336	19.2564	49.1538	28.8371	38.071	82.2341	68.2231	68.0168	21.6565	10.1462	17.8684	65.3692	31.7871	5.87938	28.6547	48.39	51.8596	15.6658	1.49743	1.18394	67.1636	67.1636	54.4005	67.9625
TraesCS3D02G023700.1	3.02495	3.15242	5.98442	2.39806	1.75795	1.518	0.486412	0.124041	0.695912	12.7884	6.65175	5.7954	14.781	5.21152	8.96049	2.58261	3.16468	3.36729	5.04563	4.1618	5.75812	3.70054	2.55514	2.79036	0.362568	0.547492	0.149126	18.2166	13.7591	4.05176	6.50292	3.08428	3.61476	0.534985	1.01747	0.816172	118.586	21.9984	232.384	3.39531	3.47047	1.30795	0.214075	4.05185	156.52	10.4928	10.4928	13.8842	10.6716
TraesCS3D02G030600.1	0	0	0	0	0	0	0	0	0.0990059	0.227546	0.0744777	0.092781	0.574401	0.198894	0.35649	0	0.29821	0.222141	0.127886	0	0	0.105555	0.351005	0.0566114	0.0776279	0	0.319825	1.20072	0.219169	0.140913	0	0.104648	0.097252	0	0.447006	0.201561	0.959304	0.29797	0.871662	0	0.145129	0.0690068	0	0.915826	2.50754	0.164767	0.164767	0.829438	0.677501
TraesCS3D02G030600.2	0	0	0	0.0417291	0	0	0	0	0	0.294163	0.0667706	0	0.209697	0	0	0	0.121416	0.194063	0	0	0.126507	0	0	0	0	0	0	0	0	0	0	0.179077	0	0	0	0	0.559264	0	0	0	0	0	0	0	0	0.13847	0.13847	0.0725915	0.251046
TraesCS3D02G030600.3	0	0	0.157851	0	0	0	0	0	0	0	0	0	0.148477	0.153894	0	0	0.131908	0.207638	0	0	0	0	0	0	0	0	0	0	0	0	0	0	0	0	0	0	0.299047	0	0.348436	0	0.132214	0	0	0.108681	0.309595	0.0733367	0.0733367	0.0776012	0.0899834
TraesCS3D02G030600.4	0	0	0	0	0	0	0.166117	0	0	0	0	0	0	0	0	0	0	0	0	0.284887	0	0	0	0.066094	0	0	0	0	0.380777	0	0	0	0	0.30234	0	0	0	0	0	0	0	0	0.148979	0.136909	0	0	0	0	0.504216
TraesCS3D02G030600.5	0.310342	0.615538	0.483068	0.484011	0.586181	0.230956	0.363417	0.261937	0.191411	0.32344	0.0716268	0.266692	0.31387	0.181051	0.162941	0.0967412	0.279976	0.42317	0.243471	0.0962131	0	0	0	0	0.074637	0.24668	0.103899	0.283908	0	0	0	0.197787	0.277418	0	0	0	0	0	0	0.0695965	0	0.266908	0	0	0	0.0788836	0.0788836	0	0
TraesCS3D02G030600.6	0.441583	0.411113	0.463796	0.308301	0.294481	0.462994	0	0.262376	0.143718	1.18802	1.29093	1.60239	1.10015	0.907968	1.30727	3.1003	3.2263	2.33113	0.45753	0.38564	0.562561	0.503343	0.166334	0.164528	0.523131	0.493905	0.155981	0.284422	0	0.103983	0.640759	0.158191	0.185249	0	0	0.0955754	0	0.27911	1.06112	0	0	0.0668006	0	0.110412	1.37159	3.79178	3.79178	3.72145	1.56374
TraesCS3D02G030800.1	0.73504	0.842795	0.969542	0.486764	0.647049	0.798288	0.783992	0.903656	0.6391	3.29813	1.73336	1.56195	3.54735	3.26697	2.82977	3.61047	4.51607	4.10741	0.457042	0.379999	0.739318	0.320021	0.788568	0.690437	0.665549	0.837585	0.724678	0.632507	0.503726	0.445981	0.654486	0.88043	1.20506	0.601388	0.48711	0.657246	1.22807	0.539044	1.15405	0.528732	0.701898	0.98795	0.746094	0.308203	0.510636	2.46547	2.46547	2.54367	2.05695
TraesCS3D02G038600.1	44.1609	33.9379	74.2581	32.8618	26.9981	43.8965	45.5908	34.6869	44.3647	18.8382	14.7399	14.4485	19.8667	23.2505	18.122	19.9282	25.4692	19.9373	18.7228	23.581	18.6097	24.0246	14.0203	14.76	18.6042	19.5542	17.8193	53.9784	65.3607	36.2991	24.3067	25.9773	25.1452	28.0589	42.4269	33.9446	17.8493	51.7558	39.6525	50.2967	48.0332	43.94	32.0437	73.0118	47.0322	37.4289	37.4289	45.2273	48.8726
TraesCS3D02G041400.1	3.1646	4.40222	6.67199	2.91915	2.21795	3.91034	2.90519	3.23201	3.52101	0.851537	0.416895	0.733664	0.579696	0.774906	0.842406	1.36741	0.73849	2.71973	0.916195	1.14516	0.347457	0.676371	1.36755	1.13826	0.615051	0.737817	1.13125	2.83425	5.88337	2.4467	1.36871	2.37003	2.10324	1.74001	3.41514	1.07164	2.04491	4.00426	4.51734	2.46316	7.1736	6.44429	3.83166	16.7854	6.61518	0.734182	0.734182	2.36701	2.13318
TraesCS3D02G062500.1	2.34308	1.84977	3.07483	0.353877	0.159741	0.349709	0.86592	0.563016	0.559009	0.0641388	0.256788	0.0407647	0.0538354	0.0462179	0	0.0676673	0.121362	0.516469	0.173684	0.367088	0.633946	0.268948	0.0914325	0.067283	0.197685	0.72705	0.337195	0.371881	1.20777	0.207736	0.126447	0.319563	0.356455	0.25901	0.731574	0.357765	0.690909	0.818732	1.56826	0.178987	1.1893	0.685295	0.966283	0.88604	1.43908	0.259616	0.259616	0.185138	0.240342
TraesCS3D02G081300.1	709.014	600.25	897.555	656.076	489.98	584.876	746.857	662.035	990.546	446.558	357.393	329.295	591.307	707.846	578.155	571.324	648.291	681.369	1347.43	1324.35	1007.28	1482.78	738.085	759.716	1033.1	864.014	906.189	2064.85	1029.01	827.35	1207.6	812.726	819.953	2392.18	1526.29	2087.93	776.499	704.947	104.703	842.886	832.037	824.021	1436.11	62.8071	38.9629	399.088	399.088	590.779	734.257
TraesCS3D02G082400.1	2.92446	2.74809	1.94619	1.39191	1.57786	2.60437	2.50169	3.99462	2.15488	1.08279	2.02952	1.1791	1.2131	1.85639	1.73853	1.85627	1.20152	0.751541	1.05779	1.6724	1.23309	0.585664	1.88679	2.30848	0.965684	1.84104	1.69411	1.28256	1.3909	1.61456	1.10913	0.157411	2.50355	1.45428	3.23747	2.5344	2.71463	1.49463	8.30489	2.31873	2.14642	2.01462	1.2443	3.16196	7.23487	1.49774	1.49774	2.52722	3.01039
TraesCS3D02G082400.2	0.997606	1.26382	3.81123	2.64109	2.22872	3.33354	2.44033	0.965445	1.42024	0.857393	0.41899	0.342382	0.9837	0.605922	0.37454	0.371984	1.72616	1.99311	1.91418	0.776141	0.783317	2.40603	0.611763	0.866892	2.4833	1.45649	0.993986	3.69657	2.59389	0.443826	2.40271	3.45915	1.28095	1.10973	0.651494	1.29685	1.58353	2.72727	3.67079	0.900234	1.58018	1.3763	1.11984	3.45046	3.02535	1.77707	1.77707	0.471075	0.81858
TraesCS3D02G084900.1	19.6932	20.0188	18.9941	16.727	16.8248	21.3635	15.6643	20.6195	17.1158	52.2319	25.976	34.6499	49.1808	45.022	45.2087	43.4179	44.1654	40.1092	4.36485	4.14318	5.52797	5.49864	7.57511	6.66027	6.46896	6.03962	8.29149	5.16912	12.6701	8.52874	8.00016	12.4033	10.8281	9.18242	8.92779	4.77731	11.9317	7.46858	12.9616	11.9988	17.368	13.0305	15.9011	23.8736	7.32532	27.492	27.492	39.3191	29.4526
TraesCS3D02G087100.1	3.13099	2.82644	5.17097	2.39807	2.0219	2.38589	3.7936	2.74616	3.49788	1.96223	1.56718	1.13862	2.46642	2.00195	1.44148	2.19595	2.16183	2.8848	1.7102	2.16754	1.53141	2.36892	1.33868	1.27728	1.98069	2.72374	1.43302	4.04719	4.47674	2.3869	2.05516	2.18473	2.08853	2.72521	3.11059	3.03607	2.36635	2.77439	4.46881	2.04685	3.78094	3.43892	1.81077	4.33078	2.45208	3.75225	3.75225	2.49638	2.20274
TraesCS3D02G109100.1	1.50981	0.951346	1.63448	2.44179	1.18096	2.4278	1.38345	1.83741	1.31858	9.0995	7.05564	10.2434	10.9861	12.2387	13.0294	9.29528	10.4969	10.1465	5.47346	5.55955	5.50515	7.31417	5.98788	5.44704	6.08793	6.78322	4.90368	10.9928	71.2246	45.2721	10.3835	30.3586	16.879	16.262	43.5762	11.6775	18.2036	31.1506	44.8847	7.71332	86.2236	49.387	53.5314	163.595	22.2726	7.49056	7.49056	6.01875	6.35759
TraesCS3D02G109300.1	0.252689	0.0931825	0.927546	0.486311	0.144556	0	0	0.00801646	0.713312	13.2504	11.746	29.029	15.4678	12.0331	12.4741	9.11689	30.1184	7.61887	1.87967	3.80764	4.56273	3.43989	2.91567	1.49195	2.04924	1.68659	2.7458	3.78439	0.00504714	2.99523	5.53294	3.31633	3.40604	5.46501	4.51713	0.953931	1.84339	1.76115	0	0	0	0.538189	5.05587	10.2335	0	10.7195	10.7195	15.2627	0.941384
TraesCS3D02G130700.1	2.23671	2.72823	3.91563	1.20216	1.4934	2.42372	1.455	0.840813	2.39947	6.4729	5.60929	2.98071	4.48568	9.09326	6.28828	5.03909	8.2757	4.20909	0.7319	0.771789	0.722461	1.14964	0.814016	1.17748	0.821997	0.623022	0.51795	3.29193	2.8884	1.97294	1.54903	0.975015	1.71506	1.26239	0.920749	0.935954	1.1853	2.81499	2.88299	2.54125	1.79754	2.29673	1.15046	3.55158	2.46161	7.46552	7.46552	5.35423	9.72403
TraesCS3D02G132500.1	1.18472	0.952332	2.08187	0.648141	0.324893	0.510011	1.20978	0.834805	0.889231	0	0.154803	0	0.0418592	0	0.0854665	0.070444	0.106981	0.233954	0.677637	0.824571	1.19482	0.81881	0.287132	0.116199	0.411463	0.88384	1.57502	1.34112	2.41262	0.410516	0.237073	0	0.30931	0.0671128	1.01654	0.974814	0.714013	1.47438	2.85383	0.394891	1.8727	0.586321	0.3299	1.34939	1.83806	0.266645	0.266645	0.101988	0.312964
TraesCS3D02G133900.1	13.0212	13.4316	23.8773	14.4746	9.05168	16.1286	15.1842	10.9971	19.8936	7.07687	3.60224	1.85089	4.68248	5.8739	4.34724	2.62439	7.51635	8.42457	15.4437	21.2517	20.2299	16.3914	12.2579	16.1173	15.3905	24.0014	23.5543	7.86591	8.81602	13.3305	7.19254	7.51884	11.5329	10.6886	4.3856	9.46115	6.73675	7.04059	3.20755	41.7985	16.8335	12.1115	5.16062	8.41332	3.75503	3.61189	3.61189	25.0814	4.82714
TraesCS3D02G178800.1	0.0411685	0	0	0.0825419	0	0.137651	0.0646406	0.0954733	0.118663	0.941742	0.404314	0.173364	2.18248	1.9113	0.666617	0.707175	1.3637	1.3983	0	0	0	0	0	0	0	0.10087	0	0.0700494	0.0678179	0.112948	0.110252	0.194078	0.0505705	0	0.059647	0.047798	0.172955	0.0567739	0	0.0566799	0	0	0	0.325443	0	1.4993	1.4993	1.67247	0.893148
TraesCS3D02G183900.2	5.61635	7.41033	8.49338	4.65991	4.69782	6.8188	4.9293	4.52058	4.27392	3.88126	2.76808	1.45795	5.05765	5.86256	4.51607	8.994	9.60265	8.60933	1.77456	2.12477	4.29669	2.23905	1.81071	1.96387	1.957	2.4915	2.28998	3.75248	5.03482	2.29901	1.48561	2.41764	2.38299	3.13848	4.14225	2.89119	5.45605	5.74478	8.32958	4.90749	3.42917	3.88892	2.73999	6.64597	7.19824	7.32465	7.32465	8.33912	6.98727
TraesCS3D02G183900.1	2.81245	2.48958	3.41538	0.950887	0.668156	0.582477	2.66224	0.427244	1.94596	2.31488	1.46152	2.02519	2.90658	1.70488	1.89033	3.4545	3.14784	2.40686	2.36865	1.0847	1.77604	1.62946	0.211124	0.957571	1.19219	1.0554	1.63927	2.46165	2.643	0.889224	1.63332	1.1146	0.47358	0.873604	0.932764	1.87941	1.10678	0.792355	5.50885	1.28349	2.35049	1.1333	0.805749	3.57745	5.82542	5.6171	5.6171	3.98089	5.83593
TraesCS3D02G186600.1	2.96137	3.96825	8.46761	3.06774	3.43476	2.70605	4.31927	3.3459	3.80771	1.90102	2.08461	1.47522	1.94533	2.50235	1.91004	2.51481	2.2612	3.10795	3.2251	4.0547	3.7993	5.13689	1.53287	3.09362	3.05355	3.62257	3.02305	6.73413	5.14385	3.97675	2.38544	1.69991	0.936403	3.22042	4.19698	3.81761	2.78393	2.639	3.05131	3.53711	3.0189	1.86871	1.26193	3.0063	3.87794	4.21382	4.21382	5.21823	3.77789
TraesCS3D02G187900.1	12.8621	13.7814	28.139	11.8272	8.92039	10.7973	19.653	11.8091	18.231	31.8284	20.7748	15.1165	30.7639	32.9095	24.1344	29.4604	35.7053	35.0819	10.479	10.1412	10.1651	12.7897	7.80647	8.16181	7.88763	10.2314	9.2514	21.6502	28.3611	15.1063	9.0183	10.5427	10.2231	14.4783	25.4601	19.4171	14.8441	20.8954	40.3001	13.3372	18.5321	16.2624	12.0397	39.8505	34.2067	32.2602	32.2602	33.2171	32.9202
TraesCS3D02G191100.1	7.00229	4.51173	15.5257	4.11744	3.4694	6.5246	8.50402	3.25528	7.37506	3.64454	3.22303	1.30588	3.68148	3.97319	2.4797	2.43152	2.05521	2.88409	6.81861	12.4758	5.76344	12.091	4.66929	6.01754	9.11543	11.3176	10.3427	11.9839	9.18944	5.96892	3.60266	4.60391	4.84469	4.07388	9.11972	2.72056	4.7322	7.45015	13.2705	11.3828	6.73437	4.38107	4.33127	11.3086	12.0633	4.91921	4.91921	4.5085	6.55195
TraesCS3D02G191100.2	0	0	0	0	0	0	0	0	0	0	0	0	0	0	0	0	0	0	0	0	0	0	0	0	0	0	0	0	0	0	0	0	0	0	0	0	0	0	0	0	0	0	0	0.396252	0	0	0	0	0
TraesCS3D02G195100.1	5.65285	5.47952	16.1613	5.84509	6.10585	7.37447	10.9029	7.72433	8.99724	12.7764	11.0583	10.4589	17.7631	14.5733	13.1683	17.0835	18.2317	17.7386	4.02777	4.14238	3.90915	5.54333	5.37323	5.04337	4.36744	6.06047	4.73563	5.12788	2.98192	2.86644	4.83703	4.78784	4.82316	2.84313	3.10521	4.0496	5.96138	3.88767	6.69812	7.90678	2.84486	4.21064	1.39552	2.86304	6.44578	11.3411	11.3411	10.1158	11.9883
TraesCS3D02G195700.1	4.54132	3.33819	9.04107	3.63643	3.23036	2.88496	5.80431	3.35576	6.09913	3.39518	1.86856	1.51415	2.3747	2.22563	1.42083	2.13658	3.42953	3.71929	3.12244	3.72968	4.74959	4.90206	1.49783	1.66914	3.01269	4.74831	3.62763	6.34532	11.6012	5.03643	2.22159	3.09184	2.48697	2.54389	8.05471	3.78547	3.92307	6.14225	17.9099	5.37793	8.32133	6.36029	4.52402	10.1918	17.4449	6.10146	6.10146	8.20439	5.97218
TraesCS3D02G196200.1	12.02	10.3001	23.0714	10.4932	6.99736	9.71218	17.1356	8.53389	14.0535	8.38519	6.91065	3.7941	6.64917	7.90847	5.23984	7.44096	8.56679	8.05652	9.33361	9.37878	9.7111	10.1361	6.1196	6.46143	6.75811	8.88493	6.89216	25.7605	35.1095	15.3238	9.39808	9.4773	9.71556	12.7149	27.7347	18.2351	13.4374	25.3302	37.6498	12.4821	21.8868	19.614	12.3245	40.7474	47.7988	13.1708	13.1708	17.8667	13.8149
TraesCS3D02G201300.1	2.30638	2.34635	4.21938	1.72797	0.582926	0.657846	4.41681	0.782322	3.98485	2.1628	2.19865	1.24496	3.25319	1.65302	2.46268	3.04105	2.66148	2.81573	2.99456	3.25427	1.40008	3.15427	2.07568	1.78465	3.27454	4.28535	1.45682	5.84872	7.43187	3.80977	2.15712	2.076	0.623224	3.9646	5.5515	4.08424	4.69526	3.47288	17.443	1.00178	4.25794	1.13497	2.05386	5.50539	9.65885	3.121	3.121	3.94536	3.47499
TraesCS3D02G201300.2	0	0.235478	0.383844	0	0	0.286243	0.254505	0.0751997	0.221158	0	0	0	0	0.128671	0	0	0	0	0	0	0	0	0	0	0	0.121546	0	0	0	0.155466	0	0	0	0	0	0.115811	0	0	0	0	0.183867	0.0938378	0.106351	0	0	0	0	0.0802812	0.329498
TraesCS3D02G201300.3	4.61446	3.94772	10.7565	4.3119	3.8222	3.60731	10.5191	3.67834	6.20273	3.01945	1.65688	1.3809	3.31131	3.65313	2.97207	2.47883	2.35812	3.70396	2.64138	2.80012	2.37939	3.78707	1.29067	1.92877	1.91581	2.70066	2.35849	7.61928	6.2469	2.96696	2.88435	2.36023	3.18115	3.40694	7.98452	5.48838	5.14539	5.22986	16.4692	2.71416	5.34618	2.25818	3.11198	7.8137	17.4791	2.97652	2.97652	4.81901	4.17182
TraesCS3D02G220000.1	0.64489	0.405794	0.949805	0.626561	0.356063	0.793326	0.740826	0.588981	0.984503	2.53771	1.2385	1.67331	2.54065	1.89107	1.55967	2.07261	2.45769	3.59163	0.790669	0.891148	0.981069	1.29827	0.774275	0.848248	1.20178	0.964869	1.31137	1.79499	1.73447	0.683342	1.12074	1.72216	1.16117	0.794851	1.09931	1.72051	5.23861	1.21744	6.80661	0.878798	1.09902	1.19866	0.349789	3.86053	7.76342	2.54409	2.54409	3.79543	2.37302
TraesCS3D02G225600.1	4.27691	3.837	5.12423	3.68979	3.5385	3.13531	5.17314	3.28669	4.81351	9.33055	6.88937	5.36624	8.75777	8.47985	6.53002	9.4104	12.9104	13.1605	3.01665	2.9465	2.11947	2.34515	2.39494	3.27667	3.21239	3.43683	2.73858	5.43042	5.53316	3.94123	3.74006	2.56347	3.05796	5.23042	4.34133	3.82587	11.2549	5.46585	20.6394	4.11691	3.022	2.47671	3.17745	8.36924	21.9273	7.32761	7.32761	9.47744	9.36894
TraesCS3D02G229800.1	7.12659e-07	0.336198	0.0817721	0	0	0	0.000931579	0.497779	1.81466e-06	0	0	0	0	0	0	0	0	0	0	0.0431933	0.262219	0.00166397	0.448306	0.184143	0.253475	0.302245	0.378837	2.43172e-09	0.969608	0.278422	0	0	1.02895	0	0.0862287	0.92055	0	0.675125	1.49068	0	0.811286	0	0.652789	0.179073	0.734253	0.966634	0.966634	0	0
TraesCS3D02G229800.2	0.362644	0	0.836373	0.452586	0.513823	0.18123	1.19882	0	0.683789	2.00948	1.07897	1.0514	4.32691	2.42894	1.99718	4.99959	4.39373	4.85799	0.734421	0.409871	0	0.537183	0	0	0	0	0	1.17001	0	0.542889	0.568293	0.686918	0	0.553616	1.16274	0.933305	0.691724	0	0	0.341806	0	0.359109	0	0	0	1.29074	1.29074	3.55674	2.24054
TraesCS3D02G230600.1	8.08167	8.31145	19.4323	11.3413	9.02165	9.30317	13.0076	9.8665	9.63098	6.69155	4.35033	3.62145	7.60428	8.32303	6.94059	6.14661	6.4208	7.22454	8.39737	8.2463	6.50144	11.7785	6.3014	6.72552	8.0171	7.59872	6.95591	27.5783	23.805	14.4136	13.1349	14.8196	13.3956	13.2938	27.6477	19.2331	13.6616	23.6295	30.6077	17.2805	16.3738	14.0306	10.8388	25.1873	38.1791	10.0868	10.0868	15.0709	12.0547
TraesCS3D02G243200.1	18.3347	16.2891	26.3289	15.0387	9.79829	16.7826	15.4463	17.3786	23.9455	44.4812	23.0592	31.1869	50.7968	48.3001	44.4186	66.2203	65.2099	63.1116	9.42739	7.8271	8.55213	13.3774	11.6479	8.39475	11.2561	12.2239	7.54039	45.1524	27.3411	26.9669	25.4633	16.6239	19.6259	41.4713	33.5397	50.2804	15.2124	24.932	13.3043	14.7963	29.1285	21.1105	27.9176	21.5693	6.4619	37.4578	37.4578	48.6308	48.6569
TraesCS3D02G243200.2	1.41746	1.26252	3.33037	0.927843	1.49463	1.56083	1.40339	0.709342	2.65105	3.15846	0.422088	1.25689	1.08544	1.25658	1.35687	3.54221	3.56389	3.45193	2.22936	2.89899	0.915856	2.24192	1.79871	0.599319	1.53869	1.23279	1.31638	4.06798	1.77958	1.37304	1.49797	1.4754	1.38318	2.37287	3.52225	1.39804	0.834223	2.93285	1.63618	1.98964	3.61339	2.21062	2.22316	0	0	0.921035	0.921035	2.41288	2.36274
TraesCS3D02G251400.1	0.00823017	0.00137521	0.0293056	4.42072e-06	0	0.170199	0.7901	0.0564939	0	0	0.260631	0.117242	0.204735	0	0.0714882	0	0.278178	0	0.170199	0.184534	0	0.413466	0.153192	0.166564	0	0.604421	0.29363	0.1014	0.510668	0	0.204798	0.125022	0.19297	0.294879	0.291368	0	1.81525	0.426387	1.89967	0.121645	0.168302	0.398491	0.258416	0.87265	0.00145986	0.364523	0.364523	0.245688	1.30045e-05
TraesCS3D02G251400.2	0	0	0.41477	0	0	0	0	0	0	0	0	0	0	0	0	0	0	0	0	0	0.00239836	0	0	0	0	0	0	0	0.258091	0	0	0	0.00100785	0	0	0	0	0.000162608	4.20933e-08	0	0	0	0	0	0	0	0	0.141112	0
TraesCS3D02G251400.3	0	0.590768	0.549535	1.94841e-07	2.05154e-07	0	0	8.26153e-08	0.488992	0.150773	0	0	0.101178	0.133705	0	0.171573	0	0.451353	0	0.175224	0	0	0	0.189224	0	0	0	0	0	0	3.2623e-08	0	1.7329e-08	0	0.00944076	0	0	0.00836382	0.0821143	0	0.463964	0	0	0	0	0.207078	0.207078	0.236332	0.354819
TraesCS3D02G251400.4	0	0	0	0.373769	0.218686	0	0	0.253481	0	0	0	0	0	2.78229e-05	0	0	0	0	0	0	0	0	0	0	0.370453	0	0	0.762565	0.00558097	0	0	0	0	0	0	0.458504	0	0	0	0	0	0	0	0	0	0	0	0	0
TraesCS3D02G251400.5	0	0	0	0	0	0	0	0	0	0	0	0	0	0	0	0	0	0	0	0	0.298107	0	0	0	0	0	0	0	0	0	0	0	0.296006	0	0	0	0	4.84716e-06	0	0	0	0	0	0	7.85002e-09	0	0	0.00338345	0
TraesCS3D02G251400.6	0.346628	0	2.56973e-06	0	0	0.125117	0	0	0	0	0	0	0	0	0	0	0	0	0.192244	0	0	0	0	0	0	0	0	0	0.503292	0.473737	0.309195	0.409778	0.00226614	0	0.501562	0	0.49069	0	3.78084	0.160651	0	0	0	0	4.46116	0	0	3.16907e-10	0
TraesCS3D02G251400.7	0	0	0	0	0	0	0	0	0	0	0	0	0	0	0	0	0	0	0	0	0	0	0	2.36346e-10	0	0	0	0	4.09092e-10	0	0	0	0	0	0	0	0	0.164985	0	0	0	0	0	0.765013	0	0	0	0	0
TraesCS3D02G253700.1	0.85696	0.501052	1.01637	0.354988	0.5982	0.674263	0	0.0398929	0	0.299437	0.0679834	0.233012	0.202176	0.138757	0.264475	0.356853	0.104945	0.153067	0	0.172204	0	0.192696	0.141084	0.0777714	0.106353	0.0427136	0	0	0	0	0	0.288525	0.255841	0	0	0	0	0	0.562386	0.553026	0.0953447	0.0598202	0.113815	0.0688584	0.231906	0.0851093	0.0851093	0.154622	0.868088
TraesCS3D02G253700.2	1.16089	1.05563	1.32419	0.0953198	0.303892	0.526896	0.10044	0.108257	0.0306569	0.045847	0.27064	0.126308	0.267112	0.646439	0.334286	0.377221	0.232678	0.64958	0.182109	0	0	0.0270734	0.117866	0.51257	0	0.0357815	0.0859357	0.163954	0.105788	0.13176	0.386019	0.0848313	0.217115	0	0.23504	0.0372999	0.404738	0.177338	1.33702	0.143512	0.255727	0.0426342	0.0243517	0.128881	0.983073	0.367717	0.367717	0.410345	0.486513
TraesCS3D02G264000.1	11.0874	7.36128	24.1125	5.73087	3.74422	5.30492	8.32449	4.35072	13.3989	4.83811	2.43794	1.26679	4.27151	5.05157	2.78967	4.72579	4.47467	6.1599	12.4179	13.1703	9.35008	12.8225	4.11225	3.82193	10.7487	13.8116	10.3178	13.742	21.3589	11.8218	5.00279	5.67609	5.07821	7.8505	17.9079	12.6745	7.57225	12.0581	36.08	13.9441	15.8321	13.149	8.48276	19.9159	31.7384	5.25507	5.25507	7.41414	8.96312
TraesCS3D02G267200.1	4.55167	4.89309	6.16291	4.34815	3.66123	4.59034	7.07801	4.88224	6.21308	2.7075	2.14356	1.47914	4.14368	3.76902	3.00824	3.88696	4.21682	5.40012	4.57652	4.27091	3.60818	3.76695	3.33959	3.72239	4.26356	4.39169	4.41116	6.49745	7.36461	3.41688	4.31544	4.28326	4.26714	3.73547	5.21956	5.50665	4.76631	5.89836	6.6329	6.31665	4.50393	5.57194	3.25222	8.79818	8.74897	3.90494	3.90494	5.52198	4.10687
TraesCS3D02G269000.1	0.973306	0.994898	0.886494	1.02553	0.777957	1.48452	1.19344	0.83345	0.818913	0.187771	0.125213	0.133173	0.179155	0.0747443	0.0501767	0.213565	0	0.742927	1.46575	0.55128	0.785791	1.15607	0.982866	1.12059	1.26781	1.58099	1.16087	1.40724	0.926332	0.14766	1.08302	0.477168	1.40213	0.98091	0.778465	1.18968	0.58576	0.897604	0.273968	1.06229	0.582119	0.638993	0.621849	0.857389	0.53081	0.660492	0.660492	0.40118	0.520767
TraesCS3D02G277500.1	35.6415	23.1823	69.9628	27.6105	39.4788	38.1264	43.5091	32.4258	34.7774	19.024	9.96176	9.6714	18.0555	23.5212	12.7346	23.289	30.4329	31.7524	18.1732	21.6763	18.9325	17.7588	25.587	20.262	46.3589	47.083	50.4544	26.3639	8.80006	4.42975	15.4436	5.14637	8.59607	43.5173	25.452	37.2173	17.2194	14.9407	4.53605	158.491	12.8459	11.4461	21.4117	18.2307	8.61456	16.8329	16.8329	27.5136	24.8587
TraesCS3D02G277600.1	7.90313	5.95249	15.7267	6.76049	8.70992	8.3135	12.4386	7.81458	9.66745	5.84186	2.84956	3.38562	4.86303	4.76627	3.25465	7.09734	8.70476	9.96157	7.00714	5.89089	6.11157	6.75818	7.10631	7.15391	12.4462	13.9462	14.4535	5.5045	2.35464	1.47107	3.33846	1.4685	1.58653	9.59899	3.2807	6.25967	6.32621	3.86748	1.35556	44.6613	2.0339	1.93869	3.58986	2.40424	1.40996	4.68322	4.68322	7.10051	7.22776
TraesCS3D02G296800.1	0	0.58964	0.994705	0.57344	0.571163	0.669119	0.829974	0	1.22438	6.34517	1.4855	0.744428	6.79987	6.82353	4.54159	4.57257	5.14458	6.96912	0.555222	0.197384	0.903214	1.23106	0.770001	0.505364	0.446935	0.901454	1.10566	2.18563	1.95016	1.15362	0.386978	0.328554	0.574136	0.856823	0.665965	0.290172	1.55362	2.09806	3.34586	0.765667	1.04549	0.819787	0	1.9782	0	3.91405	3.91405	8.07847	3.60143
TraesCS3D02G296800.2	2.13723	1.45113	1.9491	0.142034	0	0.024548	0.815698	0.717674	0.793688	7.85551	1.37624	2.19482	5.47774	8.00774	3.10481	5.70814	4.95888	7.24564	0.543305	0.389871	0.88676	0	0	0.0246709	0.220919	0.440084	0.362026	1.04904	0.478328	0.284463	0.759517	0.0082788	0.0106469	0.823347	0.023283	1.14216	0.0453493	0	0	0.73892	0	0	0.408012	0	1.45102	4.24942	4.24942	8.23743	2.90395
TraesCS3D02G308900.1	0.817329	0.78642	1.25131	0.90832	0.626611	0.773668	1.27969	1.38137	1.31029	0	0.286638	0.245283	0.446839	0.425633	0.109048	0.292461	0.519213	0.945175	0.67573	0.601149	0	1.36097	0	0.552146	0.817898	0.821921	0.782599	2.83868	2.84353	2.239	1.9916	1.72047	1.57976	1.95589	2.07759	2.20949	0.614665	1.53565	0.71636	1.77213	3.31591	2.70525	3.0847	0.864553	0	0.617543	0.617543	0	0.488937
TraesCS3D02G308900.2	0	0	0	0	0	0	0	0	0	0.164151	0	0	0	0	0	0	0	0	0	0	0.395289	0	0.184633	0	0	0	0	0	0	0	0	0	0	0	0	0	0	0	0	0	0	0	0	0	0.310118	0	0	0.31364	0
TraesCS3D02G309700.1	0	0.00648433	1.85057	0.308957	6.44231e-06	0.422378	0.173242	0.000432086	0.567149	0.211005	1.19507	0.563432	2.2103e-07	0.449317	2.12294	2.78807	0.77798	0.00903542	0.0148532	0.954924	0.748476	0.562461	0.768026	0.676743	0.884087	0.824476	2.17835	0.776388	0.945341	1.56527e-05	1.003	4.85447e-10	0.580129	0.703817	1.98298	1.8341e-07	0	0	3.70512	0.195075	1.26426	0.605285	0.622548	0.742444	1.44218e-08	1.90209	1.90209	1.33731	0.711892
TraesCS3D02G309700.2	0	0	0	0	6.66809e-05	1.31451	0	2.82591e-06	5.50801e-10	0	3.91354e-08	3.07616e-10	0	0	0	0	0	0	1.99862e-08	0	0	0.263901	1.94686	1.17198e-09	0	1.59655e-06	3.16933e-08	0.0374024	1.93612e-07	1.83346e-07	1.77793e-07	2.41963e-07	0	0.0301775	0.971964	0	1.22159e-09	9.26678e-06	0	0	1.22299e-05	0	5.24204e-09	5.5029e-07	3.42395e-09	0.0538143	0.0538143	1.68377e-05	0
TraesCS3D02G309700.3	4.92987	4.42844	6.5599	3.74234	3.01869	2.1307	6.59861	4.95462	4.64346	9.78192	5.75173	6.03295	14.5662	10.2699	8.34527	10.3026	13.054	19.7135	3.48376	2.85994	4.05098	3.76794	2.4125	5.84086	3.76153	4.9268	2.56545	5.4194	3.85626	4.0626	3.87839	4.08311	4.01289	3.87252	0.907134	3.53703	8.11381	4.57428	11.3566	4.37161	6.04267	3.89992	3.58374	5.72383	11.3172	8.66785	8.66785	11.203	9.12157
TraesCS3D02G309700.4	0.411461	0.619956	0.000402471	9.91025e-08	0.176112	0.198547	0.691068	0.240475	0.288083	1.13264	0	0.014432	1.04569	2.12823	5.16675e-07	1.62606e-06	1.51011	1.78568	0.843542	0.0971841	0	0	6.70891e-07	0	0.364932	0.000865642	0	8.58246e-08	1.41472	1.10562	0	0	0.191065	0	0	0.305191	1.22691	0	3.47968e-07	0.105075	2.44699e-06	0	0	0	1.31338	1.18826	1.18826	2.02249	1.55026
TraesCS3D02G309700.5	1.0451	1.60006	1.10043	0	0.431543	0	2.05828	0.518313	1.14668	1.44231	1.10349	1.18829	0	0	0.378627	3.3414	2.97886	0	2.24669	1.35922	0.324044	0.377687	1.35313	1.45335	1.89039	2.37557	0.722001	1.34288	1.36412	0.643075	0.00224478	0	0	0.375591	0.714074	0.744602	2.36904	0	5.29738	2.19398e-09	1.76414	1.45781	0.0389133	0.355385	1.50641	0.360877	0.360877	2.47384	2.2271
TraesCS3D02G309700.6	0	0	0.143451	0	0	0	0	0	0	0	0	0	0	0	0	0	0	0.657533	0	0	0	0	4.79708e-09	0	0	4.59175e-05	0	0	0	0	0	0	0	0	0	0	0.00875897	0	0	0	0	0	0	0	0	6.57513e-05	6.57513e-05	0	0
TraesCS3D02G310800.1	0.958551	0.903042	1.38917	0.572468	0.601395	0.67404	0.502202	0.629639	0.899579	0.0863211	0	0.0449151	0.242955	0.0849925	0	0.100387	0.309278	0.0472145	0.635772	0.462055	0.468143	0.408585	0.517899	0.427982	0.530845	0.588713	0.77318	0.258518	0.932971	0.494088	0.257346	0.113348	0.157652	0.306505	0.604898	0.522198	0.404738	0.449857	1.56154	2.0194	0.482723	0.351967	0.386909	0.77446	0.991851	0.0799516	0.0799516	0.228085	0.119133
TraesCS3D02G311700.1	0	0.313922	0	0	0	0	0	0	0	0.267095	0	0	0.21464	0	0.237791	0	0	0	0	0	0	0	0	0	0.364623	0	0	0	0	0	0	0	0	0.70576	0	0	0	0	0	0	0	0	0	0	0	0	0	0	0
TraesCS3D02G311700.2	6.22889	5.2868	9.34146	4.95519	5.70693	6.58283	7.44707	6.3648	6.35294	11.9431	11.0615	7.96848	12.9421	14.3965	11.1047	11.026	14.5742	13.6817	5.73961	5.83987	6.69325	6.20054	6.43124	8.6602	5.82617	6.19082	6.14763	11.1241	11.9206	8.27876	8.89766	10.95	10.6376	7.87358	9.02515	8.55713	13.9533	10.9065	30.4665	5.61244	7.86487	9.792	6.4972	12.396	29.4505	13.7947	13.7947	14.5841	16.2996
TraesCS3D02G322500.1	0.419357	0.0654158	0.116276	0.160086	0.315196	0.299851	0.167875	0.434692	0.309162	1.43122	1.18915	1.33775	1.695	1.90884	1.66028	1.9078	3.27451	2.02966	0	0	0.0874735	0	0	0.635822	0	0.0653417	0	0	0.262824	0.146468	0.142886	0.314048	0.326958	0	0	0	0	0.585782	0	0	0	0.0705498	0	0	0	1.14861	1.14861	0.90771	0.643731
TraesCS3D02G329000.1	3.97186	2.8338	3.78545	3.46937	4.76495	3.71538	1.72012	3.40533	0.799035	0.299369	0.389851	0.361158	0.175372	0.623783	0.185342	0.106434	0.401969	0.55399	0.152579	0.611975	0.740129	0.327772	0.450899	0.165461	0.38033	1.00383	0.398472	0.879132	1.08418	0.204863	0.498918	0.875865	0.0910002	0.400098	0.641798	0.0856249	1.86113	1.0739	4.48735	0.915756	1.10562	0.295099	1.1905	1.03059	1.51623	1.48441	1.48441	0.810079	1.55508
TraesCS3D02G336400.1	2.55844	2.67428	3.5653	1.72895	1.19745	2.14568	1.27163	1.03619	0.854826	0.426229	0.361619	0.412344	0.205179	0.470106	0.381826	0.402879	0.417538	0.656784	0.417621	0.214698	0.483292	0.280884	0.478439	0.332363	0.266619	0.135707	0.514105	1.00667	1.26795	0.841215	0.587699	0.390193	0.63337	0.245916	0.887664	1.53622	0.50726	1.40225	1.56751	0.878795	1.48499	1.46072	0.904367	2.89602	1.2563	0.954751	0.954751	0.921249	1.24363
TraesCS3D02G338100.1	0.727187	0.402534	1.72042	0.512964	0	0.813333	0.502463	0.236202	0.629506	2.21954	3.29382	2.59436	4.19684	5.07403	3.56568	5.86317	7.11243	3.67759	6.19616	9.58981	7.65602	11.3859	7.65429	6.21884	8.54829	9.7368	9.07737	14.4361	15.6678	11.2654	8.35363	6.31969	8.26996	10.7003	12.5838	12.9214	8.09123	18.3142	9.79732	5.60382	9.74159	8.87778	5.6991	10.1607	6.07408	2.85753	2.85753	4.13681	4.43005
TraesCS3D02G340300.1	0	0	0	0	1.53073e-05	0.199027	0	0	0	0	0.640767	0	0	0	0	0	0	0	0	0	0	0	0	0	0	0	4.48029e-10	0	0	0	0	0	0	0	0	0	0	0	0	0	0	0	0	0.459992	0	0	0	0	0
TraesCS3D02G340300.2	2.32689	3.2714	4.05538	3.09244	2.57279	1.99634	4.40427	2.89597	2.54993	6.92524	4.13383	4.23789	8.95394	7.74644	6.26344	8.45044	11.2917	10.7423	4.13926	4.80612	4.16162	4.59437	3.87514	4.74844	4.64653	5.53163	4.47131	6.92587	5.47095	4.00475	4.40346	3.72658	3.40466	4.17976	5.29392	5.68065	10.8991	4.10848	13.7421	2.0048	4.31187	3.0863	3.0758	4.20952	10.9037	8.87516	8.87516	7.46503	7.30262
TraesCS3D02G347900.1	0	0	0	0	0	0	0	0	0	0	1.86382e-09	0	0	0	0.66717	0	0	0	1.11302e-06	0	0	0	0	0	0	0	0	0	0	0.541786	0.762559	0	0	0	0.724841	0	1.12954	0	0.554148	3.8206e-07	0.452857	0	0	0.61046	0.230655	0	0	0	0.446308
TraesCS3D02G347900.2	2.31256	2.47604	1.24678	1.32921	1.32472	2.09082	3.59057	2.13719	2.53593	5.4122	3.18017	4.21805	11.3125	7.75542	7.73414	8.77063	11.5856	15.452	1.74939	1.26753	1.65596	1.77174	2.22284	3.88523	2.51644	3.26105	1.77498	1.22634	0.853007	0.200999	1.47005	1.69316	2.16608	0.996726	0.232245	1.36707	0.340517	0.975187	0.210563	1.76199	1.77283	2.06859	0.760005	0.186154	0.0806967	5.63911	5.63911	8.28967	5.22558
TraesCS3D02G348500.1	14.6275	13.1264	29.7249	8.5152	5.91816	7.66994	12.4638	8.363	14.3126	3.42234	4.53378	2.54894	2.18418	2.11089	1.21107	2.28724	3.3866	3.90855	9.95107	7.43756	13.7339	9.23849	2.95323	4.30004	7.18294	8.29127	7.49214	15.0718	26.3843	8.99731	9.17698	8.68935	8.21514	8.57738	19.414	12.7227	11.8318	24.4538	32.9728	6.93987	24.318	17.2643	6.75463	31.6616	25.0848	11.8066	11.8066	8.49348	6.73479
TraesCS3D02G348500.2	0.270289	0	0	0	0	0	0	0	0	0	0	0	0	0	0	0	0	0.844256	0	0	0	0	0	0	0	0	0	0	0	0	0	0	0	0	0	0	0	0	0	0	0	0	0	0	0	0	0	0	0
TraesCS3D02G353300.1	1.44036	2.0572	1.85166	1.97884	2.2275	2.06832	2.74411	2.48386	2.60386	5.44911	4.65769	3.93058	6.66406	5.65724	4.68324	6.12427	7.98789	7.7059	2.07595	1.47316	1.85592	1.55224	2.12327	2.1111	2.40643	2.03417	1.56816	3.03492	5.02471	3.16649	2.03002	3.65513	2.54289	2.40804	3.22822	1.5603	3.4037	3.32516	6.48962	4.53575	5.01234	3.98017	4.1689	6.79572	7.98919	6.43566	6.43566	5.65568	4.34798
TraesCS3D02G356400.1	1.51858	1.75354	1.59243	0.673286	0.817907	0.537422	1.06386	0.984118	0.891239	2.59513	2.89104	2.46096	3.37423	2.8233	2.91927	2.91737	3.64041	3.18804	0.679194	0.740101	0.868054	0.586863	0.324708	0.650722	0.572601	0.928532	0.324409	1.77308	1.3436	0.600971	1.14184	0.784557	0.920677	0.67739	1.15937	1.05126	2.84365	1.92202	9.0565	0.871645	0.878349	0.69486	0.778745	3.04103	10.2805	4.58966	4.58966	3.28943	3.06233
TraesCS3D02G376700.1	2.7949	2.43288	4.977	2.27209	2.27715	2.531	3.18933	3.05673	3.44652	8.15819	5.25557	4.75557	8.77838	8.45739	6.04249	10.4322	11.7222	9.10344	1.81405	1.64086	1.80384	2.00146	1.51486	2.36837	1.73765	2.89162	2.19262	4.04422	3.96277	1.92556	1.16872	1.72624	1.9993	1.88845	2.80797	2.09923	4.73289	3.38963	7.45718	2.20317	2.24131	1.70774	1.37083	7.35301	7.45668	6.46487	6.46487	9.3831	7.42914
TraesCS3D02G378700.1	9.88327	10.5371	15.1388	8.22557	7.33316	7.34079	11.6902	9.15472	8.98677	19.5746	17.8495	15.4049	24.0806	26.8634	26.9911	31.218	38.6598	38.4431	10.0759	9.62141	10.4609	12.9482	12.4735	10.4346	15.3246	17.3812	16.411	10.3457	12.0175	6.56122	8.60501	7.20521	7.37801	6.56779	10.8273	8.18745	13.0061	10.1047	26.3699	9.24727	11.487	8.11004	7.41601	13.8478	19.1263	25.9628	25.9628	18.0334	24.0243
TraesCS3D02G401100.1	0	0	0	0	0	0	0	0	0	0	0	0	0	0	0.366004	0	0.223448	0.199456	0	0	0	0	0	0	0	0.088855	0	0	0	0	0.000105827	0	0	0	0	0	0	0	0	0.0594288	0	0	0	0	0	0	0	0	0
TraesCS3D02G401100.5	0	0.245295	0	0	0	0	0.384157	0	0.264341	0.302983	0	0	0.750259	0	4.95716e-09	1.56449	0.505955	0	0	0.470314	3.80529e-10	0	0	0.431993	0	0	0	0.269412	4.97523e-10	0	0.511421	5.81942e-09	0	0.774736	0.716178	0	0	3.30732e-09	2.93839	0	1.07258e-08	0	0	0	0	1.05949	1.05949	0.306949	0
TraesCS3D02G401100.2	0	0	0	0	2.23918e-09	0	0	0	0	0	0	0	0	0	0	0.465051	0.552197	0.378222	0.808732	0	0.000546743	0	0	0	0	0	0	0	0	0	2.46178e-09	0.17085	0.0600476	1.05507e-09	0	0	0	0	0	0	0	0	0	0.000326843	0	0	0	0.514966	0
TraesCS3D02G401100.3	0	0	0	0	0.513674	0	0	0	0	0	0	0	0	0	8.86058e-09	0	0	0	1.15035e-09	1.69823e-08	0.888612	0	0	1.85613e-05	0	1.1321	0	0	0.580454	0	1.60208e-05	0.0564399	0.0425619	0.0883948	0	0	0	0	2.54608e-06	0.00258301	0	0.0236657	0	1.07672	0	0	0	0	0
TraesCS3D02G401100.4	0.670524	0.482125	1.46887	0.405717	3.10799e-10	0.454981	0.752068	0.660162	1.04454	1.7829	1.39778	1.0679	1.94911	2.90648	1.96079	1.74953	3.0652	4.97798	0	0.452264	0	0.784218	0.800959	0.12746	0.748887	0	0.619148	1.32883	1.15087	0.986217	0.154939	0.792471	0.837377	0.20992	0.686755	1.23383	1.01259	1.08969	0	0.849373	1.10697	0.863032	0.790318	0	2.44716	1.531	1.531	2.28727	2.51983
TraesCS3D02G414200.1	1.34991	0.994037	3.82989	1.02697	1.07625	1.09407	2.29611	1.00675	2.61071	8.42036	4.90594	4.25496	5.98253	8.74354	7.14832	8.73527	7.9746	10.6591	2.49183	2.88978	0.886417	3.03984	1.85471	1.74237	1.99873	3.64059	2.2437	8.42849	12.3686	11.7047	5.0657	6.23519	6.82228	7.53805	11.5459	4.56194	2.26256	8.52805	3.42177	3.18929	12.3755	9.29046	9.84283	16.341	7.21328	3.97179	3.97179	5.82546	4.60783
TraesCS3D02G421000.1	0	0.35246	1.02344	0	0	0	0	0	0	0	0	0	0	0	7.45535e-08	0	0	0	0	0	0	0	0	0.605984	0.50865	0.64249	0	0	0.772268	0	1.31839	0.688967	0	0.360473	0.852981	0	0	0	1.09915	0	1.61626	1.13633	0	0.691389	3.62815	0	0	0	0
TraesCS3D02G421000.2	0	0	0	0	0	0	0	0	0	0	0	0	0	0	0	0	0	0	0	0	0	0	0	0	0	0	0	0.233506	0	0	0	0	0	0.356108	0	0	0	0	0	0	0	0	0	0	0	0	0	0	0
TraesCS3D02G421000.3	5.51347	4.97244	5.14563	3.86542	2.2905	2.65954	4.33158	3.9076	4.51505	2.12838	1.43452	0.879158	1.498	1.50844	1.32326	1.99562	1.89359	2.4042	1.01376	1.50342	2.6486	1.5303	1.14743	0	0.82285	0.980707	2.05305	3.42305	3.63558	1.97976	0.832887	0.929117	2.29566	1.24605	3.2745	3.3117	3.4264	4.16413	6.00822	2.47213	2.39508	2.26307	1.55533	6.30043	2.99678	4.06843	4.06843	3.96645	3.1812
TraesCS3D02G432500.1	2.11159	3.25435	4.56768	3.34645	2.3199	2.00847	2.19207	2.38091	2.58261	0.334504	1.15598	0.794509	0.480734	0.216626	0.304705	1.04196	0	0.608435	3.37414	1.35469	2.44133	2.99608	1.31827	1.6681	2.84076	2.32167	1.42293	4.45493	5.53284	3.02132	3.37136	2.16833	2.1638	3.19789	4.69356	4.12419	6.50886	3.87301	12.9524	3.10709	4.72634	1.57182	3.45983	4.86685	7.32578	1.80866	1.80866	0.804809	1.56859
TraesCS3D02G433700.1	12.6203	9.45733	23.43	7.48881	7.63994	9.47494	13.1902	7.46529	15.3691	36.9386	19.4445	15.8804	27.8162	27.6538	25.4302	33.6467	36.8837	34.5263	14.9599	13.69	11.4312	14.5852	10.94	8.11983	12.0559	14.4458	11.1424	26.4138	29.8293	18.2882	9.6124	13.1472	17.0164	20.454	38.4822	27.2523	11.4412	29.9812	27.704	22.335	29.9119	23.1045	12.6875	36.5528	19.8626	22.6417	22.6417	24.0074	25.8428
TraesCS3D02G435200.1	4.48632	2.91296	5.6846	1.32732	2.27504	1.7579	4.67148	1.42107	7.71657	2.11778	0.268403	0.36845	0.978839	1.04417	0.762536	1.20821	0.790189	1.29238	2.52574	4.4507	4.93486	7.59057	2.56162	1.21634	5.24162	4.12536	4.15083	8.84871	3.67181	3.57053	3.57231	1.1337	2.41638	9.87409	8.07544	7.63333	0.918023	2.95231	1.03373	12.3807	2.99726	2.6046	5.71642	1.44501	0	1.83747	1.83747	5.18761	2.00584
TraesCS3D02G440200.1	9.741	31.2154	16.624	5.74249	2.50237	4.44078	20.342	9.29353	13.8368	97.2408	112.872	63.8729	145.284	109.401	135.739	80.2611	96.4011	67.7933	63.8157	45.0086	49.5358	66.1604	59.4032	68.5759	45.6695	52.9573	52.1886	49.9278	7.98374	7.36642	33.8429	12.693	15.6125	13.2	5.69759	20.101	63.7913	4.66028	0	3.4314	6.19352	4.84475	5.17191	0.934809	0	108.795	108.795	71.1456	89.5512
TraesCS3D02G440200.2	216.88	265.662	160.466	160.938	97.403	160.479	172.214	210.682	151.503	484.439	447.97	463.389	533.937	556.263	640.945	479.171	385.092	365.831	265.839	263.81	321.758	277.654	254.477	302.255	247.992	201.567	218.441	186.201	54.4843	79.3509	294.757	163.886	205.779	201.462	56.1376	186.656	260.992	112.313	5.68067	100.485	34.598	107.753	90.4654	1.17115	3.25911	471.156	471.156	417.999	529.188
TraesCS3D02G440200.3	69.7842	50.9077	57.2328	93.8583	94.8769	81.541	52.9386	96.5325	36.7708	116.7	116.574	186.167	236.615	128.317	209.611	134.311	136.641	173.145	69.417	72.4691	46.3915	46.0541	60.982	68.0847	54.6079	55.1598	51.6125	44.2114	9.95621	4.2715	94.238	34.299	100.209	23.9643	7.51219	32.5828	76.5479	36.0021	1.18689	26.436	7.2726	33.2446	12.8843	0.234812	2.71821	124.944	124.944	128.795	173.085
TraesCS3D02G446700.2	30.6586	30.8062	56.4802	20.4996	23.621	29.5495	19.4773	20.0915	20.5083	7.02685	5.20628	7.58505	5.76517	9.54609	8.48102	16.8549	13.6824	14.1526	10.4936	8.96296	12.3472	12.8474	8.79424	7.44726	15.3213	16.074	12.889	15.3523	15.6356	13.0756	9.69302	9.78058	14.0165	18.2646	21.3214	22.41	20.5802	16.7892	25.3259	25.3318	14.9758	10.2051	8.78745	23.111	20.0734	13.0546	13.0546	10.8835	18.3192
TraesCS3D02G446700.1	2.08001	0.635515	1.27016	2.47725	0.451754	0	0	3.09431	1.12019	1.69922e-05	0.662603	1.63912	2.04338	0.00226275	0.286683	9.30243e-07	0	0.874341	1.15845	1.68921	0	0	1.54849	0	0	2.28768	0	10.3739	0.000107699	0.0193956	4.71467	0	4.17818e-07	5.22584	4.00974	6.10735	0	0.858842	1.35365	0.96506	0.000376421	1.46791	3.01196	9.44594	0	0	0	0	8.41843e-09
TraesCS3D02G457400.1	1.85838	1.76336	2.85716	0.801272	0.474303	0.848078	1.20827	1.02063	0.936516	4.85604	3.76224	2.63097	4.27917	2.75515	2.44951	3.67212	4.13003	4.3235	2.14464	1.28786	1.55476	1.66724	0.74719	1.22403	1.14252	1.90043	1.94468	3.32608	4.84099	2.10617	2.09157	2.19137	1.7276	1.71298	1.89665	2.00176	3.10844	1.56169	8.40665	1.38068	3.73691	2.98094	1.75883	5.2374	2.19436	3.8476	3.8476	4.35564	3.31177
TraesCS3D02G457400.2	2.4708	2.54343	3.9524	1.92605	1.8935	2.04848	3.19587	2.08726	3.02304	8.65482	4.0249	3.35483	6.61189	5.51982	4.04088	5.65763	7.82445	7.97621	2.58218	2.21704	2.15352	2.45519	1.90597	2.10893	1.84352	2.10515	1.68574	4.89535	5.38251	3.28341	2.43963	2.50453	2.96112	3.25785	5.68339	3.93207	4.04569	4.62678	10.4222	3.17679	6.47279	4.74629	3.43604	7.80462	8.94236	5.95058	5.95058	5.93804	4.49923
TraesCS3D02G474400.1	0.172302	0	0	0	0	0	0	0	0	0	0	0	0	0	0	0	0	0	0	0	0	0	0	0	0	0	0	0	0	0	0	0	0	0	0	0	1.00949	0	1.58289	0	0	0	0	0	0	0	0	0	0
TraesCS3D02G474400.2	1.62471	1.64632	4.32603	1.09231	0.752125	1.10994	1.81528	0.703568	1.62517	0.471268	0.686458	0.377312	0.841422	0.68433	0.387369	0.427921	0.411356	1.15496	1.26116	1.25355	1.36891	0.923574	0.764325	0.45816	0.668556	0.943915	0.624399	2.38061	6.0874	2.22208	1.33701	1.26667	1.27406	1.28821	3.04093	2.01209	1.42434	4.55166	6.17176	1.79302	5.94346	3.16016	1.58282	9.13043	5.18425	1.61117	1.61117	2.1602	2.3646
TraesCS3D02G474400.3	0.0659711	0	0	0.0424585	0	0	0.067627	0	0	0	0	0	0	0	0	0	0	0	0.0747262	0	0	0	0	0	0	0.110357	0	0	0.0739581	0	0	0	0	0.0578213	0	0.0540428	0	0	0	0	0	0.058154	0.0511062	0	0	0	0	0	0
TraesCS3D02G474500.1	23.9335	17.606	14.8162	7.33806	4.79135	6.30165	6.50522	4.18047	5.64548	11.2925	4.16694	1.99976	25.7445	26.0183	15.4824	24.4367	28.1596	21.4181	2.07591	1.76659	3.15223	6.60304	4.98531	5.96028	2.44533	2.46586	1.62321	4.60302	72.9034	24.2737	9.45311	27.9767	14.3605	7.93762	29.9375	6.44985	22.4963	22.8893	53.0428	17.4504	103.491	43.7544	31.191	114.86	43.76	9.88124	9.88124	14.3099	20.2835
TraesCS3D02G497000.1	19.2007	17.2531	33.6578	12.5586	11.0479	11.0694	18.9036	18.5278	20.7418	33.3917	24.8022	23.9346	31.8947	23.6995	25.6012	40.2812	50.8984	34.9861	12.5364	7.20319	15.1262	6.80111	6.72072	6.40634	8.44301	7.46363	8.49755	17.1251	12.1175	6.48176	16.6082	12.4864	15.3882	16.4267	13.2013	23.7073	15.8619	19.8483	10.9982	5.29554	14.5388	14.253	10.5659	7.38081	2.93972	46.0127	46.0127	37.4285	41.2966
TraesCS3D02G514100.1	37.4433	32.7481	47.0947	27.5069	19.9069	23.7958	31.6149	32.5495	36.3608	105.311	88.778	71.9201	93.1321	100.965	104.849	125.593	122.93	123.423	113.44	95.0839	105.495	96.2351	113.434	134.196	119.012	104.139	104.391	89.3402	58.2761	63.9096	107.928	91.4031	90.1934	116.24	71.2136	101.693	82.2305	54.1524	14.7095	37.5375	75.3665	78.2607	93.8724	15.8773	3.94677	80.4614	80.4614	73.9347	86.3706
TraesCS3D02G531400.1	5.08105	3.41733	8.38358	4.03971	3.40784	3.68133	5.07563	3.75835	6.3344	2.43117	2.96793	1.26603	2.74514	2.16991	2.16092	2.53892	3.34129	3.50764	4.47535	5.80141	3.02702	5.20966	3.28998	3.24865	5.12006	4.48369	3.42639	10.3841	14.8126	5.84644	4.69285	4.97071	5.44994	8.54025	12.8585	8.88108	6.93229	7.46277	16.4386	5.3259	10.8122	6.55151	6.49845	19.716	6.6771	3.08626	3.08626	3.59593	4.77471
TraesCS3D02G534800.1	0	0	0.0747811	0	0.0464955	0	0	0	0.0332613	0.950368	0.427818	0.184898	0.600251	1.55107	0.393317	1.28697	3.77594	1.39195	0	0	0	0	0	0	0	0	0	0.828517	3.48948	0.66645	0	0.286552	0.128076	0.0595479	1.31008	0.403877	5.25957	2.05849	8.74243	0.0478716	0.14269	0.0919555	0.0374033	7.41006	4.92253	0.303814	0.303814	3.6455	1.3759
TraesCS4A02G005400.1	4.39593	2.4517	6.84029	3.8919	2.39905	4.80287	2.70294	2.75037	2.84882	1.92036	1.68167	1.07484	1.96929	2.29053	1.84628	1.45678	1.31845	1.33303	0.589743	0.621044	0.354721	0.772776	0.831622	0.335238	0.488858	1.00647	0.477875	1.07736	1.81274	1.05708	0.915944	0.906459	0.743895	0.824534	1.19619	1.56361	0.115395	1.06341	0.675368	2.50157	1.31681	1.4143	1.33228	3.83935	1.39352	2.00965	2.00965	3.10529	4.22438
TraesCS4A02G016200.1	12.3443	10.3407	17.6259	10.0905	8.90856	10.5184	13.5342	11.7765	14.4162	8.91387	4.95343	5.28606	8.15714	7.42203	4.99394	8.58058	11.2877	11.9266	4.58442	5.99362	6.28322	6.67247	4.47665	4.90532	6.38481	6.15906	6.0017	12.1289	12.4336	8.01915	6.54545	5.90348	5.46016	7.17326	10.4305	9.78124	12.639	10.5011	24.3412	11.0172	13.2626	8.66049	8.44812	23.5253	19.9075	12.4043	12.4043	14.8658	10.7848
TraesCS4A02G017000.1	7.2552	10.282	0.147013	5.45826	11.3513	1.3794	2.64391	0.904472	3.66771	0.0177689	0.363958	0.583602	0.204604	0.740612	0	0.0571974	0.462309	0	0	0	0	0	0	0	0	0	0	0	0	0.262831	0	0.355602	0.227142	0.188156	0	0.210518	0	0.1225	0	0.889822	0	0	0.73992	0.140288	2.48281	0	0	1.12042	0.0313739
TraesCS4A02G017200.1	148.032	139.223	173.88	93.6683	73.9378	93.6389	102.885	108.525	97.4765	79.1217	29.2152	34.3333	75.8622	73.1384	58.8539	72.6767	85.9371	75.7339	12.3666	13.5917	14.2188	15.608	9.02124	7.53407	11.5245	10.6787	11.7646	33.9981	44.6527	27.4109	14.166	15.2529	17.7193	20.1413	36.2766	26.6237	31.5961	40.1735	55.392	30.809	36.3399	31.1278	22.8092	93.3525	59.9521	76.5256	76.5256	107.818	75.0136
TraesCS4A02G021700.1	0.297449	0.41385	0.428973	0.136109	0.246855	0.0803534	0.0567507	0.10051	0.0396353	0.662377	2.59367	1.30895	0.135857	3.90999	4.14987	2.58689	2.33737	0	0	0.124187	0	0.051434	0.7892	0.23229	0.971917	0.468597	1.98512	0.123281	0.179001	0.0661445	0.435926	0.0639767	0.111186	0.0987173	0.104968	0.0841313	0	0.341799	0	0.267829	0.0715946	0.0598804	0.160704	0	0.184171	1.60072	1.60072	0.558654	2.9728
TraesCS4A02G032100.1	1.48232	1.46574	4.81039	1.68751	0.959358	1.84583	2.97363	1.25522	2.69159	0.194967	0.317032	0.189339	0.530525	0.258266	0.358486	0.74629	0.724514	0.861118	1.21166	1.3066	1.50588	1.51081	0.837001	1.29923	1.44935	2.55527	1.67725	6.59967	8.03093	2.25504	1.40921	1.8854	1.79921	0.464179	5.90497	2.57988	7.38754	3.50848	23.08	3.41009	3.29401	2.8522	1.43901	8.05827	26.1842	2.11025	2.11025	1.4455	1.42621
TraesCS4A02G036500.1	2.69556	2.8856	9.12026	2.98564	2.34289	3.96047	3.6614	1.54449	3.10904	1.69274	1.02437	1.01287	2.53478	2.28938	1.27423	1.31549	2.27409	1.26032	6.13688	8.70345	5.44326	8.61477	2.4115	3.39987	4.98833	7.93726	6.1083	3.33501	2.833	1.87927	1.32402	1.50196	0.807753	1.38549	2.20491	1.22768	0.9985	1.33286	3.11698	7.15961	2.44897	0.964008	0.375637	2.57075	2.4319	3.6132	3.6132	4.52791	3.92727
TraesCS4A02G046800.3	3.70673	3.95389	8.43587	1.66185	1.22723	0.762952	3.48174	2.24687	3.31921	1.28283	1.73158	2.14074	2.76594	2.11437	1.84403	1.40386	2.44721	3.44718	4.87619	3.67682	7.00253	3.43572	2.4396	2.79917	2.21716	3.843	3.9898	6.88081	9.36391	3.06777	2.6796	2.72436	1.5149	2.31384	4.91118	3.68136	9.02208	6.52225	32.6865	1.82389	6.26039	4.35756	1.70306	11.6989	16.632	5.21786	5.21786	5.96533	4.86945
TraesCS4A02G046800.2	0	0	0	0	0	0	4.77869e-08	0	0	0	0	0.845589	0	0.502023	0	0.0449322	0	0.209657	0	0	0	5.05863e-09	0	0.641102	4.35101e-07	0	0	0	0	0	0	0	0	0	0	0	0	0	2.88646e-07	0	0	0	0	0	3.9658e-09	0.00525829	0.00525829	7.34057e-07	0.000534982
TraesCS4A02G046800.1	4.06052	4.64825	5.41016	1.88967	1.43331	2.26079	3.94037	3.29579	3.56992	2.32894	1.57899	0.00533089	1.27566	0.585965	0.820005	1.57541	2.11417	1.7249	2.16408	2.62532	4.90601	2.07827	1.73518	1.33765	2.2218	2.76035	2.44768	5.1442	7.68451	2.70015	2.91922	2.26506	3.29541	2.07782	5.86515	4.3208	5.72302	7.68408	17.7807	1.97151	6.48362	3.58684	1.46947	8.57945	19.8106	2.17776	2.17776	3.95471	2.97809
TraesCS4A02G048100.1	0.984788	1.27764	2.49776	0.992834	0.675271	0.637804	0.921588	0.802394	1.0657	0.231715	0.187663	0.293206	0.142292	0.376791	0.179291	0.216165	0.382007	0.281644	1.45161	1.28663	0.714688	1.08002	0.826874	0.668313	1.20478	1.29643	1.43719	2.77693	2.79543	1.27614	2.08154	1.41891	1.48091	1.27414	1.84163	2.49311	0.993644	3.04635	3.39222	1.70462	2.49575	1.47894	0.735488	3.9583	2.98695	0.430682	0.430682	0.545674	0.360622
TraesCS4A02G057800.1	5.49325	6.8984	7.26484	7.20419	5.30452	8.14297	7.6749	9.662	9.02874	3.16502	2.14727	2.84667	3.1979	2.38434	2.58797	1.60632	4.14319	3.19835	5.9907	5.9738	7.39849	6.18064	6.28825	7.68661	4.67775	7.33256	5.4403	7.67564	10.4948	5.58907	6.30278	7.3001	7.10508	4.14247	5.73915	5.85451	15.5129	10.7222	22.2213	4.69438	8.65574	8.31985	4.09897	14.3664	27.2786	10.2739	10.2739	7.02031	6.40676
TraesCS4A02G074900.1	6.54621	5.94709	13.04	5.55109	3.04175	4.46452	9.12397	4.4546	8.25893	4.35004	3.66812	1.81718	4.41293	4.22334	3.03106	4.33257	4.59773	6.46549	6.32081	5.69586	8.09735	6.60018	3.6391	3.26068	5.92923	7.70825	6.20997	10.5524	14.5349	7.17527	4.12124	5.4937	4.77192	4.79426	12.8734	6.90899	8.27445	9.71591	31.4143	7.13458	12.6013	8.42696	4.55339	15.7541	30.2044	8.41164	8.41164	10.4245	6.7634
TraesCS4A02G078200.1	0	0	0	0	0	0	0	0	0	3.81404	0.879398	0	2.96815	2.15055	1.78732	7.68823	5.16371	11.7862	0	0	0	0	0	0	0	0.221057	0	0	0.2872	0	0	0	0	0	0	0	0	0.236461	1.57878	0	0.497946	0.236556	0	0.357136	0	1.5064	1.5064	0.865155	1.41072
TraesCS4A02G083900.1	4.25812	3.89808	21.9708	1.58384	2.23318	2.12182	4.96332	1.93125	12.6144	65.6437	22.3341	18.7828	48.3828	22.0373	11.8343	22.8986	14.8842	36.8351	4.96976	9.07004	5.66255	8.41709	7.46146	5.21538	9.92203	7.25737	7.84348	9.65473	18.2225	10.1954	12.1291	7.74127	11.0063	7.77669	11.3073	7.97023	86.5041	20.4823	195.335	4.47949	21.1492	24.3918	16.0992	33.5108	200.797	29.6349	29.6349	21.8003	20.4946
TraesCS4A02G088800.1	0.855479	0.573822	1.49933	0.69875	0.307168	0.53496	2.21672	1.00589	0.837159	3.21392	2.38686	2.39282	3.85232	3.38611	3.58534	3.22831	5.2794	7.19085	1.74898	2.23962	1.2925	2.06315	0.786042	1.03833	1.09425	1.62289	1.25024	2.2576	1.52594	1.60769	1.95757	1.83203	1.04655	2.08976	1.00616	1.61063	1.62099	0.455468	0.846562	0.957196	1.71212	1.21622	1.16124	0.924114	1.18954	2.53287	2.53287	4.25606	3.48117
TraesCS4A02G097900.1	14.8963	14.9017	9.04553	9.18095	5.11466	2.25833	3.07229	1.1435	7.54466	1.12677	1.19056	0.390698	1.41829	1.69701	1.02997	2.03726	1.62942	2.92503	2.07855	1.46223	2.79804	3.22204	2.19053	1.11463	2.20127	2.66035	2.23839	7.18647	16.3555	6.88216	2.23936	2.36295	2.36922	3.80713	8.90725	4.12698	4.24429	12.5236	14.9739	6.04608	6.61516	6.63415	3.71552	12.994	18.7695	2.13464	2.13464	3.13942	2.06064
TraesCS4A02G097900.2	55.2098	75.173	19.979	22.835	4.70199	4.03477	2.17287	2.22819	17.7071	1.50698	0	0	0	0	0	4.28804	1.46462	1.19434	2.75346	3.2688	5.98451	1.96631	0.952799	0.177025	0	0.896492	0.782741	11.5898	31.7539	6.01135	2.2031	4.39932	1.7966	1.16209	13.0832	2.07192	5.73166	8.25571	26.3357	10.2595	19.7043	15.8603	4.14073	27.1	12.3307	1.12786	1.12786	2.31704	0.973563
TraesCS4A02G110900.1	0	0	0	0	0	0.24564	0	0	0	0	0	0	0	0	0	0	0	0	0	0	0	0	0	0	0	0	0	0	0	0.599753	0	0.233332	0.308627	0	0.527073	0.264213	0	0.695137	0	0.625319	0.947605	0.391718	0	0	0	0.214879	0.214879	0.656996	0
TraesCS4A02G110900.2	2.87994	4.05992	5.47024	2.73418	2.12026	2.78911	3.29236	2.48472	3.6445	2.02389	1.93937	1.50825	1.87334	2.3244	1.67082	1.13392	1.13432	2.25112	4.11939	2.8149	3.72368	2.46602	2.87698	3.1079	2.85474	3.45301	2.38202	4.9829	10.4898	4.31294	4.63648	5.78116	6.27652	4.53498	9.35397	5.39115	13.3699	7.83775	32.5361	4.26945	10.5136	14.0198	6.63688	24.2975	33.046	20.3354	20.3354	7.33151	8.17197
TraesCS4A02G117100.1	7.71955	7.27891	12.6348	4.478	4.30952	4.01817	1.81897	1.89257	0.977028	0.149955	0.139111	0.199142	0.200437	0.0943904	0.0716579	0.279582	0.0344959	0.549348	0.110189	0.133242	0.489117	0.124623	0.210202	0.210508	0.113321	0.261516	0.095518	0.512134	1.40124	0.40152	0.313823	0.229275	0.29566	0.159959	0.651811	0.511332	2.21056	0.840316	4.67478	1.09212	0.982335	0.351051	0.429896	3.22304	3.49104	0.315841	0.315841	0.801069	0.758988
TraesCS4A02G117800.1	0.739728	0.91286	1.27957	0.762304	0.580742	0.594754	1.40212	1.12523	1.10168	1.85061	1.47588	1.36407	2.72066	2.41237	1.70942	2.6397	4.69778	3.10855	1.01424	0.469101	0.378634	0.619029	0.469621	0.422499	0.520814	0.665335	0.587324	1.57448	1.16587	0.539306	0.664292	0.351237	0.740211	0.451219	0.773485	1.01794	1.87882	1.1764	3.24779	0.542569	0.761227	0.528005	0.110692	2.20734	5.58681	2.95794	2.95794	3.13701	2.65121
TraesCS4A02G120000.1	0.46954	0.71341	1.44846	0.549117	0.551582	0.478567	1.57159	0.357365	0.915593	0.292332	0	0.165287	0.221221	0.0518314	0.0343536	0.273315	0.428126	0.431864	0.563087	0.273452	0.712106	1.01902	0.315857	0.284323	0.837796	0.920085	0.565236	1.80374	2.0959	1.18015	0.752707	0.471358	0.306234	1.09804	2.22404	1.55711	1.00276	1.62943	1.13912	1.79501	1.5567	1.02059	0.670325	2.48159	2.87001	0.526915	0.526915	0.585933	0.148136
TraesCS4A02G120000.2	0.0875979	0.0910098	0.165132	0	0.0272024	0	0.155209	0.08936	0.17794	0	0.0343892	0	0.0690824	0.188377	0	0.0407356	0.128226	0.104558	0.0628575	0.0586625	0.10334	0.272025	0.0972329	0	0.0693356	0.0624959	0.0672494	0.376608	0.308544	0.209794	0.121365	0.110653	0.0945374	0.0629058	0.245358	0.174213	0.107662	0.116488	0.324385	0.0323675	0.129488	0.0582068	0.226026	0.188203	0	0	0	0.0852946	0.100385
TraesCS4A02G126700.1	13.8012	11.383	25.0484	11.0048	9.46256	12.2729	14.4302	10.7814	15.2746	10.1995	7.08477	6.4618	9.24379	8.93611	7.00934	7.62638	8.46665	6.88982	10.3222	9.95403	10.8428	11.6011	9.45916	6.57261	9.13447	9.2841	9.58989	24.2456	24.9898	14.9585	13.8032	14.8549	15.0276	15.8343	26.4361	19.8146	18.3823	28.6455	26.1648	13.727	24.1192	22.1514	13.3342	36.4597	33.9049	15.8713	15.8713	19.6484	15.5566
TraesCS4A02G127600.1	0.337068	0.270693	0.398891	0.371995	0.470497	0.448232	0.651019	0.479122	1.35511	1.16421	1.10028	1.72217	2.16223	1.89898	1.47664	2.31905	2.94119	4.92188	0.611823	0.661191	0.451214	0.0956152	0.58203	0.320521	0.316269	0.331905	0.14353	0.172346	0.133812	0.491079	0.315761	0.510985	0.580137	0.435615	0.244566	0.246813	0.682353	0.139788	0	0.159616	0.23078	0.28012	0.0783184	0.0665771	0.514601	1.48152	1.48152	1.91719	0.470735
TraesCS4A02G175800.1	0.275429	0.452203	1.2347	0.0915115	0.120222	0.319295	0.291729	0.217057	0.361993	4.06044	1.23989	1.04089	4.11662	2.44093	0.915433	8.14746	9.70416	11.5472	0	0	0.153727	0	0.371311	0	0	0	0	0	0	0.126765	0.12337	0.108111	0.112141	0	0.131597	0	0	0.373749	2.90365	0.125221	0.379522	0	0	0.181989	1.40524	3.47738	3.47738	3.18504	1.02775
TraesCS4A02G180000.1	2.45312	2.48628	3.8807	2.11146	1.67036	1.60654	3.25826	2.20123	2.27758	5.52426	3.51268	3.18775	4.42943	4.99516	3.33226	5.48602	6.16279	5.83915	1.90332	2.36563	1.7908	2.44567	2.13786	2.04496	2.10435	1.98961	2.09053	5.47054	6.25549	3.20401	2.6807	2.31336	2.63196	4.07455	4.34069	3.29222	4.95351	5.39594	6.84283	2.12016	5.10148	3.9124	3.27954	8.62766	7.19553	5.20582	5.20582	5.43036	6.67251
TraesCS4A02G200300.1	0.313133	0.257313	0.708042	0.207768	0.816159	0.733275	0.498876	0.619948	0.207086	2.51555	1.28144	1.1861	7.39221	4.72002	2.34217	8.81407	12.7736	14.1107	0.341642	0.643723	0.527757	0.157413	0.422249	0.348426	0.267654	0.513257	0.41934	0.175124	0.169804	0.721755	1.12309	0.86011	1.21628	0.13893	0.149218	0.119308	0.432781	0.705377	0.535063	0.426018	1.4398	0.413993	0	0.207075	0	2.34056	2.34056	2.18601	1.83178
TraesCS4A02G203300.1	0	0	0	0	0	0	0	0	0	0	0	0	0	0.280375	0	0	0	0	0	0	0	0	0	0	0	0	0	0	0	0	0	0	0	0	0	0	0	0	0	0	0	0	0	0	0	0	0	0	0
TraesCS4A02G203300.2	3.76779	4.09643	7.07662	2.30043	2.60222	3.11734	5.11522	2.69834	4.90131	11.7873	7.38155	4.40535	10.1168	8.17519	6.08326	10.2537	12.6993	13.2071	2.89605	3.31525	4.2234	4.40484	2.79953	3.49997	4.11567	4.86327	4.4913	7.1204	8.76313	4.76975	3.01897	2.7912	3.03769	4.568	7.48194	6.06021	7.32357	6.47295	15.0598	5.66105	6.43274	5.21419	4.51861	11.1255	13.399	10.307	10.307	8.5967	10.6942
TraesCS4A02G203300.3	0	0	0	0	0	0	0	0	0	0	0	0	0	0	0	0	0	0	0.244597	0	0	0	0	0	0	0	0	0	0	0	0	0	0	0	1.40047e-09	0	0	0	0	0	0	0	0	0	0	0	0	0	0
TraesCS4A02G206200.2	2.94114	4.2603	7.81516	2.69967	2.21293	1.99524	5.66052	1.97104	5.24582	1.10125	2.42756	1.17191	1.77956	2.07156	0.978067	1.75499	0.932656	2.10881	4.44668	3.09261	4.36204	4.69578	2.59745	3.55626	3.4193	3.7408	3.16262	7.25773	12.5954	4.39763	2.93609	3.4035	3.38507	3.46541	8.31718	4.6806	9.30379	13.3949	25.16	3.48434	9.57322	5.23994	3.13838	16.2404	15.3782	3.00003	3.00003	3.00966	3.30975
TraesCS4A02G206200.1	1.5805	0.582179	1.71049	0.39991	0.271441	0.693432	1.12409	0.650901	0.42641	0.962954	0.803882	0	0	0.747823	0.172692	0.568237	0.626434	0.661541	0.193031	1.23979	0.730807	0.650549	0.362044	0.384496	0.977059	0.578063	1.58302	1.44336	2.35288	1.33398	0.535099	0	0.207018	1.38807	1.3814	0.96954	0	2.67596	8.69059	1.05379	2.08354	2.26777	0.301612	3.46206	6.75709	0.743728	0.743728	0.945792	1.76528
TraesCS4A02G209100.1	3.4856	3.24357	4.08207	2.25123	1.31781	1.63675	3.45797	1.24875	2.35955	1.19067	1.42225	0.683288	1.21091	1.59691	0.960352	1.52838	1.43337	1.31405	2.38281	2.03751	1.68434	1.9127	1.46017	1.67526	1.57457	2.39161	2.08648	4.79592	6.80878	3.75378	2.31651	2.44621	2.76857	2.83911	4.99927	4.06796	5.22635	5.32909	11.7907	2.21116	4.346	3.35604	2.1963	9.54524	8.49763	1.88429	1.88429	1.75648	1.49552
TraesCS4A02G216200.1	1.04167	0.887119	1.91111	0.837435	1.00708	0.778915	1.76898	1.1206	1.34472	2.35644	1.62294	1.14537	3.62128	2.54564	2.02093	2.50691	3.65662	4.2651	1.31163	1.55959	1.38083	1.58775	1.16149	1.07765	1.5643	2.13866	1.19289	1.57384	1.95135	1.25335	1.57246	1.30782	1.1687	1.63432	2.01793	1.65007	2.36056	1.00904	4.34197	0.868109	1.53539	0.952059	1.08104	1.63506	2.83479	2.41203	2.41203	3.04101	2.27071
TraesCS4A02G223200.1	5.84966	5.88164	9.99713	4.01391	2.39813	2.10209	6.14462	2.64623	6.19786	1.92671	0.627066	0.935143	1.53846	2.08547	1.26938	1.32758	1.14097	3.07984	8.52316	7.52767	10.3443	7.51576	3.33401	2.15392	5.90909	6.24979	5.90804	14.6997	16.007	7.2754	8.96801	7.01574	8.82138	11.9956	17.5689	18.4789	4.14997	15.0599	8.32387	5.96123	15.5028	13.8148	11.6715	13.0704	8.03528	4.37186	4.37186	5.85226	5.85359
TraesCS4A02G245500.1	5.90569	5.45788	10.6548	5.19855	5.41621	3.27282	6.99476	4.82899	5.8013	9.25615	10.2279	8.4478	12.3996	13.6066	14.4991	11.4679	13.9971	13.4595	4.30763	5.48771	2.65684	4.94554	3.26359	3.47442	3.88579	2.47394	2.45443	8.31532	5.68881	3.37755	3.60975	2.70961	2.43605	7.16994	5.39381	5.18437	6.29407	4.37428	6.57669	2.46527	1.85914	2.94086	3.02726	2.97594	6.4664	14.8368	14.8368	12.5771	20.7224
TraesCS4A02G247300.1	94.845	72.9517	88.6428	69.9364	66.1695	65.7866	112.39	68.9918	112.538	59.8146	31.9253	30.6761	68.692	75.5192	58.682	61.065	70.3364	80.3099	62.0646	67.2923	48.6361	66.5011	38.6389	39.5221	56.2469	48.459	45.309	116.726	119.37	82.1495	68.1161	83.4842	77.2368	102.256	100.258	84.0466	48.8547	98.2435	50.6714	101.917	113.45	120.26	117.892	132.862	36.5985	54.4688	54.4688	93.2223	61.8946
TraesCS4A02G259400.1	9.28452	9.34312	13.4934	2.8326	3.25867	1.76489	8.50121	6.23098	20.5716	3.38515	0.712541	1.41159	1.45864	1.33437	1.63867	7.31159	8.27204	4.6255	4.40942	8.08325	8.25486	8.70906	3.98632	0.645847	17.2029	24.2684	11.6191	25.0897	9.05605	13.2134	12.4825	5.19926	8.03098	32.2044	36.1201	39.8878	7.80722	11.4199	16.9099	41.1603	6.89242	6.5056	20.3604	20.2775	14.7725	8.00314	8.00314	12.9049	11.1298
TraesCS4A02G260100.1	0.99836	1.14083	1.83573	0.761309	0.730387	0.880888	0.551698	0.707316	1.48336	2.57279	3.90134	3.36807	2.80079	3.30715	2.49783	2.83086	4.35983	2.87477	2.48928	2.90716	1.96713	3.55082	1.5967	2.0547	2.82084	3.08992	1.82855	6.56863	2.02433	1.61174	3.98603	1.88075	2.07599	4.0812	2.80933	4.31693	2.12551	2.01366	3.09344	1.20851	1.16798	1.019	0.931646	0.962393	2.1876	2.82028	2.82028	2.29554	3.38292
TraesCS4A02G264800.1	11.853	12.275	23.8784	11.0122	10.3271	11.2425	22.5221	10.1062	19.9049	27.8417	18.6758	14.7907	38.3426	30.6929	33.7534	29.5145	35.7719	42.6214	22.4691	19.2856	17.3246	20.1499	14.4471	19.6114	18.0618	21.4368	17.9292	19.5717	6.80282	5.68046	11.4496	7.44516	7.29342	8.79473	7.6231	10.5324	26.2734	9.78077	36.8	15.1605	3.53792	4.08187	1.5634	6.26125	31.733	27.7526	27.7526	34.2137	31.1753
TraesCS4A02G266100.1	0	0.0404859	0.106618	0	0.044274	0.0366057	0	0	0.1265	0.311486	0.243409	0.50951	0.583832	0.744919	0.740848	0.473053	0.447602	0.535642	0.0546196	0.170142	0.0536596	0.234243	0.333748	0.110319	0.336851	0.0809381	0.35442	0.394356	0	0.0905798	0.0884534	0	0.284431	0.270783	0	0.192245	0	0.38032	0	0.318978	0.0905047	0.218767	0.0712131	0	0	0.659979	0.659979	0.445759	0.634157
TraesCS4A02G271100.1	2.44246	1.61149	3.79565	1.87257	1.29841	1.48933	2.84719	1.68406	3.22016	9.10248	3.21378	2.35786	7.44861	6.40805	5.10628	10.418	13.4393	12.2825	2.41346	2.47867	1.94092	3.23659	2.04112	1.4759	2.85316	3.90713	2.5114	10.7324	17.3023	13.7565	6.43667	7.37271	6.01962	17.9675	30.4687	14.2786	2.80226	8.6872	8.23	10.6256	18.568	12.2596	20.668	22.265	1.69485	4.43727	4.43727	9.17506	3.39625
TraesCS4A02G280600.1	10.4344	8.94455	21.3108	8.15534	7.64097	7.63735	11.4127	10.0808	12.846	5.34996	4.36706	3.71444	3.79339	5.81682	4.86166	3.67388	5.49999	5.72068	9.27053	8.79116	9.46281	9.1567	5.18798	5.14132	6.05406	7.44486	7.07213	16.1626	22.6388	11.1213	7.44827	9.30139	9.6818	10.344	19.1915	11.8785	9.66217	19.9234	34.0927	9.70178	19.7423	12.5124	8.57834	36.3807	32.952	11.1367	11.1367	11.6149	10.6265
TraesCS4A02G285800.1	5.25653e-07	0	0	0.530266	0.298629	0.380028	0.892966	0.739519	0.000449096	0.762311	0.494584	0.110558	0	0.857219	0	1.61481	0	0.120211	0.431294	0.560766	0.350724	0	0.0979357	6.66606e-05	0	0	0	0	0.149069	0.241537	0.000269211	0.660231	0.41125	0.411806	0	0.0871364	0	0	0.000556049	0	0.00794394	0.786798	0.776974	0.417789	0	1.87111e-09	1.87111e-09	0.929737	0
TraesCS4A02G285800.2	0.942571	0.897106	1.54668	0.397121	0.26761	0.166388	0.627633	0.364213	1.04653	1.47143	1.27478	1.23582	2.50022	1.26701	1.54385	1.35157	3.06684	3.29142	0.278225	0.344019	0.339051	0.697905	0	0.343034	0.527812	1.10605	0.580158	1.95198	2.08073	0.518119	1.1252	0.296603	0.390769	0.577657	0.771067	0.999185	0.799404	1.38531	2.72794	0.838328	0.702178	0	0.100673	1.32602	2.91236	1.73057	1.73057	1.3267	1.61795
TraesCS4A02G285800.3	0.302758	0.330184	0.283569	0	0	0	0.094816	0	0.161788	0.178909	0.417186	0.0979327	0.788849	0.802733	0.692508	0.207654	1.21379	1.72634	0.496312	0	0.0503331	0.00253004	0.404587	0.476663	0	0	0	0.186607	0	0.583865	0	0	0.0846679	0.285511	1.3391	0	0.773354	0	2.36538	0	0.985382	0	0	0	0	1.41566	1.41566	1.34651	0.746426
TraesCS4A02G294100.1	0	0	0.225054	0	4.29769e-10	0	0	2.45399e-10	0	0.490933	0.34215	0	0	0	0	0.575039	0	0.352821	0	0	0	0	0	0	0	0	0	0	0.513739	0	0	0.397925	0	0	0	0.471467	0	0	0	0	0	0	0	0	0	0	0	0.72458	0
TraesCS4A02G294100.3	8.73771e-05	9.02034e-08	0	8.46559e-05	0.957903	1.64116e-05	5.80593e-08	3.11215	0	0.983628	0	0	0	0	0	6.94242e-09	0	0	0	1.40839e-07	0	0	1.80672e-08	2.27541e-08	0	0	0	3.24661e-07	0	0.000114164	9.31996e-09	0	2.85339e-05	0.00118165	9.61025e-06	3.52934e-08	2.39237	0.106138	0	2.3514e-05	1.16042e-08	9.82484e-09	1.22146e-09	0	0.016943	0	0	0.0133589	0
TraesCS4A02G294100.2	7.47437	8.24813	13.9694	6.52469	3.26868	4.89293	12.1637	2.91248	8.53545	12.9954	13.6723	10.586	16.8654	18.2365	11.6639	15.215	19.8259	19.1847	11.6612	10.0999	10.3502	9.39347	6.65656	6.9442	7.75679	10.0843	7.4571	22.1216	25.1096	12.393	12.369	8.04359	10.1664	13.8498	22.1269	17.9336	10.1687	16.0898	33.8001	5.75009	17.9126	10.967	9.37968	27.1154	25.8743	19.5293	19.5293	21.6848	18.542
TraesCS4A02G306500.1	11.7535	10.6349	31.6959	9.22444	7.46559	8.42783	14.0517	4.71519	19.413	4.54982	1.97748	2.01798	6.34648	6.03706	4.08868	4.66796	5.49969	6.30501	14.3594	15.9601	14.752	21.2647	6.91612	6.69281	12.7293	15.8837	13.4242	21.9821	38.0145	20.2655	7.43525	7.99589	7.85317	11.0126	32.1977	19.8656	11.9191	29.5819	35.3395	40.6866	32.2766	32.3889	12.8416	55.1801	53.686	5.82184	5.82184	8.15237	9.93356
TraesCS4A02G316700.1	0.419681	0.610646	0.664321	0.513425	0.42946	0.282841	0.757426	0.633547	0.614757	2.26029	1.00918	1.05215	2.66321	2.36434	1.8731	3.11814	3.72352	4.70741	0.723832	0.519518	0.673324	0.787806	1.03235	1.14967	0.936317	0.858432	0.69683	1.3722	1.89433	0.700339	1.49005	0.945796	0.724502	0.790354	0.476573	1.42451	0.718374	0.986509	0.151277	1.09385	1.49257	0.799191	0.856629	0.96101	0.542561	1.22279	1.22279	1.38786	1.19647
TraesCS4A02G321600.2	0.0433584	0.0265307	0.234626	0.130672	0	0.0952193	0.107588	0.0249508	0.0853643	0.694311	0.468689	0.469101	0.444071	0.615395	0.751009	0.638731	0.978959	0.504359	0	0.325497	0	0	0.0903046	0.0482432	0.248333	0.433215	0.0871856	0.796478	1.47714	1.14961	0.0654703	0.27809	0.547176	0.570018	2.61443	0.616423	0.182882	1.31418	4.03019	0.33126	2.42086	0.550701	0.663588	1.28181	6.31756	0.464147	0.464147	0.248767	0.131111
TraesCS4A02G321600.1	0	0	0.0326958	0	0	0	0	0	0	0	0	0	0	0	0	0.177756	0	0.13861	0	0.067365	0	0	0.141843	0	0	0	0	0	0	0.302731	0.0385584	0.0519272	0.0587711	0.0642668	0.126136	0	0	0	0.34645	0.0753143	0.0616704	0.0617604	0.0548511	0.0840101	0.228149	0	0	0	0
TraesCS4A02G322400.1	4.4927	3.6995	6.33554	3.7263	3.69612	3.27651	4.56471	4.21301	5.03782	9.18619	7.27251	4.35053	11.9109	10.1087	7.96852	10.6812	14.2332	14.5659	4.21768	3.13013	3.30943	4.49869	4.84441	3.56087	4.91694	4.77883	4.94022	5.95978	4.38222	3.63661	2.79613	3.66333	4.4536	3.35237	3.78502	3.78659	4.99424	4.96298	8.23665	7.51662	5.07281	4.98059	3.55832	6.52286	8.87594	8.30111	8.30111	9.61393	11.1083
TraesCS4A02G326800.2	2.84165	2.08176	4.78578	3.6266	3.50348	3.12893	1.32002	3.45175	3.31113	4.87743	3.50094	1.83883	4.87565	4.32996	2.25386	2.79781	5.66005	4.55271	1.27966	1.96529	1.63573e-05	1.58109	0.731156	0.984005	2.5945	2.83424	0	0	0.191408	1.74292	0.821188	3.74911	2.33932	2.92514	2.7793	2.24404	2.00154	5.47558	4.2266	1.54784	3.15558	2.14678	4.51912	3.59641	5.38985	1.762	1.762	2.34368	4.20016
TraesCS4A02G326800.1	4.07141	5.48152	7.15763	1.86251	0.852143	0.855619	6.52488	2.15121	2.92217	6.82728	6.90353	6.13092	6.65322	7.30884	5.8016	10.3111	9.84096	10.7271	4.84112	3.81387	4.89767	2.13154	2.70218	3.11617	2.60052	2.64121	4.03392	8.32061	9.91428	4.23036	4.2741	0.415453	1.19047	1.68851	3.6948	3.63693	10.9207	1.88789	17.4177	2.01969	4.03402	2.07695	1.02045	5.4407	8.31089	16.2502	16.2502	13.8322	9.3451
TraesCS4A02G326800.3	0	0	0	0	0	0	0	0.451843	0	0	0	0	0	0	0	0	0	0	0	0.670544	0	0.651685	0	0	0	0	0	0	0	0	0.381296	0.158237	0.490982	0.881044	0	0	0	0	0	0	0.27671	0	0	0	0	0	0	0	5.21773e-06
TraesCS4A02G330400.1	1.89673	1.39371	5.51733	1.00101	0.820446	1.01081	3.31447	0.415223	2.81125	1.21244	0.405919	0.481292	0.658475	0.722617	0.37152	0.642702	0.171902	0.946554	2.23884	2.91995	2.48933	3.25125	0.704597	0.598063	2.54348	3.24947	3.2671	2.9679	7.16722	3.73149	0.905486	1.24495	1.1305	1.13535	8.38045	3.27842	0.322883	3.30556	4.80475	6.04124	6.69933	3.75597	2.27994	7.76868	7.25479	0.712161	0.712161	1.07911	1.08285
TraesCS4A02G334700.1	3.2588	2.50348	6.21403	2.25115	1.78619	2.3403	4.91642	1.57168	3.75082	1.51095	1.58258	1.04597	1.41782	1.63212	0.727861	1.53067	1.83693	1.99564	2.8971	2.91036	3.79407	1.93539	1.43773	1.19388	3.22607	3.39518	2.07688	6.28426	8.01833	4.50028	2.65534	2.89913	2.35544	4.80996	5.66357	6.0725	4.27802	7.47645	5.9763	5.41123	3.4643	4.35998	3.78628	10.0705	6.8718	3.24338	3.24338	2.7731	2.16415
TraesCS4A02G342200.1	0.753181	0.744955	1.12878	0.474224	0.630682	0.575745	0.771009	0.902697	1.08936	6.94618	2.37484	0.405681	5.91071	4.17803	1.22963	8.93204	8.14798	7.41771	0.766417	0.74573	0.516271	0.491046	0.409522	0.829083	0.627198	0.72843	0.543657	1.34872	1.05229	0.912577	0.930087	0.383542	0.947067	1.03001	1.59903	0.64098	0.554171	0.813117	1.06699	0.919338	1.23084	0.594278	0.780973	1.56456	1.03174	0.907843	0.907843	1.01202	0.947987
TraesCS4A02G342300.1	0.816486	0.698033	9.25248	0	2.38471	0.537826	1.72457	0.0791143	3.55318	164.95	36.8671	10.9497	61.8561	68.7961	38.4166	44.748	55.8212	31.1226	1.20681	0.989271	0.785665	1.99669	1.26183	0.453378	0.52864	0.682374	0.739921	8.38199	7.91281	4.76236	0.362418	0	0.583345	2.16439	1.27199	0.550582	0	7.14284	0	5.06667	1.69808	0	0.221038	6.26501	2.06554	13.7514	13.7514	15.4337	17.1627
TraesCS4A02G342300.2	0	0.19738	0	0.229265	0.606625	0	0.288299	0	0.320945	5.18013	2.53259	0.38327	5.27855	4.96509	2.20154	5.15472	3.91057	5.25086	0.305153	0	0	0.167925	0	0	0	0	0	0.641741	0.664768	0.187624	0	0	0	0	0	0	0	0.960696	1.63396	0	0	0	0	0.757372	0	1.01406	1.01406	0.674883	0.353015
TraesCS4A02G343400.1	4.99255	5.36818	6.33539	5.92964	6.1384	6.44769	7.9604	8.23549	6.66881	13.341	13.8601	9.42912	15.1739	14.8306	13.7822	16.6803	18.5297	16.385	3.46343	3.02518	2.65976	3.40969	3.43204	5.38857	3.29696	3.42182	3.31604	5.78544	5.28191	2.99678	4.36165	4.19228	3.77432	4.52118	4.27861	5.8216	3.50185	4.15817	1.71947	3.36393	3.68899	3.43998	3.45411	3.53287	2.02674	11.3049	11.3049	8.3046	13.8966
TraesCS4A02G351900.1	4.30126	3.97088	8.28492	1.9073	1.45944	1.24327	5.47734	1.55781	5.51068	3.05286	1.70987	1.68992	6.41227	5.40228	3.49827	20.4976	19.3451	7.27411	2.46085	2.27542	2.66319	3.31229	2.09225	2.17929	2.88788	3.92065	2.53941	4.90101	3.88083	2.31187	2.62613	0.919112	1.81962	2.31664	4.53392	4.73158	2.24807	3.12245	4.60589	3.17849	2.24186	2.01028	1.61909	4.91421	3.508	5.99729	5.99729	6.06745	7.79184
TraesCS4A02G384100.1	6.83221	7.06505	10.1626	4.96053	4.70215	6.31896	1.35232	1.46055	0.607769	0.104167	0	0.109732	0.457829	0	0.483682	0	0.11712	0.347341	0.25513	0.239553	1.03218	0.686468	0.313883	0.0863806	0.397228	0	0.208021	0.655182	0.253899	0.320987	0.416844	0.0914462	0.0949812	0	0.452674	0.267992	0.647312	0.317462	0.422692	3.7162	0.320474	1.12971	0.414036	0.615025	0	0.200554	0.200554	0.267463	0.57425
TraesCS4A02G399500.1	0.97858	0.881607	0.932651	1.17404	1.12208	1.11103	1.64817	0.916063	1.20532	0.0876207	0.160167	0.0919884	0.384642	0.519854	0.243899	0.37351	0.393431	0.193948	1.18101	0.335639	0.323177	1.04608	0.65922	0.943692	1.25032	1.36041	0.611969	0.993703	2.35252	0.987422	0.349991	0.845423	0.799202	0.880696	1.69254	1.1294	1.36356	1.42837	1.09717	1.52014	2.42024	1.12231	1.11642	2.3241	1.32977	0.667669	0.667669	0.29795	0.718269
TraesCS4A02G404500.1	0.368098	0.540705	2.3362	0.479191	0.791612	0.603219	0.767596	0.206769	1.14577	4.08901	2.53477	1.84361	2.92439	2.95836	2.7022	2.02547	3.64091	1.57494	0.208685	0.389587	0.357002	0.310804	0.19822	0.253699	0.187449	0.307877	0.267078	3.49712	4.80711	1.90054	0.405423	0.505868	1.12488	0.615385	2.24996	0.600809	7.59842	3.84092	18.7154	1.09558	1.6784	0.53919	0.476818	14.9474	18.9439	1.72505	1.72505	1.90127	2.52949
TraesCS4A02G405300.1	1.96346	2.30295	2.41273	3.44756	3.11683	2.71338	1.80182	3.20732	0.276728	0.125291	0.114792	0	0.110331	0.621508	0	0.401486	0	0.560186	0.183622	0.0961373	0	0	0	0	0	0.229739	0	0.157248	0.152425	0	0	0	0	0	0.26794	0	3.10829	0.253613	4.41881	0.254918	0	0	0	1.48286	7.76803	0.244557	0.244557	0.64927	1.51345
TraesCS4A02G410800.1	66.6632	60.2681	93.1321	38.5601	28.9993	47.8086	55.322	37.4835	78.4712	272.53	114.514	159.048	295.377	260.487	224.316	243.087	268.997	322.498	41.7378	33.6535	40.3466	41.6887	49.712	48.152	35.2464	32.8596	39.8796	27.8812	55.2344	19.2655	46.1334	25.9886	37.3852	35.4482	21.2347	25.638	122.47	32.1116	202.924	27.7508	23.2414	20.2697	21.3353	83.8988	154.776	158.266	158.266	220.047	124.986
TraesCS4A02G464300.1	0.315741	0.110628	0.244567	0.40679	0.180428	0.302549	0.141778	0.314289	0.260535	1.03151	0.914206	0.760351	4.09225	4.06941	3.03409	1.35596	2.51353	4.93458	0.744273	0.232154	0.1474	1.80903	1.18458	1.00377	1.26562	0.829063	1.45108	0	0	0.123812	0.543748	2.12625	1.49535	0.429303	0	0.209272	0.378689	1.05612	0.265661	0.18617	0.0618463	0.11941	0.193853	0	0.229654	0.454521	0.454521	0.678436	1.9619
TraesCS4A02G486400.1	4.43746	3.90625	6.46923	6.10377	7.04267	7.20459	7.38209	8.33388	4.00575	2.58675	2.36074	2.1767	3.0445	2.05117	2.48826	2.15607	2.03655	1.922	2.75997	2.69622	3.73784	3.95034	5.10494	6.08078	4.09995	5.01167	4.15149	3.13705	5.51672	1.72912	3.50792	4.36317	3.52014	1.76926	1.75173	1.89546	2.51304	4.35527	5.67642	4.18978	5.10936	3.26859	3.58419	3.93575	2.8618	6.40083	6.40083	4.96251	3.37523
TraesCS4A02G495000.1	0.627077	0.593664	1.03173	1.28237	0.677407	0.679071	2.50535	0.899412	2.53026	4.17503	2.16691	2.22349	3.42761	4.18283	2.39954	4.70302	6.1049	5.52146	0.690459	0.525774	0.579117	1.33289	0.520758	0.410016	0.825903	1.2836	0.453191	1.57256	2.2934	0.779513	2.49578	1.83948	2.08245	3.19121	6.19749	5.08593	3.56973	1.89128	6.23615	1.79194	3.06402	1.57751	2.47252	11.6775	5.63779	4.50809	4.50809	4.05935	2.81397
TraesCS4B02G015500.1	3.38322	3.10375	5.74893	2.46448	1.82724	1.6326	3.45526	1.63378	4.59697	5.60762	5.2229	4.72371	4.32742	5.38284	5.05648	6.73247	7.59641	6.86921	1.49837	1.36229	1.78993	1.61025	1.36041	0.805841	1.80839	1.98411	1.85634	6.21931	12.595	4.78477	2.0687	2.99222	2.05107	3.70529	8.71621	2.55276	21.224	8.57978	50.9496	4.60119	7.41702	3.67289	5.15698	50.5311	42.6683	5.74067	5.74067	6.65106	5.10766
TraesCS4B02G018900.1	0.366289	0	0.219034	0.443197	0	0.243296	0.24952	1.26373e-07	0	0.50371	0	0.398312	0.986296	0.631864	0	0	0.566833	1.4188	1.79266	0.8747	1.8432	1.51451	0.960272	0.651633	2.40439	0.984488	1.39628	3.21722	0.904165	0.50402	2.0078	1.1443	0.725142	0.858973	0.303576	1.11775	0	0.476947	0.699269	1.06177	0.355453	0.818264	0.716509	0.822674	0	0.748822	0.748822	0.359543	0.375257
TraesCS4B02G018900.2	0.407986	0.36736	1.12265	1.31133	1.29144	0.631446	1.00904	0.597727	1.30946	3.16892	1.17177	0.771857	3.94389	3.85099	3.12471	8.86194	9.93086	5.68248	10.0261	10.2585	8.58533	12.9389	6.69806	5.09693	6.95315	10.3133	10.5826	12.8808	3.60252	5.49172	7.63428	5.29395	7.83754	7.69053	9.2723	11.4604	7.87011	6.9376	2.15543	7.46375	5.57417	7.90403	4.80966	8.0011	1.69349	4.18917	4.18917	2.96052	3.89317
TraesCS4B02G023700.1	0.596027	0.425759	1.18176	0.116115	0.619151	0.661668	0.121136	0.287465	0.851851	0	0.0947649	0.0541535	0.045467	0.0511917	0	0	0	0	0.382462	0.278161	0.377109	0.549765	0.0779651	0.300632	0.393601	0.709184	0.438428	0.197141	0	0.052931	0.516742	0.0454921	0.094853	0.157809	0.111907	0.224212	0.324484	0.0532736	0	0.318995	0.0528839	0.0510956	0	0	0	0.0483775	0.0483775	0.0870036	0.278686
TraesCS4B02G029700.1	0.917626	0	0	0.370671	0	0.645683	1.01835	1.64415	0.83452	0	0	0	0	0	0	0.380655	0.294816	0	0.983529	0	0.667985	0	0.568872	0.342695	0.358458	0	0.371815	1.23544	1.07289	0.404668	0.553571	0.506113	0	0.564077	0.404819	2.48758	0.593048	0	0	0	0	0	0.589139	0	0	0	0	0	0.399041
TraesCS4B02G029700.2	1.6517	2.55269	3.29406	2.29179	1.14973	2.51634	3.59267	2.96446	2.07748	5.2426	3.84743	2.99219	5.89761	6.57796	5.28643	9.76096	9.16418	8.84104	0.944452	1.74403	1.52432	1.89527	1.11678	1.68443	2.38003	3.62474	2.27847	1.49942	2.62399	0.751477	1.14229	1.50734	1.72207	2.05895	2.68285	1.47819	2.0187	2.51515	0	1.70267	2.43855	1.66641	1.66102	2.83689	1.88349	7.26296	7.26296	7.744	5.74482
TraesCS4B02G029700.3	2.07036e-06	0	0	0	0.868055	0	0	0	0	0	0	0	0	0.434675	0	0	0.509547	0	0	0	0	0	0.094167	0	0	0	0	0	0	0.668564	0	0	0	0	0	0	0	0	1.06262	0	0	7.25446e-06	0	0	0	0	0	0	0
TraesCS4B02G032200.1	6.61943	5.34839	13.708	4.50933	5.18483	3.95083	6.48339	6.28873	10.3159	3.08182	2.84279	2.6629	4.04787	4.08494	2.09778	3.25109	3.07283	3.13595	4.79964	5.51093	6.63538	7.49359	2.26018	3.65522	4.35823	5.51027	4.28284	12.4013	16.2746	9.28781	7.19834	7.89568	7.89775	8.66331	14.0987	9.26929	8.42643	11.5119	20.7807	6.94938	13.667	9.82477	5.26627	22.909	21.4728	7.92302	7.92302	7.41952	7.70426
TraesCS4B02G042900.1	7.37733	7.00865	13.6679	6.53358	5.38807	5.73618	9.93536	7.47807	7.90934	17.7109	11.8582	8.26624	22.2047	23.4898	18.829	20.4652	23.4812	24.5661	12.997	11.2712	8.75653	13.0301	8.67532	8.58118	8.79333	10.8534	9.37474	31.5173	24.8267	16.1832	12.3318	10.2074	10.7278	19.5588	22.7128	18.882	13.4439	20.7234	28.6654	6.6959	13.3567	10.2579	10.5428	21.2319	24.8061	16.864	16.864	21.9357	20.0421
TraesCS4B02G046400.1	3.20714	2.45087	5.73187	2.58546	2.00719	2.80446	1.99593	2.24208	2.66614	1.23276	1.5217	0.815041	2.01145	1.94822	1.2572	1.33962	1.03011	1.82085	1.66718	2.10265	2.38812	2.56608	1.57491	1.68675	2.01369	2.05983	1.37726	3.20773	4.59823	3.29978	3.58426	2.79242	2.20347	2.97535	3.78193	3.52837	2.55747	3.2232	4.61255	1.99957	3.79999	2.89723	2.18809	3.76688	4.63061	2.66958	2.66958	2.59319	3.26376
TraesCS4B02G059400.1	14.8668	15.3138	30.311	16.6361	11.628	16.3681	15.5661	17.73	14.7068	7.52011	6.80167	3.01142	8.33278	6.36119	5.45004	5.42596	6.8671	5.16535	16.7408	17.2769	17.5991	16.9481	16.7086	13.5751	14.2163	26.5714	21.4416	10.1312	8.80126	7.01892	6.93396	10.957	10.235	6.66323	11.992	8.35448	14.207	14.5155	33.9709	22.997	15.4966	11.9894	7.58398	14.109	35.6696	11.4601	11.4601	15.4141	12.4136
TraesCS4B02G059500.1	0	0	0	0	0.639299	0	0	0.371324	0.188489	0.569844	0	0.0248302	0	1.87212e-09	0	2.20935e-08	0	0.177409	0	2.42575e-10	0	0	0.0946343	3.47681e-07	0.539678	0.611734	0.439916	0	0	0	0	0.00308639	0	0	0	0	0	0.395953	0	0	0	0.676847	0	0	0.000998642	0	0	0	0
TraesCS4B02G059500.2	8.43681	9.01257	5.61651	8.53251	0.976188	0.99639	2.16909	0.733896	4.1768	0.970864	0.292027	0.20036	0.815384	1.04347	0.688521	1.52081	1.08747	1.47018	1.96117	1.83709	1.27842	1.97887	0.290376	0.595167	0	0.175824	0.385735	6.38975	9.84259	4.1122	1.2088	3.0054	0.937856	3.17333	7.10911	3.03166	1.44015	3.61931	2.25479	5.96128	6.62149	2.08158	4.69792	6.12053	3.54874	0.932665	0.932665	1.40826	1.44624
TraesCS4B02G092200.1	4.30407	4.66236	7.17913	1.94645	1.18795	1.00695	1.56728	1.2737	3.89863	0.398485	0.454269	0.259518	0.236164	0.328691	0.553072	0.476735	0.222811	0.491262	2.66849	2.01376	5.89043	2.00017	1.42018	0.612503	1.55515	1.8583	2.62596	5.78871	7.43882	3.13772	1.52625	2.22658	2.4534	3.51481	6.78738	5.06513	1.83729	7.28236	2.98702	2.74255	8.48221	4.50156	3.28047	13.4568	2.26019	1.61193	1.61193	1.25024	1.95747
TraesCS4B02G092900.1	5.27946	5.81711	10.2359	2.79708	3.59061	3.27273	5.88993	2.52284	4.26424	1.60203	1.06212	0.588544	1.79393	1.44437	1.38426	1.93467	1.68269	2.59978	4.99614	4.71004	5.41088	3.99497	4.10556	3.46292	3.45453	4.29329	2.4237	7.15952	11.7702	6.85643	4.68774	5.62411	4.94194	6.20457	11.8538	7.39606	8.91095	10.5319	17.0662	4.50918	11.9258	9.15904	6.89776	14.6465	14.5089	2.88527	2.88527	3.40457	3.83907
TraesCS4B02G101800.1	2.752	1.44137	4.57178	4.0776	1.47998	1.61733	5.94789	2.55908	7.46043	0	0	2.96955e-05	2.20392e-08	0.263655	1.37338	0.860093	0.399575	1.1907	6.38554	5.36249	1.86311	2.95572	2.85882	0.637662	9.4784	8.29335	5.76588	19.2966	17.8551	13.8991	0.9917	6.77465	6.99541	21.4005	38.2608	17.0558	4.23889	17.6109	0.0547651	42.7063	25.6003	23.1376	20.9835	26.0037	28.3194	0	0	0.0165329	0
TraesCS4B02G101800.2	0	0	0	0	9.49817e-05	0	0	0	0	0	0	0	0	0	0	0	0	0	0	0	0	0	0	0	0	0	0	0	0	0	0	0	0	0	0	0	0	0	0	0	0	0	0	0	0	0	0	0	0
TraesCS4B02G101800.3	4.21595	2.38246	12.6753	0.535652	0.721824	0.957772	8.82319	0.404804	11.518	4.19115	1.95918	1.17825	4.36987	4.82454	1.4	3.29848	5.47083	5.04287	11.6808	13.8026	18.0761	23.6561	2.14743	1.18375	9.44354	12.5116	7.92552	22.7453	62.8099	22.8317	8.14403	9.07745	4.65017	15.4191	41.9091	19.7179	9.23933	21.0606	82.3796	60.536	43.5984	36.1688	15.4906	68.7037	65.7801	7.76409	7.76409	9.48081	5.81491
TraesCS4B02G106800.1	3.71916	3.70298	7.03866	2.99685	1.81607	2.06616	4.93338	2.70764	3.92419	1.70149	2.1049	1.25102	2.05589	2.22174	1.37345	1.58989	2.25468	2.5894	5.61841	4.76452	5.70921	4.03123	2.43012	1.95823	3.79228	5.33327	3.08874	8.26663	9.76131	4.69022	3.63678	3.01848	3.01308	3.65929	7.75573	6.24511	5.3087	4.54173	20.2927	2.92624	7.30775	3.75541	3.00292	8.01712	14.4378	4.9153	4.9153	5.54661	4.16002
TraesCS4B02G107700.1	0	0	0	0	0	0	0	0	0	0	0	0	0	5.82949e-06	0	0	0	0	0	0	0	0	0	0	0	0	0	0	0	0	0	0	0	0	0	0	0	0	0	0	0	0	0	0	0	0	0	0	0
TraesCS4B02G107700.2	2.28381	1.86292	7.28447	1.45554	1.48538	1.24102	3.74734	0.775613	2.75003	1.21825	0.830237	0.50559	1.06023	1.15251	0.873056	0.826906	1.35047	1.39596	2.52805	3.27715	2.20281	3.39678	1.52994	1.41685	2.20232	2.69583	1.59666	4.81695	8.27918	4.4739	2.10994	1.53353	1.41331	3.23252	6.30352	4.45697	2.1834	3.88553	5.1591	4.6718	5.17842	2.67117	2.51945	4.22822	5.53215	2.21861	2.21861	1.13917	2.00759
TraesCS4B02G111200.1	0.806397	0.840551	1.28746	0.863391	0.32427	0.574244	1.17968	0.780093	1.11595	0.350833	0.409264	0.0466751	0.337977	0.3165	0.305594	0.51294	0.7622	0.520221	0.795684	0.89953	0.994805	0.897276	0.622981	0.588339	0.831666	1.08788	0.62555	1.94836	2.02009	1.23417	1.27194	0.7513	0.831	1.23488	1.78924	1.4174	1.18293	1.00448	3.42833	1.05707	1.63789	0.909276	0.778656	2.47778	1.7881	0.797203	0.797203	0.786022	0.656056
TraesCS4B02G112500.1	7.49017	6.57242	9.6518	2.51511	2.82058	3.03499	1.11524	2.75195	1.11394	0.357055	0.648086	0.32997	0.425372	0.2407	0.484458	0.596621	0.435187	1.06301	0.342584	0.2694	0.449959	0.392155	0.224483	0.711172	0.513692	0.680361	0.223514	0.826704	1.40147	0.924462	0.461219	0.535918	0.39162	0.266138	0.524903	0.596075	1.05361	1.4441	2.22461	0.479481	0.950685	1.17736	0.449634	2.5238	1.83801	0.690927	0.690927	0.716551	0.398635
TraesCS4B02G136100.1	0.387711	1.60966	5.55032	0.842171	9.36704e-10	0.306005	3.2069	0.432864	1.79055	1.19323	1.54928	0.731144	2.34918	1.13627	1.08024	1.41537	2.25446	2.54992	4.02999	3.00366	2.68342	4.89981	1.75305	1.38514	2.19865	2.72884	2.33274	7.46011	8.35037	3.13605	2.60772	0.700139	1.91697	1.9774	7.03371	3.86191	5.02185	0.497191	20.1317	0.6377	2.76914	1.08349	1.15349	6.47931	5.66421	4.29991	4.29991	3.8407	3.23388
TraesCS4B02G136100.2	0	0	0	0	0.257677	7.09692e-06	0	0	0.524446	0.528972	0.00712319	0	0	0	0	2.36078e-05	0	0.361678	0	0	0	0	2.80371e-06	1.25612e-09	0.304388	0.475931	0	1.24985e-09	1.0045e-09	0	2.45949e-06	0.0029514	1.39368e-08	4.75442e-07	0.000195731	2.65024e-07	0.0041107	6.68734e-06	1.51404e-07	4.78764e-09	0	2.04313e-06	1.03581e-07	0	2.16043e-05	0	0	0	0
TraesCS4B02G136100.3	3.39378	1.66096	4.48705	1.92474	1.16392	1.2026	4.31198	1.78254	3.67882	0.525589	0.179359	0.378301	1.04151	1.53218	0.930206	1.02765	1.3445	0.839013	2.19739	1.58885	1.93519	0.258204	0.308796	0.217414	1.7011	3.18611	1.36235	6.0177	6.91127	2.56221	1.72651	1.86104	1.08634	3.55816	4.86084	4.21	1.81083	5.45637	8.12011	3.67869	6.01188	3.62875	2.74106	5.1799	20.266	1.01796	1.01796	1.83575	0.41315
TraesCS4B02G139300.1	1.21152	0.97932	2.80636	1.41097	0.900632	1.07983	1.12261	1.3031	1.75018	0.23243	0.583236	0.242594	0.508845	0.630253	0.161393	0.556429	0.585346	0.829612	0.498983	0.93366	0.986967	1.54402	1.04696	0.913072	1.43195	1.41029	0.463149	2.4071	3.43092	1.93143	1.44603	0.991055	1.273	1.66564	1.71287	1.20912	1.99508	2.79754	3.60047	0.846361	1.99611	1.08623	1.73737	2.47566	2.85843	0.706184	0.706184	0.683012	0.416962
TraesCS4B02G142400.1	0	0	0	0	0	0	0	0	0	0.980107	0	0	1.5545	1.09289	1.23832	2.66789	3.85942	3.74575	0	0	0.898011	0	0	0.791468	0.922476	0.887495	0	0.941009	0	0	0	0.856415	0	1.00352	1.06135	0.851826	0	0.877362	0	0	0	0	0	7.15358	3.2677	2.65257	2.65257	0	2.56041
TraesCS4B02G142400.2	1.86589	2.00043	4.66403	0.730755	0.804719	0.892919	2.30953	0.831962	1.45321	0.399389	0.603247	0.479562	0.00265435	0.898981	6.63718e-09	0	0	0	3.99377	3.76885	3.98817	3.43121	1.41392	0.0326374	1.50121	2.13097	2.23166	7.66853	10.5788	5.96842	1.99658	1.27917	1.5541	1.57257	6.64202	4.15707	2.41101	6.47253	6.2057	5.74978	8.45834	7.11561	2.4246	2.66071	2.932	1.07555	1.07555	3.54812	0.691872
TraesCS4B02G142700.1	39.516	43.1003	69.8518	33.3661	25.9984	28.3853	51.1758	34.0189	39.1359	31.5768	24.8096	16.7753	35.9224	29.3754	25.0171	31.4338	35.4552	38.3225	20.5176	22.8981	21.3649	21.347	16.3702	18.4496	21.0201	22.2375	21.4654	56.1556	90.7837	47.0231	26.3227	24.0939	27.8791	35.1666	47.9322	39.4135	42.3251	63.2485	71.7699	39.4945	62.1055	50.5651	33.6244	111.086	77.0941	52.9814	52.9814	49.9736	56.6879
TraesCS4B02G145200.1	37.331	37.8319	65.2419	39.6	33.6751	28.6344	58.1446	31.7341	49.1829	23.1134	14.6857	13.208	20.8499	22.018	17.7682	22.4284	22.4839	25.0651	25.4372	21.3361	22.3951	23.4869	20.9006	15.7835	19.8952	17.7559	18.1632	56.7988	87.3483	43.7957	22.744	24.4605	22.021	36.7221	65.9828	48.0862	28.3371	70.541	63.6648	48.3294	65.289	44.4928	35.6918	98.2645	111.398	31.2737	31.2737	38.2229	32.938
TraesCS4B02G149400.1	5.90112	8.26607	7.72947	7.3102	6.89516	9.31642	8.807	8.51092	6.41239	2.72161	4.04286	2.33127	3.76075	3.8586	2.53188	4.00223	4.1094	3.87743	4.37912	5.03169	5.46858	6.11259	4.68172	5.7867	5.21232	6.37783	6.31915	7.11223	6.95469	3.59899	5.07149	7.24083	5.14899	5.02622	5.6287	5.32811	8.53647	6.46966	11.4992	5.53173	6.6065	4.64422	2.87694	5.19986	11.446	8.29595	8.29595	6.90389	6.29035
TraesCS4B02G154300.1	2.24351	1.64119	3.30174	1.60105	1.30669	1.55161	4.08568	2.3333	2.55549	4.79712	2.87331	2.52877	6.03299	5.76927	4.61195	6.86349	8.3085	8.10651	1.74148	2.01309	1.52787	1.83184	1.49361	1.75295	1.81744	2.16975	2.26728	3.3188	4.10511	1.85822	2.00792	1.88773	1.70097	2.60865	3.94572	2.83328	3.62162	1.93008	8.68497	1.56107	2.91687	2.21687	1.94156	4.99299	8.50128	6.12971	6.12971	6.41279	6.17468
TraesCS4B02G155000.1	19.3323	14.7651	38.7007	12.9424	10.176	13.4008	26.3535	12.2855	33.6795	33.8458	33.2629	36.229	52.116	45.7008	53.0153	58.9535	45.5778	53.2796	22.7899	25.8815	20.2762	37.9959	14.2582	13.9478	14.1608	17.2012	16.3844	37.1378	33.3193	23.3869	19.4756	15.4841	18.3247	34.561	25.7737	23.897	16.7155	24.1033	15.9632	44.7007	20.5263	32.4403	27.0364	22.4248	19.7029	35.0941	35.0941	37.1225	50.8594
TraesCS4B02G178200.1	30.3888	24.9931	49.1466	22.5151	17.0197	20.1468	26.745	23.369	31.8563	20.8203	15.2043	13.7277	17.8995	22.1922	16.2539	19.9974	23.8731	18.7394	21.699	20.2371	23.0024	23.4929	17.6983	12.6331	21.7322	18.8808	20.2813	55.9127	55.418	36.8284	25.3189	25.712	27.8475	35.2691	59.5646	49.8453	27.2025	64.4254	53.8221	30.2957	44.0442	42.3963	32.07	83.6503	39.5006	39.4945	39.4945	36.9257	35.7584
TraesCS4B02G185800.1	1.38926	1.27819	1.98371	0.00271746	0.00193547	0.00262766	3.52377	0.00212687	1.75179	0.0011422	1.02309	0.629457	0.00246925	0.00162474	0.884398	0.0019439	0.00258283	0.00279487	1.64021	1.85118	0.00370765	0.00296262	1.08336	0.00776824	0.00580191	2.08102	1.49279	0.00664666	4.19563	1.24824	2.13105	0.0020819	0.0012984	0.00719391	3.49817	2.85217	1.89236	0.00528971	0.0143275	0.00112059	0.403888	0.718805	1.47054	2.38445	0.0143464	0.00131997	0.00131997	1.72084	0.980913
TraesCS4B02G185800.2	0	0.275346	0	0.028842	0.00110755	0.0466505	4.95532e-08	0	0	0	1.40436e-10	0.00170823	0	0.123238	0	6.40943e-07	2.91684e-08	5.07672e-10	0.0447878	7.68021e-10	0	0	0.134616	0	0	0	0	0	0.00412607	0.59315	0	0	0	8.32831e-10	1.08004e-09	1.49295e-07	0.300419	0.000483749	0.00900704	1.32595e-08	2.1821	0.488129	0	0	0.155838	2.70113e-08	2.70113e-08	1.24178e-10	0
TraesCS4B02G185800.3	0	0	0	0.433196	0.250923	0	0	0.400252	2.2753e-09	0.277057	0	1.39186e-09	0	0	6.81962e-06	0	0	0	0	0.000115226	0.00276801	0	0	3.44589e-07	0	0	0	0	2.30419e-09	4.44137e-08	1.45265e-10	0	0	0	0	0.000110912	6.68816e-07	0	1.27924	0.469091	0	1.03679e-08	0	8.21562e-07	0	0	0	0	0
TraesCS4B02G185800.4	6.34959e-06	0.0329761	1.43531	0.895769	0.503721	0.755997	0.00905374	0.847567	0.966583	0.608409	0.000109406	2.81235e-09	1.47915	0.974349	0	1.18797	1.68364	1.95259	0.00696686	0.000260398	1.48198	1.78166	0	1.58911	1.80185	0.309414	0.00826637	3.9766	0.0765901	0.0674251	0.295486	1.37166	1.50468	2.15089	0.0904907	0.773414	0.359539	2.1539	2.43433	1.11386	0.338461	0.00117085	0.0470152	2.87136e-08	3.46911	0.931232	0.931232	0.11688	4.56435e-10
TraesCS4B02G192500.2	0.0738843	0.436512	0.343545	0	0	0	0.768846	0	0.167527	0.21324	0.174723	0	0.249723	0	0.13362	0.1881	0.262817	0	0.739094	0.382903	0.242956	0.420994	0.291006	0.168337	0.218109	0.371218	0.43946	1.66039	1.76683	0.276494	0.232385	0.298848	0.158838	0.797162	0.816404	0.527888	0	0.542768	0.968402	0.638625	0.750583	0.344933	0.44081	0.658649	1.96493	0.318582	0.318582	0.681902	0.122406
TraesCS4B02G192500.1	0.449719	0.14866	0.794549	0.385325	0.181092	0.267716	0	0.261886	0.513327	0	0	0.211314	4.92141e-05	0.117206	0.0689137	0	0	0.22779	0.00761008	0.365552	0.271235	0.0856939	0	0	0.13241	0.41922	0	0.180242	0	0.695523	0.216743	0.0220625	0.173911	0.592201	0.707826	0.659989	0.984983	0.210194	0.922174	0.335965	0.494571	0.129425	2.32815e-06	0.482249	0	0.276036	0.276036	0.296446	0.339167
TraesCS4B02G194700.1	0.93867	0.338043	1.42356	0.894673	0.577788	0.640757	1.53507	0.944055	1.51954	3.7522	3.38062	2.07801	4.89303	3.37167	3.10991	5.51959	5.16262	5.8612	2.28128	1.78314	1.23841	1.12224	0.565384	1.04436	1.36945	1.88586	1.64161	3.26329	2.84139	2.00251	1.67272	1.00306	1.82531	1.91763	2.1067	2.77888	2.23132	1.95086	3.39794	1.11051	2.54764	1.76908	1.61498	1.80745	1.27901	2.67489	2.67489	3.37155	3.49059
TraesCS4B02G196800.2	10.7134	5.49596	27.1714	6.52423	4.37188	6.02827	12.9337	4.95602	17.1141	5.56578	3.13542	2.81139	4.94559	5.34325	3.72977	5.45114	6.05395	5.92377	14.2275	17.8297	15.1259	17.7111	8.1287	6.38287	16.2128	21.8799	15.108	22.3427	38.0652	17.4472	7.86539	8.62337	7.64611	13.6697	30.3514	17.8525	14.0961	18.4865	53.1098	23.7105	29.9812	23.6441	12.8396	35.9613	41.4691	7.66908	7.66908	9.45317	7.87909
TraesCS4B02G196800.1	9.38387e-07	3.25498	0.77833	4.30126e-08	1.63595e-09	0	9.56445e-07	0	0	0	2.13001e-08	0	0	0	0	0.00172057	0.00175167	0.949059	5.432e-07	0	1.01515	1.97536	0.00562965	0	0	1.06843	4.49354	0	1.58499	0	0	1.10813e-06	6.01617e-08	4.70715e-08	0	0	1.53244e-06	0	0	0	0	1.95252e-09	1.68508	0	1.30106e-09	0	0	1.44577	1.87152e-09
TraesCS4B02G196900.2	4.03429	4.59553	13.3044	2.79228	1.72237	0.74918	7.92324	1.49879	6.67844	3.50013	1.29188	1.1123	4.22661	3.64883	2.31329	3.10418	4.25904	4.04712	10.5102	7.40199	6.65568	11.4899	6.23826	3.1799	7.10994	13.1075	10.4006	19.1533	17.6485	9.84065	3.42418	2.66348	3.04434	8.57187	15.2059	10.4949	12.2972	13.8195	36.7658	9.64188	12.1733	9.16345	4.67534	17.4096	19.1355	3.62343	3.62343	5.28723	4.70911
TraesCS4B02G196900.1	12.736	8.6806	36.2534	6.20418	5.15167	4.86486	18.3895	4.73892	18.0557	6.03432	3.21193	2.72705	4.95418	5.26857	4.43893	4.95281	8.18988	8.65281	12.9754	18.8821	14.4733	19.8099	6.50088	4.94046	14.224	19.9921	16.319	25.6589	40.1543	20.4937	10.0066	5.56659	7.33687	12.7937	35.5294	21.4197	18.8388	20.9894	63.6413	25.1816	26.375	21.8123	15.0821	42.0107	58.4318	8.11634	8.11634	13.1417	7.94724
TraesCS4B02G206700.1	94.1261	123.928	44.5915	41.1917	15.461	18.2063	13.5206	14.7753	40.1348	2.78729	2.77511	1.71112	2.81526	2.47108	1.69205	11.0124	8.38865	6.55	9.85844	10.6957	20.4342	11.5179	11.4609	8.63183	8.60924	11.5946	10.413	22.1607	40.1146	11.7008	7.74463	10.2274	9.46902	5.68685	19.2297	9.48399	13.5478	22.8924	39.7299	22.5599	27.089	26.4351	8.4504	34.1301	25.7674	7.95301	7.95301	8.30979	5.81166
TraesCS4B02G213500.1	4.02673	4.44642	10.3258	3.69894	2.43428	3.33999	8.46338	4.36252	6.0124	10.6287	6.8548	5.96033	11.1957	11.5905	8.32324	12.2916	13.8195	17.9699	6.35694	6.74291	5.93364	6.24787	3.73552	5.10531	6.0304	7.22559	6.77226	11.397	7.662	4.86572	6.23319	4.34765	4.8244	5.87006	8.33981	9.17148	6.24731	4.17197	14.8635	4.67738	7.04762	4.58484	4.05607	6.93752	14.8244	11.4992	11.4992	11.2188	11.0541
TraesCS4B02G216700.1	4.6989	4.07476	5.37404	2.94385	2.84293	3.33056	4.99018	4.7211	4.4973	8.27517	5.3691	6.27805	13.4331	13.1866	9.04681	13.038	14.1822	14.1119	4.76526	4.15129	4.3685	4.92786	4.03347	4.14961	4.45591	5.52665	4.16619	6.29113	6.81253	3.86856	5.05961	4.17303	4.53612	4.00832	6.28808	5.8723	5.76797	6.37446	11.5422	3.99162	6.55686	5.0204	3.92632	7.48217	5.12287	9.93062	9.93062	11.4613	10.3074
TraesCS4B02G233100.1	0	0	0	0	0	0	0	0	0	0	0	0	0	0	0	0	0.509589	0	0	0	0	0	0	0	0	0	0	0.334695	0	0	0.241928	0.394206	0	0	0	0	0	0	0	0	0	0.22858	0	0	0	0	0	0	0
TraesCS4B02G233100.2	32.0367	17.6384	74.0242	17.0468	13.3721	14.9979	35.8233	9.89534	47.566	8.80818	4.54666	2.17049	6.41887	14.6661	7.77401	7.24987	9.95446	9.96769	30.5004	41.1222	30.8857	38.0357	14.1101	8.91664	27.9306	37.1288	30.3647	46.2852	87.4898	39.2608	15.1473	14.9241	21.3889	31.2458	84.0399	49.7956	25.9941	48.8091	84.1193	72.9136	59.9519	48.9374	29.1755	94.414	97.7671	11.8336	11.8336	19.0381	16.0776
TraesCS4B02G239400.1	6.92776	5.49342	10.2415	6.10048	4.48993	5.29623	6.90081	6.04476	10.7153	2.86452	3.54682	2.68581	4.17088	5.65713	4.07021	4.11471	3.52274	3.37819	5.56805	4.30867	3.98204	3.6049	2.79019	1.95847	2.50474	2.16576	1.92731	4.74933	2.86592	2.02898	2.5805	2.55337	2.51754	1.28762	3.25902	3.81532	5.5847	4.48427	5.14652	0.89394	2.02886	2.44723	0.779586	5.19673	7.08317	8.5034	8.5034	11.3895	11.7728
TraesCS4B02G247900.1	1.49658	1.65888	3.07299	1.49408	0.791251	0.974058	3.7209	1.3801	2.09058	3.93646	2.91578	1.88713	4.06934	3.82024	2.92291	4.7191	6.18709	6.16769	2.41872	2.32335	2.20702	2.42253	1.50231	1.65272	1.63743	2.8485	2.03417	4.48389	3.91303	1.73356	1.76827	1.64043	1.22317	1.85869	3.49895	2.40388	5.54252	1.49946	9.77223	1.14872	2.32425	1.20348	1.04532	4.05322	6.08689	4.87731	4.87731	5.65004	4.35729
TraesCS4B02G248900.1	1.02579	1.49025	3.59624	1.67228	1.85184	1.22444	3.64308	1.14617	3.43476	15.4283	3.66062	2.37511	9.24827	9.26511	4.39696	6.94997	7.05255	9.49866	2.31695	3.81228	2.95032	4.33385	10.1582	8.64479	4.8598	5.82411	7.4398	7.25792	6.03967	7.79637	3.78056	7.3699	7.75151	6.95535	6.44348	6.17883	8.8727	9.29675	14.5392	9.99631	12.1578	16.6955	5.62614	15.4711	26.1156	3.56377	3.56377	7.74053	6.89084
TraesCS4B02G257700.1	1.59667	1.64141	2.52562	1.90227	1.62569	1.13191	3.88086	1.89972	2.66012	2.42962	3.32619	2.17875	5.70575	4.31185	3.81198	4.49693	5.49665	5.50765	1.83729	2.14959	1.47035	2.81144	2.15601	2.04333	2.44078	3.1501	2.29833	3.48242	3.5281	1.61765	2.84526	2.16734	1.85241	3.05161	4.05164	4.28545	3.8716	1.89752	6.94633	2.01607	3.1252	1.85939	1.75995	4.0051	6.78169	4.36784	4.36784	3.60721	5.71146
TraesCS4B02G261500.1	0.764835	0	0.387782	0.350854	0.568268	0.43891	0	0	0.273316	0	0	1.09463e-09	5.08625e-10	0.134501	4.61887e-10	0	0.196375	0	0	0.683659	0	0.424592	0	0	0.66503	0.745262	0.298289	0	0.572668	0.213472	0	0.414575	0.630648	0	0.464583	0	0	0.636562	0.490074	1.68225	0.950867	0.351796	0.808186	0.966531	6.22582e-08	0	0	0.243173	0
TraesCS4B02G261500.2	0	0	0.319088	0	0	0	0	0	0.0166036	0	0	0	0	0.248062	0	0	0	0	0	0	0	0	0.449069	0	0	0.571285	0	0	0	0	0	0	0	0	0	0.237846	0	0.191062	0	0.480137	0	0	0	0	0	0	0	0	0
TraesCS4B02G261500.3	0	0.731928	0.306766	0.193073	0	0.472479	0.757204	0.69068	0.27625	0.178765	0.0814898	0.0930441	0.273643	0	0.0826751	0.0475113	0	0.103943	0.56878	0.413862	0.646768	0.461913	0	0.443199	0	0.109581	0.675414	0.67896	0.396509	0.465113	0.488617	0.228342	0	0.317273	0.774312	0.327967	0.698384	0.116679	0.509804	0	0.168764	0.408753	0.152098	0	1.93666	0.366308	0.366308	0.274877	0.358298
TraesCS4B02G264100.1	4.15024	4.68024	4.55709	3.7735	3.31921	4.70643	3.06725	4.43309	3.36011	8.0495	5.14699	6.9189	9.97022	8.47328	10.6495	12.5146	14.5847	10.6439	3.71148	5.28567	5.32194	4.84183	5.26905	5.27582	4.46988	5.72723	5.93124	4.93009	1.5865	2.30285	5.08403	4.22767	4.44371	3.57189	5.46078	4.15135	3.39501	3.82259	2.04673	5.09967	5.59029	4.07643	2.50114	1.68237	0.699427	7.41453	7.41453	5.25915	7.15917
TraesCS4B02G273500.1	1.26494	0.621561	3.04168	0.711796	0.911511	1.08275	1.49501	0.835755	1.22992	0.360771	0.260854	0.0351906	0.276603	0.199959	0.199049	0.107974	0.215522	0.267551	1.36962	1.12355	1.73236	1.9362	1.76099	2.12551	1.64075	2.12085	1.63384	2.16176	4.95097	2.23716	1.24224	1.44485	1.24388	1.13642	4.66556	1.13178	6.6554	3.06755	23.7461	2.89688	3.75418	1.95821	1.84883	8.90016	24.9622	0.923769	0.923769	0.751298	1.10666
TraesCS4B02G281800.1	0.228042	0.517312	0.428973	0.0453697	0.164089	0.36159	0.0567507	0.402041	0.237812	0.967281	1.83551	2.33896	0.588714	4.2033	5.63911	3.97389	3.30124	0.160091	0	0.248373	0.411947	0.102868	1.10488	0.371665	1.75721	1.16581	1.5559	0.123281	0.179001	0.330722	0.339054	0.0639767	0.111186	0.148076	0	0.336525	0	0.172475	0	1.17581	0.572757	0.179641	0.26784	0.142976	0	2.24719	2.24719	0.744872	4.38055
TraesCS4B02G287100.1	55.8509	68.5711	66.0793	24.8849	23.5056	34.1425	27.5355	46.8101	25.9011	2.34718	0.679032	1.1758	1.84909	2.69589	1.03402	5.01374	5.98529	7.86796	0.15112	0.094784	0.154378	0.137607	0	0	0.472281	0.113241	0.24692	0	3.45722	0.254564	0.24774	0.325639	0.337766	0.123224	0.92482	0.317042	2.29896	1.37577	4.36939	6.16012	1.65129	0.243815	2.35188	6.76089	13.639	2.1677	2.1677	2.0257	3.6698
TraesCS4B02G295800.1	5.58311	4.2598	8.07925	3.46949	2.65922	3.84764	5.12711	4.32904	5.68473	2.81452	2.95617	1.72423	3.2486	3.2351	2.36859	2.46518	2.88025	3.0845	3.78858	3.89161	4.212	5.02022	2.49233	4.01293	3.95056	4.61605	3.18201	8.9627	7.7655	4.78149	4.10056	3.82105	4.57022	4.53306	7.09232	5.83542	5.73544	6.31062	11.6517	4.42159	5.68159	5.43603	3.86315	10.7796	10.8466	5.34035	5.34035	4.82895	4.66458
TraesCS4B02G304300.1	0.461313	0.434458	1.4072	0.0792336	0.38297	0.391197	0.526903	0.333593	0.22808	6.1159	5.71823	3.50275	3.42141	4.40371	3.84676	1.01147	3.62613	0.945003	0.217548	0.160607	0.177236	0.164829	0.058336	0.115493	0.100476	0.109958	0.0364214	2.21136	2.9821	1.13092	0.194749	0.0420023	0.624304	0.348474	0.588002	0.551748	2.86254	2.42233	5.01644	0.230124	0.57937	0.0408647	0.0649219	4.71527	5.62252	3.30743	3.30743	3.49388	4.06782
TraesCS4B02G326900.1	3.8911	4.21359	6.80238	3.33003	4.24075	3.73806	8.35477	2.86545	7.38674	15.8666	18.7511	15.6327	18.8994	17.3729	23.2417	14.7243	19.1937	25.3351	4.57129	4.55003	2.95958	5.41568	4.17714	4.4166	3.47618	2.58184	2.9034	7.19225	8.8327	4.97078	5.80063	6.62843	5.03203	4.61916	7.95081	5.50053	9.1553	8.37065	15.5272	7.19342	5.49912	5.46954	4.15795	12.4805	21.7135	12.7502	12.7502	12.2789	21.2623
TraesCS4B02G328200.1	1.71931	2.1637	2.89025	2.07109	2.04336	1.56544	1.03834	0.586221	0.691234	3.43227	2.76639	3.056	4.28475	5.38944	4.49253	2.47746	2.34876	2.5176	1.37445	1.40547	1.27497	1.15885	1.77618	1.91204	1.19037	0.983546	0.650194	3.97871	3.56216	1.57309	1.99753	1.63201	2.18637	0.775153	1.61546	1.0008	6.2409	2.87636	19.5923	1.40577	2.04655	1.81886	0.661411	2.41549	18.7177	4.57853	4.57853	5.62536	4.79798
TraesCS4B02G341800.1	0.216112	0.211183	0.886166	0.190184	0.0940839	0.0233586	0.251631	0.0652771	0.549343	2.20025	0.549702	0.894843	2.02471	2.60387	1.92347	0.640168	1.65731	1.4909	0.129793	0.133613	0	0.0795195	0.0764283	0.063174	0.0481647	0.0926234	0.0579567	0.494728	1.17575	0.419769	0.180165	0.200821	0.106671	0.061749	0.49265	0	0.416904	0.893825	2.4299	0.280308	0.310463	0.331959	0.148402	1.21146	4.23323	0.538854	0.538854	0.836819	1.00484
TraesCS4B02G343800.1	1.02941	0.611439	0	0.666182	0.822182	0.41751	1.47494	1.03972	1.60691	1.59974	0.595124	0.241841	1.73089	1.47031e-10	1.07516	1.35643	6.03201	5.13724	0.104742	0.236466	0	0.101458	0	0.181571	0.46662	0.459638	0.00754928	0	1.06628	0.600412	0.08668	0.598204	0.40676	0.746302	1.05965	0.527534	1.14912	1.39301	3.57856	0.307646	1.10028	0.616038	1.05677	1.68813	2.21998	0	0	0.66026	0.483299
TraesCS4B02G343800.2	0.51006	0.55812	1.36153	0.342009	0.106493	0.211926	0.752151	0.648908	0.563312	2.47095	1.95949	1.13255	2.60774	2.44954	1.11854	5.17747	5.68871	5.06113	0.186692	0.161699	0.320384	0	0.291481	0.277509	0.390336	0.721099	0.502489	0.526684	1.36292	0.252021	0.510785	0.19253	0.35556	0.30329	0.922478	0.641219	2.76016	0.185004	6.90927	0	0.918541	0.176484	0.104163	1.74729	7.37566	2.79528	2.79528	2.64778	0.758631
TraesCS4B02G343800.3	0	0.941041	0.631218	0	0	0	0	0	0.410091	1.45747	1.26318	1.219	2.06172	2.31053	1.0563	0.321255	0.787292	2.66996	0.244147	0	0.0746328	0.484817	0.273955	0.380121	0.161142	0	0.0818832	0	0.700443	0.346772	0.190827	0.0658462	0	0	0.394533	0	1.77218	0.0941864	7.31256	0	0.520579	0.238406	0	0.396091	0	1.46396	1.46396	2.30093	1.70793
TraesCS4B02G353900.1	7.22637	5.19147	20.2632	8.7824	0.836824	21.2768	23.585	4.4387	12.0161	1.48363	2.58864	0.97421	4.10212	1.59126	1.749	0.640046	1.02077	0.688381	0	0.458103	2.37736	0.361042	2.26448	4.72421	2.89533	4.14623	2.69214	0	2.4893	0	5.46097	2.62499	4.84648	2.28682	1.24816	2.38776	8.15292	3.7881	14.2736	0.29793	2.49493	13.2811	0.496066	28.6228	21.4965	16.1735	16.1735	20.73	5.74723
TraesCS4B02G362000.1	0	0	0	0.250629	0.216079	0.531155	0.330363	0.633277	0.34244	1.63342	0	0.624413	0.260569	0	0.43404	0.389375	1.40257	0	0.359216	0	0	0	0	0.432168	0	0.512093	0	0	0	0	0	0.327933	0	0	0	0	0	0	0	0	0	0	0	0.528218	1.68622	0.870666	0.870666	0.685554	0.650013
TraesCS4B02G362000.2	2.40518	2.97326	4.55581	2.69513	2.83626	2.18447	4.93532	2.78449	3.63702	4.94456	4.70833	2.81354	8.05679	7.88454	5.90547	8.47117	8.69345	7.42361	2.09046	3.26738	2.16452	3.41613	3.33361	2.70955	2.39011	2.87961	2.49051	5.18318	4.0281	2.33515	3.2161	1.98023	2.29453	3.23394	2.84435	3.29132	9.09535	4.74334	12.0866	3.51964	3.22658	3.5681	2.74993	4.39862	5.09125	7.77297	7.77297	9.9389	8.55272
TraesCS4B02G362000.3	0	0	0.283433	0	0	0	0	0	0	0	0	0	0	0	0	0	0	0.218344	0	0	0	0	0	0	0	0	0	0	0	0	0	0	0.238166	0	0	0	0	0	0	0	0	0	0	0	0	0	0	1.061	0
TraesCS4B02G367000.1	2.12779	2.14862	4.46797	1.00675	1.27057	0.920662	0.77505	0.707293	0.959611	0.135728	0.0433023	0.12326	0.124582	0.140219	0.0899109	0.176232	0.397784	0.129406	0.217654	0.25878	0.940949	0.271368	0.124673	0.0588864	0.211172	0.0863307	0.259667	0.316524	0.921932	0.360694	0.117899	0.158398	0.175045	0.0968964	0.535943	0.274697	0.446827	1.58064	1.11611	0.54833	2.42384	1.29479	0.334144	1.59466	0.269148	0.130585	0.130585	0.350616	0.230541
TraesCS4B02G373400.1	4.19937	4.13113	9.99392	2.87667	1.34846	1.7213	6.13616	2.40001	5.69188	2.30535	1.87767	1.28719	1.59437	1.80929	1.16114	1.82092	1.80538	1.83133	4.9755	5.01795	5.19195	4.89213	2.11783	1.58331	3.67435	5.02016	3.69718	11.7898	15.9248	6.60444	3.66951	2.8565	2.67498	4.40886	10.3901	6.6637	7.5251	7.09081	32.1216	3.36142	8.68399	5.87152	4.06283	15.3582	21.8122	5.80208	5.80208	7.35644	4.46435
TraesCS4B02G374300.1	0.334027	0.151664	1.60315	0.66695	0.679786	0.609549	1.28949	0.498664	1.5397	5.20128	1.58075	0.658801	2.29621	2.98338	1.69965	4.87781	8.18108	5.82572	0.904562	1.25395	0.828479	1.07644	0.711295	0.653028	0.498757	1.04003	0.898151	3.74453	2.86553	0.994045	0.770398	0.58013	0.631541	1.3455	1.99232	1.24398	4.45382	2.21373	5.61507	1.15681	0.343689	0.417981	0.485104	4.52195	5.71926	0.547247	0.547247	3.21277	1.18828
TraesCS4B02G379300.1	2.82044	2.85191	6.47796	3.02582	2.12463	2.24708	4.57445	3.77988	4.0811	8.584	7.08848	3.42817	9.92117	10.1631	6.09976	9.64002	13.8353	12.8276	4.83208	3.22886	3.32567	4.22657	1.75094	2.32209	1.93559	4.85429	3.28851	6.93185	4.87881	3.28562	2.61267	4.01527	2.41821	3.30536	4.56939	4.62984	2.7036	5.3216	2.30939	3.78348	4.44229	5.07336	3.25783	3.31088	2.20857	9.87794	9.87794	8.11737	7.23105
TraesCS4B02G380200.1	13.7698	9.87118	20.0855	9.54665	5.3228	7.44555	9.5428	8.79834	14.225	57.697	31.0944	29.1078	74.5343	63.3838	72.1927	67.1417	70.4478	77.4798	50.3404	51.0704	39.8326	60.946	45.9678	37.657	49.8604	55.7969	53.9369	36.5896	31.5611	35.5488	39.7678	37.262	48.8055	55.1992	33.7793	50.8807	40.9343	31.6755	11.2884	49.5723	43.9103	67.1123	54.9068	16.2343	10.0179	22.4062	22.4062	28.1313	24.3114
TraesCS4D02G006900.1	13.4032	6.37726	26.7405	8.57956	7.39203	6.01847	17.6253	3.81339	15.9069	4.19742	2.11943	1.01223	6.32435	3.58051	1.93738	2.63423	3.26308	5.52134	10.1774	16.5562	13.1709	11.8589	7.25285	5.19176	12.778	18.2667	15.7983	26.9501	51.6144	28.6723	8.05761	7.85502	9.60442	19.5532	51.7895	23.2625	11.5324	35.1354	36.8312	39.7932	34.5099	37.4217	17.4132	74.2663	37.091	5.55246	5.55246	7.78481	6.63143
TraesCS4D02G025000.1	0	0	0	0	2.34302e-10	0	0	0	0	0	0.333313	0	0	0	0	0	0.328144	0	0	1.27862e-05	0.37657	0.248237	0	0.148605	0.26042	0.64155	0	0.383471	0	0	0	0	0	0	0	0	0.122664	1.72952e-08	3.78649e-09	0.0318023	0	0	0.280636	0	0.033054	0	0	0	0.469857
TraesCS4D02G025000.2	1.31264	1.26655	2.53493	1.30625	0.982732	0.825291	2.80126	1.1776	1.68916	3.30465	2.21804	1.40113	4.66327	3.59845	3.2376	4.91654	5.07549	6.23104	1.38642	1.78994	0.553373	1.2799	0.882923	0.808607	0.910071	1.06239	1.2244	2.89149	3.51387	1.79555	1.5839	1.15291	1.38494	1.83341	2.54663	1.95604	2.4346	1.6905	4.9889	1.63798	2.0646	1.63841	0.921	2.33621	5.00936	3.85759	3.85759	4.71621	3.31404
TraesCS4D02G027800.1	18.654	22.7532	46.5142	12.264	9.8571	9.54278	33.366	14.2983	26.8433	53.1075	49.045	39.5749	86.9848	73.4747	71.7263	77.7503	82.0002	98.3354	29.2657	26.7534	17.2385	24.1956	18.889	19.9007	21.4141	20.8833	17.3668	41.2217	29.3748	23.1817	32.6239	18.1985	21.4574	25.5817	19.8543	27.3298	28.7597	9.18076	15.3286	6.93468	18.0025	11.0777	12.411	6.78134	6.75656	57.6563	57.6563	69.8211	68.9582
TraesCS4D02G027800.2	11.6031	6.64013	12.1586	14.8063	14.1593	14.6456	11.1182	13.8151	5.12669	15.5233	4.75382	12.7711	24.9994	17.0716	16.178	15.402	9.07321	8.76872	4.67997	8.34042	2.45627	9.08	3.82074	4.19376	0.0190335	4.97724	2.21751	12.7212	3.38506	1.29655	16.7459	9.50951	11.0838	11.2249	10.4188	16.0519	10.8025	12.6923	4.06181	6.49568	5.45157	11.957	8.87626	1.09009	6.70358	13.3579	13.3579	12.162	17.0939
TraesCS4D02G029900.1	7.67815	5.4326	19.0454	5.4115	6.15882	6.0328	9.52584	7.97703	12.2829	4.60598	3.46553	2.4177	4.15089	4.41995	2.70969	3.4688	4.69172	4.86573	5.09914	6.38468	6.79259	8.23463	4.72102	5.81422	5.46433	7.2192	5.62827	14.5661	17.6432	7.8925	6.84946	9.58886	7.56834	7.87298	18.4281	10.1904	9.54604	13.8447	27.0063	8.97426	11.4353	10.3322	5.91959	34.6124	27.488	9.70061	9.70061	8.13753	8.25405
TraesCS4D02G036500.1	0	0.692942	0	0.128187	0	0	0	0	0	0	0	0	0	0.895194	0	0.322944	1.1431	0.682706	0	0.447234	0.272796	0	0	0.404469	0.502618	1.16909	0.648508	1.16544	0	1.15173	0.37483	0.137187	0.393358	0.18707	0.235646	0.250263	0.712799	0.130447	0	0	1.13558	0	0	0	0	0.701724	0.701724	0.730183	5.73115e-08
TraesCS4D02G036500.2	0.350435	0	0.386652	0	0	0	0	0	0	0.601506	0	0	0.712109	0.552247	1.13085	0.591435	1.17581	2.51562	0.632046	0.348317	0	1.06207	0.833804	0	0	0	1.2395	0	0	0	0	0.563568	0.192877	0	0	0	0	0	0	0	0	0	0.203244	0	0	0.702644	0.702644	0	0
TraesCS4D02G036500.3	0	0	0	0	0	0	0	0	0	0	0	0	0	0	0	0	0	0	0	0	0	0	0	0	0	0	0	0	0	0	0	0	0	0	0	0	0	0	0	0	0	0	0	0	0	0	0	0	0
TraesCS4D02G036500.4	7.43788	7.66182	10.4257	4.91619	5.33549	4.32446	8.68967	5.20696	7.17804	15.8713	11.1594	7.54968	20.1734	13.9469	12.1415	16.8651	19.009	29.0921	12.4507	10.2515	8.70162	11.5894	10.106	10.1787	9.28166	12.9461	8.50448	15.798	15.5456	7.85032	11.2399	8.0187	9.80149	13.4037	10.776	14.4947	12.4698	9.65277	14.8582	5.88978	10.5935	7.9408	8.9043	7.54815	11.072	8.70617	8.70617	10.2116	12.2466
TraesCS4D02G036500.5	0	0.835793	0.766815	0	0	0.265204	1.11615	0.299181	0.330118	2.52278	3.04852	0.602499	7.18023	2.677	3.34862	6.05788	6.19897	7.80609	1.4867	1.43842	2.0388	1.7297	0.608382	2.37709	1.42703	1.20382	0.917417	1.4684	0.526058	1.48403	2.55932	0.529503	2.04813	4.47214	3.22281	0.90967	2.03844	0.211629	0	0.652481	3.1392	1.33268	0.357429	2.8471	0	2.77705	2.77705	1.40403	2.46373
TraesCS4D02G050400.1	8.84822	7.34313	16.8963	6.69284	3.80651	6.09258	15.0025	7.45996	12.8938	25.2414	12.8472	15.1862	34.2894	26.2213	29.7274	31.4338	37.8909	50.1176	10.8713	9.32816	8.77592	11.0911	10.0147	13.6018	10.8789	12.6063	11.0278	7.03899	2.12117	2.27437	5.65843	2.59674	3.93512	4.15497	1.88173	4.032	9.31304	3.79558	14.2603	13.38	1.67338	0.830026	0.453514	3.00723	9.5602	20.4056	20.4056	29.6613	19.7738
TraesCS4D02G050400.2	0	0.316227	0	0.000147129	2.35277	0.847784	0	0.000776273	0	0	0	0	0	0	0.326244	0	0	0	0.00666722	0	0	0	0	1.65606e-08	0	0	0	0	2.33762e-05	0.138042	0	9.33894e-06	0	0	0.280634	0	0	0.73639	0	0.0946011	0	1.23267	0.0754783	0	1.29544e-07	0	0	0	0
TraesCS4D02G050400.3	2.99288e-10	1.02739e-05	0	1.21492e-10	9.35809e-10	0	0	0	0	0	2.39542e-10	0	0.711746	1.64458e-09	0	8.43865e-09	5.21867e-10	0	7.02531e-07	0	0	0	4.08154e-10	0.865871	0.594272	0.832901	0	3.2326e-08	7.52567e-05	0	1.13748e-09	1.48112	0	3.57112e-10	0	0	0	0	0	0	6.0061e-09	2.44466e-09	0	0	0	0	0	6.66115e-10	0
TraesCS4D02G059100.1	34.8551	37.5192	60.6999	32.9397	32.6703	38.392	42.8936	34.9191	34.9129	26.2838	23.3955	15.8207	25.6487	26.7629	18.9888	18.7968	22.4131	20.0773	36.2535	39.473	38.0171	36.4825	32.0506	32.0231	34.9446	45.3049	36.6937	24.701	28.2007	19.8869	20.6281	23.3094	22.7754	24.8597	35.0616	28.9959	29.0727	28.6165	53.7817	41.054	29.0145	23.1672	17.2025	22.0903	58.1102	49.2404	49.2404	47.5329	41.5093
TraesCS4D02G059200.1	16.9886	16.5457	32.1521	13.2245	12.0998	12.7502	18.6522	16.6489	17.2173	13.468	8.81332	5.99176	11.0411	11.7221	8.55577	9.42935	10.3525	11.6827	16.1235	14.7502	12.7899	15.0764	12.6259	12.6252	12.9071	21.1715	14.6062	19.5834	17.6663	16.236	12.8149	11.5828	11.8869	20.1436	20.7804	22.955	19.1472	15.8368	22.0778	15.6436	21.7159	13.2917	14.3194	16.8535	24.0309	15.6989	15.6989	21.6713	16.0668
TraesCS4D02G069300.1	0	0	0	0	0.394874	0	0	0	0	0	0	0	0	0	0.187328	0.00189869	0	0	0.463816	0	0	0	1.27526	0	0.301638	0	0	0	0.808565	0	0	0	0	0	0	0	0	0.658306	3.72867	0	0	0.221327	0	0	0.693891	0.16398	0.16398	0.285954	0
TraesCS4D02G069300.2	1.00695	0.698303	1.70979	0.410112	0.387481	0.46782	0.721179	0.521659	0.684992	2.75281	1.57853	1.48366	2.52251	1.70738	2.36811	3.42283	3.35188	5.9942	0.910939	1.3561	1.12489	0.774703	0	0.848807	1.05983	1.69838	1.34623	0.854356	1.58286	1.3546	1.18744	1.40521	1.87254	2.60751	2.55768	1.2338	4.12143	1.55483	0.62752	1.97937	1.39219	2.39441	1.67345	5.52477	3.70995	1.44742	1.44742	3.42713	2.22951
TraesCS4D02G089600.1	11.0033	11.0359	21.4221	6.85223	5.03212	4.94555	10.9793	5.84504	12.2962	3.09644	2.07052	1.48966	2.92187	2.64644	2.09081	3.17513	3.14078	4.67169	9.73067	9.17323	11.6161	10.5924	7.32631	5.99836	9.55281	10.1123	9.76692	24.3783	30.4064	16.5654	13.9447	11.8188	11.7537	18.4579	28.7414	22.9149	13.5966	23.7454	27.8981	9.5717	23.9789	17.8169	11.7924	34.0922	20.2788	6.0916	6.0916	5.98721	6.39078
TraesCS4D02G098500.1	4.26671	5.27127	8.37541	3.70708	2.71352	3.14975	6.38724	4.05446	5.45439	3.04173	3.07182	2.37425	3.09153	2.87211	2.31307	2.4128	2.64691	2.60724	4.20245	4.03969	4.93812	3.81747	2.71087	2.88035	3.73232	4.95788	3.56297	8.34886	11.9048	4.4091	4.56193	3.58237	3.19328	4.79372	8.61216	5.9376	8.43596	6.87761	24.1997	4.01774	7.22053	4.33301	3.52259	14.2122	18.984	6.33041	6.33041	5.95048	4.45737
TraesCS4D02G102200.1	10.8423	11.4334	27.8692	10.3145	8.81819	11.3531	11.2231	9.51054	9.69211	36.9143	14.7626	20.6878	48.3725	41.0795	28.4574	62.8059	70.3983	72.3637	3.61164	2.56645	4.19575	3.70281	3.94474	4.19427	2.86882	4.02029	2.98712	30.3186	35.7188	4.37416	4.61078	3.64547	4.57663	3.64698	19.4719	6.89714	76.7336	30.3095	268.652	7.18507	6.07695	4.02478	2.33307	67.861	304.034	31.4285	31.4285	32.3046	22.1168
TraesCS4D02G110900.1	9.6535	7.44431	16.2563	6.73588	5.55204	6.64666	11.3846	8.00498	10.2198	4.05648	2.66714	2.47245	4.58771	4.56835	3.62713	5.68483	7.41557	6.41702	4.67111	3.88017	4.70131	3.83189	2.35763	1.55144	2.7	3.1798	1.87198	8.10208	10.5466	7.04583	5.28159	5.45397	4.24476	4.99477	10.0698	6.33491	8.67832	8.5412	11.5947	6.84036	11.7964	7.20186	4.77442	13.78	9.63209	10.3573	10.3573	9.81313	9.24121
TraesCS4D02G115100.1	3.90912	4.54947	7.31098	3.71029	2.2267	2.71564	5.75172	4.4269	4.57902	2.23977	2.69952	1.6039	2.59553	2.1076	2.16642	2.29129	1.89217	1.68659	3.78738	3.45936	3.38549	2.92143	1.32005	2.29308	2.4501	3.80727	2.61322	5.59584	7.28211	4.05673	3.20335	3.59378	3.1203	3.98866	7.44046	6.36894	5.53783	4.58777	14.2375	2.49918	5.16965	3.39142	3.13282	6.38783	13.942	4.05935	4.05935	3.83609	2.66068
TraesCS4D02G119800.1	2.27501	2.16205	2.91814	1.58894	1.33156	1.07119	2.04109	1.77251	1.8138	1.1259	1.0685	0.840883	1.0998	1.19252	0.97299	0.679694	1.10191	1.47501	2.55956	1.94806	1.99247	1.97419	1.5442	1.7004	1.96957	2.6201	2.21686	3.64145	3.4054	2.42908	2.06779	1.42282	1.7276	2.20531	2.35649	2.28407	2.60492	2.41441	2.96888	1.04446	2.41682	1.54757	1.23767	2.95182	2.92483	1.64764	1.64764	1.73156	1.83446
TraesCS4D02G147300.1	1.42897	0	0.413695	0.089226	0	0.0946797	0.943237	2.6092e-07	4.43753	10.4417	1.70705	1.13498	3.58742	12.8405	0.67642	15.6789	0.99233	7.79921	0	3.7116	0	0	4.28309	3.0494	1.115	1.2112	2.34014	2.11968	0	0.459304	0.664942	0.382661	0.385738	0.954901	0	0	0	0.56949	0.388972	3.08858	1.60115	0.42755	0.262705	0	1.67465	0	0	3.66573	0.0989672
TraesCS4D02G147300.2	4.79258	3.33888	5.02136	2.66291	4.97231	2.5101	5.14121	2.61529	5.44578	21.4132	10.9559	8.97787	28.7627	14.883	19.9521	26.7348	33.5081	44.1847	7.6964	8.9575	9.31679	12.2915	4.33627	4.78168	9.65263	1.81787	6.20509	1.13478	1.47796	0.225416	0.661793	0.194938	0.407869	5.02267	0.944915	1.60673	4.45291	1.38556	1.09717	11.4607	1.35322	0.437696	1.79349	0.162911	0	17.0576	17.0576	20.6656	23.3393
TraesCS4D02G150100.1	0.0915331	0	0	0	0	0	0.11861	0	0	0	0	0	0	0.122631	0	0	0.170042	0	0	0.288054	0.116733	0	0	0	0	0	0	0.201215	0.381368	0	0	0	0.104743	0	0	0	0	0	0	0.0989135	0	0.0877837	0	0	0	0	0	0.178956	0
TraesCS4D02G150100.2	3.74034	3.40404	8.11987	2.28348	1.80069	2.19251	3.94732	2.29377	4.06222	2.01769	1.79053	0.925472	1.65712	1.81746	0.930683	0.832339	1.6393	1.25704	3.72644	2.87033	2.81443	3.42016	2.48057	2.06833	3.07381	2.72064	2.71016	9.54096	9.43008	5.26201	3.50377	3.04861	3.32801	4.73674	7.48273	6.12625	3.01578	6.65498	8.98997	3.38976	6.15184	4.21773	3.24714	8.25482	5.48399	5.86865	5.86865	4.79408	4.53006
TraesCS4D02G151400.1	6.70404	8.19746	11.8805	5.26939	3.65877	5.4179	9.73623	6.91188	8.97861	3.75993	4.74075	2.69153	5.4738	3.70341	3.59533	4.54737	5.56024	6.11776	7.49012	6.7506	7.37268	5.96262	3.23344	4.47118	4.25657	8.10753	4.50774	11.0632	13.1066	4.88893	5.13301	4.69157	5.66201	5.20311	12.392	8.12143	13.8346	7.37012	26.5671	4.31676	8.52071	5.73686	3.43076	12.767	22.0591	6.52358	6.52358	8.20637	6.74431
TraesCS4D02G151400.2	0	0	0	0	0	0	0	0	0.171241	0	0	0	0	0.263252	0	4.52828e-10	0	0	0	0	0	0	0	0	0	0.217101	0.229756	2.78159e-07	7.87906e-05	0	0	0	0.222802	0	0	0	0	0	0	0	0	0	0	1.35048e-05	0	0.0271891	0.0271891	0	0
TraesCS4D02G151900.1	28.2449	21.9318	60.2321	18.228	7.28474	10.2087	35.7412	15.0692	32.4255	12.1535	5.78211	3.56739	10.6134	9.82389	5.33822	10.6833	12.9851	14.0586	14.7696	14.0768	22.7153	15.2253	5.80663	4.30126	10.3456	13.6979	10.2194	35.7793	61.0591	21.2612	12.7815	12.2509	9.92547	15.3187	51.0041	26.0325	18.5247	37.0938	115.063	21.3844	47.4587	40.0396	12.5495	86.8913	110.629	26.9629	26.9629	35.9587	22.4392
TraesCS4D02G151900.2	0.843384	0.678606	0.656051	0	0.463523	0.414401	1.20502	0.420558	0.999218	0	0	0	0	0.199124	0	0	0	0	0.242429	0.303597	0.233539	0.858274	0.280044	0.141518	0.753834	0.189896	0.721458	1.75856	1.6591	0.448135	0.490163	0.3607	0.297941	0	1.30321	2.65084	0	2.29889	3.93163	0.672114	2.00673	0.972862	1.13944	1.23881	2.42245	0.155373	0.155373	0	0.481538
TraesCS4D02G156000.1	1.18465	1.41605	1.67522	1.22527	1.22438	1.23745	1.53639	1.27695	1.88466	0.775028	0.389632	0.133428	0.726324	1.03879	0.524598	0.469701	0.644479	0.935036	0.975951	1.30412	0.772533	1.40115	0.576119	1.29967	0.606547	1.44185	0.765152	2.5511	2.69569	2.07042	1.457	1.1182	0.751049	1.64291	2.07664	1.8765	2.95855	2.52982	2.93535	1.69979	1.34555	1.76485	0.975663	3.58031	3.77947	0.834207	0.834207	0.818216	1.10307
TraesCS4D02G164000.1	4.96315	3.6878	1.84532	3.08656	4.4451	4.27995	3.20316	3.1973	3.80334	0.380874	1.14972	0.952829	0.327796	0	1.57487	2.35788	1.80838	1.11334	3.94285	2.31403	1.83894	0.387071	0.269683	0.000176735	2.55181	2.76785	0.728343	7.51676	3.70083	2.3247	3.08457	2.40481	2.79871	5.93213	3.49028	5.97491	4.60915	4.68187	2.70843e-06	4.01889	4.03361	2.96003	1.26558	4.81933	13.4346	1.1835e-07	1.1835e-07	3.90248	0.948224
TraesCS4D02G164000.2	0	0	0	0	0	0	0	0	0	0	0	0	0	0.318309	0	0	0	0	0.515523	0	0	0	0	0.172628	0	0	0	0	0	0.542298	0	0	0	0	0	0	0	0.603541	0	0	0	0	0	0	1.831	0	0	0	0
TraesCS4D02G164000.3	5.36114	4.30331	10.676	4.92224	2.17521	3.95877	7.1815	5.089	5.93191	4.50324	3.80313	2.65534	2.94264	3.84681	2.30402	2.38804	2.60627	2.95848	2.57076	3.70637	3.99383	4.34846	3.21271	2.80329	2.91139	3.20402	3.58663	8.67562	9.96361	2.00996	3.6027	2.99921	4.07543	3.29338	8.53425	7.75743	6.42518	4.75385	18.5	2.7625	6.56365	3.15583	3.36247	11.0411	11.3347	10.5177	10.5177	5.97691	6.5953
TraesCS4D02G168200.1	1.305	1.05109	2.21169	1.48357	1.44066	1.29909	2.88139	1.25882	2.27425	2.95473	2.68811	1.70855	5.02102	2.93222	2.9356	6.20287	5.91526	7.4809	2.54459	2.32274	1.58842	2.50591	1.53836	2.03678	1.616	3.38009	1.1479	3.46184	2.8755	1.16727	3.08273	1.44253	2.19187	2.36108	2.27012	3.55692	3.56231	1.3677	2.14991	1.1705	1.85995	1.07227	0.948969	1.12179	4.34207	2.62614	2.62614	2.34913	2.61906
TraesCS4D02G184400.1	5.4931	3.43661	19.813	3.91332	5.65009	3.99187	8.18581	1.3894	6.7834	3.12671	2.24699	1.39391	3.53455	3.35725	3.33416	1.9532	2.60162	2.78199	7.63036	11.6441	5.7862	17.5811	1.64539	5.37204	6.20077	7.68782	6.10125	8.71858	13.2583	7.23416	2.12131	2.47638	1.77875	3.59941	10.5477	5.63338	1.70926	6.66556	13.4448	16.9773	8.12089	4.18059	2.53135	12.4916	7.05381	4.61522	4.61522	6.10015	4.52417
TraesCS4D02G187200.1	0.426003	0.618847	0.934628	0.607222	0.260234	0.365608	0.530203	0.369481	0.565547	0.0657138	0	0	0.100255	0.112834	0	0.0699109	0.163673	0.124449	0.685991	0.544913	0.399991	0.152597	0	0.489331	0.311709	0.438731	0.129625	1.48162	1.69221	0.581306	0.37107	0.378642	0.239891	1.13126	2.11384	1.30386	1.43473	0.833564	8.21116	0.347451	0.341861	0.33876	0.27615	2.94325	8.44346	0.370354	0.370354	0.332104	0.315144
TraesCS4D02G191500.1	7.52016	8.69324	9.03837	8.68851	9.61594	12.2194	5.76543	7.39887	6.48635	2.88263	3.82844	1.70524	3.11667	3.44733	2.31426	2.73373	4.59078	2.95006	7.1996	5.04208	8.37513	5.63547	5.66917	6.09992	4.71449	4.00038	6.07305	6.44451	5.86743	4.55727	4.20822	5.29648	7.56298	5.39682	4.74329	4.15139	9.28159	9.47599	14.2732	11.2968	7.15294	7.67677	2.86474	22.4563	16.335	6.53717	6.53717	6.12619	7.98227
TraesCS4D02G198500.1	21.4831	13.3735	36.4428	14.3473	9.15447	13.3432	22.6401	11.4543	25.6507	14.7658	8.84624	7.3838	12.7698	12.332	10.5954	14.3901	16.7049	18.7146	26.0279	21.8904	23.5162	24.9895	14.0674	13.7913	19.4636	24.5379	19.0449	39.693	43.1718	24.76	18.3169	16.827	18.0346	29.2091	48.7165	40.71	16.4367	32.2043	30.0542	38.5765	52.3595	45.5373	30.2958	49.177	33.2421	21.0029	21.0029	28.8592	23.6839
TraesCS4D02G203800.1	8.32169	1.01362	30.9055	2.2197	2.05736	0.568825	15.8042	2.13494	6.54628	68.9657	32.699	39.5425	91.1833	134.327	114.477	73.7679	35.4972	60.1119	56.6761	44.4839	15.5114	43.7995	6.82923	4.8585	10.4257	14.7763	7.94696	102.546	30.8799	27.7728	17.8736	13.0031	13.399	48.6088	26.0033	33.9816	16.035	48.0645	14.6412	15.9408	4.42273	16.1293	6.75937	7.89186	9.66369	31.0041	31.0041	45.6373	91.7128
TraesCS4D02G207500.1	129.478	174.011	70.6189	59.8938	30.2297	34.3234	21.2478	29.4698	61.8067	7.39446	5.23299	4.28563	8.09695	6.88643	5.06671	24.4006	19.4001	17.2186	16.8482	14.198	30.9598	17.1163	20.3298	16.9667	16.441	21.5266	19.0233	27.5027	55.6305	15.1315	13.3897	15.3923	13.9211	11.2887	27.0206	15.3207	21.9465	30.2968	46.3786	41.7181	38.3809	37.9083	13.6469	42.0981	32.7946	13.2855	13.2855	15.0349	12.2615
TraesCS4D02G208300.1	1.18675	1.02077	1.8272	0.963562	1.13558	1.27369	0.906725	0.250288	1.31086	2.91741	2.49817	1.33448	6.3021	4.99553	3.73015	2.6061	4.15212	5.64038	4.95413	4.20587	3.44918	8.04327	4.93037	5.8582	3.36585	2.60292	2.63093	8.85737	6.15329	4.75526	6.75639	6.34304	6.40224	5.10321	3.90192	4.60146	6.88031	5.99806	13.0198	4.08645	12.228	7.88112	4.07371	4.24827	15.3649	3.40791	3.40791	4.93328	3.46907
TraesCS4D02G209000.1	0.555707	0.204632	0.938391	0.222468	0.221391	0.626302	0.525319	0.712754	0.752907	3.15114	3.42623	3.57135	3.90654	4.13078	4.50046	2.3505	1.7813	2.8012	0.732556	0.700148	0.456509	0.642621	0.449139	0.432834	0.354705	0.613155	0.446877	1.60228	2.41559	0.86153	1.43573	3.06414	1.09845	0.925122	2.16703	1.50764	0.698332	2.13584	1.59452	1.90756	2.44093	3.41242	0.83392	3.59545	0.880632	1.60018	1.60018	2.02104	2.70314
TraesCS4D02G209200.2	0.796792	0	1.36964	0.325192	0.376824	1.2774	0	0	1.76763	2.96882	0	0.557846	0.582724	0.208535	1.61452	1.36437	2.43894	1.90616	0.860307	0.597427	0.311469	0	0.840324	0	0	0	0	1.41211	0.359602	0.765521	0	0.736209	0.94445	0.161668	1.28521	0.449211	1.1316	1.72733	0	0.250931	0.248014	0.284178	0	0	0	2.33817	2.33817	0.435322	3.10751
TraesCS4D02G209200.3	5.71011	6.13563	6.96714	5.08751	4.51186	4.21914	7.82106	5.80543	4.37989	24.0425	28.1793	24.6659	28.5015	36.2974	37.4243	36.8037	20.7876	23.6414	5.11338	4.05333	2.42957	5.44853	2.62911	3.53866	3.72766	2.73047	1.82005	4.31388	3.96765	3.22046	5.446	4.36719	2.59873	3.96677	1.21096	3.62689	5.84236	8.10372	7.99327	3.84422	2.65479	3.42223	2.76981	2.24351	10.1969	16.1869	16.1869	13.998	21.1935
TraesCS4D02G209200.1	0	0	0	0	0	0	0	0.0996762	0	0.346575	0.475974	0	0.281779	1.49886	0.541453	0	0.383068	0.326185	0	0	0	0	0	0	0	0	0	0.424467	0	0	0.199048	0.228464	0	0.28388	0	0	0	0	0	0	0	0	0	0	0	0.229634	0.229634	0.187438	0
TraesCS4D02G217600.1	2.12696	1.88498	1.37252	5.56205	6.20098	8.33827	3.35203	4.02268	4.60217	0.0883731	0.533484	0.104594	0.762969	0.611749	0.441489	0.282551	1.09131	0.293449	0.802647	1.38809	0.760814	0.575798	1.91333	3.10888	1.41703	2.13702	1.14632	2.71517	8.21452	4.32906	2.00338	6.37697	5.35625	1.2795	6.30818	1.9479	0.648246	6.13504	3.68383	11.4295	8.10039	6.33628	3.29621	10.1664	3.56058	0	0	1.49706	0.882623
TraesCS4D02G220500.1	1.35488	0.898466	9.33115	0.143301	0.824672	0.627642	2.65517	0.456274	6.27759	33.3369	8.26581	12.6907	11.9506	6.25995	3.1291	8.36497	8.12849	15.1299	1.21937	5.08898	1.65211	3.70707	1.37787	0.973738	4.26863	2.0371	5.07775	2.94245	7.4591	2.92676	1.68095	1.54379	3.69747	2.0606	3.23071	1.67991	11.4033	5.09683	30.8759	0.570417	8.83255	7.47633	5.20185	9.82594	29.6181	6.09506	6.09506	4.43831	5.10866
TraesCS4D02G226800.1	2.78467	3.10493	4.27699	1.82859	2.80397	2.72473	2.23421	2.09748	3.14375	1.20454	1.12162	1.03635	1.0942	1.64479	0.863905	0.733326	0.998274	1.42489	2.62912	2.65464	4.09744	3.68053	2.92429	3.31979	2.68142	4.35593	3.21472	2.25572	4.94687	2.5895	1.93522	1.5839	2.26742	1.70135	3.37081	0.986365	1.8238	3.26843	2.85367	4.02696	3.28907	2.4691	2.1029	5.37686	2.81374	2.76958	2.76958	2.58397	2.87277
TraesCS4D02G228900.1	9.87189	9.28018	12.8718	4.87166	3.30028	5.38871	9.47428	6.56653	10.4151	20.3758	21.3792	14.2314	20.2953	23.2468	17.41	25.5974	27.4313	33.1852	6.05516	6.10578	6.01882	5.49993	5.69069	5.35751	7.02736	7.34179	5.82367	14.7689	19.4318	12.1269	6.45768	6.58911	6.08781	14.9659	18.3319	13.3434	10.6585	12.5556	25.4791	5.65521	12.5674	9.71455	11.0122	25.4072	20.374	18.7525	18.7525	24.5515	19.8831
TraesCS4D02G229100.1	0	0	0.0394433	3.98761e-10	0	0	0	0	5.03986e-05	0	0	0.221828	0	0	0	0	0.392644	0	2.952e-09	0	0	3.88496e-10	0.155568	0	0	0.283318	0.0480968	0	0.000640778	7.11916e-09	1.34618e-06	0	0	0.108859	0	0.176791	0	0.359855	0.31579	0	0	0.139206	0	0	0	0.916947	0.916947	0.313374	0.549356
TraesCS4D02G229100.2	0.147568	0.119427	0.0104636	0.100796	0	0.105781	0.462653	0	0.0821411	1.71479	1.17118	1.85161	1.51599	1.80135	1.21513	1.87111	1.69308	1.41186	0.0830794	0.176829	0.409679	0.0638252	0.0501987	0.317376	0	1.53006e-07	0.015543	0.0857474	0.288518	0.340499	0.262894	0.447696	0.354248	0.0358309	0.074843	0.055226	1.68519	0.341855	0	0	0.0739851	0.0493993	0.154227	0.323277	0.786975	8.56531	8.56531	10.2918	4.21241
TraesCS4D02G229100.3	0.152545	0.370416	0.539655	0.360772	0.302479	0.967935	0.147356	0.502981	0	0.235645	0	0.018262	0.0275626	0.413811	0.398303	0.354418	0.68884	0.712125	0.413433	0.15798	0.296991	0	0	0.000203906	0.195972	0	0.0829559	0.581227	0	0	0.0567015	0.255654	0.138155	0	0.106953	0	0	0.0430081	0	0	0.325479	0.141599	0.314986	0.660083	2.36705	0.861924	0.861924	0	1.05221
TraesCS4D02G229100.4	0	0	0	0.0872742	0	0	0	0	0.200623	0.250761	0.147148	0	0	0	0	0	0	0	0	0	0	0.160184	0	0	0	0	0	0	0.15674	0	0	0	0	0.0498964	0	0	0	0	1.72944	0.0365627	0	0	0	0	0	0	0	0	0
TraesCS4D02G236600.1	1.81323	1.7149	3.39265	1.14534	1.4125	1.63707	1.40609	0.749407	1.57639	4.39383	3.65164	3.52428	3.89521	4.95517	3.943	3.90327	5.90151	5.74995	2.30093	2.85967	2.21238	2.88833	2.50399	2.96622	3.97909	3.61072	3.48347	3.78309	7.75434	4.25573	3.44768	3.19099	4.09172	3.18371	5.25286	4.30457	5.4868	5.64218	7.66434	5.15525	6.6783	4.74068	3.68427	8.43897	6.90125	4.54532	4.54532	4.15296	5.21655
TraesCS4D02G241500.1	0	0	0	0	0	0	0	0	0	0	0	0	0	0	0.0610217	0	0.0791237	0.152518	0.158613	0	0	0	0	0	0	0.100268	0	0.437224	0.337464	0	0.805732	0.25203	0.49965	0.119145	0.151791	0	0	0	0.910836	0.91043	0	0	0	0.512925	0.534862	0.0665167	0.0665167	3.69426e-05	0
TraesCS4D02G241500.2	0.141609	0.216886	0.190659	1.95028	2.88604	3.73184	1.22124	2.69619	0.339161	0.524235	2.82474	1.63809	0.125091	0	0.135235	0.253371	0	0.158642	0.360743	0.400943	0.517957	0.553142	1.14408	4.41959	1.08272	0.929656	0.569474	0.186616	0.180418	0.630873	1.30545	1.66604	0.402252	0.450509	0	0.164649	0.446715	0.684783	0	1.20583	1.52535	0.890469	0.304969	0.214099	0	0	0	0.119487	1.27554
TraesCS4D02G249700.1	2.15979	2.81144	2.08492	3.07541	3.92465	4.52965	4.6406	4.20819	2.09817	1.06683	0.62657	0.473375	1.41537	1.21306	0.996282	1.11285	1.59501	1.65811	1.47512	1.00108	1.17418	0.696005	0.77691	1.17122	0.84977	1.20586	0.888755	1.43528	2.04654	1.52051	1.17233	1.1075	1.23204	1.04775	2.04105	1.51714	0	1.96742	7.6956	0.874326	1.31941	1.07903	3.20907e-05	2.41689	7.30019	1.96837	1.96837	2.11151	1.87903
TraesCS4D02G249700.2	0	0.286366	0	0	0	0	0	0	0	0	0	0	0	0	0	0	0	0	0	0	0	0	0.317793	0	0	0	0	0	0	0	0	0	0	0	2.21223e-06	4.84331e-06	1.9052	0.000496713	0	0	0	0	0.654387	0	0	0	0	0	0
TraesCS4D02G261900.1	8.90229	7.58369	12.6509	9.35265	9.16517	10.2126	11.3701	11.6792	9.01918	25.1444	16.9448	13.0259	32.6616	37.8175	26.5554	36.1009	42.061	39.874	7.37855	4.55798	5.85146	5.7746	6.26167	6.54875	6.64781	8.00446	6.15152	9.2552	5.26811	5.6406	9.37125	7.76198	9.35858	9.63392	5.91114	9.64706	8.56174	5.18802	3.90988	8.59756	8.38138	6.38578	6.93857	2.18894	3.26077	24.3323	24.3323	23.1304	22.612
TraesCS4D02G268800.2	0	0	0	0	0	0	0	0	0	0.309613	0	0.109801	0.239205	0	0	0.37112	0	0	0	0	0	0	0	0	0	0	0.537269	0	0	0	0	2.98456e-06	0	0	0	0.179136	0	0	0	0	1.14444e-09	0	0	0	0	0	0	0	0
TraesCS4D02G268800.1	0.819735	0.682362	1.91105	0.478626	0.0242718	0.0136676	1.00712	0.330036	0.769043	0	0.0069616	0	0.0062364	0.271759	0.0162151	0.210489	0.637058	0.0214907	0.821104	0.755223	0.936559	1.06355	0.484609	0.0164613	0.0276853	0.509036	0.394417	2.1299	1.89248	0.568522	0.826162	0.576327	0.403933	0.573875	0.0554461	0.0396565	1.63426	0.652671	2.62536	0.186495	1.02063	0.614369	0.558122	1.58339	2.42973	0.919244	0.919244	1.04052	0.826157
TraesCS4D02G268800.3	0	0	0	0	0.32784	0.196006	0	0	0	0	0.139144	0	0.125126	0	0.276341	0	0	0.464884	0	0	0	0	0	0.199476	0.408433	0	6.77066e-10	0	0	0	0	0	0.274527	0	0.902687	0.647947	0	0	0	0	0	0	0	0	0	0	0	0	0
TraesCS4D02G268800.4	0	0.40589	0.590108	0.539112	0.191301	0.979534	0.756478	0.673631	1.24006	0.410997	0.166979	0.0500129	0.223285	0.0077442	0.0809904	7.01411e-10	0.0175002	0.714186	0	0.58076	0.450212	0	0	0.498888	0.567981	0.322747	0	0.465444	1.418	0.749817	0.317307	0.22881	0.121901	0.627813	0.691039	0.902938	0.113323	0.946125	1.04454	1.0071	1.21781	0.451722	0.308392	0.741538	4.1329	0.16416	0.16416	0.143979	0.0402414
TraesCS4D02G272500.1	2.5557	1.8089	7.62133	2.1414	1.52026	2.55658	4.13569	1.39058	3.99467	1.19067	0.88482	0.520502	0.739178	1.01066	0.5791	0.423497	0.856631	1.09757	3.73265	3.13023	3.04276	3.7172	2.44189	2.14421	3.00983	4.55133	2.97023	5.94821	6.73085	2.9644	1.77609	2.16954	2.02463	2.11797	6.39765	2.94349	15.5309	4.52826	43.1057	5.53242	5.46653	3.43461	1.87252	9.72118	40.0545	3.18652	3.18652	2.4877	2.24549
TraesCS4D02G275100.1	0.930348	1.07132	1.3942	0.813551	0.517397	0.715867	0.996894	0.616266	0.803374	0.648297	0.367586	0.370296	0.275937	0.3057	0.363486	0.207305	0.359594	0.286745	0.910427	0.837768	0.763764	1.05948	0.722926	0.840485	0.580277	0.843932	0.922781	1.73885	1.71661	0.823219	0.695226	0.977059	1.02854	1.39104	1.0231	1.08769	1.29449	0.803769	3.09037	1.0278	1.05927	1.31019	0.857026	1.26258	2.15405	0.753218	0.753218	0.795683	0.516853
TraesCS4D02G277000.1	1.71097	1.53969	3.95452	1.79185	1.82264	1.28488	2.55629	1.90779	4.36261	5.4569	3.39692	4.15262	9.11618	8.30113	5.95227	9.91632	11.0942	11.7132	3.51501	4.94749	4.10934	5.22757	4.48651	4.64464	4.56931	4.35506	4.00531	6.81069	6.40128	4.77884	6.82903	4.80311	4.96855	5.4099	4.03484	8.6186	3.27138	4.77435	6.01915	8.70113	4.98741	6.2091	4.7986	2.73983	11.2388	6.10474	6.10474	6.04358	8.00795
TraesCS4D02G285600.1	118.407	104.825	158.707	81.8226	63.5531	90.4411	94.016	88.6853	100.588	70.6914	42.1589	42.9937	79.2444	85.0712	76.1869	75.8346	87.8256	81.9243	21.386	15.9752	19.3307	23.5393	18.2592	17.5933	20.4257	17.8942	20.2926	29.5214	32.8352	24.9298	19.2459	19.7218	25.5972	23.7538	26.2418	28.2433	22.6135	41.4981	37.2917	35.3467	28.958	26.1108	23.8517	54.1616	43.0258	78.3392	78.3392	98.98	88.2117
TraesCS4D02G292600.1	1.31935	1.44835	1.10009	1.09272	1.01685	1.29778	2.74101	1.33514	0.915777	0.488774	0.243058	0.138756	0.924324	0.656332	0.575383	0.850267	0.397293	0.583486	1.23297	0.579508	0.58939	1.16948	1.79964	2.13513	1.89205	2.03664	1.40732	1.2634	0.443964	0.642812	2.46697	0.78779	1.37273	0.991456	1.19743	1.45897	2.63865	1.04771	4.61086	1.5926	0.622466	0.349522	0.497778	0.805609	5.03705	0.370689	0.370689	0.767023	0.474918
TraesCS4D02G303200.1	10.812	9.86668	5.88336	6.15402	6.77552	5.15691	4.67731	8.77175	2.91291	1.47639	0.496889	0.976921	2.18107	2.22594	1.29674	1.3243	2.7884	4.80335	0.743086	0.892519	1.71176	0.669929	0.817815	1.28669	1.47649	1.34696	0.852399	0.88213	1.61357	0.317922	0.465019	0.136246	0.212682	0.391291	0.751196	2.33982	1.2104	0.555154	4.2898	0.345391	0.317537	0	0.619433	2.74518	10.4206	2.05918	2.05918	3.42083	2.0419
TraesCS4D02G303800.1	0	0	0	0.230504	0	0	0	0	0	0	0	0	0	0	0.150832	0	0	0.528061	0.346364	0	0.256617	0	0	0.188384	0	0.535872	0.281283	0	0.783931	0.698037	0.872697	1.12609	0	0	0.568721	0.214709	0	0	1.90019	0	1.32257	1.36301	0	0	0	0.599503	0.599503	0.846998	0
TraesCS4D02G303800.2	10.5209	11.1105	13.8881	11.2593	7.89391	11.8106	6.47302	8.83114	9.10463	4.96777	4.25851	1.9008	5.11245	5.91946	3.7558	3.57631	2.05797	4.25226	8.10021	8.00728	9.90309	10.215	7.87571	5.82256	7.89932	8.05599	7.6653	9.50352	10.984	8.55309	9.07155	7.86277	10.1677	13.1396	15.6391	16.6874	8.50718	11.7941	4.77505	6.695	17.6707	19.2021	15.3891	15.2688	5.59624	10.1354	10.1354	7.06137	9.72043
TraesCS4D02G308800.1	140.408	123.08	259.498	88.9447	65.3649	90.9565	124.147	82.2046	163.591	420.847	233.273	320.148	382.671	398.663	315.436	297.519	371.609	368.849	56.0007	51.0699	58.3942	56.7438	61.0991	66.5888	52.6394	43.1831	45.5964	53.3804	92.7108	37.6664	53.0784	46.3362	47.3506	54.1988	54.1476	42.9167	110.781	51.7132	214.69	45.7688	42.7371	33.9585	41.297	152.291	179.103	285.174	285.174	430.842	241.773
TraesCS4D02G309300.1	46.3049	55.2283	52.7747	50.1627	49.3612	55.3665	50.421	61.5941	38.763	27.9896	19.4389	15.2613	25.5741	26.0451	27.94	29.1312	25.103	22.5301	37.6553	35.4773	43.6697	39.2668	41.9539	37.9499	31.0052	37.3552	38.4804	20.0033	20.3972	19.3964	24.8368	30.7082	34.3314	29.2217	22.5882	23.1403	19.1505	36.0274	5.11035	66.1261	39.2511	39.3707	28.9595	10.434	1.32195	37.7951	37.7951	54.0647	46.7366
TraesCS4D02G339000.1	1.04541	0.806082	1.35438	0.607071	0.666574	0.779081	1.12199	0.724529	1.00751	1.59208	0.00105857	0.60583	1.97396	1.458	1.47315	2.22087	4.19983	3.1441	0.526457	0.291238	0.40078	0.457144	0.185572	0.000685447	0.101217	0.472147	0	0.409199	2.326	0.995366	0.360661	0.616901	0.17638	0.406032	1.43628	0.50725	3.04526	1.07587	8.54425	0.154537	2.16629	0.933745	1.18957	2.89784	7.41454	1.80555	1.80555	0.434843	1.18465
TraesCS4D02G339000.2	0.227641	0.635187	0.882675	0.178753	0.0901751	0.0717808	0.946426	0.133137	0.565729	0.558041	1.9009	0.848111	1.11669	0.712744	0.753486	2.04092	1.23106	4.79357	0.202734	0.162522	0.317977	0	0.482748	1.00171	0.199703	0.501134	0.408373	0.209399	0.419843	0	0.621078	0.907468	0.677047	0.232501	0.68334	0.686354	0	0.60316	0.126711	0.0471471	1.13256	0.453313	0.597028	0.664331	3.73217	3.70069e-10	3.70069e-10	1.16339	0.148443
TraesCS4D02G339000.3	0	1.00306e-08	0	0	0	0	0	0	0	1.28029	0.0347217	0.547462	2.03593	1.02239	0.420733	2.46104	3.9847	1.34712	0.262719	0.366863	0.265298	0.376654	1.70031e-08	9.37428e-09	0.627276	0.167309	0.439838	0.444055	1.75348	0.829758	0.0115842	2.80139e-09	6.65936e-08	0.226624	0.502759	0	1.83153	2.14763e-09	8.0163	0.294831	0.281221	5.09796e-05	0	2.12223	0	1.36236	1.36236	0.752191	0.894362
TraesCS4D02G347100.1	3.70361	5.00154	3.08866	4.51636	5.02924	6.25035	3.40208	4.77187	1.76216	0.723641	1.47111	0.702634	0.911306	0.874203	0.912658	0.472123	0.571941	0.533956	2.35329	3.93161	3.63715	3.48097	3.79246	5.81295	2.12953	2.3767	3.9659	0.676454	0.792513	0.791178	2.03694	2.80403	2.55317	0.753764	0.671847	0.667046	3.28172	1.61033	7.7126	5.14686	1.53624	1.44941	0.703562	2.19078	5.41874	3.24401	3.24401	1.98004	2.34168
TraesCS4D02G349100.1	3.28157	2.93889	6.18954	2.9893	2.54331	2.43965	4.02027	2.41942	2.97898	1.91461	2.01051	1.25841	2.30936	2.54254	2.14258	1.81821	2.53441	2.20143	3.0949	2.90783	2.28744	2.70693	1.38472	1.62458	2.54414	1.98047	2.49838	4.90025	6.65867	4.15701	3.37668	2.34754	1.42448	4.22828	5.83671	4.41201	6.6909	5.15703	9.46545	2.18469	3.48362	3.89981	3.19695	7.10608	8.79754	3.4931	3.4931	4.43513	4.71906
TraesCS4D02G362900.1	3.14544	2.80164	8.90634	2.71593	3.06576	2.83432	4.36423	2.1044	4.97142	2.19611	1.57338	1.04062	2.35778	2.30652	1.57085	2.46676	2.84777	2.49253	2.62581	2.0512	1.69001	1.68858	0.866932	1.3621	2.20147	2.06685	1.37582	3.83734	4.52556	2.43889	2.45944	1.73543	2.15809	2.79967	3.44273	4.49848	3.58743	1.42303	6.22649	4.96709	3.15064	1.2768	2.10252	5.41239	10.4967	2.64717	2.64717	2.59022	1.91774
TraesCS5A02G044200.1	5.30647	3.82983	8.28468	1.75201	2.45695	0.534797	7.1179	1.42348	7.17683	22.5174	11.8478	5.72573	28.4121	20.4727	16.4276	24.1458	29.1156	50.7487	10.4183	18.4596	13.069	15.1788	4.58147	3.51021	6.64157	3.63211	5.91787	2.20533	0	0	0	0	0	0.193255	0.208885	0.333526	0	0.803637	0	5.14216	0	0.194758	0	0	0	13.5722	13.5722	8.4213	15.7727
TraesCS5A02G053600.1	2.33832	2.08605	6.58199	2.4133	1.8784	2.02345	3.96401	1.3617	3.38125	14.9178	15.3786	11.4321	12.0392	22.9364	18.0493	5.50888	15.4239	6.80388	3.9919	2.31226	2.3637	3.02561	1.47962	2.1737	1.17675	1.73652	1.85856	13.2417	8.83058	5.16548	3.1487	2.85184	3.6025	2.92982	4.16364	5.05083	30.9433	12.2496	71.9341	4.16338	3.28638	3.21897	1.0151	16.8681	74.3776	22.7166	22.7166	14.7223	24.9543
TraesCS5A02G064600.1	1.54014	1.93128	3.81064	1.24382	0.797332	1.79623	2.00469	1.08799	2.04912	0.758789	0.138409	0.474476	0.796859	0.64796	0.514903	0.591774	0.848617	0.609903	0.99322	1.1608	1.59033	1.81847	1.59419	0.836368	0.670634	1.9334	1.10836	1.60002	1.17713	1.08219	0.603742	0.354376	0.831326	1.38345	0.854608	1.09187	0.316019	1.14158	2.48187	2.87862	1.33868	0.597036	0.808998	1.48512	1.33906	0.894319	0.894319	0.804404	1.40115
TraesCS5A02G079100.1	0.559851	0.485277	0.26924	0.409805	1.5755	1.60878	0.426144	0.819874	0.400391	0	0	0	0.0916981	0	0	0	0.0763107	0.191583	0.083513	0	0.300999	0	0.218726	0.190007	0.343802	0.0800327	0.145739	0	0.190852	0	0.338707	1.17612	0.306348	0.100428	0.084067	0.0823177	0.75709	0.633567	0	0.156045	0.181307	0.172121	0	0.13771	0.257936	0	0	0	0.184215
TraesCS5A02G094600.1	1.8933	0.568378	3.70307	1.40109	1.674	0.498954	4.14672	0.769126	2.60372	22.6283	5.56829	4.84142	21.4195	12.7621	14.4305	17.4662	19.0542	29.986	10.0928	12.0698	8.03969	11.9451	6.4612	5.42421	8.83311	7.30954	8.52598	1.8455	0	0.100292	0.195416	0.257329	0	0.980087	0.104787	0	1.21547	0.695832	0	10.9335	0.100139	0	0.233253	0	0	7.3092	7.3092	8.02977	11.1171
TraesCS5A02G094700.1	0.248835	0	0	0	0	0	0	0	0.265345	5.006	1.30684	1.99613	3.96636	2.29984	2.07802	5.21467	7.75371	11.084	0	0	0.521396	0	0	0	1.18377	2.26539	0.356269	0	0	0.175481	0	0	0	0	0	0.0776865	0	0	0	1.99149	0	0	0	0	0	0.475635	0.475635	1.90303	2.72572
TraesCS5A02G100300.1	8.48185	9.10767	12.8458	6.78344	3.98709	5.61555	13.0951	6.11495	10.7937	4.28495	5.18853	1.62122	2.52649	3.30694	2.92576	3.27043	3.23327	3.89159	4.16266	3.45678	8.00109	4.42838	2.73344	4.11737	5.08636	6.29129	4.81187	6.97475	13.1924	3.31939	3.11887	4.72361	3.23129	3.02649	5.82393	4.84699	8.29906	12.3634	22.5721	3.62728	12.2693	7.9488	3.99405	14.3339	21.802	13.355	13.355	10.7052	11.6308
TraesCS5A02G105800.1	44.9469	28.8675	110.078	27.3583	27.779	33.9544	59.0998	22.3494	64.2105	29.6411	15.2784	10.9285	31.6217	30.7657	23.6919	28.1072	29.2771	40.961	35.1897	47.8099	33.8339	58.7303	19.3386	20.4629	40.6402	53.922	45.316	60.4309	107.2	58.9586	20.9491	25.8524	25.2732	37.5811	90.1936	61.7331	45.4588	67.9835	77.049	91.4914	72.0972	76.012	41.4413	111.883	113.372	36.969	36.969	54.3567	39.1056
TraesCS5A02G107500.1	3.63333	5.37899	7.67094	4.18982	2.36057	4.87477	5.8376	4.00099	3.68704	2.01472	2.38888	1.40574	1.37919	2.46738	2.27737	0.923902	1.13953	1.4141	2.59296	1.9409	1.8259	3.72739	2.73952	2.4899	2.74574	2.50799	3.08716	5.72928	6.06038	3.73769	4.32966	2.9303	3.33268	4.04977	7.64382	5.35433	2.51697	5.72129	2.36693	4.71143	5.56954	3.47026	4.1699	6.32953	5.78983	2.51614	2.51614	3.43508	3.34429
TraesCS5A02G112000.1	0.120118	0	0.0809078	0.657734	0.289502	0.334324	0.810243	0.158389	1.24555	2.52956	0.550448	0.826607	3.50041	4.81872	1.12594	1.73854	3.82031	4.3596	0.1416	0.643441	0.265843	0.751776	0.295785	0.510095	0.310124	0.647896	0.588155	1.81452	1.85126	1.19222	0.306758	0.456448	0.738956	0.470861	0.637681	0.690038	8.13143	2.14129	7.31303	1.94411	0.938164	1.08959	0.519809	4.50971	10.2564	2.53172	2.53172	3.80063	2.26959
TraesCS5A02G112300.1	0.481293	0	0.334357	0	0	0	0.584656	0	0.833495	0.419077	0	0	0	0	0	0	0	0	0.71927	0.189988	0	0.227604	0	0	0.250219	0	0.214113	0	2.12304	0.571238	0.912393	0.237736	0	0	1.22928	0.49386	0	0.309971	0	0	0.722712	0.516988	0.200571	3.59352	2.52912	0	0	0.251099	0.603163
TraesCS5A02G112300.2	5.19863	6.20825	8.76559	5.38311	4.77117	4.74429	6.64969	6.21184	7.40307	3.64201	2.18898	1.96946	2.34318	3.60073	3.19996	2.69503	2.57582	2.3533	4.09367	3.43087	3.46267	4.03582	2.93702	4.76053	4.33837	3.96837	3.69446	11.7577	16.0731	8.13392	5.36532	3.75783	6.06568	8.94936	12.0283	10.4497	8.43045	12.5285	16.6329	6.33058	9.39902	7.9889	5.96591	19.9914	14.204	5.13405	5.13405	6.61193	7.92395
TraesCS5A02G114500.1	0.0738698	0.0225938	0.137618	0.127457	0.0995239	0.121373	0	0.0849132	0.0268403	0.373374	0.220646	0.309725	0.904407	0.606325	0.298891	0.708684	1.23631	1.30077	0	0.0380404	0.0297571	0	0.0745765	0	0	0	0	0.107688	0.0470616	0	0.123428	0.0435463	0.0454824	0.0387725	0.0537715	0.0215631	0.623562	0.0392398	1.28234	0	0.0252439	0	0.0199625	0.218612	1.22345	0.750501	0.750501	0.467716	0.395113
TraesCS5A02G125200.1	0.78081	0.797723	1.21407	0.360988	0.613888	0.576362	1.15295	0.400675	0.437981	2.20058	1.67808	1.27093	2.83143	3.04259	2.37575	1.94192	2.96975	4.42976	0.655124	0.523485	0.710353	0.793526	0	0.352451	0.628057	0.205983	0	1.42882	1.44175	0.99327	0.714809	0.481429	0.416395	0.838232	0.646716	1.02941	1.43968	0.82558	3.44317	0.509838	0.378193	0.288987	0.375261	1.39594	5.03587	2.48787	2.48787	2.58198	2.16767
TraesCS5A02G125200.2	0	0	0	0	0	0	0.0147953	0	0	0	0	0	0	0	0	0	0	0	0.00282153	0	0	0	0.376013	0	0	0	0	0	0	0.0663827	0	0	0	0	0	0.0386709	0	0	0	0	0	0	0	0	0	0	0	0	0
TraesCS5A02G125200.3	0	0	0	0	0	0	0	0	0.169183	0	0	0	0	0	0	0.469699	0	0	0.155733	0	0	0	0	0	0	0	0.329693	4.16859e-07	0	4.96117e-09	0	0	0	0	0.180856	0	0	0	0	0	0.499132	0	0	0	0	0	0	0	0
TraesCS5A02G143600.1	0	0	0	0	0.824402	0.000264616	0	0	0	0	0	0	0	0	0	0	0	0	0	0	0	0	0	0	0	0	0	0	0	0	0	0	0	0	0	0	0	8.64891e-09	0	0	0	0	0	0	0.00117028	0	0	0	0
TraesCS5A02G143600.2	0	0	0	0	0	0	0	0.18962	0	0	0	0	0	0	0	0	0	0	0	0	0	0	0	0	0	0	0	0	0	0	0	0	0	0	0	0	0	0	0	9.87089e-09	0	0	4.32285e-10	0	0	0	0	0	0
TraesCS5A02G143600.3	0	0	0	0	0	0	0	0	0	0.912624	0	0	0	0	0	0	0	0	0	0	0	0	0	0	0	0	0	0	0	0	0	0	0	0	0	0	0	0	0	0	0	0	0	0	0	0	0	0	0
TraesCS5A02G143600.4	4.63196	5.82887	10.363	4.25559	2.87443	3.75917	9.38952	4.21939	6.32139	11.102	6.90534	6.08424	13.2622	12.5518	9.78773	13.2044	16.0891	17.329	5.45917	6.54791	4.76159	4.8868	3.38275	6.12358	5.25555	5.04383	4.76551	13.9818	12.0966	5.28538	6.1252	5.0143	3.94266	5.95733	10.4507	6.18598	9.76656	6.79879	18.2239	4.61621	6.00028	4.63712	3.31619	9.42244	16.0321	15.0511	15.0511	16.7947	15.1709
TraesCS5A02G143600.5	0.337569	0	0.561356	0.292174	0	0	0	0	0.306706	0.851156	2.32898	0.519657	1.56715	0.649128	0	2.5819	2.13325	2.68178	1.01644	0	0	0.549319	0.562453	0	0	0.987116	0.352885	0.882543	0.791476	0	0	0.301274	1.11058	0	0	0	0	0.546171	2.4478	3.19733e-08	0.532916	0	1.1277e-09	0.548971	1.11771	0.663247	0.663247	1.89214	0.604366
TraesCS5A02G150800.1	0.426037	0.763583	0.264649	0.342814	0	0.234464	1.38349	0.415874	0.791018	1.20514	0.427768	1.2156	2.82838	2.24887	1.47488	0.831216	1.87064	0.87619	0.743044	0.688768	0.588098	0	0	0	0.144239	0	0	0.502145	0.547993	0.305921	0.440287	0.278916	0.292826	0.528193	0.615157	0.99499	0	0.252117	3.39778	0.382629	0.330347	0	0.50527	0.589743	4.9149	0.835137	0.835137	1.71987	1.1675
TraesCS5A02G150800.2	8.11519	7.62794	12.5105	7.87775	7.57965	6.29461	8.05291	8.11008	4.62976	16.036	10.8203	7.8113	24.9767	20.8505	18.8822	16.4237	23.24	24.4492	4.92402	2.10713	1.97414	3.43077	3.40655	5.39296	3.26394	3.58068	3.04028	8.57825	4.15789	2.79922	5.99479	2.86441	2.75742	3.30549	3.37602	4.31065	17.7897	5.12401	20.3173	2.78229	1.78906	2.41349	2.37084	5.24635	17.4137	17.0999	17.0999	17.5972	16.4944
TraesCS5A02G161400.1	2.23081	2.10462	4.247	1.595	1.19814	1.21547	2.55588	1.12125	2.12765	0.886063	1.10829	0.837145	1.09958	0.835345	0.41703	1.35073	0.812872	1.26631	1.24353	1.8395	1.76371	1.6613	1.35616	1.33153	1.52098	2.06054	1.4718	2.50511	2.77457	1.27066	2.01678	1.7959	1.65924	1.56721	2.58958	2.04167	4.45231	2.62155	5.11411	0.976578	3.28569	2.53038	1.33064	3.19748	4.49613	1.70015	1.70015	1.62892	1.58288
TraesCS5A02G166400.1	8.5968	8.43912	13.0153	7.5871	6.54845	7.74616	11.3894	10.7158	8.59346	13.9126	10.8689	12.3588	17.6099	21.9597	18.7889	22.6029	27.7647	27.1664	7.56534	7.02187	5.61672	7.30324	6.75509	6.52071	8.62552	10.0793	9.62975	10.8892	10.5536	4.63125	7.39076	5.30979	5.98472	5.51545	8.0457	7.66492	11.9566	5.81258	24.0406	5.90828	6.00368	2.75416	0.752442	7.75171	24.6762	30.5732	30.5732	21.8142	27.5928
TraesCS5A02G166400.2	1.00654e-07	1.38261	0	1.27514e-06	0.862403	0	1.20738	3.88948e-08	2.13124e-07	8.42768e-05	4.25348	0	4.04825	4.44489e-10	0.330004	0.000248976	0.00278752	0	0.00517255	0	0	0	0.23407	8.50297e-08	0	2.00835e-06	2.93458e-10	0.0607652	0.000363176	0.00268341	0.00012397	6.64031e-06	1.29277	0.164166	0.836619	0.00853164	0.00196948	2.42908	1.57326e-07	0.00681017	1.56755e-07	1.81542	2.47305	3.33555	0.0024451	0.579301	0.579301	0.990535	0
TraesCS5A02G170100.1	5.91862	4.41805	8.75198	3.77288	2.28829	4.03332	5.32819	3.5224	5.6685	2.80306	2.74546	2.0106	2.66509	3.12947	2.70537	2.54454	2.50277	3.49664	3.33719	2.82036	3.652	3.53801	2.36545	2.6026	3.42376	3.64272	2.02267	8.08521	8.13781	3.90611	3.55429	2.82211	2.96826	4.05463	5.90899	4.19757	11.8384	5.2971	22.7698	2.65734	4.50533	3.80552	2.7935	9.33383	17.1042	5.44082	5.44082	5.85598	5.10438
TraesCS5A02G173000.1	5.24118	4.71306	7.53795	5.05442	4.56949	3.59408	6.76947	6.20647	5.57258	10.5008	9.33772	6.25114	12.6437	10.7558	8.19744	12.4161	17.5672	19.1481	3.23048	3.59551	4.04499	2.9182	3.04754	3.3315	3.97638	4.22972	2.16435	4.70323	9.60622	5.21657	3.86472	4.70469	3.93074	4.5362	5.95226	5.20417	6.93729	5.89004	15.2182	2.9107	10.9039	6.42435	5.58163	11.4252	7.91419	14.8166	14.8166	14.0676	11.87
TraesCS5A02G176000.1	1.42968	1.55603	5.43202	1.23649	0.843484	1.48375	2.32759	1.24546	2.8455	0.848835	0.929816	0.416246	0.436947	0.551124	0.323411	0.159298	0.335032	0.601908	0.857847	1.22205	1.71125	1.89966	0.57696	0.676811	1.18513	1.21632	0.920527	6.72894	7.06176	3.44316	1.75956	2.35394	2.24545	3.80303	5.89071	5.72259	4.91839	7.59531	14.9394	2.38706	5.0801	3.92863	2.62741	12.8019	12.8389	2.02443	2.02443	2.22546	2.80971
TraesCS5A02G178100.1	8.58876	9.72031	12.4928	7.25326	5.9317	7.36566	11.0878	10.7253	6.25905	5.04052	4.21027	2.77209	3.95031	3.82781	3.7997	3.74646	4.50853	4.18819	2.66457	4.35259	4.22415	3.80997	2.53604	1.6368	3.43933	6.97844	3.71531	3.45701	9.33639	4.09662	0.73739	2.20171	0.990373	1.47979	8.92465	2.55677	13.5535	6.42984	35.0617	3.71773	13.641	5.00051	4.76553	13.4998	31.4159	10.5246	10.5246	13.2636	8.09111
[truncated: 2,239 more rows]
[truncated: 32 more columns]
