# Supplementary material for: Temporally coordinated expression of nuclear genes encoding chloroplast proteins in wheat promotes Puccinia striiformis f. sp. tritici infection
Source: Commun Biol. 2022 Aug 22;5:853. doi: 10.1038/s42003-022-03780-4 (PMC9395331; doi:10.1038/s42003-022-03780-4)
Supplement: Supplementary file 4 — Supplementary Data 2 [file 42003_2022_3780_MOESM4_ESM.xlsx]

## Sheet: Sheet1
Supplementary Data 2. Transcripts per million (tpm) values for the 8,627 differentially expressed genes (DEGs) specifically identified during infecton of the three wheat varieties (Oakley, Santiago and Solstice) with Pst isolate 13/14. Rep, independent biological replicate (independant Pst-infected plants).
	Mock-inoculated									1 dpi (F22)									3 dpi (F22)									7 dpi (F22)									11 dpi (F22)									1 dpi (13/14)
	Oakley			Santiago			Solstice			Oakley			Santiago			Solstice			Oakley			Santiago			Solstice			Oakley			Santiago			Solstice			Oakley			Santiago			Solstice			Oakley			Santiago
Gene name	Rep 1	Rep 2	Rep 3	Rep 1	Rep 2	Rep 3	Rep 1	Rep 2	Rep 3	Rep 1	Rep 2	Rep 3	Rep 1	Rep 2	Rep 3	Rep 1	Rep 2	Rep 3	Rep 1	Rep 2	Rep 3	Rep 1	Rep 2	Rep 3	Rep 1	Rep 2	Rep 3	Rep 1	Rep 2	Rep 3	Rep 1	Rep 2	Rep 3	Rep 1	Rep 2	Rep 3	Rep 1	Rep 2	Rep 3	Rep 1	Rep 2	Rep 3	Rep 1	Rep 2	Rep 3	Rep 1	Rep 2	Rep 3	Rep 1
TraesCS1A02G001800.1	39.3883	38.8114	64.6604	46.723	68.3799	71.8654	49.0014	53.41	41.2027	31.3975	65.9489	45.9556	33.5683	30.0261	31.4685	28.0706	24.9369	28.7117	57.2244	67.3104	50.5898	65.3299	34.7872	57.163	39.0261	39.396	39.0926	32.2152	25.6043	15.5612	21.5309	21.0499	17.9852	24.5089	23.8807	27.0521	22.0877	20.3202	11.5713	43.5803	16.2142	13.2769	14.413	10.8558	21.0044	36.376	36.376	27.7685	50.2857
TraesCS1A02G001900.6	2.79706	3.66674	3.72991	3.6022	0.0103311	1.57502	3.75184	1.41198	1.92606	0.0588756	0.855272	1.16986	1.45942	1.47587	0.683659	0.29912	2.91815	3.12356	1.24642	1.2061	0.308465	3.6395	0.816117	1.36589	1.60609	2.30997	4.20254e-05	0.0700525	1.51343	0.843687	7.57112e-05	1.19526	1.42381	2.49173	1.95384	2.19454	2.52949	0	7.11242	0.84978	1.95172	0.477251	1.11103	3.29918	7.34351	0.51964	0.51964	1.2306	2.24383
TraesCS1A02G001900.5	0	0.00667175	0	1.16023e-06	2.00286	0	0	0	0	0	0	0	0	0	0.198375	0	0	0	0	0	0	0	0	0	0	0	1.38864	0	0	0	0.721	0	9.72344e-09	5.97415e-09	0	7.64292e-05	0	0	9.70801e-06	0.608757	0	0	0	0	0	0	0	0	0
TraesCS1A02G001900.10	0.961195	0.348282	0.544989	0	0	0.0201187	1.204	0	0.936501	1.31083	0	0.944769	0.862544	1.88697	1.09923	1.93028	0.664227	1.67919	5.70218e-05	0.117901	0	0.100859	0.397491	0	0	0.312102	1.73533e-09	0.824427	0.470692	0	0	0	0	0	0	0.643088	0.879839	0.390236	2.44249	0.136722	0	0.280044	0.698905	0	0	0.3057	0.3057	0.655318	1.0877
TraesCS1A02G001900.3	0.160561	0.212488	0	0	0	0.391368	0	0	0	0.456521	0	0	0	0.219927	0	0	0.269007	0	0.464475	0.16399	0	0.482428	0	0	0	0.000515961	0.348533	0	0	0	0	0	0	0	0	0	0	0	2.02257e-07	0.525775	0	0.518596	0	0	0	0	0	0	0
TraesCS1A02G001900.7	0.0334708	0.1023	1.35225e-07	0.0113423	0.000560415	0.0818911	0.00055346	0.000127533	0.000570311	2.02087	0	0	0.0818907	0.00394611	0.243815	0.010977	8.69166e-05	0.000189308	0.0453174	0.034474	1.53128	0	0.0108333	0.00203397	0.0061219	0.227276	0	2.65372e-06	0.00120174	0.0170745	1.50706e-06	0	0.00519511	0.000973104	0.000114441	0.000804702	0.000253075	0	0	0.000195733	0.505682	0.888668	0	0.287404	0.0016028	1.18756	1.18756	1.94247	0.00283038
TraesCS1A02G001900.8	1.59702	1.71191	3.01781	3.32641	2.01687	3.49744	2.006	3.74118	0.487082	1.72885	0	0	1.27236	1.38514	1.68671	3.65886	2.52919	4.30521	0.921372	2.14237	0.387071	2.6282	0.657478	1.2268	1.50903	1.80561	0	4.00684	0.870811	1.1858	1.2624	0	3.05313	0.951948	2.76142	1.50129	5.88769	2.80049	2.58681e-08	2.88274	4.4249	0.788445	0	2.80292	8.57154	3.5492	3.5492	0.863124	3.55873
TraesCS1A02G001900.9	18.2753	15.8091	27.1702	9.23879	8.81381	10.2304	17.8302	13.5278	19.8785	14.7981	9.67924	9.65236	13.2891	15.4528	10.8714	13.184	14.5887	11.5747	13.023	9.33236	10.9662	9.16521	9.01579	10.1851	8.87979	11.8626	10.3868	19.7744	21.2375	12.1632	12.1429	10.3361	8.62232	14.8887	16.785	14.4247	14.8141	16.5478	32.1169	14.5275	10.2825	10.0044	9.91657	20.8007	27.2364	14.1281	14.1281	16.949	13.593
TraesCS1A02G001900.2	0	0	0	0	0	0.277074	0	0.153266	0.261863	0	0	0	0.340023	0	0.341873	0	0	0	0	0.146256	0	0.255021	0	0	0	0	0	0	0.260732	0	0	0.368532	0	0	0.177871	0	0	0.22742	0	0	0	0	0	0	0	6.70427e-10	6.70427e-10	0	0
TraesCS1A02G001900.1	0.464512	0	0	0	0	0	0	0.198682	0	0	0	0	0	0	0	0	0	0	0	0	0	0	0	0.217358	0	0	0	0.778319	0	0	0	0	0	0.300972	0	0	0	0	0	0	0	0.506493	0	0.454189	0	0	0	0	0
TraesCS1A02G001900.4	1.01796e-05	7.12119e-06	0.491693	0.258872	0	8.71647e-07	0.23585	0.601179	0.275779	0.000315247	0.204301	0	0	0	0.220462	0	0	0	0.0926063	0	0	0	0	0	0.663955	0.176261	0.0973156	0	0	0.162966	0	0.205353	0.431058	0.192805	0.279602	0.397918	0	0	1.40509	0	0.373436	0	0	0	0	0.191454	0.191454	0.700549	0
TraesCS1A02G005700.1	0.392288	0.229508	1.39675	0.36	0.206929	0.26128	0.319537	0.0979765	0.485756	1.75752	0.627978	0.418533	1.65634	1.46046	0.955521	0.659058	0.941335	1.50616	0.480203	0.430772	0.466866	0.524697	0.241062	0.417504	0.195296	0.25039	0.34297	0.77288	1.23078	0.525587	0.424012	0.201096	0.189057	0.163977	0.546444	0.438286	2.08826	0.663771	3.35042	0.66038	0.489527	0.338773	0.129099	0.672942	3.46948	3.90471	3.90471	7.28621	2.74664
TraesCS1A02G005800.1	2.03528	2.22085	3.1782	1.72552	1.07911	1.93001	3.99067	2.38809	2.97932	3.66804	3.05625	1.69514	5.07339	4.14081	2.56337	5.38137	6.8027	11.0332	2.27475	2.69158	2.82159	2.59347	2.2122	2.47416	1.93319	3.90349	2.29266	5.88601	7.93284	3.30006	3.44295	2.68338	2.05885	2.59794	6.4938	3.60112	3.26207	4.48583	7.82906	2.49535	4.76082	2.74803	2.18238	12.0074	5.96049	6.80444	6.80444	7.74309	4.4374
TraesCS1A02G005800.2	0.505006	0.364591	0.796501	0.229202	0.12691	0.200291	0.677151	0.351529	0.80124	1.89598	0.934637	0.434882	1.45897	1.69343	0.9729	1.55742	3.28868	1.32588	0.453617	0.453812	0.254004	0.795861	0.634401	0.718139	1.05433	0.723021	0.857258	1.2213	2.19952	1.13639	0.195495	0.447173	1.07576	0.980486	0.982315	1.05732	1.9054	0.294432	2.58003	0.545173	0.785631	0.781727	0.486187	2.68887	0.442791	1.1257	1.1257	2.55433	1.5872
TraesCS1A02G015100.1	93.0397	88.9994	91.9535	89.4148	88.2441	97.2798	109.878	110.518	107.859	92.166	69.4748	59.8636	102.126	92.6559	104.765	114.651	95.55	101.411	43.9171	48.8299	38.1098	49.3074	44.6583	54.479	49.0747	46.4819	43.762	51.7534	29.6289	34.8769	52.675	44.4578	54.6216	80.6202	41.2635	64.8324	39.5484	45.0775	8.54381	109.067	36.4931	44.0682	53.4612	7.54585	8.68997	49.043	49.043	59.0195	62.1374
TraesCS1A02G015300.1	9.00786	12.3614	21.6619	11.5281	8.93224	9.61907	17.3075	10.5419	12.1614	24.8973	10.73	10.6058	20.6158	25.221	16.2367	24.9485	33.8589	31.7082	6.32979	6.6587	6.2916	7.38352	3.56052	5.01791	5.82067	6.76108	5.58261	22.0126	25.5161	11.985	9.03984	7.62667	11.3861	10.9853	18.8729	15.0265	25.7451	21.2177	47.2007	6.15891	14.5021	11.312	7.27764	43.5537	40.913	44.4745	44.4745	53.6826	40.9108
TraesCS1A02G017900.1	11.5885	10.3965	24.1729	3.6934	2.28561	2.7446	11.596	5.81428	6.28717	24.7794	17.2354	17.1023	17.3626	5.18313	15.6893	11.7103	10.4572	19.149	26.5025	20.8717	38.1792	16.5052	9.8942	4.9689	11.9372	14.6016	12.9521	24.4549	29.1193	11.9618	6.2953	7.53808	6.44194	9.63854	34.2897	16.5464	13.4717	26.0088	36.7059	1.81426	25.0399	15.9077	8.54096	25.3328	19.0807	62.6962	62.6962	74.3864	57.1555
TraesCS1A02G021100.1	3.79631	3.5839	6.33564	3.84087	3.00743	3.76581	2.94941	4.34902	4.8271	1.28838	3.66963	2.03355	2.60512	1.26819	2.12602	1.24093	1.61923	2.02446	3.50945	2.8655	3.00452	3.12756	3.07925	3.47703	4.11248	3.36732	3.48661	3.89184	4.13308	2.70147	3.86353	4.44035	2.97828	2.96354	4.64578	3.4808	1.58005	2.71755	4.39396	3.58825	4.2966	2.73105	2.27978	2.95168	5.58017	1.45175	1.45175	1.38736	2.36174
TraesCS1A02G024700.1	7.04843	6.30295	10.2214	6.96949	7.99535	9.28551	3.95954	3.26639	3.06367	4.45869	6.56907	3.26059	3.71953	3.97966	3.99044	1.96462	1.79565	1.95075	6.9218	9.8231	7.0259	7.79619	7.48454	8.02182	4.60043	5.59535	4.96598	3.76473	3.87179	4.65057	2.90095	4.70246	3.11018	2.11213	2.34975	2.39037	2.07839	5.12272	3.60977	8.96369	4.47341	4.79603	1.88265	0.589831	3.12637	3.61559	3.61559	3.03282	4.95166
TraesCS1A02G025200.1	4.23861	4.81541	7.04463	3.80169	3.06859	2.95554	2.54598	0.798781	1.58124	8.53226	6.65692	4.68051	7.98039	8.67006	5.4566	3.22129	3.02736	3.11978	4.65825	4.12778	4.42504	3.46114	4.22008	4.09661	1.31894	1.3293	1.18963	6.78831	8.40825	4.80366	4.65443	4.85062	4.10724	1.14115	2.59894	2.1182	9.85032	7.59438	22.5256	3.75211	7.46788	6.33004	1.41973	2.70159	19.7737	12.4643	12.4643	14.8643	11.1111
TraesCS1A02G030000.1	277.585	319.043	240.889	275.664	263.742	381.547	70.9729	108.889	77.6629	107.802	234.624	144.886	69.6202	98.9662	135.757	24.4731	15.6873	16.0524	232.332	226.659	253.184	233.461	247.624	270.16	74.7858	61.8373	68.2818	71.2956	31.3062	53.8539	166.869	158.394	158.785	41.222	14.086	22.0801	150.305	73.4404	3.66531	212.322	52.3711	91.0874	33.2674	1.70584	2.18625	77.3211	77.3211	26.6565	91.1
TraesCS1A02G031300.1	0.603332	0.461736	0.274586	0.371833	0.290036	0.387261	0.730851	0.6258	0.783306	0.128477	0.389169	0.154991	0.155086	0.0248893	0.121521	0.12369	0.127554	0.0569636	0.78728	0.528412	0.430878	0.288293	0.501005	0.553081	0.571623	0.620012	0.486054	0.514507	0.575193	0.212403	0.298283	0.332434	0.321956	0.808439	0.648263	0.678242	0.159515	0.551047	0.444444	0.596746	0.173242	0.243466	0.418669	0.261921	0.315015	0.0593957	0.0593957	0.058264	0.0782846
TraesCS1A02G034600.1	0.302915	0.74219	0.217249	0.135073	0.315543	0.372963	0.685784	1.25781	0.61211	0	0.123944	0	0	0	0.0419158	0.0481756	0	0	0.0556198	0.0346539	0	0.0954705	0.203935	0.299596	0.171533	0.0488911	0.135352	0	0.0555234	0.0922529	0.135127	0.396719	0.206888	0.137852	0	0	0.283231	0.186113	0	0.185605	0	0.356461	0.0395322	0	0	0	0	0	0.0403789
TraesCS1A02G035600.1	1.05476	1.92141	2.99704	1.13335	1.02017	1.1638	2.53239	1.65358	1.95519	20.3438	12.6135	14.7182	7.90679	10.0996	5.65688	3.18377	3.64424	5.25636	6.43118	2.20716	4.5851	2.46499	3.97816	5.11232	5.27761	3.2411	2.74108	10.0025	8.90619	1.43332	2.95553	1.2316	1.77754	1.91604	10.0762	5.13256	64.4638	16.8313	168.928	3.21002	1.50597	1.01088	0.977995	23.838	202.387	49.6376	49.6376	69.0024	25.6012
TraesCS1A02G036300.1	0.667752	0.511787	0.768615	0.390489	0.352989	0.504082	1.36893	2.26122	0.923143	0.28497	0.187176	0.140636	0.38664	0.219757	0.144314	1.20296	1.10185	1.59953	0.155462	0.142547	0.16302	0.227121	0.287615	0.411981	0.425575	0.312934	0.579635	0.300356	0.0338455	0.333931	0.330324	0.633702	0.204938	0.37753	0.238878	0.546936	0.554764	0.0921665	0.889649	0.279261	0.132983	0.200954	0.0916428	0.113427	1.03705	0.281957	0.281957	0.244059	0.617457
TraesCS1A02G044600.1	7.91094	7.70328	11.6492	6.71515	7.07043	11.7443	5.2419	8.5125	7.69226	4.07894	5.86947	1.35382	2.46146	2.19541	2.59998	3.48436	2.75553	1.81966	7.98746	8.31339	4.50025	8.91318	4.92131	5.87959	5.81567	4.27019	6.0555	7.6131	3.26347	4.07816	3.85323	3.58322	3.71813	5.4716	5.11368	4.49035	1.44683	4.30923	2.31643	12.7616	4.54906	4.02427	2.9108	2.75601	6.36053	2.7145	2.7145	3.7106	3.66505
TraesCS1A02G045800.1	5.33215	4.40401	10.6755	4.81217	3.39175	4.04237	4.88434	3.06158	4.93454	11.4035	4.97493	6.73437	13.2764	11.2312	7.2039	15.5947	20.1923	25.2836	5.34027	5.77357	4.29876	6.63773	3.51369	3.96713	4.30858	2.46187	3.75821	10.5194	8.84249	5.02626	5.5042	5.19633	3.92216	4.55176	7.09589	4.52064	6.15753	9.06673	19.717	4.11958	9.99705	6.89895	5.33506	8.66917	26.8675	11.3485	11.3485	19.4307	10.5405
TraesCS1A02G046400.1	14.1811	14.0977	22.4539	9.14456	8.00968	8.97418	12.0779	7.7879	10.8601	19.8621	24.2801	15.6724	20.5652	14.2829	23.0072	16.3156	15.7612	17.8941	8.19528	7.68927	6.56444	8.38989	7.64642	11.2858	6.4117	7.18191	6.32705	9.28628	7.36833	6.58222	7.69137	8.11159	8.03121	6.83747	6.27534	6.34543	11.1935	8.9398	11.4985	8.46448	7.82293	8.52201	4.16332	4.85716	7.55723	11.1368	11.1368	14.3776	15.4338
TraesCS1A02G048300.1	0	0.134778	0.0167264	0	0	0	0	0	0	0.0848862	0.0579568	0.0659671	0.0555783	0.0834031	0.0979833	0.0225279	0.0473196	0.0461632	0	0.0810672	0.101315	0.109936	0	0.0175148	0	0	0.0211024	0.32325	0.104228	0.0430493	0.0841492	0.01856	0.0193901	0	0.137582	0.0735705	0.132953	0.0875534	0.800832	0.0217724	0	0.083378	0.0510791	0.124203	0	0.930843	0.930843	0.228073	0.149436
TraesCS1A02G049100.1	0	0	0.14296	0	0.0586652	0	0	0	0	3.569	1.48327	4.60892	0.932679	0.525103	0.712157	0	0	0.129993	0	0.0452714	0	0	0	0	0	0	0	0	0	0	0	0	0	0	0	0	1.21008	0.605939	1.03903	0	0	0	0	0	2.91074	20.852	20.852	25.5085	8.69461
TraesCS1A02G049700.2	2.65581	1.77349	3.19405	2.82808	2.02982	2.18872	1.9384	0.269429	4.81524	6.45362	3.46741	3.66585	6.08811	3.2626	3.02641	6.73726	7.91324	14.1913	3.13397	4.7468	0.844011	2.69065	2.2036	4.88741	3.72558	3.18405	1.32352	4.89122	9.39664	4.22704	3.27781	2.92449	3.19018	2.90818	8.23664	2.56687	6.61028	6.09147	10.9482	3.59297	4.96332	4.97142	3.70557	5.01099	13.6341	6.99411	6.99411	6.29013	5.27616
TraesCS1A02G049700.1	1.74775	1.59757	3.78948	0.41181	0	0.7212	3.33695	2.58437	1.21292	5.73022	1.10412	0	5.72529	6.73936	4.91765	6.9191	7.89937	6.54904	1.88722	1.58205	3.26258	2.74166	0.565026	0	0	1.72112	2.44903	5.55257	5.08867	4.12651	3.33689	1.92762	2.91064	6.02288	4.7287	6.79574	0	3.18948	5.59229	3.46882	6.26374	4.52312	2.52447	9.71017	4.60642	4.58041	4.58041	6.61972	6.2187
TraesCS1A02G051900.1	7.11392	5.8029	9.81868	5.83066	12.2693	9.67872	11.501	10.4399	10.3793	5.46273	4.62374	3.71522	3.95156	2.08715	2.34753	2.09626	3.00318	2.2006	6.16342	3.97868	3.3502	3.31395	4.86699	6.05319	4.56062	4.75855	5.18367	9.82885	13.4446	5.93211	5.06557	5.66505	7.27272	7.65798	9.42173	6.57654	8.24124	9.61434	15.0082	8.1125	8.08151	7.46888	6.76456	15.3588	21.8938	3.58855	3.58855	4.26081	7.47614
TraesCS1A02G055400.1	0	0	0.249678	0	0.00025351	0	0	0.406828	0	0	0.366992	0.261327	0.687393	0	0	0	0	0	0	0.885241	0	0.820187	0	0	0.406579	0.787121	0	0	0	0.349893	0	0	1.25654e-09	0	0	0	0	0	1.74385	0	0.889088	0	0	1.13676	0	0.31902	0.31902	0.150038	0
TraesCS1A02G055400.2	7.98964	10.0636	10.5298	8.40899	9.40398	9.93855	10.1603	10.7469	7.06204	6.02346	8.70841	5.16085	4.14005	5.28964	4.78814	4.14065	5.1362	4.90548	8.32752	8.4691	9.70883	9.25152	10.0709	12.6306	8.94062	11.1776	10.7287	3.51227	3.84474	4.1936	5.08452	4.97296	5.40935	3.65416	3.61024	3.04807	5.78899	3.68274	3.59688	8.20571	4.30192	4.18969	3.55247	3.51735	4.1464	5.88933	5.88933	4.42582	7.09758
TraesCS1A02G056900.1	8.97986	7.08276	20.4975	11.5011	9.24302	10.2473	11.231	17.9621	6.23373	9.18703	5.97735	4.52499	7.15573	5.24219	10.1841	5.74058	6.52182	8.71945	4.51143	4.87725	2.36058	4.77187	5.31593	16.3105	8.29858	8.53543	4.51249	17.4051	5.61876	9.33934	10.4555	4.95191	7.54352	8.02116	3.58168	10.6369	2.3406	8.02057	0.98514	8.1568	2.78427	6.38319	1.95292	3.21461	3.83225	2.0879	2.0879	2.49931	2.61271
TraesCS1A02G058900.1	0.457685	0.434812	0.854532	0	0	0.350103	0.499575	0.886973	0.912001	0	0.374951	0	0	0	0	0	0	0	0	0.822549	1.03549	0.24266	1.08006	1.1157	0	0	0.864171	0.00804026	0	0.340308	0.854978	1.35537	0.504527	0.0373151	0.00762394	0	0	0	0.0264624	1.1258	0.488194	0.744402	0	0	0.0181832	0.641933	0.641933	0	0.149407
TraesCS1A02G058900.2	11.6859	17.332	7.97417	16.3136	16.2249	22.67	15.125	22.4303	8.71276	1.6786	7.4215	3.08876	1.8122	1.57656	2.96147	1.25136	1.36837	0.567063	9.79275	8.24591	10.3019	8.19705	12.8724	15.1691	10.7302	11.9916	11.7301	1.60068	2.19159	3.51814	9.81711	10.9154	10.93	4.11841	1.05771	3.26644	6.17807	4.87586	1.45285	8.81936	6.14686	7.23277	4.88546	0.855563	1.76141	2.32722	2.32722	1.45564	1.82327
TraesCS1A02G060100.1	0.492003	0.398155	2.17184	0.586481	0.390348	0.412082	0.693594	0.198817	0.787898	0.0773464	0.28637	0.123085	0.107379	0.0893833	0.0776866	0.418779	0.321012	0.29579	1.403	0.588366	0.375994	0.811042	0.362197	0.349424	0.456186	1.08068	0.345633	1.44073	1.70329	0.964158	0.512763	0.301385	0.58154	0.646257	1.78941	0.988875	0.428889	1.02305	2.57228	1.01802	1.36953	0.742696	0.340046	1.26108	2.33751	0.326464	0.326464	0.257642	0.34598
TraesCS1A02G060500.1	0.0986358	0.277136	0.311406	0.601287	1.12507	1.4384	0.682149	1.42887	0.642814	0.0697518	0.252118	0.0345045	0	0.0827079	0	0.162307	0.212753	0.0751287	0.351499	0.458046	0.326124	0.599478	0.562844	0.775211	0.674224	1.45431	1.04456	0.168453	0.0589447	0.0384077	0.0329775	0.0335935	0.0641943	0.058835	0.179262	0.287479	0	0	0.153106	0.195628	0.0919863	0.0652982	0.158829	0.531652	0.165419	0	0	0	0.0882628
TraesCS1A02G063500.1	4.17556	3.11882	8.02555	4.36614	4.94952	4.3637	6.35244	4.09025	3.89143	3.32745	2.63741	1.35473	3.05606	3.3074	3.26512	3.28527	1.99435	2.88679	4.64052	5.22678	3.93159	4.93231	2.97049	3.36977	2.23425	1.72874	3.63334	8.42744	7.37432	7.30883	2.96087	1.429	3.42418	5.33804	8.07477	4.93356	4.55794	7.52077	4.83942	7.99907	5.31331	3.64256	2.714	7.78733	8.31991	3.47449	3.47449	3.06441	4.33938
TraesCS1A02G065400.1	1.0674	0.702934	0.967317	0.615152	0.633667	1.07323	1.31533	0.740195	1.06238	0.16976	0.551623	0.375743	0.324334	0.0713971	0.223741	0.231547	0.368831	0.398968	0.835406	1.3708	0.720359	1.1934	1.12491	1.02015	1.14225	0.516879	0.975868	2.20068	1.80999	0.925798	0.840164	1.01772	1.24207	1.31831	1.65828	0.814024	1.5793	1.74679	1.51059	1.46156	1.00524	1.7145	0.565533	0.997342	1.56325	0.30763	0.30763	0.119612	0.360375
TraesCS1A02G065700.1	7.19394e-06	1.75294	2.28093	0.670655	0.487693	0.645857	1.50243	0.630054	0.404481	3.9817	2.59974	1.57619	5.1529	5.21081	4.44924	4.8328	4.10989	5.8316	1.83615	0.819045	1.43301	0.350876	1.70313	1.08708	0.53153	0	0.76704	0.784826	1.54674	1.36446	1.1491	0.410302	0.244145	1.07477	0	1.16962	1.65516	5.10443e-05	4.47574	0.236309	1.02756	0.993883	0	0	0.456524	4.98656	4.98656	5.93628	3.40666
TraesCS1A02G065700.2	0.770569	1.01988	2.69302	0.616913	0.29883	0.397757	1.63308	0.369523	1.45832	3.19827	1.37163	1.28092	5.14336	2.78127	2.56572	3.84143	5.02637	4.39174	0.468434	0.664529	0.925352	1.37647	0.45515	0.743937	0.900213	0.670145	0.472692	2.23683	0.948597	0.840694	0.933552	0.797901	3.5332e-06	0.32816	1.76406	0.697878	2.3243	0	0.914844	0.031566	2.24806	0.47625	0	1.76981	0.497231	4.63574	4.63574	4.3055	3.91251
TraesCS1A02G065700.3	0	0	0	0	0	0	0	0	0	0	0	2.87706e-09	0	0	0	0	0	0	1.1546e-08	0	0	0	0	0	4.86661e-05	5.98005e-09	3.55641e-06	0	4.34392e-09	4.9649e-07	0	0	3.64106e-05	1.21046e-06	0	0	0	0	0	0.309028	0	0	0	0	0	0	0	0	0
TraesCS1A02G065700.4	0	0	0	0	0	0.11724	0	0	0	0	0	0	0	0	0	0	5.09864e-08	4.27798e-08	0	0	0	0	0	0	0.19461	0.881709	0.214827	0.721643	0	0	0	0	0	0	5.62554e-05	0	0	0	2.44833e-07	0	0	0	0	0.00512654	0	0	0	0	0
TraesCS1A02G065700.5	1.16566	0	2.98619e-09	0.00020882	6.46595e-06	0	0.618098	2.69878e-06	0	6.43244e-08	0	0	0	0	0	0	0.107253	1.90579e-06	0	0	0	0.727554	0	0	8.71779e-08	0.483118	0.00235964	0.000635877	1.01484	0.0599509	0	0.129808	0.444298	0	1.27439	0.469419	0	1.07397	0.140316	1.0633e-05	5.28903e-07	0	1.16439	1.4841	2.08713	0	0	0	0
TraesCS1A02G065700.6	0	0	0	1.88856e-08	0	1.22187e-05	0	0	0	0	0	0	0	0	0	0	2.40578e-06	0	0	0	0	0	0	5.27489e-10	0	0	0	1.04976e-06	8.75364e-08	0	0	0	0.48512	0	0	0	0	0	0	0	0	0	0	9.56005e-07	0.007966	0	0	0	0
TraesCS1A02G065700.7	2.82244	2.74116	4.66689	3.04553	3.33355	2.59302	1.4677	2.37975	2.24743	4.78758	3.14902	2.34277	6.36378	3.78973	3.27166	4.00029	5.59459	5.89086	1.64477	2.25847	1.74653	1.54851	1.12233	1.4047	1.06125	1.07504	0.94339	3.1827	1.91846	1.45892	2.30082	1.83013	2.50297	2.22278	1.70573	1.6668	3.99629	3.55199	5.04426	2.25332	2.38862	2.3999	1.13197	2.35945	5.96208	6.51457	6.51457	8.7335	6.65721
TraesCS1A02G066400.1	73.0384	111.018	49.3913	124.583	129.153	172.01	136.923	244.727	94.3897	28.3167	48.4254	36.4331	27.8489	24.2401	37.3914	27.2238	18.0328	9.76979	39.4322	32.7756	46.4347	34.7218	71.9376	80.7864	88.0361	102.381	108.096	10.9851	6.65735	20.397	48.0625	75.1048	66.2434	42.6142	9.31673	25.0883	36.895	39.754	17.3565	86.2438	36.3694	48.3438	46.8755	6.9403	7.21242	37.4226	37.4226	20.0541	30.2182
TraesCS1A02G068100.1	6.14885	6.65745	4.74751	6.5423	6.33266	9.2051	4.89981	7.73318	5.69738	2.43885	3.06849	3.18527	2.60448	1.77212	3.03538	2.99462	1.97608	1.00999	2.88331	3.15785	3.56606	3.24363	3.91341	5.21408	2.99062	4.71087	4.32975	1.42441	1.25887	1.90649	3.67369	4.2916	4.20396	2.8627	1.27288	2.49251	3.30805	3.46077	1.4356	7.74481	3.00946	4.17239	2.73451	0.972591	1.17101	1.35058	1.35058	0.88265	1.35141
TraesCS1A02G068300.1	0.64621	0.539273	0.739713	0.806204	0.841922	0.684401	0.802318	0.733283	0.575278	0.700648	1.41495	0	1.5706	2.21103	0.971479	1.83437	0.445946	0.978628	0.879065	1.10603	1.80182e-07	0.242679	0.182715	0.289667	0	0	0.618589	3.17203	0.624509	0.985738	0.0194813	0.662705	0.570422	0.988477	3.02743	1.4855	1.16013	1.40445	4.42807	1.17877e-07	1.24681	1.25555	0.413063	0.370464	0.527268	0.570158	0.570158	1.70086	0
TraesCS1A02G068300.2	1.96287	2.5941	4.99694	0.539423	0.359291	0.437951	3.47403	0.953859	3.73224	4.20122	2.82307	3.0558	6.06747	4.51011	3.28082	5.60141	8.51185	8.0207	3.77773	3.10534	3.31726	3.54839	2.78884	2.78552	3.29623	3.76436	2.87836	5.32028	6.41774	2.22694	4.21004	2.23828	1.75202	2.50453	2.98687	3.8835	5.2337	1.48443	7.94823	1.55381	2.58953	1.14477	0.965188	3.23182	3.32013	6.63364	6.63364	8.56745	6.26819
TraesCS1A02G068300.3	0	0.0255443	3.49696e-08	0.180071	0.0747528	5.41324e-08	0	0.187832	0.000390712	2.27553e-10	0.000235571	0	0	3.20351e-09	0	0	0	0	0	0	0	0	0.025834	1.15992e-07	0	0.389778	0	0.000493758	0.00999595	0	0	0	5.1332e-08	0	2.38874e-08	0.00052512	0	0.169154	1.88134e-06	0.105477	0.572141	0	0.547637	0.00692075	0	0	0	0	0
TraesCS1A02G068400.1	1.06754	0.543346	2.15602	1.43583	0.652263	1.19787	0.610889	0.835054	0.800666	3.64834	3.62078	1.90775	2.78508	3.96613	2.75968	4.53293	2.00206	3.76391	2.19074	2.79548	3.92599	2.37442	1.44517	1.49347	3.4863	2.85386	1.68607	3.26812	8.56603	2.63126	2.54133	2.2167	4.28975	3.64819	7.38396	5.06662	6.88642	10.2888	16.3176	0.989515	9.00422	7.69986	5.53533	13.6786	12.9544	8.65661	8.65661	7.59814	6.4371
TraesCS1A02G069700.1	0.354829	0.309749	1.17487	0.539272	0.131655	0.174868	0.408467	0.109559	0.499698	1.97104	0.675787	1.06298	1.47771	2.555	1.49589	1.91668	2.2817	2.55139	0.418015	0.562966	0.477653	0.537048	0.383053	0	0.411075	0.705762	0.573422	1.40144	2.39971	1.30056	0.296078	0.471156	0.431945	0.181617	1.33973	1.53762	1.19754	1.47672	2.69805	1.34813	1.03744	1.14515	0.748102	2.39853	1.28682	2.63007	2.63007	4.85326	4.24211
TraesCS1A02G073000.1	4.2776e-06	0	0	0	1.0552e-07	0	0	0	0	0	0	0	0	1.31821	0	0	0	0	0	0	0	0	0	0	0	0	0	0	0	1.68642e-07	0	0	1.93159e-06	0	0	0	0	0.951836	0	0	0	0	0	0	0	0	0	0	0
TraesCS1A02G073000.2	7.44186	7.41051	9.58033	7.93256	5.56593	7.56282	7.92101	6.42267	8.67426	4.29345	5.17029	2.54254	4.53312	3.78402	5.3093	5.92235	4.93028	6.15892	7.53066	8.02911	8.19871	5.9568	7.85635	7.39869	6.85088	8.75618	8.37016	7.99836	7.8989	5.02551	6.03659	6.04841	7.46468	9.843	6.56367	9.80201	6.84514	4.82081	4.99861	6.81692	7.4581	6.33233	6.5413	5.16082	7.28975	5.08111	5.08111	5.87561	5.0791
TraesCS1A02G073500.1	0.701414	0.674643	1.2323	0.679223	0.437624	1.24098	0.587747	0	0.358135	0.708713	0.307469	7.79029e-06	1.44388	1.29475	0.873367	1.11146	2.14752	0.929478	0.0414437	0.128984	0.202515	0.0705354	0.252934	0.473838	0.127572	0.183962	0	0.0855565	0.496715	0.102882	0.402026	0.124621	0.339081	0.137225	0.327768	0.204411	1.34774	0.138909	2.48602	0.138358	0	0.0663347	0.0811139	0	3.44076	0.364459	0.364459	1.03771	0.807172
TraesCS1A02G073500.2	0	0	0	0	0	0	0	0.714995	0	0	0	0.601213	0.4228	0	0	0	0	0.412641	0	0	0	0	0	0	0	0	0	0	0	0	0	0.107595	0	0	0	0	0.828964	0	0	0	0.195928	0	0	0.612574	0	0.422341	0.422341	0	0
TraesCS1A02G073500.3	3.39735	2.51087	6.06071	3.22021	2.61239	2.17234	4.39743	1.94908	4.33504	2.03936	1.43527	1.44684	1.75439	2.29077	1.77137	2.35621	3.22376	2.94112	3.45418	3.12085	2.81497	3.80347	1.82579	1.44867	2.90813	5.07626	2.85734	3.86609	3.50085	2.16018	3.72615	2.40287	3.65571	3.89305	3.29013	5.42321	4.24342	2.82214	5.52726	3.30515	3.74894	3.31026	2.23188	3.21961	6.3158	1.7601	1.7601	3.11361	2.5095
TraesCS1A02G074800.1	7.44427	7.5903	7.54555	6.67099	5.25634	5.91122	9.4665	11.5548	7.17347	2.22509	5.77217	2.22493	3.76625	3.0168	3.10332	1.95622	2.36132	2.03447	2.0138	1.95372	1.84095	1.60957	2.77011	3.40715	2.47497	2.65578	2.75517	3.11547	7.57221	5.29947	6.3168	7.36113	5.13698	2.98289	6.11351	3.69706	4.41851	5.60969	5.82958	2.61333	9.2965	7.86914	4.4537	11.8362	5.19399	1.78992	1.78992	1.85458	2.59937
TraesCS1A02G076400.1	1.93141	2.11252	2.63087	1.67673	1.9719	2.25598	2.30659	2.62645	1.8886	1.35455	2.00831	1.23932	1.16271	1.44018	0.758542	1.27014	1.43529	1.43791	1.87956	2.03968	1.2683	1.38331	1.84539	1.25189	2.02894	1.79189	1.50806	2.46589	2.55019	1.69206	1.99511	1.69395	2.48283	2.23395	1.66842	1.96958	1.83177	2.48963	4.16966	1.73308	2.41906	1.80071	1.85032	5.36069	3.90448	1.06907	1.06907	1.01378	1.18133
TraesCS1A02G076400.2	0	0.464166	0	0.11749	0.268092	0.339216	0.425646	0.435395	0.150777	0.498045	0.552029	0.140347	0.405215	0.241435	1.09158	1.05929	0.678269	0.845391	0	0	0.464395	0	0.42561	0.211292	0.457171	0.317619	0.444355	0.962278	0.29747	0.436123	0.349507	1.05758	0.143442	0	0	0	0	0.189156	0.609542	1.01992	0.72341	0.410355	0	0.273454	0	0	0	0	0
TraesCS1A02G077500.1	7.48593	8.0454	14.4171	6.63271	5.00813	7.93416	6.6005	6.83408	7.95382	12.4163	10.0299	10.047	14.6612	14.4608	12.7668	13.6856	17.1109	15.0641	3.85812	4.69941	4.43522	6.78729	4.54441	4.10381	5.2101	3.71824	4.30146	11.1641	14.2816	9.23015	5.15702	5.11218	5.95813	5.85231	10.5375	7.18048	9.93561	14.0657	19.5147	7.37353	13.1515	12.7634	8.46895	25.1026	12.2657	18.3878	18.3878	23.8259	24.3561
TraesCS1A02G079400.1	1.57343	0.896783	0.946687	3.21861	2.79025	3.45433	2.7548	4.82845	2.52549	0.246272	1.79672	0.975048	0.301698	0.727872	0.546875	0.104754	0.110155	0.161902	3.14317	2.2227	2.38085	1.14462	2.88245	6.4329	5.12973	6.30242	3.62971	0.0623252	5.67106	4.71564	3.47759	7.97877	3.77753	0.399233	1.48587	0.637986	0.61548	2.67845	1.98206	0.05042	9.7502	4.16588	7.56309	7.22905	0.931184	0.18317	0.18317	0.288397	1.14344
TraesCS1A02G081200.1	1.35419	0.777472	3.78674	0.860987	0.432364	0.682058	2.02621	0.907655	1.97301	4.47779	1.79761	1.22798	3.94672	4.23509	3.26872	5.41281	8.01187	9.59888	1.10361	1.38874	1.76002	2.48372	1.4908	2.18586	2.54512	2.58082	1.59903	3.00034	5.2061	2.43087	1.82164	1.84997	1.27018	1.28683	3.0805	2.15759	1.91673	2.78831	5.91512	2.09159	4.79151	1.45878	3.87769	9.69174	6.96846	6.02251	6.02251	7.10796	5.55438
TraesCS1A02G083300.1	2.11104	2.87802	4.50433	1.47291	1.3	1.91046	3.41457	1.54769	3.14997	8.78421	2.71835	2.62452	6.33915	5.91541	5.05541	11.3394	13.419	12.251	0.842334	0.988621	0.559403	1.35901	1.38813	0.807149	0.875962	0.805349	0.818857	3.12033	8.68522	5.02598	2.1856	1.84496	1.68891	2.95664	5.0865	1.79076	1.44446	3.72295	5.36464	3.81893	6.2246	4.46334	4.57351	13.3668	0.971659	5.74049	5.74049	11.1366	5.74149
TraesCS1A02G084300.1	8.97487	9.75986	5.87231	11.7286	12.6622	20.1755	8.88837	21.9571	11.7147	1.65923	4.93352	3.42142	1.49779	1.22968	3.38468	1.04098	0.749041	0.282386	15.0861	18.6139	19.8237	17.6687	18.2247	20.6903	21.0976	14.9919	18.4112	3.79662	1.70333	4.85761	11.9854	14.0183	14.2705	7.73534	2.39107	3.9674	8.52744	5.48504	2.2937	14.8232	5.61102	9.65942	7.06998	2.87381	1.21553	0.821731	0.821731	0.217521	1.88805
TraesCS1A02G085500.1	6.19105	7.85988	5.92745	5.4673	7.78917	6.50686	6.01708	4.17403	6.55252	3.8886	3.72833	3.0501	2.03402	2.68406	3.55422	2.40067	3.38576	2.76959	6.23803	6.93296	6.77975	4.516	7.36257	6.91821	5.53916	4.93728	4.98545	7.33161	8.46604	4.38643	5.3696	3.8207	6.36461	6.44418	4.18461	5.21722	6.88631	4.00002	7.06992	6.96073	4.5675	7.90742	4.78076	3.39145	8.48439	2.86377	2.86377	2.08634	2.22424
TraesCS1A02G086500.1	7.104	6.98581	12.8131	5.84772	4.51263	5.0136	9.96507	6.50958	7.84339	14.07	6.48691	5.23651	15.66	16.1385	11.1562	20.3741	22.0113	24.2871	5.73306	4.8722	4.42814	4.75615	2.79834	2.59843	4.71108	4.0395	3.76395	11.0089	10.2972	6.62517	5.91858	4.96783	4.68024	8.07432	9.7404	8.39217	10.0802	6.59466	17.2588	3.52183	6.94941	5.98853	5.78851	11.9289	15.825	16.8311	16.8311	18.1489	17.9505
TraesCS1A02G086600.1	6.07159	5.17616	10.1788	4.49211	4.2864	4.22188	9.79842	3.82363	7.12053	10.2256	6.08271	5.34267	13.4794	13.1729	10.2251	14.4978	18.7565	20.4842	4.81386	5.19465	4.50212	6.16918	3.59998	3.57032	4.58391	5.89779	4.96522	10.5966	12.1899	6.75176	4.17979	3.53423	3.15021	7.20547	8.26894	6.90515	7.46932	7.13578	13.438	7.53961	7.56707	5.76953	4.63663	10.0619	13.0125	16.2501	16.2501	21.9864	16.884
TraesCS1A02G088000.2	0	0	0	0	0	0.061153	0	0.176883	0	1.13803	2.52445e-08	0	0	0	0	0	0	0	0	0	0	0	0	0	0	0	0	0	0	0	0	0	0	0	0	0	0	0	0	7.70159e-07	0	0	0.111573	0	0	0	0	0	0
TraesCS1A02G088000.1	0.379387	0.730157	0.693098	7.57184e-05	7.58815e-07	0	0	1.20988	0.570581	1.05528	2.0781	0.752071	0.842152	5.01535e-06	0.446577	0.909261	3.5141	1.41673	8.32082e-08	0.495069	0.479352	2.16979e-07	0	1.58051	1.98989	0	0	0.058858	0.0160628	1.45764	4.59998e-08	0	0	0.377044	0.0686672	0.881997	5.57106	0	0.000358168	2.36735e-06	8.50645e-06	1.38212e-05	0.00202452	0.176665	0.0117737	2.38635	2.38635	0.688178	0.293091
TraesCS1A02G088000.3	2.1531	1.9298	3.93618	2.20629	1.63014	1.63458	4.06603	0.984818	2.9211	2.27334	1.18793	1.63816	4.92067	4.95988	3.43597	6.52357	5.05254	6.62603	2.17686	1.7836	1.07229	2.54576	1.63308	0.0386299	0.0476748	2.02402	2.31769	4.15621	3.50464	0.763156	2.5699	1.96747	1.7985	1.73762	4.33832	3.11278	0	2.67198	9.33461	1.51668	3.28813	2.32434	1.94519	5.02983	8.24778	4.75427	4.75427	5.36698	4.70383
TraesCS1A02G088000.4	0	0	0	0	0	0	0	0	0.315978	0.675233	4.96859e-08	0	1.40711	0	0.879795	0	1.29343	1.16623	0	0	0.194976	0.249456	0	0	0.673316	0.402771	0	1.30051	0.325494	0.549504	0	0	0	0.335405	0.676304	0	0	0	0	0.14771	0	0.337404	0	0	0	0.257436	0.257436	0.665763	0.129671
TraesCS1A02G089500.1	146.826	97.3377	210.62	56.705	41.6407	37.0148	113.653	58.9364	126.154	164.613	76.96	115.337	172.238	159.014	140.213	180.292	212.813	236.506	42.5769	33.4516	46.8226	46.7181	14.8158	9.56595	22.7868	22.2239	22.5726	64.9761	96.3647	33.5133	24.4418	18.8008	14.9744	57.3056	114.649	82.3193	44.3269	79.1142	136.061	33.3361	86.4291	46.0781	60.6892	138.762	96.2322	237.84	237.84	302.954	200.673
TraesCS1A02G089600.1	154.574	109.429	257.023	62.7889	69.427	57.3264	129.364	71.1468	130.886	206.245	116.223	179.915	210.267	196.008	198.823	298.363	316.003	315.243	53.8298	41.6723	73.862	64.1265	36.1218	20.8202	31.1629	21.1717	33.2391	62.2855	98.6709	28.0608	29.7465	26.6016	20.0492	53.6625	112.583	63.8205	45.361	100.334	111.92	54.6648	126.314	81.9461	72.0899	201.557	94.7633	358.026	358.026	453.979	320.926
TraesCS1A02G091300.1	1.21192	1.2593	2.71282	0.870825	1.05797	0.633586	2.05844	1.00103	1.59141	4.28022	2.5084	1.25618	4.92281	6.96948	2.75288	5.89348	7.74129	8.80365	1.85656	1.53261	1.12278	1.57772	1.51296	0.897475	1.57469	1.30591	1.19396	7.38169	5.17709	2.9146	2.101	1.91647	1.57039	2.20297	4.39517	3.23344	5.42337	4.62653	9.92452	0.943734	1.89041	1.99296	1.24598	8.33237	10.3717	4.95878	4.95878	8.21225	5.87528
TraesCS1A02G092700.1	8.48825	8.08024	15.9827	9.43097	11.7316	11.7447	45.1854	42.1821	47.3454	6.75191	5.55055	5.17431	6.96693	13.5869	5.17687	18.1512	17.0579	17.8331	8.5408	6.82238	7.37475	9.60512	8.62201	9.05609	46.0174	47.6481	47.6752	14.7041	12.4057	7.76894	7.98368	8.48095	9.99131	53.2726	57.4165	52.0116	5.89324	11.8966	11.9271	13.6843	9.32809	10.5831	44.0301	55.1086	13.1051	6.16463	6.16463	5.94208	9.42493
TraesCS1A02G092700.2	0	0	0	0.654257	0	0.224398	0	0.199037	0	0	0	0	0	0	0.240258	0	0	0.225453	0	0	0	0	0	0	0	0	0	0	0	0	0	0	0	0	0	0	0	0	1.02037	0.261796	0	0	0	0	0	0	0	0	0
TraesCS1A02G093300.1	0.416511	0.776606	1.25514	0.361136	0.285943	0.164922	0.92881	0.474198	0.573215	1.67779	0.805101	1.24463	1.63503	1.69066	1.72899	2.31016	3.13997	3.58166	0.632682	0.614493	0.937202	0.85131	0.801671	0.771141	0.875428	1.21242	1.18525	0.427645	0.623477	0.505454	0.770569	0.486091	0.294359	0.37473	0.481044	0.584507	2.37733	1.73007	6.78772	0	0.92626	0.773307	0.685051	1.37154	9.19696	9.69703	9.69703	11.4474	8.57305
TraesCS1A02G093500.1	0.0723154	0.0886118	0.272761	0.0362672	0	0	0	0	0.034653	0.48672	0.22513	0.206509	0.174439	0.335639	0.495354	0.103512	0.326537	0.159963	0	0.11168	0.176406	0.205568	0.073032	0.0402319	0.0460793	0	0.145406	0.985477	0.715441	0.396552	0.0999871	0.213087	0.177758	0.0986403	0.104885	0.252196	1.86695	0.613469	3.92149	0.0527502	0.297157	0.239332	0.0389279	1.52424	4.23259	1.40639	1.40639	1.10408	1.00454
TraesCS1A02G093800.1	37.1443	33.0878	77.194	18.4542	17.4109	24.003	27.4221	16.4558	34.9655	70.3929	24.9037	29.3198	75.4986	84.1797	49.426	120.142	136.462	121.17	10.5467	9.87565	13.263	12.54	7.91969	9.67106	10.3332	11.6209	10.1757	26.3762	43.4916	22.0918	17.5801	17.0422	15.4677	20.242	31.719	27.5641	30.9071	32.2206	66.4062	21.9886	32.4964	23.7901	15.5919	76.6403	58.4459	89.3989	89.3989	112.808	91.6458
TraesCS1A02G095500.1	7.06528	8.64272	11.0261	5.20296	3.90403	4.51872	7.6755	6.36847	7.56991	14.1094	9.7455	7.52977	14.0292	13.7335	11.4711	15.4543	17.6158	17.7137	4.47471	3.49477	4.76156	5.07619	3.31698	2.38534	3.94504	3.84224	3.46934	8.96618	10.8669	6.61614	4.69548	4.29561	4.77729	5.23525	8.248	5.72057	9.71313	9.97707	17.4478	5.49279	10.6405	4.94784	6.47982	18.1117	20.1191	17.0791	17.0791	23.269	17.4761
TraesCS1A02G095500.2	0	0	0	0.354976	0	0.336093	0	0	0.171062	0.31346	0	0	0	0	0	0	1.04364	0	0	0	0	0	0	0	0	0	0	0	0	0	0	0	0	0	0	0	0	0	1.94028	0	0	0	0	0	0	0	0	0.271495	0
TraesCS1A02G095800.1	0	0	0	0	0	0	0	0	0	0	0	0	0	0	0	0	0	0	0	0	0	0	0	0	0	0	0	0	0	0	0	0	0	0	0	0	0	0	0	0	0	0.0432519	0	0.492977	0	0	0	0	0
TraesCS1A02G095800.2	0	0	0.546478	0.0272307	0	0	0.266124	0	0.0718913	0.835271	0	0.314321	0.488937	1.50325	0.31571	0.933882	0.635637	2.02471	0	0.144925	0.532542	0	0	0	0	0.0712373	0	1.80096	3.10448	1.17192	0	0	0.282969	0.639183	0.619228	1.27551	0.525455	0.489351	3.18549	0.667289	0.442826	0.257467	0	4.56184	5.93625	0.48448	0.48448	2.3033	1.05025
TraesCS1A02G095800.4	0	0	0	0	0	0	0	0	0	0	0	0	0	0	0	0	0	0	1.85559e-05	0	0	0	5.60978e-06	2.98855e-06	8.47599e-06	0	0	0	0	0	0	0	0	0	0	0	0	0	0	0	0	0	0	0.367088	0	0	0	0	0
TraesCS1A02G095800.3	0.0535995	0.123644	1.75037e-08	0	0.0741843	0	0	0.0282249	0.241471	0.391365	0.425316	0	0.404339	0.3408	0.575724	2.11766	1.80613	0.661708	0.140619	0.18043	0.117476	0.314618	0.114855	0.0273483	0.160515	0.0775618	0.247003	3.55512	2.12433	0.97687	0.374121	0.551798	0.416632	0	3.96008	1.13914	1.90729	2.87742	6.83821	0	0.695763	0	0.0565649	9.85772	1.76369	3.76739	3.76739	2.28677	2.40059
TraesCS1A02G096200.1	0	0	0.380173	0	0	0.138708	0	0.277553	0.597527	0	0.421511	0.07568	0	0.434149	0.679928	0	0.913336	0	0	0.970081	0.351198	0	0.272623	0.536182	0	0.436552	1.74699e-08	0	0	0.707959	0.355515	0.198894	1.47629	0.0669157	9.47116e-10	0.745362	0.759374	1.42142	1.00077	0.210179	9.24612e-05	0.85948	0.571915	0	0.514057	0.00935934	0.00935934	0.469634	0.0972907
TraesCS1A02G096200.2	0.150164	0.574997	0	0.166993	0	0.324896	0.982365	0.0994026	0.768223	0	1.04133	1.11164	0.765842	0	0.296539	0.772825	1.18999	1.50652	1.14648	0.159051	0.058562	0.59644	0.00473387	0.509736	0.594783	0.449629	0.00041798	3.12333	0.584088	0.57456	1.16827	0.934897	0.195107	1.35299	1.39806	1.30215	0.865682	1.29085	2.36922	0	1.39843	0.802544	0.0848631	2.20766	0.00107244	1.24545	1.24545	0.816823	1.03342
TraesCS1A02G096200.3	0.473822	0.295089	0.851685	0.706381	0.510547	0.456292	0.614893	0.320245	0.0998563	1.23335	1.05803	0.200401	1.12	1.5259	1.05306	1.01078	0.398212	0.53635	0.507774	0.479495	0.954339	0.368315	0.793414	0	0.309261	0.459257	0.897386	1.156	2.83474	0.599388	1.16673	1.17777	0.945504	0.73172	1.48122	0.627757	0	0.529904	0.791807	0.991606	1.45978	0	0.588624	1.95971	1.56444	1.03268	1.03268	1.41457	1.84255
TraesCS1A02G097600.1	2.26311	2.08827	4.03195	1.94238	2.28119	1.78545	1.89963	2.22843	2.30477	2.20473	1.36472	1.08668	1.35636	1.52353	1.6061	1.65577	1.90419	1.88901	1.49955	1.73596	0.970335	2.12028	1.36339	1.32533	1.54384	1.85552	1.59664	2.68458	1.99231	2.37253	1.83218	1.46244	1.26825	2.76037	2.70799	2.03626	1.90051	2.45162	2.25109	2.98277	3.44431	1.99721	1.54242	2.02895	2.02103	0.996098	0.996098	2.01695	1.85845
TraesCS1A02G100600.1	2.84943	3.69757	5.61987	2.91485	4.63285	5.3103	4.92458	4.02676	2.78156	1.58288	4.86736	1.72425	1.55728	1.60856	1.70476	0.893842	1.20741	1.05641	8.19753	11.5667	7.06051	12.1095	4.94571	7.70014	6.8991	9.67979	8.667	2.98539	3.12785	2.12928	1.86201	1.88631	1.27871	1.36456	1.66743	1.38663	1.48805	2.4044	5.63131	4.44473	1.52235	1.50279	0.90824	1.64381	4.02094	2.61186	2.61186	1.66096	2.95165
TraesCS1A02G103900.1	8.36531	6.50459	16.1646	4.94485	3.70874	5.11875	9.70792	3.81507	11.7214	12.4316	8.4647	10.5443	17.7386	14.0629	10.4077	22.622	23.034	27.1405	3.7083	2.73359	3.09543	2.60816	1.12678	1.39801	1.4161	1.95556	2.03068	4.01166	2.76292	0.98514	0.969272	0.87118	0.82913	0.561473	1.962	1.19274	4.46943	2.08403	11.2824	1.12791	1.64217	1.67605	0.811565	3.63478	15.3225	21.731	21.731	29.6574	15.931
TraesCS1A02G105300.1	7.51834	11.021	5.93162	9.53561	8.84885	11.9969	7.41013	13.3289	7.03112	2.10566	4.83304	2.98587	2.42165	2.22549	3.018	1.71877	1.44513	1.35768	8.01231	7.50172	7.86718	7.10114	7.80647	10.3748	8.43583	8.42292	7.68799	2.8999	3.90927	4.4057	7.91832	10.1382	9.10257	6.59299	3.85619	3.97627	7.17406	4.59947	2.84509	6.4661	8.74347	8.86701	7.61614	3.27368	0.471916	2.94843	2.94843	1.49579	2.71322
TraesCS1A02G105500.1	7.37263	6.54389	15.3691	7.26948	5.64911	6.59066	11.3913	10.0622	8.15765	13.7518	8.67336	7.60007	13.7539	16.5821	12.1546	15.5604	19.3564	17.384	6.19669	4.62705	4.88648	6.50318	3.57474	4.45114	5.10753	4.00448	3.98685	14.8968	13.605	8.33648	6.99004	6.54874	5.79175	9.34633	10.5975	8.4625	12.0952	12.6584	23.0463	5.74585	7.09996	7.15386	6.92267	17.5807	20.6903	24.3014	24.3014	25.1714	23.9678
TraesCS1A02G106500.1	1.17643	0.266809	2.6038	0.792074	0.183911	0.50659	0	0.304602	0.57643	2.08103	0	0.297563	0	0	0	0.287708	0	0	0.503485	0.436975	0	0.279135	0	0	0.831204	0.199929	0.681189	1.02331	9.43525e-10	0	0.370025	0.451911	0.749886	0	2.15646	0.871465	0	0	0	1.21011	0.380161	0.924732	0	0.478572	0	0	0	0.396958	0
TraesCS1A02G106500.2	3.13323	3.27386	5.45976	3.25452	4.18747	4.24415	4.53121	3.31943	4.62592	0.643197	3.82908	1.02725	1.50112	2.68298	2.13255	1.41636	1.91621	1.79567	4.28739	6.14933	4.1987	7.17805	3.31071	4.21752	3.23841	5.65581	4.2858	6.89753	9.83511	5.77638	4.21093	3.6251	3.01839	3.81518	5.17302	3.8231	1.71099	6.4728	5.28332	4.75959	6.71648	4.34913	3.99763	7.14091	3.18182	1.88673	1.88673	1.35858	3.48321
TraesCS1A02G106600.1	64.8419	68.2213	93.476	56.7829	55.3644	67.5744	73.33	60.6599	77.0247	54.1996	48.8592	35.8779	47.5552	55.164	45.8112	50.911	61.4537	70.8205	58.2997	54.6224	61.4551	69.0261	51.2873	61.1964	61.5841	51.7473	53.2307	99.4445	148.133	99.1456	75.3285	89.5276	84.7941	86.8624	114.677	105.276	99.2252	130.363	166.913	97.6529	119.799	124.633	89.1409	238.442	187.372	44.9392	44.9392	51.2475	65.1157
TraesCS1A02G106700.1	2.54073	1.59825	1.63191	1.61141	1.64182	2.1757	2.24876	2.60742	0.661816	0.083258	1.14113	0.523942	0.292254	0	0.23166	0.0887135	0.0934086	0.276117	2.34663	1.65796	1.43009	1.80162	2.88025	3.58557	4.47502	5.21302	2.32546	1.31951	2.08294	1.3637	2.65896	3.28539	3.31076	2.13687	1.96635	2.29049	1.55545	6.28761	1.75067	1.35982	3.91528	4.59245	2.32148	2.20712	0.631473	0	0	0.0706536	0.832186
TraesCS1A02G109200.1	2.04726	1.77826	3.66664	1.37208	0.819539	1.41025	2.78246	1.20606	2.69355	3.18349	2.10609	1.74263	3.06804	3.48727	3.08603	3.94536	4.80386	5.65211	2.04816	1.48842	2.15782	1.96458	1.42599	1.34729	1.97556	1.92227	1.30805	5.76903	5.33656	3.23528	2.50719	2.29293	2.68365	2.38967	3.89715	3.19898	5.45694	3.72447	16.0473	2.49125	3.96351	3.08251	2.47649	6.86173	8.86753	4.99521	4.99521	6.55165	4.49745
TraesCS1A02G110000.1	0.969581	0.896799	2.16876	1.07427	1.19705	1.00295	0.260064	0.268249	0.114754	0.216881	0.148133	0.223648	0.0837973	0.0533032	0.100179	0.425775	0.0907315	0.206723	0.0999042	0.165738	0.227087	0.33842	0.223258	0	0.0511986	0.109334	0.134832	0.447064	0.565594	0.192649	0.0806773	0.227946	0.0742999	0.248376	0.468405	0.125932	0.370629	0.614485	0.252842	0.147749	0.888256	0.764512	0.0652086	0.41462	0.409244	0.181132	0.181132	0.825096	0.686247
TraesCS1A02G110800.1	1.9977	1.88123	3.15095	1.18304	0.791423	2.11551	1.96323	1.62365	3.00331	0.517538	0.408663	0.681034	1.38708	0.678863	0.510249	0.806445	1.15563	1.20504	1.65238	2.16269	2.19537	1.98411	1.5516	1.56734	1.69566	1.94357	1.81964	3.19234	4.27385	2.38438	3.49389	3.2004	3.02534	1.9287	3.31345	3.25379	5.397	3.90482	9.67581	4.52616	5.11557	3.7979	2.18355	5.20737	10.5537	1.1761	1.1761	1.033	1.68164
TraesCS1A02G111000.1	3.01609	3.00716	6.75118	3.69102	2.27793	3.26487	3.73726	3.91938	3.4065	8.65232	7.10111	5.06987	9.3803	9.54973	7.08977	6.96474	7.37082	9.34852	4.75158	3.43722	7.74069	4.52713	3.33113	3.13746	2.89358	3.27931	2.79174	6.21241	8.42403	4.97017	5.42914	5.12671	5.42862	3.82944	6.93869	5.91025	9.87132	7.96663	20.8076	2.29762	7.55828	6.30254	2.66754	9.9919	14.557	17.6139	17.6139	15.4801	15.6064
TraesCS1A02G115400.1	2.16036	1.59695	1.53274	1.19058	1.36893	2.70244	1.74932	1.89351	2.54868	0.440193	1.87338	0.569127	0.980846	1.7101	0.488668	1.09888	0.978139	0.953104	1.89148	2.95447	3.31255	3.8994	4.14819	3.92132	2.79177	2.22038	2.94503	1.37254	3.44829	2.03211	1.77246	3.30181	2.41782	1.35782	1.3093	0.594956	1.70702	2.58584	8.79838	4.14784	3.86977	2.40701	1.52513	2.77375	9.04897	0.678998	0.678998	0.99195	1.92106
TraesCS1A02G115500.1	1.77583	1.85443	2.62686	2.00529	1.00896	1.35136	2.32689	1.439	2.23982	0.68364	0.793388	0.581114	1.30034	1.38751	0.998049	0.773656	1.40297	1.90053	1.86786	1.75466	1.67748	1.85473	2.22529	2.10077	1.89643	2.42381	2.41439	2.04263	3.57378	1.98824	1.91264	1.71089	1.91973	3.00836	4.03218	2.766	1.51023	2.54517	2.83191	2.57616	5.95032	2.78771	3.15039	4.87557	1.76095	1.45305	1.45305	1.5142	1.159
TraesCS1A02G116200.2	0.805832	1.08701	0.554356	0.0276158	0.611515	0.723063	0.557943	1.01518	0	0	0.668503	0	0	0	0	0.344555	0	0	2.0976e-10	0	0	3.61999e-10	0	0	0	0.0741493	0.154799	0	1.49589	0	0.0118943	0.00130281	0.746237	0.569766	0	0.46723	1.21234	5.09426e-05	0	0	1.03601e-06	1.77639e-06	0	0	3.99824	0	0	0	0
TraesCS1A02G116200.1	2.28419e-09	0.357313	0.202487	0.607412	3.6213e-08	0.246244	1.11136	0	0.730263	0.271246	3.30745e-09	0.19967	0.380831	0.428137	0.410902	1.36312e-05	0.495318	0.593837	0.620481	0.524095	0.488911	0.486914	0.325268	0.938783	0.614663	0.853141	0.41485	0.635638	8.23837e-07	0.966589	0.828139	1.33153	5.02459e-10	2.22624e-08	0.708882	3.20488e-06	6.46362e-05	1.24863	5.57674	0.376246	1.25074	0.804542	0.626053	1.75324	1.26519e-05	0.395169	0.395169	0.614091	0.520324
TraesCS1A02G120500.1	8.11255	6.3144	8.41045	5.27865	5.85923	7.21427	8.54141	7.16969	8.92622	3.02983	4.38026	2.4215	2.95099	4.1065	2.66054	4.47338	3.75619	3.57915	6.1703	6.51772	5.25511	6.09049	5.00429	4.13194	4.65512	4.96796	6.8911	10.9643	15.179	6.91587	4.98311	7.42288	6.94537	5.87891	11.383	8.45464	6.98894	9.85169	15.6368	10.9267	10.0893	11.1379	6.60872	15.1811	17.6495	5.90358	5.90358	5.29573	7.33867
TraesCS1A02G121000.1	10.9471	12.3894	18.253	9.64456	9.00695	9.17827	18.097	10.7922	12.8905	16.1691	13.9802	8.82053	19.2787	23.365	14.5711	20.2779	22.5955	21.7594	9.62762	8.64407	7.45731	9.27441	8.22731	6.87998	8.49988	9.56251	8.77405	18.0456	17.5873	9.70049	8.60736	6.98155	6.47622	11.128	17.6587	13.6742	15.8455	15.4309	34.0217	10.8872	12.1155	9.6258	9.27536	21.7127	34.741	30.0958	30.0958	32.0818	27.2286
TraesCS1A02G124100.1	0.477311	0.498149	1.79987	0.420081	0.15381	0.392702	0.639573	0.0676498	0.734508	1.33836	0.711642	0.919696	1.70271	1.9821	0.844425	5.17109	5.15919	4.61552	0.106186	0.374861	0.381386	0.335856	0	0.451482	0.222038	0.426437	0.388435	0.687914	0.505202	0.520848	0.511637	0.645472	0.342538	0.595109	1.42248	0.60317	1.28345	1.19267	3.63773	0.0795548	0.318347	0.409423	0.248393	1.30168	1.31635	4.14688	4.14688	5.49607	4.26713
TraesCS1A02G124400.1	0	0	0	0.0936924	0	0	0	0	0	0	0	0	0	0	0	0	0	0	0	0	0	0	0	0	0	0	0	0	0	0	0	0	0	0	0	0	0	0	0	0	0	0	0	0	0	0	0	0	0
TraesCS1A02G124400.2	10.2742	11.5724	10.5953	13.1782	14.0111	20.5017	13.2669	18.4732	10.2324	3.41969	9.55008	3.01889	1.39086	1.9777	2.5187	1.84592	1.96317	2.52069	9.45817	11.4154	13.693	10.1696	13.8965	14.7599	13.895	15.7146	15.752	5.06285	5.00389	5.59999	9.68626	9.42334	12.508	6.54592	4.96218	3.25371	9.02291	7.22514	9.56018	16.3771	6.91009	10.0681	6.04963	2.83016	7.764	1.72657	1.72657	1.71716	4.86379
TraesCS1A02G124800.1	1.43688	1.68947	2.17324	1.91665	2.48788	2.01483	1.82112	2.50623	2.51959	0.685789	0.947627	0.317616	0.546964	0.503701	0.518606	0.688971	0.925329	0.729078	0.999489	1.17743	0.956461	0.876658	0.935124	0.864028	0.454398	0.863906	1.0357	1.11688	1.63804	1.0968	1.46891	1.23216	1.46354	1.13243	1.91941	1.47692	1.04811	1.95524	2.22099	1.06525	1.38949	1.58962	1.42511	1.70487	1.12605	0.750596	0.750596	1.07606	1.40725
TraesCS1A02G125300.1	7.93667	10.2198	12.5898	7.87181	6.93314	8.53951	9.66892	10.4926	6.99904	7.21483	6.17407	4.98665	9.17023	7.33226	7.15752	5.70037	7.08078	6.79917	4.27912	4.89604	3.73612	4.03878	4.79596	4.47124	3.82107	5.13289	4.44073	5.40728	4.6172	3.28818	5.3431	4.23465	4.82041	5.07075	5.25381	5.58393	8.19998	5.01408	12.6399	4.14248	5.13579	3.67713	3.70747	7.11102	11.9649	8.81965	8.81965	6.15154	7.01327
TraesCS1A02G125900.1	0.0738682	0.337494	1.00146	0.359259	0.376745	0.194312	0.65106	0.503397	0.487509	3.55469	1.2244	2.46557	3.43901	4.62124	3.63056	1.37598	2.44405	1.74916	0.338863	0.076718	0.127911	0.549525	0.619408	0.687579	0.656047	0.355736	0.552088	6.34995	12.7136	5.16842	1.45426	3.14218	2.05497	2.18553	7.99941	1.44948	6.9555	8.21396	15.1487	2.23523	5.0897	3.02612	4.02148	41.4234	22.7228	2.37809	2.37809	5.76516	6.16154
TraesCS1A02G126800.1	10.5667	8.94692	26.1946	7.11134	5.05814	6.02467	11.586	7.23545	17.4364	25.1494	16.2286	15.634	38.1846	45.3208	31.2304	39.4092	35.881	44.374	27.9155	26.5464	22.3069	35.0663	20.467	17.2106	27.2947	25.6405	21.2052	68.8306	52.963	45.763	29.0039	25.7807	25.848	48.0668	59.3937	49.3763	33.2753	51.135	46.8689	32.8393	50.6342	44.1288	33.9626	70.8806	45.1288	46.1338	46.1338	44.4166	46.9109
TraesCS1A02G127500.1	0.353857	0.33593	0.677397	0.373286	0.34144	0.370021	0.525334	0.327872	0.726318	0.220025	0.239604	0.0857628	0.255376	0.215374	0.270468	0.261626	0.400463	0.421207	0.527043	0.702861	0.491051	0.44166	0.352374	0.247298	0.529504	0.862741	0.394017	0.835306	0.4208	0.342813	0.348219	0.139929	0.274611	0.77855	0.513951	0.546673	0.793459	0.501771	1.04214	0.518342	0.225386	0.33985	0.212932	0.217516	0.461669	0.148281	0.148281	0.258574	0.209101
TraesCS1A02G128600.1	3.24723	1.86714	6.23149	1.74138	0.663794	1.4725	4.24492	1.8606	4.31977	6.04009	3.15843	2.59059	9.43504	13.8231	7.25777	9.83283	14.2273	14.1962	4.55543	4.6696	3.27855	4.6032	1.43847	1.5615	2.53618	4.43386	3.2113	7.86239	10.2421	4.92473	5.08951	3.6215	2.47181	4.38572	8.41106	6.91887	4.8553	5.36064	8.4258	5.37732	7.58839	4.25248	4.09414	7.46919	8.84172	17.1789	17.1789	20.5563	17.7793
TraesCS1A02G130800.1	4.03061	3.85813	7.18411	3.19785	2.48294	3.38053	5.64985	4.01114	5.2781	6.94744	5.22132	3.91881	8.9779	8.78555	5.58349	8.5581	11.177	9.42959	4.40829	3.36966	2.95505	4.04649	2.21347	2.79394	3.09727	3.56206	2.50763	6.94164	5.82558	3.94824	3.81105	3.67386	3.87376	3.88422	6.58335	5.84127	6.07403	3.92681	8.49931	4.22252	5.44958	3.63682	3.52249	5.19948	9.11168	12.4994	12.4994	13.3796	12.0662
TraesCS1A02G130900.1	3.34457	4.30018	4.82297	3.47203	3.85846	4.5818	4.87612	4.37271	3.68584	2.30784	2.7245	1.56704	3.62455	3.04261	3.10455	2.77088	4.0573	4.53046	3.40712	5.42971	3.93176	4.35728	3.11593	4.51415	4.03118	4.77731	4.76501	2.99337	2.54743	2.36536	2.12439	2.63631	1.99354	2.45278	2.3775	2.41789	1.75829	2.9698	6.14042	3.23877	2.86876	1.40011	1.54053	2.67427	4.86243	3.09287	3.09287	3.37196	2.82185
TraesCS1A02G132600.1	0	0	0	0	0	0	0	0	0	0.690642	0	0	1.19698e-06	0	0	0.894217	6.58715e-06	2.48638	0.264146	0	0	0	0.0480154	0.411438	0.324137	0	0	0	0.266077	0	0	0	0	0	0	0	0	0	0.00378945	0	0	0	0	0	0	0.00953858	0.00953858	0	0
TraesCS1A02G132600.2	3.05512e-09	6.44711e-06	0	0.598413	0.00565285	0.220065	0.506003	0.0045096	0	1.24341	1.18199	1.02319	2.00108	0.897762	1.17076	1.78603	4.11109	4.00665	0.642011	0.592442	0.0203393	0	0	0	0	0	0.241494	0	1.30708	0.549966	1.63239e-09	0	0	1.75701	0	0	7.69434	1.85526e-06	0	0.760508	2.05425e-09	2.47982e-09	0	0	2.43206e-06	2.89447	2.89447	2.30215	2.42317
TraesCS1A02G132600.3	3.49682	4.6803	8.05824	1.45822	1.44	2.21975	6.7942	2.79902	4.82801	6.12968	4.16338	2.24659	8.08779	7.65442	5.14839	6.84781	6.25315	9.71321	3.40053	3.52602	3.90669	4.66094	2.30031	3.43185	3.63666	5.70273	4.1753	9.64707	8.35373	4.08454	5.22862	3.83833	3.99058	3.87409	9.7975	6.67955	0.236529	4.99864	16.8124	2.46043	5.89781	3.44756	3.51571	8.51948	10.98	8.57231	8.57231	8.02728	7.57623
TraesCS1A02G132600.5	0	0	0.223258	0.873921	1.1211	0	0	0.244067	0.307048	0	0.248831	0.286922	0.797458	0.233951	0.374648	1.32849	1.78045	0.386508	1.03649	0.196167	0.865288	0.498036	0.48599	0	0.519464	0	0	0	1.35441	0.755984	0.322382	0	0	0.385913	1.01246e-06	1.10801	0	0.00533794	3.02375	0	0.602952	0	0	1.12755	1.46601	0.359672	0.359672	1.36996	1.32917
TraesCS1A02G132600.4	0.202079	0	0	0.615178	0	0	0	0	0.530016	0	7.03198e-09	0.0350789	0	0.000303156	0	0	0	0	0.191821	0.549889	0	0	0.594297	0	0	0	0	0.0331848	0	0	1.5128e-09	0	0	5.06302e-10	8.54154e-10	0	0	0.115636	0	0	0	0.541649	0	5.9168e-09	0	0	0	0	0
TraesCS1A02G133500.1	0	0	0	0	0	0	0	0	0	2.35986e-07	0	0	2.31304e-06	0.13251	5.24862e-06	0.00910121	0.751783	0.451499	4.97612	0	0.0508882	0	2.40502	1.60947	0.0385679	0.000992434	0.723445	3.38408e-05	0	0	0	0	0	0	0	0.177641	0	0	0	0	0	0	0	6.53966e-08	0	1.45333e-05	1.45333e-05	1.09307	1.72557e-07
TraesCS1A02G133500.2	8.46473	10.1245	14.2525	8.41649	9.14021	10.2961	12.9633	10.2296	8.47254	4.56175	8.61007	4.00646	6.21185	5.0671	4.24918	3.30658	3.51965	3.08462	10.0286	14.8167	12.2281	14.6899	7.35128	12.7235	10.0302	17.0789	12.5739	9.65455	8.01536	5.34239	4.84335	6.83705	4.91	4.50681	5.88048	5.28523	5.27555	3.84603	12.3069	7.82379	5.33559	3.70457	2.06782	4.29093	11.0998	6.38256	6.38256	6.36533	7.03997
TraesCS1A02G133500.3	0	0	0.204333	0.229128	0	0	0	0	0	0	0	0	0	0	0.18072	0	0	0	0	0	0	0	0	0.205686	0	0.517247	0	0	0	0	0	0	0.356209	0	0	0	0	0	0	0	0	0	0.714495	0.300222	0	0	0	0	0
TraesCS1A02G133500.4	0	0	0	0	0	0	0	0	0.229027	0	0	0	0.411248	0	0	0.65283	0	0.304181	0	0	0	0	0	0	0	0	0	0	0	0	0	0	0	0	0	0	0	0	0	0	0	0	0	0	0	0.272364	0.272364	0	0
TraesCS1A02G133500.5	0	0	0	0.606802	0.747166	0.153096	0.437558	0	0	0	0.917242	0	0	0	0	0	0	0	3.22496e-07	0.338582	0	0.363528	0.662915	0	0	0	0	0	0	0	1.7459	0	0	0	0	0	0	0.528431	0	0	0.48736	0	1.026	0	0	0	0	0	0.290746
TraesCS1A02G133900.1	0.549128	0.558078	2.23944	0.272321	0.870967	0.272951	1.14559	0.390159	1.1614	0.174571	0.188163	0	0.309568	0.159605	0	0.072668	0.10814	0.0872136	1.34775	1.7648	1.25514	1.78785	0.244881	0.736326	1.43824	1.37394	1.23849	1.31001	1.07242	1.15397	0.551096	0.401382	0.629984	0.754279	1.30568	0.771962	0.732704	0.698312	1.16975	2.97302	1.26045	1.14745	0.811752	1.21246	0.593086	0.183142	0.183142	0.133147	0.480113
TraesCS1A02G136500.2	15.7247	16.0744	28.9518	14.8821	10.5456	13.2192	25.3017	19.4054	18.4595	28.4437	19.6553	18.0482	40.5565	42.4319	26.4131	39.0426	49.8545	46.439	14.0407	11.7939	10.7549	12.4411	9.73027	12.492	13.4927	15.075	11.8384	28.3954	29.3308	16.8479	17.4422	14.2892	15.5084	15.0161	24.2473	20.9257	17.9655	19.3993	30.587	10.3853	15.6343	12.4031	15.2675	22.0006	35.2913	40.6743	40.6743	62.2156	37.3207
TraesCS1A02G136500.1	0.423825	0.294935	1.21557	0.216537	0	0.96254	1.16911	0.450525	1.21232	1.2785	0.310831	0.792975	0.684322	0.946993	1.55119	0.794566	2.32293	1.57696	0.96055	0.532128	0.289228	0	0.337432	0.451285	0.681553	0.295617	2.70898	0	1.21995	0	0.350005	0	1.17176	0.963753	0.418679	1.88914	1.62997	0	3.90414	0	0	0.345483	0	0.497233	1.10252	1.9036	1.9036	1.27838	0.448214
TraesCS1A02G136800.1	1.13994	0	0.625412	0	1.32857	0	0	0	0.452506	0	0.745201	0	0	1.41286	1.33036	0.665007	0	0	0.957447	0.64761	1.13828	0.634546	1.18727	0.624258	0.860377	1.3713	1.65192	1.33594	0.509657	0	0	0.399342	0	0	0.196199	2.44553	0	0	4.19217	0	0.537586	0	0	1.16182	0	0	0	0	0.773432
TraesCS1A02G136800.2	0.963753	0	0.293692	0	0	0.345433	0.435547	0	0	0	0	0.480739	0	0	0	0	0	0	0	0	0	0.321286	0	1.23744	0.737085	0	0.327313	0	0.294871	0	2.62783	0	0.147084	0	0	0	0	0	0	0	0.207319	0	0	0	0	0	0	0.136575	0
TraesCS1A02G136800.3	0.610188	3.56067	3.69395	2.67097	1.7246	3.07141	4.52157	3.3393	3.02222	2.95689	2.70665	1.00707	2.44553	0.735848	1.40471	2.43465	2.24786	4.32717	3.29267	4.33295	2.66656	5.91141	2.4348	2.26679	3.64558	3.88477	3.09389	2.96875	1.81424	1.40239	1.10663e-06	1.49861	1.38415	3.50426	3.66083	0	1.44806	1.98011	0	3.84794	1.5941	1.70636	1.77009	2.38073	2.86454	2.4472	2.4472	2.19332	3.04194
TraesCS1A02G138000.1	1.56517	1.73314	2.78236	2.19546	0.458251	1.12102	3.05858	0.963716	2.76649	0.227879	0.932538	0.451942	0.397201	0.868928	0.779943	0.99388	0.566639	0.907679	1.35496	1.2485	1.48589	0.491001	0.524584	0.728451	0.922104	1.14046	0.452816	3.63332	4.57264	1.94578	1.72964	1.49581	0.919011	1.96824	3.83157	2.85264	1.26262	2.10707	5.74669	2.34195	2.73271	2.21371	2.02105	3.72387	2.57361	0.852004	0.852004	0	1.0916
TraesCS1A02G138000.2	0.5354	0	0.367569	0	0	0	0	0.241917	0	0	0	0	0	0	0	0	0	0	0	0.23271	0.55384	0	0	0	0.191011	0.359077	0	0.403235	0	0	0	1.07425	0	0	0	0	0	0	0	0	0	0	0.300178	0.494203	0	0	0	0	0
TraesCS1A02G138000.3	0.253268	0	0	0.469383	0.982249	0.759053	0.000258341	0.617543	0.879253	0.0370403	0.212011	0	0.386804	0	0	0	0	0	0	0	0	1.85355	0	0.973692	0	0	0.647043	0.298978	0	0.000145505	1.45031	0	0	2.51576	0.74686	0.198782	0.466319	1.08516	0	1.28709	0.584604	0.703203	0.369919	1.3942	0.295691	0	0	0.808564	0.027021
TraesCS1A02G141300.1	0.0824097	0.145745	0.126322	0.147969	0.107492	0.0801967	0.295675	0.141531	0.365463	1.92886	0.708297	0.620201	0.617956	0.80182	0.713869	0.502758	1.11911	1.24613	0.333956	0.23027	0.136039	0.330114	0.368415	0.43039	0.350596	0.740519	0.455395	0.790916	0.581379	0.453848	0.335083	0.689872	0.612597	0.0394917	0.469454	0.0632601	6.57452	1.93799	10.5567	0.497427	0.69075	0.453312	0.533152	2.92052	10.3438	4.44988	4.44988	4.5214	2.59571
TraesCS1A02G142000.1	4.4656	3.99894	5.24987	7.82176	9.10548	13.1283	5.60686	10.161	4.72861	0.85193	2.90577	0.618019	1.12209	0.872912	0.628383	0.635975	0.269766	0.835806	9.15993	14.9168	9.46721	14.2185	5.77341	12.5268	7.06349	12.5298	10.8009	1.19	1.09249	1.98548	2.01786	3.76276	2.19853	0.82702	1.12042	0.790613	1.70658	1.49825	2.23465	9.08007	1.00466	1.4551	0.706507	2.19173	2.5596	0.41884	0.41884	0.48671	1.4211
TraesCS1A02G147400.1	0.801738	1.19032	1.98995	1.08635	1.31095	1.65472	1.39388	1.10513	1.19652	0.735218	1.2404	0.716605	0.827603	0.467578	0.878359	0.760158	0.715718	0.921618	1.96688	1.74272	1.74268	1.28894	1.19831	1.22181	1.17613	1.193	1.07315	1.33723	2.52479	2.23717	2.19029	2.75792	3.61158	2.04259	0.872297	0.965627	1.39883	2.64736	1.81744	1.18118	2.4831	2.96193	2.27271	0.280339	1.52859	0.464125	0.464125	0.424661	0.830493
TraesCS1A02G149200.1	0	0	1.6664	0	1.52432	0.602602	1.09404	0	1.36178	0.653208	0.45944	0.558746	1.57259	0.517185	0	0.909316	0.539559	1.24802	0	1.60292	0.845967	0.662271	0	0	0	0.442704	0.498612	0.700363	0.882369	0.704736	0.684161	0.430235	0	0.624476	0.660239	0.966495	0	0	3.32784	0.992531	1.2472	0	0	0	1.85809	0.380501	0.380501	2.73287	0
TraesCS1A02G149200.2	6.82074	7.42902	12.8676	7.00933	4.11927	6.18907	11.8191	5.25712	10.7265	16.1678	11.3424	7.96804	14.2132	15.5863	12.6164	14.6575	17.9807	18.5514	8.2416	6.66599	8.30555	6.34296	5.29784	3.90997	7.67339	8.32197	8.09732	15.8345	16.0422	10.7893	6.41005	6.39518	6.64047	8.14071	14.6345	8.54247	12.3751	16.0674	28.2214	10.4468	12.6087	14.9988	8.13928	25.7306	27.4247	21.4866	21.4866	19.2976	25.3948
TraesCS1A02G149300.1	1.45565	1.86558	1.16942	1.75605	1.32591	2.4401	3.16238	1.9073	2.57225	0.349436	2.16377	0.798906	0.242149	0.128443	0.384606	0.156997	0.0710749	0.465874	1.11898	0.780015	1.1967	0.837791	1.71353	4.2001	2.76163	3.98128	1.74631	0.0292459	2.9567	1.82517	1.99355	3.16999	2.0234	0.509893	0.654466	0.211531	0.728406	1.68671	1.03411	0.553296	3.38892	1.53742	2.87241	3.7888	0	0.251854	0.251854	0.116954	0.758349
TraesCS1A02G150100.1	5.96085	6.73866	11.9102	3.5833	2.84218	4.52255	3.33976	2.23597	3.16285	3.42263	3.16292	3.88063	2.20261	2.26567	1.7476	3.29432	3.45403	2.70307	3.48575	3.52415	6.46824	2.58846	2.06069	2.12817	2.03505	2.23409	2.06756	6.43872	7.47788	3.04089	2.90315	3.29804	3.0954	1.96161	9.60303	5.64147	12.0817	7.24642	20.3732	1.48279	7.7213	5.8063	1.44558	18.3716	13.411	7.69944	7.69944	7.86698	6.07274
TraesCS1A02G150200.1	1.55968	2.44561	1.98658	1.44502	2.08151	1.87547	1.25897	2.18874	1.21341	1.46804	1.98008	2.82932	1.34939	1.60546	1.14379	1.09228	1.27873	2.22056	2.04065	1.53811	1.27919	1.51174	1.7242	2.83722	1.69243	0.914239	0.919239	2.10871	0.990919	0.857152	2.33788	0.935304	1.15118	0.650566	1.17157	1.64185	1.86583	1.35476	3.05825	0.761428	1.7729	1.53553	0.406091	2.46339	1.78034	6.99637	6.99637	5.84353	3.88098
TraesCS1A02G153100.1	0.432437	0	0.975853	0.371733	0	0	0.553583	0.335818	2.18863e-07	2.4129	0	0	0.115261	4.40324e-08	0	0	0.741378	0	0.451503	0.606129	1.27722	1.40644	0	0.32734	0	0	0.26356	3.12631	11.4766	4.26715	0.927459	1.65018	1.66424	0.363481	5.29158	1.02783	4.00472	2.29333	18.5535	0.721324	4.88411	2.11217	1.07236	14.61	8.19669	1.01338	1.01338	3.54889	1.21953
TraesCS1A02G153100.3	0.522624	0.537501	0.269825	0.0473508	0	0.338613	0.954753	0.198735	1.07222	0	0.275222	0.712699	1.65204	1.68279	0.61567	1.0988	1.3312	1.47896	0.547638	0.0108088	0	0	0.518761	0.271366	0.209033	1.02362	0.26103	3.12353	2.31771	3.33479	0.763132	0.719638	0.00680681	0.841837	5.7495	2.06382	0	2.38551	8.10508e-07	2.86959e-05	0.370651	0.422764	0.670175	6.96577	4.2552	1.93029	1.93029	3.26983	0.867522
TraesCS1A02G153100.2	0.45931	0.236665	1.49832	0.357361	0.499841	0.620538	0	0	0.462578	0.823865	0.87605	0.247187	0.981197	1.69148	1.46144	1.40815	1.54859	2.60374	0.52517	0.600699	0.313552	0.35741	0.452065	0	0.581025	0	0.519795	2.75559	2.99178	0.157877	0.0293147	0.793411	1.07826	1.4815	0.849036	1.90342	6.83677	4.87924	11.7792	0.969552	1.51366	1.12028	0.112314	14.1195	14.916	1.38077	1.38077	1.25815	1.18749
TraesCS1A02G153900.1	5.74321	6.98398	10.5439	5.82706	5.2308	4.35155	9.96244	6.41793	7.29745	10.079	7.97981	6.15808	11.005	12.7985	8.73604	12.6175	15.0376	14.9135	5.66036	5.4472	4.86755	4.83266	4.30901	4.99564	5.52552	5.97853	5.31447	10.4662	11.709	6.22109	6.3681	5.05056	6.01121	6.78322	9.47699	7.05454	13.0477	7.32747	29.7663	4.5584	8.43624	5.36631	5.38866	13.9215	24.6003	17.7557	17.7557	17.9649	15.2846
TraesCS1A02G158300.1	15.7858	13.6159	21.8234	13.6904	13.5678	19.4503	15.4652	18.7839	16.2327	11.4293	10.81	9.13075	11.4217	8.84493	10.6872	8.75965	7.82363	8.05566	7.3456	9.91425	10.8284	11.2085	10.3345	11.782	13.5216	10.4935	7.54171	18.3621	18.5772	15.596	12.1925	11.7584	12.7261	11.3785	17.7669	16.725	17.1021	22.7807	35.6265	19.6556	19.2604	20.7524	12.6526	31.843	29.8133	13.1027	13.1027	13.8205	12.9035
TraesCS1A02G158400.1	1.32909	1.11957	3.54944	1.83297	1.03843	1.74335	1.9487	2.18955	2.69885	1.40024	0.25798	0.604388	2.77663	5.66423	3.83354	2.18279	3.29416	10.8241	1.1655	1.56881	3.64428	1.84927	0.35335	0.21598	1.1103	1.66361	1.81848	3.20929	1.17679	0.8577	2.18325	0.582693	2.03179	2.6867	1.53642	2.86927	2.33627	2.83933	3.17879	0.876155	3.07715	0.701025	1.23511	0.528893	2.34426	2.72939	2.72939	2.74449	3.2956
TraesCS1A02G158400.2	31.5767	26.963	53.2725	25.2738	21.1424	24.809	37.9725	26.2196	35.9187	62.2394	29.412	32.2679	81.592	74.713	66.0689	92.4966	98.2428	113.729	24.7257	20.5555	17.6702	23.6423	16.5218	15.3731	17.8973	19.7284	18.1927	25.111	14.5341	10.6067	17.9703	8.36041	11.6066	23.2614	12.9374	18.7206	14.6005	13.2798	8.42243	16.9296	7.81842	12.8693	13.9413	7.47885	7.00902	68.6816	68.6816	97.857	78.3148
TraesCS1A02G159200.1	0.27452	0.30121	0.500622	0.115675	0.0929284	0.0535255	0.295819	0.0795664	0.443275	0.749121	0.254425	0.378128	0.754509	0.879191	0.622709	0.588334	0.563076	0.313512	0.629888	0.508481	0.808844	0.420823	0.307034	0.159631	0.272003	0.300168	0.380329	0.312145	0.479952	0.0399318	0.32132	0.187214	0.22679	0.112469	0.421012	0.0312254	1.48775	0.53125	2.24649	0	0.590504	0.621455	0.0994855	1.06841	3.42363	1.82812	1.82812	1.87354	1.57096
TraesCS1A02G159300.2	35.4703	25.9837	59.0325	27.7568	36.1346	24.7325	36.1238	26.1969	38.6153	19.1251	24.0201	13.9292	19.6719	23.1237	19.3119	19.5082	16.6699	18.2555	27.6732	37.2975	26.645	34.0656	24.5138	24.0772	32.5393	39.2897	38.0845	33.3963	44.6802	28.9832	15.7262	20.3149	21.4358	27.3719	42.8025	28.5868	19.8125	41.8448	38.9887	52.3776	44.2738	44.6748	30.008	55.4667	45.8708	22.8404	22.8404	24.4302	29.9419
TraesCS1A02G159300.1	0	0	0	0	0	0	0	0	0	0	0	0	0	0	0	0	0	0	0	0	0	0	0	0	0	0	0	0	0	0	0	0	0	0	0	0	0	0	0	0	0	0	0	0	0	0	0	0	0
TraesCS1A02G159600.1	0.138756	0.104069	0.41653	0.243568	0.0685631	0.403942	0.256402	0.287489	0.190911	0.0319662	0.02912	0	0.0396598	0	0	0	0	0	0.540231	0.280123	0.201632	0.303064	0.710175	0.833467	0.292374	0.933882	1.04374	0.275464	0	0.087511	0.157775	0.065187	0.0686863	0.0499337	0	0.164669	0.10003	0	0.147675	0.194765	0	0	0	0.0936546	0	0	0	0	0
TraesCS1A02G160500.1	0.00213421	4.37971e-06	2.07533	2.34902e-05	1.24321	0.0630604	0.484247	1.19618	1.01572	0.0345713	2.23021e-05	0.00825315	5.20033e-06	0	0.502681	3.68599e-06	1.01667	2.91997	8.64166e-07	0.286953	6.50845e-10	0.224476	0	0	1.1079	4.51493e-10	1.11035	0	0.00476313	0.979264	0.7129	0	0	0	0	0.277601	2.33017	5.60156e-07	9.8165e-10	0.176839	1.21085e-08	1.19664	0.32544	1.28495	0.404954	0.926024	0.926024	1.26071	1.66539
TraesCS1A02G160500.2	1.47659	1.31866	0.793774	1.37509	0.00142988	1.35894	2.11107	0.00520334	0.651042	4.46426	2.61539	2.81288	7.71674	5.73038	3.51877	7.04856	6.63702	5.29513	1.49961	1.40473	1.61646	1.82112	0.977482	1.41837	0.224215	1.75781	0.0190309	2.86146	2.72613	0.634378	0.676321	1.06221	0.897354	1.16301	2.37024	1.33419	1.06554	1.96618	4.64409	1.32658	2.12583	0.084565	0.614204	4.19763e-10	3.59836	7.26468	7.26468	6.38463	6.09121
TraesCS1A02G161000.1	0	0	0.188862	0	0	0	0	0.121733	0.0671973	0.897187	0.285865	0.295076	0.495754	0.418606	0.0873693	0.749544	1.2142	0.775663	0	0	0	0	0	0	0	0	0	0.069729	0.289246	0.0961604	0	0.0826877	0	0.0478639	0.203545	0	1.2892	0.549884	2.33129	0.0483457	0.0531681	0.0464358	0	0.970055	2.85623	1.53461	1.53461	2.24947	0.926604
TraesCS1A02G161300.1	5.95939	4.57566	12.6966	3.94056	4.03823	4.9618	10.6759	5.72762	7.37342	15.1056	9.28693	6.33726	10.3681	11.8803	10.7128	15.1457	11.2456	13.1107	7.81524	6.49526	7.40829	6.85658	4.92561	3.47891	5.28131	6.79626	5.43804	14.5678	12.8581	6.79292	4.69979	4.59297	5.45684	8.98329	17.8445	11.9873	4.38982	15.6371	9.71946	9.51863	8.4111	7.6718	5.41522	12.404	12.1206	14.9174	14.9174	16.6272	19.6276
TraesCS1A02G164900.1	18.2006	12.4849	49.4913	10.7665	7.60139	8.14349	22.6056	8.30996	25.1626	46.9941	17.6173	17.8592	37.7307	45.8318	28.9819	45.7611	51.9905	60.3842	20.1956	17.5568	25.6469	20.3606	9.97027	6.117	13.8149	14.6914	15.3958	60.8933	66.6211	35.5223	22.9202	18.8477	22.2676	31.3876	70.1567	41.3611	28.3828	56.2157	69.4585	29.7858	57.8766	46.1587	30.1332	115.646	52.5621	63.2659	63.2659	70.1062	76.632
TraesCS1A02G165700.1	281.328	396.81	208.705	272.679	224.396	321.499	305.308	375.181	224.263	103.88	225.533	101.147	79.5811	90.3653	126.391	48.9799	40.7832	22.8097	343.414	333.486	402.18	328.107	376.988	428.057	330.627	370.777	380.34	122.933	91.1175	159.2	262.135	273.481	274.618	209.865	94.6859	153.12	204.373	158.944	51.7699	289.451	229.656	252.574	251.948	39.616	22.588	143.04	143.04	79.8603	142.733
TraesCS1A02G165700.2	167.827	158.969	66.4143	276.153	336.67	222.315	85.9935	236.417	112.686	52.8588	76.5856	46.8073	44.3507	42.0491	55.594	21.6729	20.0411	7.35689	144.925	153.045	124.261	67.5276	164.847	108.667	186.762	180.202	171.272	62.9431	30.2243	70.6714	150.335	185.104	197.978	150.307	69.1442	77.4719	113.284	147.871	5.94951	123	116.287	157.535	178.263	17.1049	26.7743	37.1408	37.1408	24.0481	27.1238
TraesCS1A02G165900.1	1.96882	2.6955	4.71662	1.80039	3.81151	2.51263	3.1066	2.05825	3.05794	5.65632	3.39233	1.41422	7.14955	8.77995	4.53488	7.5431	7.01121	3.47208	0.737804	1.2437	3.09659	1.10008	1.94928	0	0	1.48799	0	7.96922	7.0022	2.00412	2.50878	0.948562	2.5503	1.36673	3.76843	4.33301	10.7913	5.69608	12.9176	3.69321	1.7777	2.09725	3.82836	5.05972	5.82184	9.90458	9.90458	10.4265	9.61392
TraesCS1A02G165900.2	2.51908	0.912108	3.36249	1.47398	0	1.85307	3.92035	0.954564	3.52402	7.16901	2.99727	4.67403	4.04818	4.83297	4.63989	5.01687	3.38139	6.67403	1.34007	0.425803	0.715882	1.95066	0	1.76682	1.75412	0.851725	1.41557	1.63258	2.41581	4.6205	0.718573	2.06015	1.70678	2.36303	3.81314	0.380126	0	2.92625	7.3499	1.30715	3.53327	3.77729	1.13119	10.9393	14.2039	6.11422	6.11422	6.69437	8.2522
TraesCS1A02G166100.1	7.25886	6.01078	22.9843	4.64741	3.3135	5.69963	8.81676	2.86963	10.921	14.2237	8.13865	9.27998	4.74092	5.4323	3.38926	2.80302	8.03073	9.52343	23.9374	21.5778	52.1848	26.2135	13.0248	8.86763	14.1385	11.6354	21.3949	45.7643	154.302	39.5923	12.6894	39.733	33.6694	9.57423	92.6983	31.59	23.1995	191.767	88.7295	19.212	191.463	236.932	16.7222	431.955	56.5666	39.7937	39.7937	35.8352	36.3062
TraesCS1A02G166900.1	0.0850461	0.0353357	0.460068	0.186422	0.0448963	0.0666012	0.219919	0.0180213	0.329218	1.14031	0.736963	0.416402	1.47191	1.21872	0.643033	1.8058	1.49555	2.96206	0.280437	0.441637	0.0577991	0.168861	0.106644	0.414478	0.108357	0.353125	0.280637	0.646865	0.99956	0.233138	0.28863	0.242577	0.210386	0.106475	0.403315	0.441892	0.536623	0.061502	1.48582	0.0414459	0.399506	0.127972	0.143916	0.152427	0.112785	1.01759	1.01759	0.953449	0.717196
TraesCS1A02G166900.2	1.59142	2.55917	3.92283	1.10106	0.959968	1.06982	4.28417	1.53535	2.61862	2.8715	1.45961	1.67164	3.10351	2.91033	2.55205	3.49899	4.28182	4.30471	1.93009	1.49776	1.84218	1.30626	1.12398	1.16623	1.17084	1.64039	0.972951	4.26177	4.67991	1.95491	2.65556	1.92833	1.71837	2.41001	4.0906	3.2122	5.38364	2.93375	12.2299	0.762062	2.33652	1.34156	1.38128	4.8116	10.716	6.86151	6.86151	6.73793	4.6193
TraesCS1A02G168400.1	13.6716	17.1128	8.70361	14.386	19.2365	17.292	23.5478	33.4347	12.8914	3.69984	9.99247	4.12871	2.67713	4.21582	3.13687	2.30188	2.43215	0.616357	15.58	13.0951	10.1227	7.66399	15.738	21.9549	24.3988	23.2307	20.0516	6.96394	4.47256	2.66782	7.76788	8.90715	7.27526	11.4331	4.38877	6.7592	9.27746	7.71485	4.14781	10.7643	5.34841	4.77815	10.908	2.70832	5.27036	6.64709	6.64709	3.14681	5.25063
TraesCS1A02G168400.2	0	0	0	0.521284	0	0.157373	0	0	0	0	0	0	0	0	0	0	0	0	0.256601	0	0	0	0	0	0.196198	0	0	0	0	0	0	0	0	0	0	0	0	0	0	0	0	0	0	0	0	0	0	0	0
TraesCS1A02G168400.3	0	0	1.70756	6.11639e-07	5.609	2.18974	4.53078e-05	1.56644	0.005318	0	0	0	0	3.80893e-05	0.720672	0	4.83464e-08	0.735373	0	0	4.96588	6.16829	0	1.02094	0	0.000206649	0.0924243	0	0	1.57264	2.10436	0	3.27135	0	0.806104	1.17157	0	0	4.20469	1.66454	0	1.71876	1.48759	0	1.38884	0.000605815	0.000605815	0	0
TraesCS1A02G168700.1	0.0717717	0.234268	0.511288	0.0969896	0.172588	0.123035	0.261877	0.0303577	0.250681	0.0966995	0.0352103	0	0.0341019	0	0	0.0342407	0	0	0.462261	0.714102	0.432561	0.423837	0.483106	0.31252	0.176583	0.402187	0.271059	0.556307	0.642786	0.246951	0.110772	0.166303	0.159792	0.185262	0.867934	0.560627	0.777159	0.734452	0.929677	0.600918	0.858751	0.379175	0.425822	0.909345	1.02481	0.0296543	0.0296543	0	0.0570623
TraesCS1A02G170400.1	0	0	0	0.000344729	0	0	0	0	0	0	0	0	0	0	0	0.640851	0	0	0	0	0	0	0	0	0.000119069	0	0	0	0	0	0	1.26593e-09	7.54766e-06	0	0	0	0	0	0	0	0	1.22413e-05	0.00590848	0	7.52378e-10	0	0	0	0
TraesCS1A02G170400.2	2.3988	3.17505	5.92282	0.992319	1.79725	1.91168	4.07473	0.934808	3.44977	7.10698	3.06859	3.36664	7.6038	6.29159	5.41162	5.99856	9.64283	8.55648	2.65401	1.33487	2.08113	2.4265	1.20716	2.1349	2.04278	2.15017	2.2714	6.59615	7.45915	2.86172	1.96812	0.855727	1.84002	3.39261	2.0683	4.8065	5.52503	3.02385	13.9246	2.54188	2.58555	2.51507	0.00987493	4.18854	7.68676	6.99226	6.99226	8.88993	6.40517
TraesCS1A02G170400.3	1.87275	0.811044	2.02413	1.53763	0.000640275	0.00440947	0.596754	1.4409	0.598949	1.04096	1.05161	0	2.16311	2.00519	1.03309	1.91715	2.19419	4.79827	0.76982	1.7048	0.703739	0.99354	1.25644	3.44145e-07	0.524351	0.936943	0.385708	0.479785	3.65772e-06	1.09191	1.60554	1.88163	0.967282	1.07467e-09	3.2534	0	1.86831	1.05798	1.27675e-07	0.432304	2.6323	0.319338	2.57028	2.14409	0.00762993	4.27587	4.27587	4.2871	2.95951
TraesCS1A02G170500.1	2.55772	2.6507	5.8311	1.65551	1.2011	1.12326	5.75275	2.11702	3.75062	7.20528	3.52108	3.07072	8.81219	7.28006	5.34952	8.06397	9.9094	9.83149	3.39212	4.39062	3.24976	3.95976	3.32845	2.15802	2.85121	5.24968	3.32281	8.69285	6.98848	4.9161	3.37556	2.33118	2.3962	4.53	6.64378	4.97821	8.18855	3.41125	16.1649	2.49565	4.00964	3.0946	2.74214	7.32516	9.10129	8.62981	8.62981	8.75578	7.00694
TraesCS1A02G171000.1	0.191655	0.204371	0.370835	0.590529	0	0.54997	1.04921	1.34081	0.835717	0	0.212491	0.300082	0.181634	0.366691	0.21844	0	0.25943	0.706361	0.548801	2.29185	1.1978	0.58357	1.1635	0.432077	1.57968	0.96371	2.88905	0	0	0.255951	1.26482	0.458758	1.32704	1.65264	0.291145	0.530976	0	0	0	0.94776	0.435439	1.21998	0.458287	0	0	0	0	0	0.190867
TraesCS1A02G171000.2	24.3706	22.0908	32.3314	26.0455	20.918	30.3444	23.5735	28.6515	32.5813	11.5866	24.6434	19.1592	12.6198	10.3115	17.2581	12.8168	7.6027	7.36439	50.8079	58.3985	70.022	60.5743	57.4135	55.5192	71.9136	89.8928	86.109	14.9011	9.5209	14.3867	31.3332	34.1162	35.4039	22.5223	12.6651	22.4693	17.8215	14.1165	11.6541	57.8746	21.2138	37.8841	20.7573	4.05859	12.0733	9.57644	9.57644	8.63926	11.9645
TraesCS1A02G171100.1	0	0	0	0	0	0	0.562268	0	0	0	0	0	0	0	0	0.0056257	0.512715	0.000101272	0	0	0	0	0.312381	0	0.0650255	0	0.0133107	0	0	0	0	0	0	0.200023	1.88604e-06	3.6044e-10	0	0	0	0	0	0	0	0.30609	0	0	0	0	0
TraesCS1A02G171100.2	0	0	0	0	0	0	0	8.02503e-07	0	1.66566e-06	0	0	0	0	0	0	1.07295e-08	0	9.94397e-07	0	0	0	0.604639	0	0	0	0	0	0.000174915	0	0	0	0	1.08419e-09	0.20648	3.10009e-05	0	0	0	0	0	0	0	0	0	0	0	0	0
TraesCS1A02G171100.3	1.86491	2.16012	2.6447	0.86769	0.180242	0.894467	0	0.615547	1.22481	3.21991	2.3306	1.2944	4.58751	4.00959	1.93222	2.66777	1.8218	3.99625	0.849564	1.11895	0	1.74315	0.000111684	1.27837	0.280056	1.16211	1.22144	3.00277	3.38202	1.29167	1.04463	0.296318	0.733532	0.158361	5.4037e-10	1.05142	0	0.865978	4.54222	1.03118	0.824306	0.976889	0.786567	0.553943	5.14803	4.88539	4.88539	4.12966	4.51235
TraesCS1A02G171100.4	0	0	0.358275	0	0.181825	0	0	0	0	0	1.19	0	0.354921	0	0.327596	0.194287	0.0439114	1.23956	0	0	0.824446	0.883789	0.0003002	0	0.746457	0.395591	0	0.380804	1.81305e-08	0.656014	0.529102	0.897694	0	0.41866	1.49312e-09	0.00250952	4.64005	0	0	0	0.556894	0	0	0.564348	0	1.0524	1.0524	1.8419	2.12375
TraesCS1A02G171100.5	0	0	0	0	0	0	0.769873	4.49312e-07	0	0	0	0	0	0	0	0.0129868	1.11073	0.000150502	0	0	0	0	0.115458	0	0.0896024	0	0	0	0	0	0	0	0	0.19538	1.20914	0.40033	0	0	0	0	0	0	0	0.121399	0	0	0	0	0
TraesCS1A02G171100.6	0.0129284	0.00448894	0.0396595	0.832829	1.03378	1.39098e-08	1.18058	8.74493e-06	1.58862	2.27232	0.574877	0.972953	0	2.18047	3.18881	1.09057	0.975104	1.45335	1.52385	1.10321	0.936881	3.12622e-08	0.79718	0.699847	0.503065	0.394821	0.483921	1.07514	0.24628	0.553003	0.851583	0.644007	1.36299	0.0280232	7.14438e-08	0	0	0.942525	6.95309e-05	1.21192	1.44458	1.13961	0.51554	1.64326	1.73432e-06	2.44137	2.44137	3.90119e-07	2.01241
TraesCS1A02G171100.7	1.84893	1.33347	1.89174	0.23032	0.302128	2.98621e-05	1.75173	0.899546	0.380541	0.564775	0.139302	0.268795	4.00368	0.527097	0.833208	3.11854	2.62435	2.37335	0.479121	0.226116	0.246583	7.48378e-09	0.220598	0.214912	0.75022	0.0883713	0	0.260878	0.0679136	0.175037	0.268185	0.152591	0.285255	0.0272519	2.22972	2.19287	0	0.249317	5.05655	0.262653	0.39835	0.351348	0	0.514629	5.1297e-07	0.564614	0.564614	4.37603	0.556593
TraesCS1A02G171100.8	0	0	0.00234757	0.672822	0.453107	0.000190843	0	5.15802e-07	0	0	4.05002e-06	0.687956	0	0	0	0	0	0	2.88073e-09	0	5.61841e-10	0	0	0	0	0	0	0	0	0	0	0	1.91352e-07	0.492664	0	0	0	0.987824	0	0	0	4.9117e-06	0.744895	0	1.94853	0	0	0	0
TraesCS1A02G171100.9	0	0	0.303912	0.135037	0.0976347	2.53659	0	0.998556	0	0	6.88455e-07	0.137589	0	0	0	0	0	0	6.78813e-10	0	0	0	0	0	0	0	0	0	0	0	0	0	2.71123e-08	0.474245	0	0	0	0.187857	0	0	0	1.12845e-06	0	0	0.424878	0	0	0	0
TraesCS1A02G171800.1	0.222601	0	0.23028	0.170586	0.221174	0.0949407	0.133653	0.0987222	0	0.801437	0.626785	0.41817	1.035	0.763205	0.928222	2.05411	2.83053	2.32565	0.0702285	0.0443228	0	0.0608079	0.0859476	0	0.0542523	0	0.0623612	0.217117	0.0706828	0.175125	0.352238	1.08494	0.365791	0	0.0750793	0	0	0.469189	0	0.139919	0	0.13738	0.0457403	0.137764	0.649806	0.695334	0.695334	1.1307	0.564567
TraesCS1A02G172700.1	44.9446	54.2435	37.9631	55.7362	69.9192	87.7785	50.5522	81.1052	45.2853	16.5995	47.5993	22.8977	12.9661	14.8372	16.7736	8.52374	5.82188	5.66576	44.8676	63.4009	58.5251	54.9131	55.9833	61.0243	58.5248	72.6799	77.696	5.87726	6.13445	12.9731	23.1161	28.4273	25.9343	10.5372	5.64263	5.32539	16.7191	14.464	2.79308	66.7909	17.146	22.1685	15.8766	3.41337	4.52895	15.8471	15.8471	7.59757	25.1162
TraesCS1A02G173700.1	3.61655	5.53026	5.21746	3.19201	3.61227	4.61547	3.4627	4.7685	3.93552	1.14055	2.57977	1.33422	1.37098	1.63539	1.4544	1.56007	1.77886	1.3908	3.98593	4.8505	4.06176	4.30287	5.1985	5.30625	5.82147	7.44918	5.78854	3.84043	2.16009	2.21611	3.28932	3.06082	3.70217	2.65328	2.78889	2.64931	3.9402	1.77932	2.52293	2.73031	3.02257	2.64579	2.64603	1.3276	2.9969	2.57424	2.57424	1.75565	1.73237
TraesCS1A02G173700.2	0.814298	0	0	1.16358	0	0	0.841685	0.604262	0	1.54836	0.775069	0.219627	0.358855	0.464979	0.605869	0	0	0.0140357	1.31983	0.877315	2.44843	0.123944	0	0.926758	0	0.0336491	0.382799	0.564765	0.457876	0	0	2.51267e-07	0	0	0.417448	1.70019	0	0	3.68552	0.000464155	0	0	0.0741334	0	0	0	0	0.883632	0.125396
TraesCS1A02G173700.3	0	0	0	0	0.274059	0	0.376068	0.311287	0	0	0	0	0.250944	0	0	0	0	0	0	0	0	0.329229	0	0	0	0.620369	0	0	0.368622	0	0	0	0.173254	0.276005	0	0	0	0.11054	0	0	0	0.310746	0	0	0	0.239667	0.239667	0	0
TraesCS1A02G173700.4	0	0	0	0	0	0	0	0	0	0	0	0	0	0	0	0	0	0	0	0	0	0.221273	0	0	0	0	0	0	0	0	0	0	0	0	0	0	0	0	0	0.221271	0	0	0	0	0	0	0	0	0
TraesCS1A02G173700.5	0	0	0	0	0	0	0	0	0	0	0	0	0	0	0	0	0	0.20042	0	0	0	2.9505e-07	0	0	0	0	0	0	0	0	0	0	0	0	0	0	0	0	0	0	0	0	0	0.456883	0	0	0	0	0
TraesCS1A02G174600.1	3.46898	3.32073	6.40699	2.78813	2.36908	2.95743	5.81799	2.86558	5.52382	5.6402	4.5778	3.22703	8.35619	7.53263	5.83227	8.85735	10.2647	9.54295	3.85003	4.65789	4.70623	4.05033	3.73554	4.08611	4.55765	5.59747	4.18189	7.63734	8.70451	3.95156	4.8975	3.20881	3.98181	5.22943	7.162	7.70896	8.22152	5.47812	17.6434	4.17583	5.65844	3.9604	3.37103	8.47289	16.3939	9.73205	9.73205	11.2108	10.6285
TraesCS1A02G177600.1	0.502713	1.37626	0.169161	0.953731	0.143968	0.121303	0.115286	0.141955	0.882549	1.45315	1.32203	0.2188	2.39564	2.42076	1.0649	2.09689	2.0677	2.97498	0.965033	0.112737	0.182732	0.13037	0.2125	1.51933	0.0380914	0.154768	0.115181	1.56967	2.31851	1.58231	1.92847	0.285369	1.75832	0	0.0184298	0.841245	0.0183117	0.168948	3.71311	0.0930975	1.77376	1.30675	0.237416	0.216396	0.454165	3.57027	3.57027	3.04453	2.21097
TraesCS1A02G177600.2	0.536694	0	0	0	1.93239e-09	0	0	0	0	0	0.253301	0	0	0	0.296382	0	0	0	0	1.76313e-06	0	0	2.63811e-07	0	0.78971	0	0	0	0	0	0	0	0	0.658389	0	0	0.655645	0	0	2.4967e-08	0	0	0.00146899	1.87787e-09	0.984692	0	0	0	0
TraesCS1A02G177600.3	0	0	0	0	0	0	2.43124e-10	0	0	0	0	0	0	0	0	0	0	0	7.12305e-08	0	0	0	0	0	0	0	1.9253e-10	0	2.50562e-10	0	6.5344e-06	0	0	0	1.2534	0	1.56082	0	1.76164e-07	0	0	0	0	0	0	0	0	0	0
TraesCS1A02G177600.4	4.24006e-05	0.0507833	1.15068	0.0102438	0.694673	0.603694	0.865932	0.774133	1.26012e-09	0	0.00128248	1.12726	0.00192539	1.00604e-05	1.15187e-07	7.16798e-10	0.000409385	9.56399e-06	2.07457e-06	0.852173	0.997678	0.799791	1.09458	0.0916312	9.40671e-05	1.04449	0.592113	4.82964e-06	0.0527876	5.13573e-05	1.10924e-05	1.79262	0.0354985	0	0.0994702	0.00211773	0.108163	0.925435	1.32083e-05	0.656736	0.121647	0.000317029	1.16891	1.25412	2.14833	0	0	0.118797	0.192232
TraesCS1A02G178400.1	0.0703258	0	0.185839	0.13303	0.216647	0.13262	0.271826	0.0972475	0.156523	0.681078	0.216321	0.185534	0.742555	0.842958	0.427165	0.730317	0.943315	0.927215	0.139733	0.286981	0.0340921	0.380067	0.128591	0.299255	0	0.171768	1.38512e-08	0.690531	0.466512	0.106273	0.226695	0.243234	0.277725	0.1752	0.725176	0.366347	0.39403	0.405497	0.676641	0.278318	0.104865	0.125085	0.167615	1.18519	1.24012	0.664566	0.664566	1.61796	0.855417
TraesCS1A02G179500.1	8.75588	8.14184	9.52275	8.773	8.80641	8.88448	7.31528	9.26789	8.3853	7.40121	8.03265	6.62032	6.84713	6.7979	8.77888	8.01067	6.66173	5.94315	7.43582	6.63782	8.47348	8.76861	8.66108	10.4637	9.57268	11.5933	7.90832	8.25102	6.7419	5.81617	8.25213	8.59758	8.34568	8.3938	6.57408	11.3744	5.45788	6.82388	3.77101	8.9842	12.9653	6.92162	9.33611	4.99457	3.52009	8.49701	8.49701	6.6824	7.55331
TraesCS1A02G179700.1	3.46115	3.84326	5.66733	4.17189	4.28689	4.10825	6.73887	5.15167	3.42592	2.22413	3.31451	2.16653	2.63317	2.7085	2.79168	3.49844	3.17157	3.47613	3.39957	3.80873	2.83974	3.32994	2.5309	3.62744	3.09407	4.99961	3.87727	2.49001	1.81714	1.63347	3.04467	2.35482	3.00398	2.22035	2.23452	2.5124	3.81544	1.04928	3.24295	2.51418	2.01473	1.3999	1.66826	1.76072	2.41125	2.38105	2.38105	2.77232	2.67565
TraesCS1A02G180800.1	12.3199	11.9425	14.9327	12.5173	14.0074	18.8975	12.4441	14.1562	11.7897	4.87985	8.33821	4.61676	4.32711	4.64397	5.58189	4.29589	4.35913	3.2317	8.19143	10.5722	8.76651	10.9262	8.01693	8.65691	9.4575	11.1785	9.80108	9.40065	7.55644	8.12826	5.13465	7.62111	7.5214	6.26326	7.59856	7.4266	5.92589	9.91306	6.00559	13.4476	10.9777	7.90815	9.32162	7.32521	4.23342	6.09106	6.09106	5.22344	7.3037
TraesCS1A02G180800.2	0	0.493226	0.24653	0	0	0.51436	0	0	0.223866	0	0	0	0	0	0	0	0	0	0	0	0.494646	0	0	0	0	0	0	0	0	0	0.534519	0	0	0.271143	0	0	0	0	0	0	0	0	0.316879	0	0	0.317632	0.317632	0	0
TraesCS1A02G182400.1	3.14882	3.08456	4.57099	2.80469	1.87244	2.27238	3.87019	3.35591	3.20667	1.31216	1.85683	1.34584	1.32281	2.43802	1.93971	1.96255	2.54981	2.45177	1.91218	2.19632	2.16472	2.19182	1.33933	1.67024	1.81993	3.39674	1.8121	2.41804	3.01643	1.56163	1.01156	1.07022	1.08473	1.61379	2.51534	1.78185	2.40314	2.27079	9.78667	2.45321	2.60925	1.53426	1.24164	2.44391	11.57	2.65765	2.65765	2.42259	2.31062
TraesCS1A02G182400.2	0	0	0	0	0	0.16141	0.401961	0	0.841345	0	0	0	0.74429	0	0	0	0	0	0	0	0	0	0	0	0	0	0.209951	0	0	0	0	0	0	0	0	0	0	0	0	0	0	0.314725	0	0.629392	0	0.210951	0.210951	0	0.225591
TraesCS1A02G184600.1	4.78705	4.27359	7.85932	3.75326	3.21349	3.10271	5.7279	4.04405	4.27534	8.81408	4.91592	3.40498	8.50885	7.34475	6.52348	8.7229	11.1613	10.7886	4.15471	3.78257	3.72153	4.55008	2.80931	2.39212	3.78819	4.69636	3.7127	8.30577	7.98052	3.49244	5.1399	4.63202	3.9833	5.04284	8.77966	6.44648	5.41075	7.17145	7.49433	3.29499	6.96738	6.04271	4.07034	8.29899	8.23975	12.5928	12.5928	13.2789	12.3306
TraesCS1A02G185200.1	9.80391	11.1902	7.08608	13.3473	15.9797	20.5517	8.66825	18.8397	11.5358	0.0437623	2.49823	0.23384	0	0	0	0	0	0	9.32297	10.3997	7.92675	9.34381	12.8739	12.882	9.58608	9.2985	13.3467	1.00216	1.02095	5.80354	8.60732	11.9444	11.0571	6.6284	2.05698	2.54659	5.5527	9.80225	1.62193	21.4699	8.82562	10.9291	8.59744	6.32809	0.274213	0	0	0	0.0342706
TraesCS1A02G186800.1	1.31424	1.16117	2.46418	0.631629	0.768816	0.591095	1.07595	0.367351	1.32074	4.02866	0.96815	2.58835	3.15988	3.27946	2.75076	6.62281	5.86191	5.14013	2.33977	1.51496	2.15585	2.2737	0.637286	0.877407	1.40893	0.837778	1.05697	4.81794	16.0726	5.05523	1.26817	1.85833	2.32183	1.71089	15.3483	3.28656	4.84748	13.8682	25.5289	0.433367	18.4684	6.26199	2.65019	26.515	24.3642	5.52748	5.52748	7.03962	5.76973
TraesCS1A02G190500.1	2.21231	1.91375	3.55993	1.50358	1.47996	1.00024	1.89252	1.66019	1.82766	6.70337	2.74866	1.92268	8.83673	8.36834	4.74265	8.56359	10.09	12.326	1.60073	1.3478	1.40571	1.84466	1.09549	1.64793	1.49331	1.5265	1.43443	4.29941	6.61297	2.08131	1.3777	1.16145	1.27922	2.48458	3.13443	2.05306	21.5953	5.22561	36.1673	1.56739	1.92802	1.43396	0.977411	8.22658	33.9241	10.3796	10.3796	11.4017	7.98095
TraesCS1A02G191300.1	7.7234	9.95526	11.481	9.16924	10.5605	13.18	10.3674	11.9224	8.85462	2.41657	4.3454	4.34047	1.70379	3.32726	3.19949	2.8309	2.58455	2.32461	5.46516	5.74645	6.70138	7.09849	6.70385	8.85067	7.05013	7.37272	7.25571	4.01752	3.81303	3.61401	4.10688	4.48574	6.03877	3.61117	4.06339	4.27718	12.3011	5.78103	22.2665	6.43421	5.74845	3.49437	4.00814	8.40485	19.071	4.03441	4.03441	3.45721	5.48877
TraesCS1A02G191900.1	2.63924	2.90075	5.13229	3.20871	2.47637	3.52685	3.59457	2.81114	3.59649	1.84058	1.43077	1.6212	1.49429	1.2394	1.73455	1.69637	1.27932	2.22462	2.52201	1.87269	2.46173	2.7284	1.91108	1.98313	1.94402	2.02041	2.4291	4.52431	6.0746	2.77391	2.27665	1.77891	1.50787	3.4741	4.34067	4.20771	6.65326	5.21742	17.2423	4.7144	2.27019	2.31144	1.74989	8.37371	19.6803	1.51596	1.51596	2.9552	2.31042
TraesCS1A02G192300.1	5.02284	4.64942	8.58322	4.35935	4.5312	4.09646	7.11766	4.70101	5.09974	9.6331	9.85386	9.44265	10.4289	13.111	8.82516	8.32295	13.3498	9.68277	5.67149	5.82205	5.59434	5.07743	3.78633	4.37349	4.98334	7.28205	5.1658	7.89269	7.65705	4.00075	4.64476	3.26756	3.36426	4.2598	6.85447	6.68917	8.00763	5.19999	18.3041	3.90241	6.41912	4.35469	3.47243	7.02615	15.002	17.623	17.623	13.1687	14.6239
TraesCS1A02G193300.1	2.54046	2.9083	5.59374	2.15072	1.23221	1.08801	5.84706	2.16094	3.35172	4.7062	3.64036	2.48418	6.91041	5.02142	3.84551	6.68584	7.8787	9.60376	4.43145	3.06733	3.3308	3.70509	2.75008	3.05083	2.90576	4.47037	3.62819	6.69843	5.87885	2.52153	2.96524	2.19852	1.82956	2.40591	4.46614	3.44693	7.15475	1.8121	12.519	1.97055	2.93432	1.38248	1.5637	4.31105	7.0755	7.29463	7.29463	8.34813	5.86225
TraesCS1A02G195500.1	0.132725	0.195384	0	0	0	0.128461	0.331446	0	0	0.327628	0.15132	0.148448	0.38512	0.491764	0	1.68225	1.95553	2.06814	0.450404	0	0.15388	0.144459	0	0.271227	0.118027	0	0	0	0	0.132335	0	0	0	0	0	0.398293	0	0	0	0	0.235427	0	0	0.305682	0	0.73916	0.73916	0.169702	0.59484
TraesCS1A02G195500.2	12.2437	12.8633	11.0492	18.3326	22.5269	24.3863	13.5144	20.2599	12.421	8.24686	15.6218	7.13647	8.20908	6.89392	7.6864	10.7433	12.4389	9.32898	12.1346	10.9836	13.8899	9.46064	10.3986	18.0248	12.1841	12.6009	14.6204	4.16263	2.37716	3.79397	8.2659	9.44687	8.74946	7.37203	4.45885	8.81121	6.33339	5.10708	1.34377	9.70374	5.70038	5.68647	8.23463	2.4192	1.51786	8.80611	8.80611	8.526	9.50136
TraesCS1A02G196300.1	5.30607	4.11641	9.44576	3.16859	2.86551	4.43244	6.51154	4.49101	6.21022	8.47021	6.04806	5.07001	9.32111	8.62027	6.97939	11.1614	10.8989	11.2786	4.54804	3.85461	3.47374	4.56194	2.76778	3.10621	4.20424	5.21872	4.04585	7.55284	12.0602	5.67175	4.00634	4.31451	3.37565	5.00758	10.1554	5.46206	7.47477	6.80833	18.7843	5.26891	6.31068	5.80814	4.64207	12.3935	18.1853	11.135	11.135	14.3118	12.6039
TraesCS1A02G196500.1	45.2274	62.997	31.4288	68.3682	68.633	103.836	53.6489	104.175	41.5221	11.8764	52.1303	28.1118	6.94855	8.31172	12.6909	3.54205	4.29406	2.31354	59.0352	56.9094	67.4787	40.6617	72.8266	90.7936	54.1783	70.3059	67.5269	10.1568	8.29462	13.5767	45.1044	46.8875	42.0578	16.8999	7.93435	15.1977	36.6669	18.5869	21.814	31.2932	19.893	22.4912	17.5837	7.54586	21.2528	15.1269	15.1269	8.62584	18.063
TraesCS1A02G197300.1	18.127	20.4558	33.5381	21.5501	19.3571	23.3598	31.6673	20.7233	25.4691	22.2164	17.6016	13.0963	20.8302	20.3834	17.3458	24.1181	21.5419	24.472	17.4701	17.7187	14.1331	20.0937	14.4757	18.2732	17.9106	17.8752	17.4117	29.3668	30.4047	23.5328	15.8765	16.1983	17.1554	26.9323	35.8977	30.2658	21.8282	35.6282	31.4389	30.6177	33.3549	29.5944	24.3743	44.4094	27.5393	19.4258	19.4258	24.5364	24.1509
TraesCS1A02G197500.1	2.75766	1.74051	4.59927	1.7193	1.74894	1.28656	2.28342	1.37583	4.37298	1.00478	1.11946	1.31739	0.959358	0.996148	0.610356	1.19182	1.35914	1.67348	2.17789	2.4178	2.85477	3.11766	1.58585	1.50527	1.8892	2.53338	1.95282	2.00949	3.09437	2.07273	1.85289	1.09389	1.4249	2.53873	3.87975	1.60677	1.81418	2.64562	5.58019	3.28879	2.53288	2.56479	2.10659	4.39946	7.94977	1.97662	1.97662	2.1136	1.45211
TraesCS1A02G198100.1	0	0	0	0	0	0	0	0	0	0	0	0	0	0	0	0	0	0	0.381829	0	0	0	0	0	0	0	0	0	0	0	0	0	0	0	0	0	0	0	0	0	0.466278	0	0	0	0	0.273181	0.273181	0	0.476517
TraesCS1A02G198100.2	3.95203	3.49572	7.91843	3.24514	2.17569	2.56209	6.0641	3.72193	6.91665	8.09658	4.99529	4.86798	10.4705	9.72529	7.86526	11.909	15.7407	14.4591	3.05886	2.94985	3.24988	3.88238	1.96871	2.36295	3.00754	3.01161	2.52791	6.06857	8.0479	3.83715	5.13444	3.24422	3.80495	4.07072	5.83517	5.15813	5.96624	4.56787	12.6444	3.56994	3.86273	3.6665	3.40919	7.1392	13.2109	10.8141	10.8141	14.1641	10.4098
TraesCS1A02G201300.1	6.56772	6.06165	8.28369	7.02862	5.72948	8.39444	5.25798	6.76897	5.98287	2.56391	5.19119	3.19993	1.02561	2.25588	2.66967	2.1155	1.21079	2.14823	7.64456	10.3882	5.80678	10.4633	7.76168	9.07923	7.29122	6.87127	6.86204	20.3802	21.3677	13.6705	9.38259	13.5488	10.6616	13.3238	13.9635	12.2785	9.48198	24.8747	11.5844	21.2992	12.1445	11.7587	10.2384	19.0371	15.2073	4.48836	4.48836	2.2063	5.28198
TraesCS1A02G205600.1	13.8014	14.8222	18.2991	14.3487	14.9797	16.592	15.9393	15.0963	12.0507	10.0469	11.2165	8.00731	7.81493	9.12264	7.38804	7.56849	9.05031	11.2704	11.6716	13.3795	15.6958	9.1625	10.7313	11.5618	9.15428	12.6226	10.5115	15.6566	12.7833	10.7394	14.0816	17.5925	16.7199	12.7299	13.3313	14.2887	15.6687	15.0082	18.4502	11.8315	16.1618	14.7762	14.4042	13.2055	16.3698	11.6576	11.6576	10.489	9.90622
TraesCS1A02G206900.2	9.33172	10.1337	13.0578	7.65327	6.54421	9.88366	10.0904	10.7765	7.3851	3.27071	7.57871	4.74786	5.47281	4.84813	4.0232	3.99975	4.6375	3.30335	11.7631	12.0847	11.9908	14.7699	10.2456	14.5121	12.3743	13.8142	11.2759	5.47506	5.04238	4.61926	6.13956	7.09172	5.32742	4.58115	2.48966	3.07889	6.55166	6.10042	9.44675	5.5249	5.48241	4.90831	3.68815	2.91651	10.1093	6.44471	6.44471	5.10763	6.42911
TraesCS1A02G206900.1	5.85973	8.3159	6.8785	6.30545	11.2023	10.4653	7.37677	7.95052	6.14883	4.55473	5.59431	1.83662	3.85958	3.50296	3.61438	1.79012	2.1813	4.09292	7.44268	9.657	8.23216	5.29315	6.70297	6.90379	8.33685	9.90032	9.02526	3.58783	3.03328	3.43344	4.15221	5.19852	4.83412	2.46616	2.98654	4.32575	5.46433	6.81345	7.2283	9.6343	5.67539	5.28792	3.48066	4.19929	6.26963	2.43774	2.43774	3.6552	2.94781
TraesCS1A02G210700.1	1.09323	0.820419	1.0117	1.13167	0.516245	2.36637	0.510549	1.98686	1.00181	0.244822	0.0745672	0.256694	0.477082	0.241924	0.529762	0.43473	0.620992	0.404697	0.100012	0.374996	0.600298	0.705532	0.645545	0.145132	0.620553	0.864507	1.12025	0.308677	0.199295	0.417605	0.577548	0.500894	1.04226	0.492726	0.175245	0.421042	0.254143	0.166461	1.03256	1.30001	0.834166	0.321505	0.854065	0	1.23773	0.464558	0.464558	0.138408	0.222291
TraesCS1A02G211600.1	1.04361	2.4289	1.92079	1.48552	2.35177	1.20666	2.94419	2.37097	1.40318	0.517246	2.09205	1.31521	0.647934	0.948531	0.690308	1.57394	0.666654	1.38522	1.95286	2.48922	1.71543	2.14426	2.22138	1.95727	0.683656	1.8869	1.69468	1.30543	1.17411	1.73737	1.25251	0.927102	0.943913	1.91431	1.65598	1.52648	1.15012	1.35846	0.631841	2.1893	1.65988	1.23679	0.766085	0.543682	1.11716	0.627891	0.627891	0.562104	1.45273
TraesCS1A02G211600.2	0.000807812	0	0	0	0.420357	0.585463	0	0	0.455362	0	0	0	0	0	0.335	0	0.325431	0	0	0	0	0	0	0	0.645678	0	0	0	0	0	0	0	0	0	0.327144	0	0.00131203	0	0	0	0	0	0	0	0.00279221	0	0	0	0.282903
TraesCS1A02G212400.1	0.277985	0.95613	0.233636	0.617611	1.08897	4.58923	0.966106	1.15184	0.463921	0.199551	0	0.242363	0.0508364	0.0572416	0.161241	0	0	0	0	0.308692	0.8039	0	0.517135	2.84404	0	0.080061	0	0	0.155391	0.346434	0.79815	2.72279	2.76983	0	0.0624899	0	55.1586	9.75056	114.073	0.740452	0	1.85379	0.0463811	12.1937	138.465	0	0	0	0.312418
TraesCS1A02G212900.1	3.66141	4.60514	3.53037	2.66059	1.92596	2.80595	2.0974	3.06569	2.5297	1.25483	1.82598	1.81817	0.903181	1.64249	1.20228	0.763156	0.638498	0.747545	0.978402	0.624279	1.23587	0.556526	0.906651	1.52339	0.825105	0.96762	0.760924	1.20323	3.89826	2.38716	2.3897	4.06508	4.76558	1.36084	1.28812	1.3388	1.9269	4.35128	2.49118	2.09169	5.59138	5.53867	1.78653	3.56314	1.55876	1.62685	1.62685	1.8562	2.05911
TraesCS1A02G213000.1	7.33622	10.2941	8.25394	8.84356	10.1332	11.5125	10.4435	12.4781	6.67765	3.90458	9.4921	3.80521	1.78956	3.11014	3.42842	2.77821	2.75988	1.58291	6.01408	4.81341	7.40563	4.87181	11.4683	9.92731	7.88929	11.0375	9.69198	6.0164	6.4981	5.41453	7.99356	8.63978	11.0626	6.58864	8.45067	7.42743	7.50188	6.93202	12.0817	7.56579	9.82034	10.7596	7.30887	8.69454	8.51146	4.60823	4.60823	2.40964	4.5447
TraesCS1A02G213100.1	6.69202	6.63411	7.5199	6.66171	6.02878	7.58228	6.97032	6.96772	7.59997	6.03447	9.43493	5.81388	3.90196	5.14271	5.2966	3.95512	4.22242	4.45627	5.5705	4.90096	4.8553	6.20584	4.69544	5.26282	6.51321	7.13875	5.18021	5.78777	7.26911	6.07433	5.27617	5.9195	5.2007	4.35153	8.67258	5.85485	7.88724	6.80399	9.28851	8.8617	9.44503	9.5352	8.21119	12.6185	12.8408	6.05846	6.05846	3.84471	8.0938
TraesCS1A02G218800.1	13.6336	11.0506	23.1877	9.43354	9.75053	12.6495	15.2071	9.9535	19.8809	7.7045	10.4577	8.30238	8.88513	8.66344	9.50524	8.81664	10.1315	11.4135	11.3539	14.7514	11.3947	17.7356	10.5344	10.398	15.1109	14.0733	11.3911	29.3421	15.7294	10.3613	13.8722	8.51112	12.0701	13.3244	16.6597	20.7624	14.6384	17.7461	14.0113	16.4433	6.4441	10.3204	4.99014	22.5801	19.5531	10.2457	10.2457	8.55523	11.5035
TraesCS1A02G220100.1	0.240715	0.441901	0.249941	0.362972	0.24296	0.112915	0.375889	0.303979	0.241948	0.0268981	0.0211058	0	0.0404808	0.182246	0	0	0	0	0.0284803	0	0	0.0961999	0	0	0.0218792	0	0	0.176513	0	0	0.0443809	0	0.127079	0	0	0	0	0.143406	0	0.190235	0.11752	0.227716	0.0712503	0.169629	0	0	0	0	0.0612748
TraesCS1A02G220100.2	4.66114e-05	0	0	0	0	0	0	0	0.0298667	0	0	0.0515165	0	0	0	0.0527533	0.0554127	0	0	0.0189819	0.17818	0	0	0.0205066	0	0	0	0	0.0914764	0.126049	0.0509753	0.065188	0	0	0.0804954	0.0215198	0.155578	0	0	0	0	0	0	0	0	0.0227508	0.0227508	0.0205677	0
TraesCS1A02G221000.1	1.06868	1.90556	1.94357	0.500138	0.954939	2.10146	0	0	0.478452	0	0.590713	0.736182	0.549593	0.263637	0.805262	0.0741161	0.16907	0	0.998204	1.50546	2.64489	2.03691	2.0388	2.77004	0	0	0.443992	1.61211	8.89325	5.0799	2.46168	4.80597	3.47182	0.309288	1.5912	0	0.984481	4.41159	4.58662	4.03613	11.6572	8.06447	0.532223	0	1.09842	0.601043	0.601043	0.822282	1.48171
TraesCS1A02G221000.2	0.307258	0	0	1.02861	0	0	0.541093	0.251168	0.000785036	0.501699	0	0	0	0	0	0	0	0.0913442	0.321247	0.321308	0	0	0	0	0.153281	0.15139	0	0	0	0	0	0	0	0	0.57822	0.381946	3.74865e-07	0	0	0.235421	0	0	0.491152	1.13664	0	0	0	0	0
TraesCS1A02G221100.1	0.0826985	0.25694	0.126677	0.0193671	0	0.0171351	0.37173	0.0612778	0.0535631	0.214348	0.115213	0.102071	0.741309	0.84136	0.424177	0	0	1.76267	0	0.187008	0.152574	0.411053	1.6349e-07	0.257311	0	0.239663	0	0.159248	0.287278	0	0.0848817	0.0786681	0.0565616	0	0	0.229318	0.659422	0	1.56288	0.0355978	0	0	0	0.102281	0.30163	0.206528	0.206528	0.549503	0.295753
TraesCS1A02G221100.2	0.0399413	0	0.114876	0	0	0	0.617597	0	0.102171	0.188789	0	0.192138	0	0.23754	0.197726	0.315596	0.324395	0	0	0	7.79919e-05	0.126314	0.79219	0	0.16966	0	0.0870243	0	0.25035	0	0.0805169	0	0	0.110372	0.053307	0	0	0	0.00224415	0	0.178149	0.0373089	0	0.0979468	0	5.16749e-05	5.16749e-05	0.248445	0.243518
TraesCS1A02G221100.3	4.65395	5.70242	9.08629	3.42116	2.80142	2.72115	7.78787	3.58902	6.01619	7.35549	5.75389	4.55303	11.9824	9.23382	7.50285	10.7524	13.1069	14.2457	5.85237	4.99226	4.63554	5.33983	3.45377	4.48482	4.36296	5.95824	4.44707	8.55126	8.25972	4.50917	4.55374	3.92023	3.32093	3.90329	6.15307	6.33673	9.81046	3.23188	14.992	2.9864	4.61334	2.86233	2.74989	4.36047	9.41508	12.7089	12.7089	14.8645	10.4842
TraesCS1A02G221800.1	2.70851	2.66138	4.05996	2.61442	1.82165	2.68683	2.95178	3.03238	2.62655	5.0259	2.99101	3.78796	5.6719	7.97338	5.0145	7.35559	8.82493	8.96906	3.92001	3.44286	3.67392	2.73501	1.94831	2.06727	2.45426	3.89548	2.86056	7.71789	6.11067	2.84786	3.54412	2.6597	2.58469	3.16597	5.33995	5.01392	6.43855	4.797	7.47622	2.55798	4.20324	2.78807	2.07587	5.66862	10.7908	7.30426	7.30426	10.0819	7.02157
TraesCS1A02G221900.1	3.08573	2.79915	5.04039	1.51886	1.72754	1.61799	1.84153	1.8351	1.40679	4.64164	1.52294	0.873749	6.17639	3.35382	4.88821	5.97759	8.84819	7.08195	1.93907	1.21348	2.40077	1.93019	0.856911	0.88886	1.2228	1.85181	1.12413	6.28822	7.89872	4.64406	3.71987	2.60425	2.0642	2.19814	4.76468	2.23778	5.39696	5.42396	7.94463	2.46966	5.0331	4.06798	1.29959	6.30147	9.9688	4.16188	4.16188	4.41635	4.81446
TraesCS1A02G221900.2	2.04681	2.20697	3.35017	0.619012	0.732377	1.20844	1.22377	1.3431	1.83604	4.10182	2.80552	1.8403	3.01642	1.04662	4.2924	1.30263	2.7001	2.9781	0.712923	0.425041	0.648575	2.60291	1.3195	1.47293	1.46025	1.35052	0.94012	5.83917	8.59245	1.22519	1.65674	1.17961	1.02505	2.59941	3.45228	1.31831	0.902716	6.76446	5.66025	2.13415	4.9038	3.79232	2.46635	12.1874	3.62499	6.63478	6.63478	5.25789	7.11356
TraesCS1A02G221900.3	0.541223	0.498951	2.97599	4.52592e-09	0	0.476386	0.574786	0	0.849108	0.757122	0.383298	1.41404	1.85227	1.44704	0	0.307744	1.83858	0.797842	1.01548	1.65538	3.61531e-06	0.536791	0	0	0.725489	0.463917	1.05383	2.72998	1.84437	1.40278	0.729034	0	2.022	0	1.11572	0.682652	0.0891086	1.17063	1.85225	1.174	1.73849	0.781193	0.608319	6.38577	1.28273	1.68601	1.68601	0.295544	2.85194
TraesCS1A02G221900.4	2.73243	1.47329	4.9914	2.71976	1.37811	1.96452	2.18286	0	1.74506	7.12985	4.54678	3.60563	8.04367	12.06	6.42536	16.7389	16.6741	16.9706	1.68164	1.84966	1.96724	0.929999	1.20658	1.1022	0.465887	1.03377	0.462711	9.89762e-06	3.7042	3.9421	0	1.01498	1.20078	2.69455	3.7197	4.21016	2.0487	2.96751	4.51832	4.22984	4.61616	3.9654	5.3141	5.84191	1.9375	9.71247	9.71247	13.8283	10.1054
TraesCS1A02G223700.1	3.85413	3.55581	5.3012	2.89074	2.11503	1.87315	4.84621	2.42186	4.05637	5.46154	3.89097	3.08198	8.95201	8.41533	5.61032	8.05173	9.98213	9.09374	3.82894	2.90975	2.74337	3.28787	1.92871	2.27645	2.43416	2.62846	2.43073	6.41684	4.99001	3.16252	3.0934	2.37272	1.99154	3.35712	4.52433	4.2107	6.30805	2.10474	12.0881	2.30706	3.4999	2.0144	2.58458	4.80736	8.32272	9.85896	9.85896	10.5168	8.81764
TraesCS1A02G223700.2	1.43823e-06	0	0	7.99328e-10	1.31869e-08	3.08804e-09	0	0	0	0	0.569352	0.00597419	0	1.18726e-06	0	0	0	0.467635	0	0	0	0	0	0	0	0	2.06241e-10	0	5.12186e-05	0	4.07257e-10	9.98787e-05	0	0	0.517423	0	4.34411e-08	0	0.00576037	6.79285e-07	0	4.64657e-08	1.09915e-08	0	0	0	0	0	0.00298199
TraesCS1A02G223800.1	10.7355	8.43197	26.7774	6.97775	6.2153	5.20815	14.3312	6.06435	14.9829	22.0789	9.06355	10.9077	21.6463	23.7624	14.9234	24.281	27.789	29.325	11.579	10.5218	9.08581	11.3721	9.39658	7.76274	10.0059	12.9786	10.8181	25.1553	32.5672	19.5167	8.83585	8.95021	9.37794	15.7521	26.716	18.091	26.5662	28.3878	48.7288	18.8062	22.7296	21.5175	13.552	44.9271	50.3997	25.5362	25.5362	32.0506	28.2986
TraesCS1A02G224000.1	12.321	11.9149	30.7824	9.44202	7.06757	6.4322	20.7335	7.70649	19.1525	14.318	9.16241	6.52078	24.7672	20.7607	13.468	20.4345	27.8767	26.775	14.9025	13.6258	12.25	16.7359	7.16811	6.01455	10.1185	11.5168	11.5194	20.1075	30.4526	16.8175	9.21434	7.3942	8.29095	13.8587	29.6361	19.0335	10.5891	19.816	39.2634	19.1383	21.2653	16.7176	12.3157	26.4233	29.6723	30.5795	30.5795	33.7242	33.0258
TraesCS1A02G224000.2	0	0.929732	5.7128e-10	0	0	0	0	0	0	3.43463	0.0334144	0.0407232	1.58587	6.88378	4.53925	2.80636	3.33224	5.18066	1.11598	1.72096	1.62643	1.26356	0	2.32523	3.01016	5.11194	2.33219	7.10322	1.29129	1.3856	2.24905	2.21568	0	0.976839	0	2.78529	7.83538	0	0	0	2.36131	5.14397e-05	0.405816	0.417519	0	2.00487	2.00487	7.44177	2.26823
TraesCS1A02G225200.1	1.72335	0.00290406	5.94692	2.92955	2.70985	0.10219	1.57685e-09	0.606177	3.47067	1.02214e-05	3.52377e-05	1.29293e-05	3.96293e-06	3.73036	0.0557416	0.0651924	13.2987	0.0172164	2.36579	3.30649e-09	1.60616	2.08468	1.88798	1.37522	0.00336373	4.84655e-08	0.00051211	4.07838	4.29542	0.748396	3.60869e-05	0.0765849	0.00018772	1.19997e-08	0.568581	3.03223	3.97461	4.2584e-05	5.27662	0	2.57766	1.02459	2.43132	7.03924	0.00134664	9.10116	9.10116	9.56064e-08	7.9051
TraesCS1A02G225200.2	2.07716	4.37489	1.95191	1.17323	0.000401616	2.48707	3.90542	2.61687	0.727792	9.67185	7.02317	6.04703	12.032	8.44627	8.56017	11.5968	0.175287	12.3136	0	3.18556	0.372133	6.62537e-09	1.17973e-05	0.597218	2.3383	2.47354	2.36841	1.95076	2.78404e-08	2.37065	2.06097	2.84192	3.59117	2.49782	3.55739	0.113292	0	4.25693	5.00899e-07	2.38525	3.00558	2.47375	0.39555	0.0886905	6.26673	2.31294	2.31294	10.9576	3.65006
TraesCS1A02G225200.3	0.430472	0	0	0	0	0	0	0	0	0	0	0	0.180993	1.22142e-05	0	0	0	0	0	0	0	0	0	0	0	0	0	0	0	0	0	0	0	0	0	0	0	0	0	0	0.0063677	0	0	0	0	0.173073	0.173073	0.170577	0
TraesCS1A02G230400.1	49.5326	29.9981	94.1552	20.658	7.94781	7.51686	40.4125	9.54167	25.5163	67.8403	58.7887	38.8791	56.3899	65.6163	46.4319	42.3931	64.7408	51.2701	11.642	9.90725	18.9228	8.06904	5.04532	3.32742	4.65849	7.32748	7.7215	23.4717	53.6099	15.7497	7.49176	8.46767	8.31385	8.79564	43.3044	16.1655	84.597	58.0803	319.538	7.84842	40.3624	19.3991	11.3266	87.4506	355.755	177.996	177.996	207.494	122.455
TraesCS1A02G230600.1	0.624272	0.321572	1.09457	0.459989	0.212275	0.192265	1.19806	0.191285	0.664711	1.85448	0.755388	0.481544	1.20393	1.84537	1.36032	1.44886	1.81377	1.6409	0.911472	0.4627	0.557904	0.808997	0.0986348	0.216914	0.381511	0.613177	0.490146	1.885	2.37268	1.57256	0.766823	0.397504	0.414626	1.22152	1.74948	1.49664	0.902248	0.868263	2.42842	1.09335	1.00681	0.409297	0.472384	2.24828	0.833077	6.51532	6.51532	5.85972	6.14237
TraesCS1A02G231700.1	0	0	0	0	0	0	0	0	0	1.89461	0	0.8262	0.917536	1.02311	0.59733	0	0.415036	0.134966	0	0.0927328	0	0	0	0	0	0	0	0.30356	0.147111	0	0.3635	0	0.110172	0.120638	0	0.0164543	4.28382	0.840767	3.67596	0	0	0	0.191826	0.214081	13.5075	3.24094	3.24094	4.39661	1.39678
TraesCS1A02G234200.3	5.64188	6.72232	11.1154	5.41328	4.92229	4.49871	8.4929	5.12093	7.68486	14.5031	8.81648	6.89483	17.1486	15.2068	13.1707	16.1992	22.1902	21.1093	7.49176	7.81354	7.44702	7.44492	6.71972	5.57255	6.71782	6.05096	5.97264	12.4839	10.4668	8.90495	8.57603	5.01489	7.51849	8.10757	12.0218	9.3453	13.5577	11.5154	13.8132	4.34524	8.16202	8.61008	6.34651	12.637	17.4366	18.6705	18.6705	23.6886	19.3756
TraesCS1A02G234200.1	0.675514	0.215543	1.15842	0.295376	2.426e-08	0.184876	0.591884	0.110976	0.229504	0.286152	0.393006	0.281091	0.503492	1.79635	0.826791	1.28544	0.398261	0.995076	0.316676	0.113751	0.502567	0.669825	0.396613	0.51902	0.7371	1.18507	0.249126	1.63773	0	0	0.427168	1.03732	0.241653	0.901375	0.695229	0.386675	1.22971	0.543905	1.37826	0.732695	0.411266	0.24987	0.272981	0.29385	1.3578	0.904161	0.904161	1.099	0.925234
TraesCS1A02G234200.2	0.181544	0.093209	0	0.18215	0.143598	0	0.276357	0	0.0958251	0.202306	0.124569	0	0.361577	0.427014	0.231037	0	0.108003	0	0	0.293236	0	0.261773	0	0	0	0	0	0	0.409275	0.409046	0	0	0	0	0.113952	0.88035	0	0	0	0	0	0	0.177384	0.145884	0	0.217078	0.217078	0.456777	0
TraesCS1A02G234400.1	2.20716	1.79639	2.0316	2.32703	2.19263	2.79346	1.85416	3.08333	1.32245	0.270864	0.624843	0.978249	0.472002	0.440844	0.499498	0.430885	0.301463	0.311233	1.0494	1.6251	1.01625	1.4237	1.79113	2.23285	1.40192	1.83957	1.85635	0.478202	0.547431	1.25377	0.803912	1.77481	1.85718	1.24423	0.439989	1.10923	1.57061	1.08837	1.7282	4.49297	1.65117	1.15481	0.938082	0.791197	0.634437	0.244316	0.244316	0.381986	0.70765
TraesCS1A02G234400.2	0.0808023	0	0	0	0	0	0	0	0.267794	0.0146902	0.680709	0.0313312	0.0297392	0	0.127049	0.310114	0.233144	0	0	3.83195e-09	0	0	0	0.988934	0.620014	0.548335	7.85258e-07	0	0	0	0.527779	0.555047	0.180221	0	0.682758	0	0	0	0	0	0	0	0	0.331708	0	1.03112	1.03112	0	0.257493
TraesCS1A02G234500.2	0	0.0718169	0	2.53015e-09	0	0	0.45444	0.730025	1.13729	0	0	1.49085	0.34958	0	0.932633	0.613445	0.550198	0.350218	0	1.3229	0.704844	0.590846	0.464637	0.387192	0	1.28405	0.0650054	0.307362	2.0059	0.997136	0.400295	0.322975	7.26877e-10	0.412522	0.801861	3.65627e-08	0	0	0	0	1.10014e-09	0	0.968826	0.0180682	0.803123	0.749887	0.749887	0.979849	0.721877
TraesCS1A02G234500.3	0.600743	0.872887	1.09241	0.375225	0.585214	0.594311	1.14789	1.00949e-06	9.85834e-06	1.34197	1.60983	3.31361e-06	2.41296	1.99949	0.932633	1.72963	2.49041	3.14229	1.24315	2.8392e-07	9.4951e-07	0.658235	0	0.777453	0.933197	0	0.803482	1.62614	0	8.79286e-06	0.680203	0.556075	1.14919	0.488003	1.48304	1.55711	2.16742	0.827272	2.78758	0.747354	1.52316	0.609733	0.3115	1.7186	1.46921	3.22468	3.22468	3.54765	3.2203
TraesCS1A02G234500.1	0	0	0	0.160294	0	0	0	0.1147	0	0	0	0	0	0.308946	0	1.53226	0	0.268511	0	0	0	0	0	0	0	0	0.129913	0	0	0	0	0	0	0.341192	0	0.0815133	0	0	0	0	0	0	0.227402	0	0	0	0	0.606837	0.537894
TraesCS1A02G236500.1	1.1966	1.00835	1.93207	0.879929	0.729815	0.795667	0.998016	1.18074	0.645061	2.76109	1.05073	1.27578	2.17639	2.67178	2.23578	2.9435	2.9551	2.18415	0.891091	0.574255	0.510063	0.599171	0.297149	1.70395	0.587199	1.06742	0.734874	2.59895	3.06881	1.48978	1.87283	2.01468	1.59736	1.7077	2.92607	1.44237	6.53512	3.91244	12.9741	1.40204	3.30246	1.71	2.41856	7.43914	8.74027	3.90658	3.90658	5.94213	4.1889
TraesCS1A02G238800.1	5.17777	5.3665	7.59784	1.3432	0.947637	2.99871	0.537957	0.816442	1.44183	0.984911	0.693134	1.02762	0.928548	0.833044	0.683134	2.46408	1.95591	4.59302	0	0.0645536	0	0.0912452	0	0.38293	0.0801361	0.153882	0.0840769	0	6.63264	2.0229	0.672982	1.05871	0	0.373686	1.27386	0.567068	1.25461	1.42768	3.59569	0.688205	5.20639	3.40166	3.7835	10.784	1.32742	3.17824	3.17824	2.21371	3.21249
TraesCS1A02G238900.1	1.1263	2.31433	1.64663	1.29942	0.445522	0.891827	0.315673	0.403363	1.42825	0.480447	1.42191	0.6587	1.80359	0.897065	0.255403	1.67749	1.45887	0.751321	1.2868	1.0571	0.498636	0.494498	0	1.70206	0.705704	1.6177	0.647512	5.50303	3.60249	2.60142	1.42128	1.76175	1.50425	2.8502	7.97787	0.827946	3.00616	2.24469	3.71367	1.94589	3.78734	1.41661	1.39294	6.046	4.5245	1.26552	1.26552	1.07467	1.35475
TraesCS1A02G238900.2	3.0223	2.10782	5.69155	1.7364	2.2199	2.03105	5.73829	2.47677	2.79798	3.48944	2.57273	1.82753	1.76996	2.76025	2.32481	1.55751	3.06801	3.27089	3.33699	3.737	3.84493	5.01854	3.31683	2.79033	2.64097	3.8345	3.02056	5.98817	10.6542	4.1112	4.55165	3.4649	3.67537	2.97965	1.87295	6.27453	5.17202	6.91262	22.2365	3.33362	5.66701	4.20516	3.86607	8.6457	9.53452	2.59647	2.59647	4.4288	2.44851
TraesCS1A02G239400.1	0	0.252104	0.605897	0.0775442	0.103747	0	0.044689	0.118687	0.128761	1.62648	0.32502	0.792579	1.38119	1.50107	1.05772	0.736845	1.7909	1.21119	0.548035	0.107421	1.04087	0.471399	0	0.0572826	0.262195	0.0945206	0.483094	1.29389	1.15063	0.402088	0.142796	0.664121	0.389362	0.416719	2.86868	1.11103	1.3635	1.15199	4.18967	0.106616	1.77489	1.46942	0.0833371	4.26875	2.33562	5.13939	5.13939	6.59529	4.05999
TraesCS1A02G241000.1	21.8269	20.7445	37.2665	22.9291	19.0676	24.0346	32.5724	26.2196	24.7729	14.6191	19.2542	11.0261	16.8578	16.5746	15.2521	18.4855	18.9944	18.5574	23.4004	21.9212	18.6493	24.8805	18.8833	18.9654	22.1104	27.0853	20.9299	33.9488	28.5556	22.895	24.4825	22.5768	22.5782	30.2269	32.6051	33.3982	17.5936	24.3816	24.8715	25.5794	26.2839	24.3355	23.364	20.1074	17.5157	14.0193	14.0193	16.9506	21.7148
TraesCS1A02G242500.1	0.498284	0.734306	0.850781	0.416934	0.50744	0.374473	1.03186	0.744137	0.663174	0.120721	0.545757	0.197466	0.289023	0.216598	0.133543	0.0844422	0.238037	0.173473	0.61258	0.709756	0.245492	0.531777	0.657404	0.760457	0.431352	0.821571	0.762357	1.84617	3.15599	0.505328	1.02046	0.57057	0.964038	0.656153	1.83335	0.422931	2.18279	1.92108	12.4017	0.477252	0.989865	0.26553	0.612203	4.8647	10.4352	0.323738	0.323738	0.348412	0.356929
TraesCS1A02G242800.1	0.11789	0.0552516	0.228822	0.0432334	0	0.0451708	0.0636572	0.0940123	0	1.07346	0.298664	0.124784	0.881565	0.783696	0.71345	0.377674	0.44714	0.509948	0	0.110592	0.0823022	0.0578513	0.081907	0.0979385	0.222541	0.0529301	0.0641364	0	0.234212	0.41459	0.0722648	0.215912	0.106804	0	0.192087	0.117086	0.170371	0	0.483173	0	0.262202	0.241829	0.234397	0.0801311	0	0.695209	0.695209	1.17901	0.749925
TraesCS1A02G243700.1	13.4039	15.1877	15.509	12.0673	9.86218	10.4582	15.1871	14.7876	10.2364	7.21722	11.9594	7.81048	12.0494	10.0607	11.5316	9.42087	9.78329	12.8095	9.63383	10.8247	10.4418	10.2094	13.3125	14.6833	11.6421	13.4574	11.4522	4.66126	2.95715	3.80262	8.25024	8.09177	7.51874	5.4229	2.99301	3.63411	9.29043	4.96058	6.08483	9.23796	5.43277	4.18807	4.07943	2.43445	5.59913	10.5656	10.5656	9.7994	12.4832
TraesCS1A02G244900.1	0.0256392	0	0	0.977407	0.310281	0.583319	0	0.73276	1.22796e-06	0	0	0.39953	0.340198	0	0.127048	0.703914	0.35463	0	0.116871	0.32864	0.320775	0	0.217208	0.628025	6.16813e-06	0	0	0.000173784	0.0726608	0	2.30098e-07	0.619865	0	0.0182158	0	0	0	0	0.0127142	0	0.931794	0	0.5129	0.500832	1.18257	1.2339	1.2339	0.382905	0
TraesCS1A02G244900.2	2.06955	2.31045	3.86498	0.930636	1.16079	2.14679	3.45827	1.87841	3.28345	1.513	2.4993	0.939907	1.07808	2.03672	1.72077	0.903312	1.7329	1.80717	1.14476	1.25175	1.40078	1.37657	1.7715	2.30491	2.25649	2.09527	1.7966	2.08183	1.63933	1.3679	2.29051	2.84468	2.62859	1.68105	0.805199	1.28916	2.92385	1.92195	2.90005	1.96837	1.04753	1.98723	1.20059	1.72922	3.03034	0.563139	0.563139	1.5336	1.97082
TraesCS1A02G245300.1	5.80189	5.04549	8.66721	3.93674	4.63599	5.62578	7.46436	4.81191	5.40699	10.3177	7.27495	5.61173	13.515	11.0988	9.59484	11.6323	13.9718	14.4837	4.55159	4.01165	4.89864	4.86461	4.41347	4.24788	3.46603	5.18448	4.897	8.67809	8.35366	5.79519	5.2313	5.1531	7.03664	5.076	7.60478	6.79633	10.1476	7.09822	16.663	5.56421	8.91134	6.20738	4.1565	10.645	19.3035	13.6109	13.6109	15.1653	13.4277
TraesCS1A02G245300.2	0	0	0	0	0	0	0	0	0	0	0	0	0	0	0	0	0	0	0	0	0	0	0	0	0	0	0	0	0	0	0	0	0	0	0	0	0	0	0	0	0	0	0	0	0	0	0	0	0
TraesCS1A02G245600.1	1.43002	1.1274	4.21699	0.790997	1.08468	0.927676	2.31979	0.681669	2.00688	3.6192	3.08594	2.3639	4.21871	4.52732	2.82031	4.37513	5.08379	6.03111	1.18464	1.52275	1.96337	2.41659	0.870715	1.16287	1.45677	2.20431	1.18358	3.58313	4.34223	1.74287	1.35703	0.79573	1.56525	2.08069	2.99783	2.29809	4.13263	2.32767	11.2762	1.39352	2.2558	2.3635	0.848896	2.91407	11.6947	7.45387	7.45387	6.41685	5.81155
TraesCS1A02G247800.1	0.461193	0.121331	0.513022	0.574552	0.248016	0.398451	0.453109	0.395394	0.641361	0.0774371	0.064757	0	0.0931767	0	0.0744963	0	0	0.164385	0.834611	0.80042	1.17833	0.496772	0.453996	0.939248	0.985322	1.05114	0.968432	0.305482	0.447934	0.636229	0.601853	0.895755	0.521894	0.334683	0.407923	0.321319	2.55902	1.37021	6.15123	1.20833	0.943941	0.567419	0.065142	2.59697	8.48339	0.0834008	0.0834008	0.0591063	0.189041
TraesCS1A02G248200.1	1.9958	1.79763	2.60924	1.5179	1.15389	0.777547	1.33964	1.07344	1.91906	3.9735	2.36596	1.71237	3.52156	5.59798	4.13502	4.83319	5.9969	6.36462	0.659005	1.2748	1.14545	1.12498	0.607645	0.800041	0.891418	0.986487	1.42656	3.34611	2.78197	2.1962	1.20238	0.7931	1.60072	1.75832	2.05273	1.559	3.11426	2.47642	4.01265	2.72287	1.85411	1.12409	1.4941	4.55143	4.20738	4.80116	4.80116	4.52818	5.45377
TraesCS1A02G248800.1	1.95888	2.48105	3.60038	1.49949	1.35592	0.971883	2.77378	1.05906	2.25932	3.18605	2.94181	2.29513	3.51165	4.72951	2.90065	2.84464	4.48488	3.09777	2.63738	1.4157	2.26679	2.29734	1.38761	1.65991	1.32217	2.09163	1.97744	5.60201	4.49411	2.47574	2.71081	2.17397	1.87872	2.48381	3.68599	3.2137	5.44952	3.37852	10.9235	1.32126	2.37097	1.83615	1.48636	3.73853	9.37665	8.63839	8.63839	8.65399	7.58315
TraesCS1A02G249600.1	35.0274	34.4539	48.5898	29.3685	30.7612	25.8935	42.3581	30.4619	36.0238	25.6184	23.8556	19.2134	26.8281	24.2921	24.9373	24.8018	32.3544	28.1772	31.9815	35.2832	27.6558	37.173	27.6439	32.5487	34.1718	31.1462	35.9514	56.4184	71.859	48.8735	40.0845	41.1796	39.904	50.6191	56.6105	48.3666	22.4106	51.6154	33.4723	64.9657	54.9953	55.1157	41.1769	35.3879	29.7206	26.2771	26.2771	27.2909	36.6794
TraesCS1A02G250000.1	0	0.147439	0.126891	0.243093	0.163814	0.386365	0.0478553	0	0.0292018	1.23844	3.50605	0.829502	0.709871	2.34935	0.901332	0.21867	0.413749	0.584847	0.194302	0.124368	0.189899	0.166385	0.48728	0.13152	0	0.0748188	0.0819184	0	0	0	0.483372	0	0	0	0.0443693	0	1.50014	0.575619	0.839479	0	0	1.13078	0	0.127432	1.39926	11.5628	11.5628	10.1836	10.6307
TraesCS1A02G251200.1	114.165	112.873	120.524	120.196	118.114	161.87	105.03	162.338	118.587	32.3501	89.3748	48.0588	26.692	27.0806	40.4183	25.2822	15.0994	17.8727	145.535	157.837	153.057	133.421	170.771	188.855	153.081	151.612	151.709	44.992	38.2302	60.3561	108.032	134.467	120.644	85.1294	47.5294	66.4393	72.9176	71.5266	22.8374	134.136	79.7693	110.48	93.539	19.0089	23.143	22.2305	22.2305	19.3208	40.4175
TraesCS1A02G252400.1	33.0903	36.6155	38.1314	40.3991	45.6296	51.6498	36.0573	43.3856	32.6761	13.0973	24.55	12.3567	9.79503	9.22582	12.2501	7.00144	7.05431	9.25982	34.1459	37.1535	38.7511	30.6248	33.6243	42.6667	32.6789	43.9345	39.1214	18.9187	19.2883	16.5479	22.9665	25.3624	28.2789	23.9903	20.1884	22.5637	28.2892	22.4245	21.0203	34.903	30.31	23.6964	24.9517	16.1864	31.0346	10.3842	10.3842	10.6079	14.1747
TraesCS1A02G253200.1	0.000824797	0.00302568	0	0.114062	0	0	0	0.0016208	0.00268288	0.0507984	0	0.0291214	0	0	0.00132498	0	0	0	0	0.021535	0	0	0.000978617	0.00102156	0.00115034	0	0.00119479	5.81864e-08	3.75486	1.01024	0	0	0.235751	0	2.69439	0.207282	0.0352131	5.0009e-07	0.716978	0	0.0304537	0.0183431	0.00724873	3.29992	4.23435	0	0	0	0
TraesCS1A02G253200.2	0.0572651	0.0435493	0.410999	0	0.130856	0.0949975	0.263157	0.0803224	0.204837	0.255537	0.394041	0.240577	0.61982	0.540967	0.1686	0.311536	0.446168	0.14305	0.0332479	0.206651	0.0882257	0.126734	0.0810607	0.0655109	0.028365	0.245877	0.052192	3.78893	8.61588	0	0.265431	0.643326	0.483045	0.281592	0	0.935632	1.71131	3.61642	7.83364	0.14327	1.06063	0.457857	0.209644	6.24597	2.16417	0.875577	0.875577	1.04685	0.747907
TraesCS1A02G255000.1	8.51888	9.50452	13.2058	8.31725	6.29195	6.69802	10.2778	7.68723	8.52226	5.43841	6.5976	4.16339	6.82709	6.8216	5.5218	6.435	8.18749	8.75167	9.65985	9.62708	9.62737	9.89252	8.02633	8.48044	9.0768	10.4851	9.40332	17.8694	14.6965	11.7994	11.1082	10.2059	10.0215	12.4525	16.6617	16.2586	17.8396	15.032	32.3856	9.70996	14.3763	11.153	11.9048	18.387	21.955	7.20151	7.20151	7.48287	8.04313
TraesCS1A02G255100.1	6.94877	4.36727	16.9106	2.45912	1.78463	3.00318	6.9638	2.69443	8.40573	9.72219	4.01165	7.22538	16.4376	15.0068	9.48789	14.6405	17.1566	18.4368	2.76979	2.06619	2.95774	3.89105	2.91631	2.62784	3.28307	4.36063	3.4383	8.07203	28.8436	10.4444	4.60122	5.90068	5.28929	5.60149	17.0628	6.00398	15.89	10.4721	27.8402	2.33494	16.486	7.52211	6.85446	59.2768	26.3084	15.7967	15.7967	19.745	14.0048
TraesCS1A02G255800.1	6.48899	7.68288	4.09543	9.84665	10.1744	16.4453	9.53764	17.5833	7.02725	3.06698	5.87278	4.08978	2.29991	1.54584	2.84726	2.04504	1.457	2.36756	5.40968	6.92585	7.54616	5.10391	11.3696	12.8339	10.2888	9.74433	11.9596	0.435538	15.3555	4.37362	4.56927	5.43839	3.30754	0.57969	2.2325	0.411274	5.25365	5.15436	8.30786	3.39059	11.701	4.95016	3.36585	34.884	1.53818	2.31031	2.31031	1.89717	2.76907
TraesCS1A02G256400.1	19.2116	15.672	39.8723	17.6667	19.2425	19.7612	27.73	21.7256	19.0273	40.8797	24.6379	19.9088	35.4104	48.7836	30.8777	34.9041	42.3259	46.2271	16.0264	15.7466	14.2511	17.0333	12.0379	11.518	13.0461	11.8351	11.7645	48.5832	52.8196	31.7361	19.8706	17.8573	20.8845	23.3011	30.6053	30.2169	30.364	47.8	71.7384	17.9683	24.2235	20.2764	13.9559	63.7663	75.1744	45.2343	45.2343	69.8298	47.9335
TraesCS1A02G256400.2	3.09995	1.83169	3.42456	0.715608	0.784912	1.38187	3.19399	1.9715	3.20445	10.6887	2.72309	1.5826	11.3654	12.0706	7.23001	20.2764	21.8744	28.5265	1.26733	0.804783	1.17048	1.20255	0	1.56281	1.05284	0.79729	1.03759	4.59289	1.97919	2.19363	0.305403	0.976841	0.994941	3.54088	3.59616	2.52861	5.23738	4.03765	12.5656	2.80804	1.99275	1.17931	1.70436	7.81615	11.6388	8.36755	8.36755	13.5249	13.412
TraesCS1A02G256800.1	0.367501	0.278592	0.94464	0.260325	0.157496	0.0550287	0.5317	0.388899	0.320912	0.794173	0.22758	0.242294	1.02818	1.21169	0.59331	0.505182	0.74762	0.78064	0.455515	0.299755	0.31571	0.455189	0.249605	0.324931	0.1926	0.132267	0.0903718	0.543672	0.785139	0.315654	0.531594	0.280346	0.183537	0.244847	0.471765	0.482042	0.364731	0.493272	1.45025	0.298682	0.367923	0.416655	0.256862	0.549864	0.439826	1.6683	1.6683	3.5287	1.58994
TraesCS1A02G258800.1	3.1751	2.86414	3.10593	3.06381	2.15841	3.45117	3.2819	3.95011	3.80929	0.762463	3.34405	2.0305	0.91294	1.53222	1.49413	1.08449	1.04786	1.80012	2.5161	2.02557	3.77201	2.2837	2.09371	3.36705	4.79082	9.38249	2.72838	1.28039	8.30618	4.52046	2.59499	3.79807	2.91289	2.34481	3.72595	1.98327	12.8348	8.03812	30.1338	1.28518	6.31655	3.78274	5.68536	13.5341	19.3832	1.65015	1.65015	2.55559	1.93792
TraesCS1A02G259000.1	2.51314	2.61299	6.80979	2.64775	2.96682	2.51663	4.18581	2.81049	3.79493	6.0716	4.64532	3.39564	6.09806	8.09671	5.10171	4.56648	8.00476	6.91776	1.80301	1.94838	1.72627	2.11658	1.56317	1.72319	2.26397	1.54674	1.63786	5.53572	5.4068	3.96689	2.86537	2.49608	2.73262	3.66489	5.09129	4.23799	4.69291	5.3692	16.5858	4.40775	3.17948	3.34359	3.43419	8.70296	18.2218	14.253	14.253	17.5367	11.2684
TraesCS1A02G259100.1	12.444	8.28617	39.898	9.47994	6.74386	5.57487	19.0377	9.96286	25.2682	34.0888	12.1195	11.9678	22.8581	36.6689	24.5023	31.8979	37.2385	42.2779	14.6368	14.8817	16.2718	19.1068	7.92376	6.8008	19.3065	14.7565	11.6	76.8825	119.457	66.2512	15.6901	24.8721	22.3702	49.6599	107.333	44.479	28.23	93.4669	53.3651	54.3765	75.2357	62.7823	50.2961	155.15	30.5388	51.9217	51.9217	76.738	54.6652
TraesCS1A02G259200.1	5.30514	6.10676	7.4519	3.88642	3.54323	4.16311	6.17712	5.10127	5.54156	10.0473	6.28551	5.17296	12.9188	11.7189	9.09846	13.1893	18.0042	18.9544	4.37738	4.69112	4.75272	4.48179	2.81063	4.13976	4.92467	4.45189	3.90939	8.10396	6.8156	3.63377	4.16253	3.28267	4.00723	5.39624	6.79282	6.60608	9.26342	7.07328	17.9369	5.34273	4.92671	4.64206	2.84124	6.68373	12.7464	14.0454	14.0454	18.173	12.5229
TraesCS1A02G259700.1	26.0961	30.6705	31.5866	47.5917	74.131	102.051	36.2968	61.1222	24.5434	13.0718	57.6999	16.7352	10.663	11.7518	12.5334	6.78772	4.2554	5.53657	41.8647	54.6362	49.1386	55.1152	30.2061	56.8396	39.2546	39.3314	45.6144	17.0638	14.2953	14.5869	18.035	22.099	16.8754	20.2922	14.5974	13.2446	13.0637	17.0681	9.19044	40.1176	15.1851	12.4047	12.0834	10.9999	3.21856	9.52006	9.52006	5.18129	24.088
TraesCS1A02G259700.2	1.10927	0.397136	0.537937	1.49339	2.68984	3.32354	0.52861	0.695115	0.583948	0.224864	1.55238	0.562368	0.29759	0.21875	0.196352	0.239014	0.28344	0	1.87067	1.21114	0.720999	1.64074	2.45337	1.70264	0.209122	0.529171	0.673301	0.483445	0	1.02499	0.768275	0.384732	0.905189	0.477471	0	0.224519	0.845031	0.598028	0	0.266026	0	0.396425	0.379332	0	0	0	0	0.394102	1.37398
TraesCS1A02G261000.1	14.1914	15.7363	33.4026	12.7185	9.63338	10.6364	27.5934	14.7088	21.0732	25.9946	18.4571	14.8696	28.0063	28.4983	23.3521	29.2918	33.4764	35.995	20.3305	16.3872	16.6594	17.1593	13.8301	15.8654	16.0457	16.2085	16.7748	36.4739	38.4824	19.6446	18.2805	15.6796	14.9057	22.4827	29.4696	28.2653	35.4253	27.562	79.9432	14.5236	21.4316	18.4224	13.8201	37.0803	71.2883	36.4513	36.4513	46.5967	38.929
TraesCS1A02G261000.2	0.275765	0.275239	0.253252	0	0.47694	0.274975	0.454531	0	0.278857	0.342995	2.14454	0.622611	1.32788	1.05823	0	1.03339	0.341445	0.741108	0	0.604057	0	0.27025	0	0	0	0.329659	0	0	1.03717	0	1.02276	0.753833	0	0	0.45556	0	0	0	0	0.410808	0	0.338829	0.368693	0.583124	0	0.332723	0.332723	0.595523	0.635296
TraesCS1A02G262100.1	34.9852	38.327	28.7628	41.8167	39.8291	51.0083	30.9924	52.3216	39.7845	14.3932	25.1922	17.8769	13.7808	13.2225	13.0205	8.48442	7.82777	7.22358	35.1969	34.986	38.4718	33.7423	39.1749	46.7587	36.034	44.0886	39.7673	18.7251	12.0297	15.6503	30.1907	29.8826	30.8084	21.7448	13.2689	16.2587	23.891	23.4915	27.9041	33.6387	26.8397	26.6388	20.6867	15.4189	30.9868	13.0122	13.0122	11.6282	15.7561
TraesCS1A02G262100.2	0	0	0.36592	0.211195	0	0.158338	0	0.211394	0.204509	0.462633	0	0.313629	0.30624	0.2933	0	0.303015	0	0.300983	0	0	0.280795	0.224253	0	0	0	0	0.328656	0	0	0	0	0.278327	0	0	0.288455	0.287545	0	0	0	0.346791	0.583472	0	0	0	0	0	0	0.187552	0
TraesCS1A02G262100.3	0.3705	0.424625	0.552837	0	0.546546	0.522108	0.410352	0.27251	0.299397	0.46164	0	0	0	0.526056	0	0	0	0	0	0	0.656336	0.468963	0	0	0	0.51684	0	0	0	0	0	0.330783	0	0	0	0.31554	1.35947	0.417158	0	0	0	0.472881	0	0	0	0	0	0	0.490657
TraesCS1A02G264900.1	3.59064	6.31388	7.22316	9.50737	7.64121	6.25786	12.3616	5.57431	7.84172	15.3426	11.9188	13.9254	22.4392	25.8234	22.7357	11.2962	16.0101	10.1543	4.64396	3.31923	3.34405	2.81102	4.3211	5.51831	1.95528	3.23108	1.98938	7.38971	4.89882	4.32027	6.37897	5.03932	5.81458	3.5297	3.26199	6.00872	8.68415	5.89541	5.73146	3.37726	3.68992	4.54638	2.49197	6.6522	6.72819	22.2587	22.2587	27.0508	22.615
TraesCS1A02G266600.1	1.80168	0.554413	1.053	1.47565	2.1007	2.4668	1.3232	1.41264	0.656776	0.428354	0	0.483431	0.420797	0.598765	0.570506	0.338389	0.589846	0.523317	0.449936	0.0701579	0.249655	0.818595	0.862362	1.86382	1.05109	0.880098	0.289876	0.516072	0	0	0.587777	2.09775	0.583527	0.442934	0	0.474168	0	1.08789	1.48278	0.481702	0.71954	1.14584	0.682377	1.44091	0.183344	0.250365	0.250365	0.386088	0.172108
TraesCS1A02G266600.2	0.910416	1.94605	0.95705	0.687553	0.308883	0.274513	2.12349	0.779399	1.49986	0.460798	1.78772	0.950962	0.609297	0.451824	0.566509	0.412404	0	0.33228	0.566689	0.820764	0.640331	0.156865	0.689101	1.2662	0.346056	1.25176	0.610268	0	0.611863	0.859848	0.400112	0.460745	0.982948	0.157267	0.367476	0.161926	0.668186	0.63623	0.756009	0.47356	0.310463	0.904357	0	1.11541	1.73495	0.969971	0.969971	0.307452	1.07011
TraesCS1A02G267300.1	8.76866	13.1446	22.2342	8.16471	7.04388	7.9313	12.1835	8.89654	10.5192	16.8753	9.49242	8.9671	19.1199	18.5049	14.9382	12.8914	15.65	13.0981	6.64994	7.84888	7.72825	8.31457	7.692	6.08634	5.91695	11.5168	5.66925	19.1509	23.1745	10.714	11.5308	5.85819	8.54805	7.6539	13.7411	12.4115	21.8522	12.5407	26.1331	7.8311	10.3016	5.58129	5.75397	21.5714	21.9568	28.9188	28.9188	29.0184	29.7637
TraesCS1A02G267800.1	0.240477	0.448293	1.07024	0.849821	0.430874	0.282785	0.51959	0.326124	0.339003	3.69336	2.27582	1.04319	2.97763	2.56812	3.0322	0.610025	1.39375	0.367068	0.15958	0	0.136499	0.12123	0.66268	0.0911772	0.104862	0	0	0.498713	0.803319	0.528319	0.595074	0.208629	0.257635	0.109939	0.565306	0.0941816	5.3956	1.98401	3.95771	0	1.98138	1.07392	0	3.01857	11.0506	2.84787	2.84787	2.47672	3.52291
TraesCS1A02G267900.2	0.932077	1.43242	2.06671	1.53928	1.31563	2.06441	1.45374	1.29698	3.2528	0.332506	1.5846	0.113046	0.417824	0.240279	0.137159	0.541001	0.583709	0.862205	0.572288	1.18312	0.324054	0.159881	1.1095	0.707009	1.62911	1.15424	1.88529	0.901179	3.00831	1.59706	1.4834	1.99101	2.12065	2.14485	3.74164	2.64056	0.827302	2.02568	0.907885	1.73027	3.80845	2.88507	0.951663	2.72446	0.281761	0.131347	0.131347	0.0509854	0.611254
TraesCS1A02G267900.1	1.20065	0.538041	0.96149	0.324452	0.0871713	0.611815	1.57552	0.79012	1.74541	0.0866392	3.00756e-10	0.438201	0	5.51902e-10	9.55761e-10	0	0	0.279406	0.835613	0.441409	0.976984	1.47458	1.18418e-09	0.573361	1.21479	1.30744	0.713387	1.75183	0.986602	0.800238	0.00631064	2.20185	1.74017	1.04355	2.02546	1.14532	0.373541	0.87952	7.5852e-08	0.707306	1.3849	2.28553	1.54865	2.47966	0	0.153244	0.153244	0	0
TraesCS1A02G267900.3	0.0122496	3.32808e-09	0	0	0	0	0	0	0	0	0.238394	3.81858e-10	0.0899842	0.45115	0.254549	0	0.204729	0	6.17583e-08	0.0770518	0.429007	0	0.137615	1.02707e-09	0	0	0	0	0	0	1.25602	0	0	0	0	0	0	0	0.905859	5.64238e-05	2.07676e-08	0	0	0	0	0	0	0.0304189	0
TraesCS1A02G268400.1	3.56178	2.69972	3.32899	1.46955	1.46123	1.69646	2.12194	1.88928	2.02496	0.448525	0.666539	0.658857	0.0689444	1.23255	0.854235	0.466933	0.440675	0.0867771	1.35177	1.36781	1.93182	0.613945	1.87701	3.14627	3.42771	3.85528	3.0594	1.46964	3.54671	0.843167	1.32986	0.815329	1.39633	2.18393	2.0604	1.90126	0.896049	1.72661	0.333241	3.31639	2.96185	1.88288	2.0159	2.77221	0.595866	0.737783	0.737783	0.133128	0.943784
TraesCS1A02G268600.1	15.3359	21.3472	16.8324	14.5971	12.8918	23.4554	13.8645	23.2558	15.4655	8.0455	10.065	10.7177	3.30663	5.66349	7.13981	4.72566	5.72921	1.18539	12.6236	16.4984	12.7517	13.7565	18.5919	17.8755	15.913	5.8686	12.9952	14.0999	13.2099	12.8502	18.1386	18.09	19.0529	13.775	12.3074	14.2616	7.68036	11.2917	5.63413	25.6321	18.4361	22.1122	20.8448	8.26972	0	3.57187	3.57187	3.35898	9.34861
TraesCS1A02G268600.2	24.7794	20.8406	32.5466	24.8871	27.0079	40.1017	22.7284	29.5828	25.3499	4.26513	15.8351	6.48455	7.23892	5.30691	7.60908	4.61107	0.848332	8.89463	25.8873	25.6818	25.6066	30.058	24.4821	27.445	21.808	32.2861	24.0698	16.056	12.2758	19.3256	20.8506	24.076	22.2698	26.4304	18.2268	21.4199	17.6628	26.4411	5.96366	30.2797	23.5384	25.3708	21.3851	8.20761	6.15134	6.43093	6.43093	2.10104	8.88569
TraesCS1A02G268800.1	0.293835	0.159973	0.175492	0.360355	0.874874	1.22912	0.358115	0.226401	0.43729	0.263757	0.801517	0.549044	0.284234	0.303003	0.406586	0.0934624	0.317405	0.144296	0.16188	0.302543	0.21199	0.32385	0.461576	0.726539	0.291159	0.55968	0.61271	0.556581	0.782025	0.268429	0.480577	0.769668	0.762694	0.312126	0.573371	0.151945	1.64879	0.767524	2.5806	0.135056	0.35761	0.561895	0.107945	2.17008	2.4921	2.32194	2.32194	0.917219	1.13518
TraesCS1A02G269600.1	1.7977	0.954494	3.5614	1.63803	1.34586	2.81716	2.91774	2.32442	3.07806	4.05694	2.75545	3.92535	4.72253	5.38694	5.03488	3.61713	7.29824	5.04566	2.50134	1.87681	2.52342	2.97672	1.41615	2.19095	2.0711	2.44295	1.77894	4.95391	3.28004	2.29714	2.46986	1.39797	2.41304	1.44302	4.07253	2.78421	4.06353	5.22064	8.48958	1.86191	2.82641	2.08259	1.58958	5.2565	7.77134	7.06435	7.06435	7.89466	7.51416
TraesCS1A02G270300.1	4.44656	6.00729	9.39826	5.76296	4.23482	5.5942	4.77047	3.60967	3.75654	8.49793	5.83138	5.64735	5.28351	4.71887	4.16396	2.51102	4.03286	4.80914	4.881	2.50855	3.87359	3.11709	4.1269	4.12559	2.28792	2.66076	2.04292	9.92124	10.9806	5.31503	5.55922	3.14219	4.24724	2.32734	6.66769	3.33082	36.4839	11.2666	77.7287	3.88484	4.94648	3.30702	2.59542	21.311	76.7147	19.0369	19.0369	16.5181	10.4192
TraesCS1A02G270800.1	0.466073	0.418699	0.260462	0.302491	0.557482	0.254947	0.301587	0.167208	0.0462186	1.91357	1.35696	1.5177	2.90747	1.89185	1.43513	0.975818	0.44919	0.261682	0.553544	0.114877	0.156902	0	0.369702	0.0654693	0.0612581	0	0	0.413255	4.09412	0.941567	0.256917	0.299571	0.411932	0.325097	0.60759	0.0556101	0.403103	1.60114	1.96256	0	2.03431	1.05814	0.287001	11.4989	0.488246	2.96265	2.96265	3.33647	2.59287
TraesCS1A02G275300.1	6.06801	6.94875	10.7708	5.2974	4.11618	5.568	6.23835	5.73281	6.23906	11.83	7.42063	7.51592	10.4724	13.3974	10.2771	13.4487	13.0042	10.9749	6.38788	5.01363	7.45214	6.18113	5.0103	4.68669	4.80706	5.13165	5.68421	11.3951	13.1459	6.27946	7.1132	6.34281	5.87279	7.15928	12.5043	7.66096	8.74104	12.7011	18.5293	6.03691	9.06565	9.07828	6.56404	13.6643	18.0447	18.4858	18.4858	19.1563	18.2568
TraesCS1A02G275800.1	0	0	0	0	0.0698681	0	0	0	0	0.184117	0.542148	0.715162	0.338089	0.457146	0.241714	0	0	0.350642	0	0	0	0	0.106214	0.0584938	0	0	0.0704493	0	0.259177	0	0	0	0.0969354	0	0	0	0.220315	0	0	0	0.0721421	0.139155	0.112774	0	0	1.81375	1.81375	1.0541	1.77135
TraesCS1A02G278600.1	30.7742	37.3327	45.4314	25.5232	25.1312	32.8115	32.5878	31.1025	52.5876	15.2725	21.5316	20.4844	27.7763	23.7547	28.4469	16.1889	17.0095	16.9889	57.5767	63.5104	55.0805	86.5565	56.9609	47.2557	49.4445	54.8566	52.7362	98.5952	45.9888	42.2763	73.3684	31.9157	46.5598	78.7545	48.4302	95.157	58.9438	47.3319	64.7957	104.47	42.7583	44.7915	34.6129	25.2863	64.5326	26.929	26.929	22.2129	43.4874
TraesCS1A02G278900.1	1.66431	1.58891	2.47024	2.28567	2.05331	3.85399	2.52094	2.68498	2.32345	0.830203	0.558337	0.799891	1.39542	0.883909	1.00696	0.809812	0.418104	1.16994	0.885206	1.04048	1.37067	1.60138	2.23134	2.07603	1.28594	1.06561	1.1009	1.11629	1.08549	1.50265	1.68936	3.44674	2.5121	0.706812	0.595279	1.55424	3.23598	2.88554	7.04486	1.21331	1.04448	1.92873	1.15543	4.92524	6.89574	0.830272	0.830272	1.36224	1.11605
TraesCS1A02G279100.1	19.9487	20.2493	49.7114	16.8315	11.4954	17.1641	29.2227	17.9322	27.8226	40.743	31.1781	27.3046	45.0067	49.44	35.9233	48.5618	54.4121	58.6249	24.7809	21.6203	21.9238	23.8585	16.9506	14.9762	20.9257	24.8346	21.1114	44.8779	50.0111	24.8467	22.2149	18.0001	21.9161	23.7097	36.1755	29.4439	37.1523	38.6466	99.7216	15.5798	32.6564	27.087	16.1695	42.2588	81.256	69.4561	69.4561	61.9047	66.8611
TraesCS1A02G279500.1	0	0	0	0	0.267566	0	0	0	0.324951	0	0	0	0	0	0	0	0	0	1.79802	0.342681	0	0	0	0	1.03855	0	0	0	0.635133	0	0.403911	0	0	0	0	0.596792	0	0	0	0	0	0.924731	0	0	0	0	0	0	0
TraesCS1A02G279500.2	0	0	0.162221	0	0	0.749439	0	0.330018	0	0	0.249163	0	0	0	0	0	0	0	0	0.546555	0.517708	1.13143	0	0.217857	0.218788	0.253435	0	0	0	0	0.22553	0.41044	0.216819	0.268426	0.474652	0	0.908218	0	0	0.545675	0	0	0	0	0.831775	0	0	0	0
TraesCS1A02G279500.3	12.6227	16.8625	11.5071	24.0113	32.8005	41.1535	25.0491	38.4286	16.4804	4.02131	24.3902	6.83798	1.63807	2.09049	5.03851	1.70756	1.99241	2.17739	38.5783	46.8823	50.874	39.7374	51.5235	62.4204	54.2577	53.1275	53.0304	14.1854	6.64902	8.20827	31.5377	27.7382	29.2703	18.3115	6.9654	13.4746	32.9467	22.5245	7.96593	42.0113	6.62656	13.7286	8.81506	3.25559	11.8033	1.98642	1.98642	2.00473	6.10114
TraesCS1A02G281700.1	8.6551	8.7932	10.3046	10.8139	13.6386	17.6663	11.4225	15.0978	6.60937	2.94089	7.22191	2.84499	3.83208	2.7633	2.28075	3.20222	2.61117	3.27542	14.3783	14.7185	12.7056	15.5268	10.8815	17.4449	11.0639	12.7006	13.1974	6.92763	5.55858	4.05785	6.00356	6.43958	5.4799	6.12512	5.48351	5.92692	4.49107	3.98557	5.71897	8.77181	4.76887	4.2191	3.02467	2.37731	6.70796	4.2693	4.2693	3.68785	5.94281
TraesCS1A02G281800.1	4.79757	5.68932	11.2241	4.02489	4.67733	5.27074	6.39112	5.59721	6.53022	4.16633	5.06845	4.24704	4.40962	5.03957	3.77014	3.34246	2.82472	3.82973	4.42594	4.94494	7.16596	5.92536	5.46225	4.70165	5.6674	6.51376	4.27824	9.19137	11.3276	6.62487	5.06615	3.71146	5.60637	6.54508	7.7054	7.80197	6.51322	6.416	12.9157	5.45937	8.33452	6.79321	5.41833	12.0882	8.64245	6.58843	6.58843	5.31369	5.81585
TraesCS1A02G285400.1	11.9785	11.8124	15.2539	20.0597	20.5059	24.3936	15.3388	19.6807	12.4696	8.51628	10.8096	7.96212	9.38962	9.65982	9.38519	9.92731	9.09401	9.55642	6.0693	4.94727	5.89859	5.13538	8.18448	10.4203	6.13261	5.32135	6.49464	3.38298	2.92946	3.08358	6.10793	6.79858	5.32685	5.07036	2.90208	3.74136	4.56218	5.44911	3.8926	13.5926	2.79487	3.94114	3.72817	2.54626	2.27509	8.83265	8.83265	8.34509	9.21588
TraesCS1A02G285400.2	8.98004	13.7876	10.6182	8.24644	10.1907	9.14917	13.1105	11.0623	8.92647	8.70494	11.3285	8.06852	10.5299	8.09939	7.25043	8.34009	10.3023	9.8195	5.9523	6.77204	4.35392	6.73846	7.73886	12.5029	3.88844	6.00795	3.59278	5.99146	3.66186	3.48556	5.48891	3.69325	3.21067	2.30785	1.95701	3.33384	8.8479	3.47946	2.15078	3.9488	3.92456	1.2382	1.87785	1.48437	0.851162	9.57673	9.57673	10.6999	10.26
TraesCS1A02G286900.1	92.0259	90.4269	133.793	76.0849	75.2989	88.4859	95.5368	86.7511	106.012	59.2469	69.228	60.0291	47.6497	53.8808	53.2377	55.5977	57.8072	56.8651	83.926	79.9085	87.9036	87.6376	78.9148	92.5478	83.644	85.271	79.9291	184.988	189.724	131.702	115.472	115.928	127.27	141.762	166.336	156.148	99.0598	192.876	123.164	157.403	136.711	166.066	129.463	174.081	103.722	61.7945	61.7945	61.235	85.7864
TraesCS1A02G288500.2	0.116952	0	0.194394	0	0	0.145542	0.162114	0	0.458811	0	0	0	0.521163	0.70273	0.114591	0.298386	0.283273	0.51968	0	0	0	0.144047	0.194762	0.24207	0.318476	0	0	0.233931	0.377925	0.781733	0	0.117169	0	0	0.657149	0	0.405406	1.01728	1.15031	0.180844	0.224738	0.171171	0	1.21961	0.53648	0.139845	0.139845	0.688199	0.292707
TraesCS1A02G288500.3	4.437e-05	0.402826	0.857912	0.000136234	0.268021	0.435343	3.3287e-05	9.81033e-05	0.226987	1.80397	0.706543	0.379573	1.98034	1.1667	1.46303	1.03961	2.48518	3.44373	0.636294	0.843571	0.673892	0.414001	2.38776e-05	0.545917	0	3.07795e-05	6.22466e-05	1.93472	2.90358	0.944607	0.505986	0.393621	0.51216	0.415021	0.195566	5.13021e-05	4.71341	1.39322	0.00691079	1.35028	1.7964	1.62857	0.287886	2.07898	0.00384394	4.36266	4.36266	5.79657	2.38088
TraesCS1A02G288500.1	0.290636	0	0.342389	0.306512	0	0	0.491913	0.329545	0	0	0	0	0	0	0	0	0	0	0	0	0	0.244116	0.0550879	0	0	0.257713	0.14138	0	0	0	0	0	0	0.21239	0.892553	0.138161	0	0	3.47688	0	0	0	0	0	5.96626	0.331201	0.331201	0	0.762972
TraesCS1A02G288500.4	0	0	0	0	0	0	0.63021	0	0.0108261	0	0.113095	0	0	0	0	0.66745	0	0	0	0	0	0	0	0	0	0.133413	0.323988	0	0	0	0	0	0.0282208	0	0	0.0412816	0	0	0	0	0	0	0	0	0	0	0	0	0
TraesCS1A02G288800.1	16.3283	12.8165	38.9436	11.3284	10.4397	11.9292	20.8123	8.43056	24.3656	12.2672	8.49584	3.92325	12.1702	8.95024	9.02273	11.8888	16.3141	15.8629	18.7414	20.5326	16.8983	23.9572	11.4152	8.10672	15.3395	24.3005	18.127	29.9243	41.9457	25.1281	11.9052	13.0383	12.0879	14.4592	38.5299	20.5247	25.6822	31.4945	58.6549	38.5678	35.9785	35.1752	19.9867	45.3765	69.0943	10.7588	10.7588	17.8744	12.1973
TraesCS1A02G289700.1	0.600012	1.53987	1.62341	0	0.716308	0.849381	1.0143	0	0.706732	3.26825	4.47543	1.87702	10.2857	8.23124	2.29488	4.35302	3.76598	8.21215	5.73047	3.10605	6.55583	5.72915	1.24573	3.37535	0.7982	0	0	3.9144	6.66717	2.67363	0.840183	2.85451	0	0	0.833816	0.648162	12.2095	7.63825	7.75295	0.792274	1.74218	1.5991	0	16.1827	55.0962	17.5138	17.5138	17.4646	20.5963
TraesCS1A02G290500.1	1.40605	1.71209	2.81068	0.812497	0.570618	0.465698	1.01723	0.483459	0.82767	3.30716	2.19035	1.42277	3.31589	3.41332	2.23234	3.51548	3.00595	3.25037	1.68136	1.39968	1.13511	1.55033	1.2923	1.68422	1.09735	1.00727	0.734423	3.55269	3.58871	1.91792	1.35068	1.34141	1.12583	0.831212	1.34063	1.1162	2.55365	2.36577	6.9133	1.22899	2.2348	1.53935	1.0131	2.08518	5.1622	3.17064	3.17064	5.17401	3.85619
TraesCS1A02G290500.2	0	0	0	0	0	0	0	0	0	0	0	0	0	0	0.190579	0	0	0	0	0	0	0	1.20661e-09	0	0	0	0	0	0	0	0	0	0	0	0	0	0	0	0	0	0	0	0	0	0	0	0	0	0
TraesCS1A02G291600.1	2.56346	4.55647	5.11334	4.25546	4.21825	8.92862	1.96056	2.02071	2.8094	1.39806	4.5419	1.61391	0.895505	1.00891	1.41877	0.271543	0.173785	0.284265	4.4598	6.04684	2.70447	3.69014	4.79566	4.74956	3.76733	1.39855	2.92193	8.61468	10.0258	6.80824	6.50202	8.15352	6.38605	2.53362	6.25205	3.6963	6.30505	7.96183	9.53833	7.11023	6.92897	6.02115	3.93188	5.99759	13.0685	2.11118	2.11118	1.75752	4.84664
TraesCS1A02G292000.1	0	0.498547	1.09794	0.366661	0.210747	0.0567249	0	0.214772	0	0.808203	0.703943	0.466609	2.17493	1.89843	1.23053	1.49947	1.977	1.38987	0	0	0.624714	0.311278	0.49591	0.131495	0.563499	0.999759	0	1.756	4.24479	0.815995	0.935399	1.54654	0.928614	1.16392	2.54646	0	0	1.65198	2.09048	0.454885	1.24348	1.57247	0.125287	4.92687	1.46884	4.97941	4.97941	2.73025	4.04753
TraesCS1A02G292000.2	0.534893	0.219851	0.5794	0	0	0	0.76815	0.764732	0.666337	0.919946	0.888742	0.420425	0	1.59782	0.555258	1.34538	2.01132	2.40447	0.51427	0.705218	0.497116	0.542255	0.427098	0.48815	0.245975	0	0.798195	0.478406	0.363531	0.58616	0.380315	0.393526	1.01423	0	1.39265	1.06993	2.74072	2.07575	0	0.323758	2.76498	1.15988	0.698829	2.85126	1.2348	2.19534	2.19534	1.12058	0.234529
TraesCS1A02G296200.1	0.899806	0.91219	2.43625	0.827003	0.551574	0.539504	0.958422	0.515694	1.36244	0.621258	0.592712	0.257198	0.562038	0.0989124	0.21366	0.381487	0.638935	0.482795	1.32323	1.44184	1.54009	1.53533	0.633225	0.669955	0.900703	2.0299	1.7222	2.4186	3.51307	1.28548	0.834369	0.892717	0.518249	1.27603	2.43551	1.52612	0.90879	1.59213	2.78973	1.87762	2.26329	2.23976	1.65973	2.92615	3.06011	0.516779	0.516779	0.448921	0.537536
TraesCS1A02G297000.1	1.733	1.9371	3.67483	1.46083	1.16263	1.55031	2.03728	1.73552	1.69136	3.28973	2.14362	1.96522	4.56392	4.12185	3.12439	4.21553	5.56741	6.73387	1.24845	1.47778	1.50372	1.12034	1.76023	1.1581	1.50408	1.59713	0.835944	2.13078	2.55248	0.864876	2.06323	0.783409	1.6224	1.0443	1.47771	1.76365	2.6892	1.89686	8.07083	0.776426	1.45952	1.1803	0.904246	1.41189	8.12013	4.48694	4.48694	5.19863	4.14596
TraesCS1A02G298100.1	7.29184	8.26123	9.62148	7.12489	5.1374	9.70854	9.56028	9.0552	7.48225	4.48297	6.79931	4.7287	5.47801	6.48592	5.00041	5.82286	7.06547	7.66103	5.14298	5.72433	6.0254	5.57469	4.90255	5.21708	5.41138	6.71339	6.03377	4.15817	3.13053	2.59442	4.29594	4.21092	3.33133	3.67782	3.42207	3.53607	6.48603	3.32814	9.92821	4.43344	3.83845	2.95789	3.41922	3.91545	9.65868	6.02163	6.02163	4.82892	4.93707
TraesCS1A02G298800.1	93.5801	92.2381	101.008	98.9806	102.355	154.575	83.562	137.645	89.0768	43.5844	56.8945	40.4843	22.5541	22.3814	38.7049	27.5768	22.5693	20.7788	69.6384	69.9747	94.6396	85.5794	95.5623	97.6611	90.7771	118.249	112.853	42.4967	42.8306	69.6367	53.9054	85.5037	84.617	60.2754	49.9147	42.8281	35.0629	75.1934	23.7876	148.306	106.892	118.054	86.4166	66.2274	21.2856	13.8937	13.8937	20.5952	29.571
TraesCS1A02G300000.1	2.89838	2.37204	5.64236	1.08574	0.680897	1.30399	0.818951	0.513836	0.694945	5.1567	2.25858	3.33284	4.94131	5.57564	3.54779	5.98866	7.98288	8.01248	0.733918	0.40042	0.877467	0.536792	0.406895	0.381166	0.265306	0.641081	0.297152	1.01008	0.74471	0.255901	0.615847	0.559775	0.281734	0.204291	0.469227	0.501695	4.16107	0.790187	8.66904	0.687525	0.816827	0.627665	0.369539	2.93799	7.53539	11.4688	11.4688	12.929	6.81018
TraesCS1A02G300200.1	10.8848	14.3734	4.82983	25.4078	34.2221	61.3224	42.5956	31.2988	17.4562	2.93802	2.81997	4.4975	2.77272	1.80759	4.13596	0.860834	1.14488	2.02032	7.21864	8.91844	12.194	12.0718	18.0303	26.5279	5.31196	4.09348	7.17922	0	0	0.671022	2.61699	2.87337	4.6196	0.440818	0	0.0923865	6.29397	4.55916	11.4362	10.6804	0	2.71024	0	2.95857	14.7741	2.83896	2.83896	0.401588	1.69939
TraesCS1A02G300200.2	4.9133e-08	0	0	0	0	0	0	0	0	0.104548	0.603793	0	0	0	0	0	0	0	0.241135	0	0	0	0	0	0	0	0	0.42497	0.253187	0	0	0	0	1.46393e-08	0	0	0	0	0	0.67437	0	0	0	0	0	0	0	1.41052	0
TraesCS1A02G302600.1	0.78817	1.20787	0	0.0794325	0.419933	0.85387	0	0.640837	0	0	0.368006	0.000152407	0	0.247688	5.52619e-10	0	0	0	0	0	0.857883	0	0.0320692	0.000100678	7.63786e-08	4.15486e-05	0	0	0	0	1.16852	0.959781	0.824467	0	0	0	0	1.71401	0	0	0.000627322	1.06071	1.99259e-09	0	2.2096	0	0	0	0
TraesCS1A02G302600.2	0.535069	0	1.00698	0.80746	0.726147	0.578024	1.66117	0.610757	1.33929	3.69843	0.656559	0.995217	5.25998	4.42639	2.66644	7.28521	8.4171	12.9837	1.94784	2.12425	0.853982	1.79229	2.11089	2.55197	1.58299	3.01186	2.62929	3.3857	1.42692	1.01702	1.07133	0.946564	1.65056	1.83537	1.56462	2.22483	4.43861	0.834328	3.84655	0.641943	2.30009	0.708677	0.857657	2.08052	1.35955	2.91906	2.91906	3.7254	2.54258
TraesCS1A02G304000.1	0.135828	0	0.0730766	0	0	0	0	0.0785311	0	1.73725	4.16828	3.66516	0	0.855465	0.549762	0.145815	0.408821	0	0	0.0349624	0	0	0	0.0755661	0	0	0	0	0.168044	0.046539	0	0	0	0	0	0	0	0.187753	0.205766	0	0	0	0	0.53658	0.172809	4.24106	4.24106	1.68009	3.50416
TraesCS1A02G311400.1	7.96264	8.75887	14.0726	5.43716	4.99992	4.44371	12.0437	5.1456	8.45474	16.1344	10.0445	8.18036	27.5711	21.764	15.6235	19.4476	25.2604	28.0361	8.62233	8.41513	6.7563	8.47324	6.14609	6.64477	5.35342	8.43798	5.77262	14.7362	14.377	7.01742	7.51843	5.62944	5.48738	5.78601	9.11354	8.95532	22.5731	8.06933	37.1761	4.41492	8.5432	5.43533	3.7485	9.60581	32.7374	27.9575	27.9575	35.6991	21.4927
TraesCS1A02G314300.1	14.43	12.6916	29.2894	9.62554	10.7279	14.2998	3.35152	3.52826	4.06833	3.74286	3.96103	3.03544	3.98597	5.51289	3.20511	5.828	4.70379	9.63539	3.94379	4.18664	5.36631	4.91926	1.78746	1.32789	2.34688	2.60178	2.0751	5.68922	4.51737	2.45017	2.26075	2.84422	2.49841	3.12512	6.98776	3.04232	1.7342	2.89648	4.40519	2.72794	3.4557	2.70977	1.42051	8.38012	5.3236	10.006	10.006	10.0244	8.60517
TraesCS1A02G315400.1	3.16429	2.70295	5.26797	2.20658	1.70719	2.42719	2.73578	1.6921	2.38095	7.10541	3.09314	2.92808	7.26644	7.9611	5.3255	6.43319	9.69375	9.78736	1.58884	1.76212	1.37746	1.66753	1.18226	1.33696	0.637001	0.785582	0.703197	4.3329	6.30732	2.46545	1.46956	1.81706	1.46611	2.12333	2.83414	1.91042	9.3637	5.43734	17.1001	2.15729	3.10693	2.27656	1.07281	3.47074	17.9798	8.70226	8.70226	10.8367	8.9655
TraesCS1A02G315500.1	7.52121	7.62602	12.0923	4.8418	3.92926	3.86926	5.494	4.9721	5.44348	3.9862	3.98586	2.82752	4.28454	5.07584	2.93827	3.71528	4.04403	3.80096	8.20854	10.607	9.66584	9.16151	7.97033	5.24039	9.99406	10.4067	9.39278	13.8096	12.2814	9.36333	7.39975	5.87325	7.15467	9.04249	12.7997	13.2062	5.99871	9.33791	9.44087	8.61796	14.6634	7.64407	7.33659	8.08568	6.90051	4.73036	4.73036	5.78547	4.24405
TraesCS1A02G319000.1	0.887028	1.31173	1.38015	0.952756	0.683381	1.56187	0.657216	0.733984	0.972025	0.520627	0.70035	0.534086	0.496082	0.42112	0.241478	0.136396	0	0.327492	0.315029	0.576216	1.30372	0.76451	1.31955	1.15892	0.691516	0.358472	0.450247	0.216647	1.59707	1.3277	0.912008	2.33878	1.80512	0.524431	0.574421	0.324807	0.802217	1.40532	1.35504	0.940377	2.45147	2.35933	1.58086	1.05945	0.484905	0.26252	0.26252	0.570611	1.12563
TraesCS1A02G319300.1	0.599981	1.03783	0.850439	0.920482	0.96891	2.60906	1.1621	1.70704	1.31858	0.095022	0.563204	0.0989698	0.166273	0	0	0	0.0531181	0.1561	0.641416	0.934412	0.860548	0.501257	1.18297	1.2959	0.899478	1.08055	0.993505	1.44314	3.84145	1.98351	0.708559	1.7262	2.25581	0.337089	0.54121	0.287254	0.445347	2.37113	2.5575	1.21605	2.07849	1.68698	0.589651	0.557747	1.25733	0.132372	0.132372	0.0397121	0.254304
TraesCS1A02G322100.1	0	0	0	0	0	0	0	0	0	0	0	0	0	0	0	0	0	0	0	0	0	0	0	0	0	0	0	0	0	0	0	0	0	0	0	0	0	0	0	0	0	0	0	0.636275	0	0	0	0	0
TraesCS1A02G322100.2	8.7828	10.8641	9.56735	8.74067	8.9587	11.4394	7.20187	9.0014	7.72462	4.49893	7.25963	4.62	2.95072	3.93961	3.74811	4.70684	3.70891	3.11796	9.61716	7.99813	12.1422	8.96553	11.8144	12.1681	10.2397	11.4918	11.5036	6.10425	5.93298	6.40439	7.76933	7.95688	8.43217	6.21343	5.59566	6.28373	8.01909	7.2119	7.07032	13.9109	8.79169	9.177	7.93493	5.37172	8.64407	3.26003	3.26003	2.20587	4.40649
TraesCS1A02G323900.1	15.0961	13.8028	20.7503	11.9094	9.97106	11.2336	13.2535	11.4532	11.4656	7.95889	6.0105	5.86998	10.5264	9.93852	11.4201	11.4778	15.4776	12.7736	8.18318	8.56039	6.9144	10.9817	7.35458	7.69642	9.31658	10.7682	7.68884	23.5278	20.9534	14.1565	15.5097	11.2843	14.2671	18.4982	20.2882	27.1252	13.6447	17.5579	15.0399	16.3014	16.2259	13.8887	15.3158	13.3794	15.3547	6.76085	6.76085	10.2265	8.27319
TraesCS1A02G325400.1	2.2967	3.01073	7.71453	2.70372	1.69955	2.01842	3.44248	2.25239	3.60522	9.83663	7.13169	6.2567	5.02336	8.79774	5.54249	4.11907	6.60146	6.51063	3.28968	3.52021	4.1747	3.35288	2.17459	2.35354	2.16312	2.72581	2.17192	13.6303	16.3379	5.67375	4.00724	4.03447	4.13344	4.29333	10.0124	5.49373	5.46807	6.86553	9.30348	3.34595	7.30306	4.98294	3.92484	23.4414	9.58657	17.9516	17.9516	23.4872	16.4715
TraesCS1A02G326100.1	45.069	53.0958	25.5248	58.1774	64.471	96.2449	17.8272	51.1966	25.2785	15.9369	47.5189	25.8961	12.8484	13.9034	22.4708	2.99715	2.75517	1.13874	36.6185	40.5972	44.4217	37.1877	55.1796	62.5346	26.9669	28.3985	30.0064	10.2156	8.40873	14.7018	34.8819	40.1077	36.0081	7.85259	2.41537	4.6092	26.7547	18.9047	8.29746	36.5016	22.3082	24.6452	10.0949	5.27045	6.62567	16.435	16.435	5.32794	18.3934
TraesCS1A02G328400.1	7.32973	8.67235	11.7153	5.31244	4.56409	6.31412	15.0016	6.40911	10.7258	5.15181	9.16798	2.45196	5.52805	5.16629	5.76163	9.59532	6.88339	10.9981	9.14529	10.2163	7.98701	7.18317	6.61463	10.5738	7.52537	10.753	8.53823	10.6495	8.34619	5.98668	7.99382	6.89975	6.32888	6.73627	7.29643	8.35846	9.35891	6.45763	12.0997	6.59724	7.95382	5.55098	4.09097	6.93471	9.78341	7.69359	7.69359	7.38417	9.89241
TraesCS1A02G328400.2	0.851279	2.35	2.49749	1.42672	0.767492	0.694845	2.77703	1.084	2.05381	0.487784	1.95875	0.793193	1.81631	1.11863	0.796112	1.96146	1.555	2.76202	2.3591	1.68946	1.47932	1.82239	2.56805	1.74478	2.36835	3.56151	1.78797	3.46957	3.2958	0.840901	1.82878	1.00316	1.25996	1.51139	1.9654	1.04664	1.53384	0.85889	3.8568	1.63271	1.70149	0.708986	0.507797	1.11693	1.52798	1.72496	1.72496	1.63674	1.87004
TraesCS1A02G329200.1	0	0	0.10524	0	2.52014e-05	0	0	0	0	0.536581	0.330798	0	0	0	0	0	0	0.253807	0	0	0	0.234685	0	0	0	0	0	0	0	0	0	0	0	0	0	0	0	0	0	0	0	0	0	0	0	0.18352	0.18352	0.340136	0.247771
TraesCS1A02G329200.2	1.69906	1.54628	3.53908	1.08486	1.17496	1.1755	2.56609	1.72598	2.11994	2.81245	3.05452	1.78333	4.46862	4.08538	3.98856	4.69176	6.21951	5.27547	2.71392	1.89752	2.52879	2.01019	1.90477	1.89218	2.48736	2.56219	2.52351	4.25476	3.9973	2.1931	2.37506	2.60526	2.27313	1.41646	2.90729	2.46348	3.83935	2.43868	7.35143	2.22553	3.16398	2.33053	1.8376	3.08341	5.42819	6.35982	6.35982	6.16838	4.69216
TraesCS1A02G330300.1	4.82958	4.36687	13.0662	2.57489	2.08543	2.55134	8.40365	3.82714	6.36449	14.9589	7.24867	5.7792	21.2932	19.5929	10.0332	19.0257	27.1335	30.8958	4.331	3.67088	3.3509	3.98278	2.22282	1.85518	3.16633	3.50114	3.32344	13.0394	10.1188	5.21509	3.54841	2.87537	2.23733	4.74977	9.42068	7.4013	12.4867	5.87868	25.2053	2.03568	5.10001	3.20355	2.43138	9.90904	19.3237	18.5267	18.5267	23.9816	17.173
TraesCS1A02G331700.1	6.80718	7.54134	10.589	7.22845	7.47409	6.51807	7.86627	6.76701	7.5724	5.97846	3.01338	3.4891	5.91308	4.60669	5.0229	4.27949	7.32376	6.00504	4.40272	3.73497	3.51061	4.03142	3.57786	4.25485	3.29523	3.93348	4.37071	9.5353	11.913	5.57617	4.46353	5.34261	4.60371	4.34535	9.10972	5.80962	11.4369	10.1731	24.3912	5.68263	8.63465	6.9229	4.77711	21.8735	21.4267	6.86685	6.86685	6.81035	6.32891
TraesCS1A02G332200.1	11.8938	13.6593	12.5218	9.28792	11.2253	13.6462	10.179	13.2219	9.61829	7.60171	12.0876	7.61243	7.33336	7.0463	7.83169	8.40356	10.052	6.82361	10.6925	10.9384	14.1676	8.71307	11.2241	14.1022	11.1128	14.5724	13.539	7.0309	5.43602	5.40059	10.9635	9.54384	9.92493	7.91002	7.02063	7.84272	7.39712	6.55667	7.43345	6.37386	8.97296	8.47586	8.27288	3.27939	6.19587	6.82458	6.82458	6.07389	8.09502
TraesCS1A02G333700.1	7.01863	6.81232	13.1075	6.60748	4.93693	4.71747	10.3075	8.30474	10.9164	13.449	7.23366	8.64021	11.0776	16.0253	9.69894	14.2221	21.1764	17.5043	5.6379	4.44593	4.69745	4.89767	3.44342	3.05332	4.87812	7.05994	4.97819	13.0211	14.5145	7.11459	6.09099	5.03978	6.26614	8.82077	13.0916	10.3575	11.9331	11.1991	40.8231	6.09821	8.46734	6.62385	6.23669	25.7117	38.089	26.227	26.227	24.154	24.2943
TraesCS1A02G333800.1	1.80259	2.28819	2.04474	1.45343	1.32481	1.47403	1.56875	2.19415	2.26232	0.603261	0.832732	0.469254	1.20629	0.834484	0.903013	0.820086	1.52294	1.64091	1.77754	1.55387	1.41578	2.14466	1.45581	2.02677	1.24339	2.57923	1.43997	3.60601	2.23061	1.99935	1.68469	2.25351	1.15812	1.14016	2.25841	2.01402	3.83906	2.65224	7.1496	1.58341	2.63882	1.90008	0.902466	4.80225	6.80287	0.952583	0.952583	1.48232	1.29692
TraesCS1A02G334900.1	0.711846	1.58303	1.23679	0.918059	0.724621	1.03178	1.18465	1.15812	0.781357	0.588792	0.436355	0.407385	1.00836	0.68985	0.53892	0.562956	0.563479	0.938361	0.352288	0.32875	0.574182	0.380467	0.277824	0.691595	0.598425	0.818325	0.54049	0.459854	0.444837	0.574353	0.429973	0.40041	0.661783	0.467093	0.57424	0.596321	1.20578	0.775106	1.2783	0.984471	0.55102	0.523939	0.349369	0.547554	1.02516	0.683499	0.683499	0.565778	0.518637
TraesCS1A02G335200.1	1.69406	1.05998	1.12636	1.04845	0.434063	2.21638	1.41313	1.00109	1.83071	0.679266	3.40689	0.606538	0.297176	0.143391	0.583572	0.103186	1.87889e-06	0.106302	7.74086	10.2051	6.79914	5.73721	7.1999	13.39	10.1054	7.85753	6.95751	1.65779	1.54527	2.02589	6.36833	4.88138	3.54401	2.5075	0.78418	1.17324	2.57692	1.29452	0.434476	3.57473	8.09597	2.24264	4.61795	0.284822	0.183445	0	0	0	0.303139
TraesCS1A02G335300.1	0.955761	0.836381	1.10201	0.513677	0.365665	1.28652	0.267533	0.197367	0.326808	0.413597	1.29892	0.717746	0.160807	0.13578	0.425104	0	0	0	1.01529	1.15978	0.942697	0.193727	0.482597	1.97498	0.956845	1.00321	0.777865	0.116344	0	0.0935663	0.639554	0.362106	0.671392	0.23297	0.0990584	0.0794011	0.143609	0.424626	0.413491	0.282331	0.794644	0.180756	0.147066	0.134848	0	0	0	0.0767731	0.0409633
TraesCS1A02G335800.1	0.260873	0.74492	0.134937	1.25138	1.20967	1.64372	0.662501	1.74396	0.33251	0.0559487	0.122034	0.466963	0.0489852	0.328311	0.423855	0.124476	0.0753613	0	1.09826	0.513656	0.210348	0.782867	1.20351	2.44909	0.809218	1.50067	0.980172	0.274766	0	0.0570417	0.55679	1.70927	0.95569	0.0684214	0	0.0991353	0.34934	0.469752	0	0.0572423	0	0.0589774	0.0894215	0	0	0.0553595	0.0553595	0	0.159387
TraesCS1A02G337800.1	29.3737	27.9187	52.3091	23.9136	19.2009	21.3314	33.5812	27.9493	33.8229	47.5207	27.8959	27.4111	49.0904	51.4303	39.7182	53.8577	63.7398	65.0102	25.81	21.1833	27.3846	23.5951	16.3456	17.9216	23.5001	24.2254	20.5493	46.4933	53.858	29.8159	24.8049	23.1021	26.0417	33.1555	47.5695	40.8367	27.0804	39.2089	59.0872	26.2342	41.12	34.7832	31.0527	44.0749	46.1051	61.0332	61.0332	73.4749	69.48
TraesCS1A02G338200.1	1.09359	1.82552	1.60001	0.918578	0.633611	0.49702	2.00418	1.01919	1.01739	3.02953	1.11461	1.62017	3.46683	4.10393	2.48832	6.02218	8.09177	8.182	0.332756	0.226907	0.398499	0.371587	0.273058	0.303545	0.215196	0.0973025	0.198536	1.26197	2.21301	0.752088	0.566193	0.439153	0.327453	0.453828	0.99787	0.511611	1.27705	0.981486	3.56886	0.325167	0.745602	0.636075	0.675228	1.27978	2.26412	3.12707	3.12707	4.99798	2.79837
TraesCS1A02G338300.1	2.59228	2.34409	5.16707	3.36932	2.29581	2.21131	3.03647	3.31064	3.31276	1.15506	1.5489	1.08335	1.40135	1.17437	1.10978	0.83663	0.855774	1.09998	2.00445	2.4403	1.54002	1.95535	1.06352	1.21477	1.82051	1.55155	1.86115	4.05438	4.50193	3.37087	1.57178	2.18386	2.50602	2.25	6.32173	2.81483	4.29572	3.12658	13.9125	3.86027	3.28326	1.41893	2.13124	9.46894	12.4653	1.93879	1.93879	1.21102	1.77132
TraesCS1A02G340200.1	2.97781	3.65919	7.49622	3.45825	3.58531	3.98585	5.61136	3.97231	4.28596	2.80497	3.78779	1.98192	2.14931	2.22871	1.74375	2.09357	3.06717	2.189	3.51097	3.26551	3.7773	4.19343	2.55005	2.28694	3.37227	3.58786	3.26719	5.13583	6.29937	2.99343	3.15895	2.48531	2.96228	3.39763	5.01008	3.35987	3.13138	3.87967	3.43024	5.54087	5.47302	4.23397	1.9312	6.68834	5.0551	3.01875	3.01875	2.66332	3.95247
TraesCS1A02G342900.1	0.689678	1.057	0.214511	0.0198598	0.0179841	0.00678775	1.07638	7.76422e-10	0.677352	0.92561	0.0200543	1.38907	0.830018	1.29337e-09	2.07232	0.812071	0.582714	0	0	0.00175782	1.23286	2.27703	0.923509	0	1.36135	0.476304	0.815397	2.41115	2.30589	0	1.19341	0.672786	5.45312e-10	0.598569	2.37621	0.670906	4.6206e-09	2.2023e-05	5.02505	0	1.61705	1.33101	0	3.85364	0.00166956	4.27303	4.27303	1.42088	1.07881
TraesCS1A02G342900.2	0	0.155115	0.0203838	0.0026592	0.00261954	0.00094624	0	0	0	0.104905	0.00218608	0.186148	0.0902248	0	0.254183	0	1.10898	2.44904	0	0.000147439	0.15359	0.24539	0.123905	0	0	0	0	0.262835	0.30716	0	0.196078	0.0707934	0	0.0830751	8.07732e-10	0.323326	0	1.70068	0.862889	0	0.215938	0.211402	0	1.18336	0.00024862	0.435993	0.435993	0.145945	0.145319
TraesCS1A02G342900.3	1.26927	0.102306	4.4329	1.12054	0.857025	0.353297	1.91465	1.14322	2.61776	3.68212	1.70928	5.27133e-05	2.3486	2.80657	4.41725e-08	2.3389	2.59504	3.1294	2.46719	1.5154	1.90644	0.000132556	0	0.817687	0	1.06108	0.766308	3.07621	2.70785	2.03947	0.657294	1.48223	2.37933	2.02998	3.02019	3.6129	8.21824	4.59375	16.2514	1.64573	2.9584	2.30778	1.53658	9.63676	19.8166	2.60203	2.60203	4.40091	3.61373
TraesCS1A02G343000.1	0.293068	0	1.467	0	0.182681	0	0.477484	0	0.69322	1.04832	0.341568	0	0.725688	0.603939	0	0	0.564024	0.827552	0.572447	0.675189	1.64675	0.825901	0	0	0.486025	0.377465	1.02366	4.26787	0.684287	0.562453	0	0.809562	0	0.607406	3.01139	0.966937	6.97204	3.20148	18.3395	0.559811	0.56219	0.925731	0	13.0215	12.5578	3.5545	3.5545	2.27928	1.9377
TraesCS1A02G343000.2	3.13266e-10	0.215837	0	0.111116	0	0.13071	2.50193e-09	0.0928876	0	0	0	0.343374	0	0	0.305529	0.225143	0.000559292	0	5.76605e-05	0	0	5.30644e-09	0.17404	0.118606	0	0	0	0	2.70315	0.56301	0.397711	0	0.889843	0	0.572052	1.15526	0.6859	0.00855554	0.00236359	0	1.28533	0	0.0804758	3.09531e-07	1.95532	0.0187445	0.0187445	1.09526	0.53311
TraesCS1A02G347700.1	6.31597	7.91737	7.19269	5.06261	4.19656	4.50245	6.71245	6.70495	4.23885	3.1849	3.58415	3.0197	3.83341	4.30148	3.62448	4.31239	3.58898	4.56548	2.43558	1.4625	2.14421	2.22118	2.95566	3.06581	2.26343	2.52542	2.59861	2.75775	3.92786	2.59547	3.16534	2.72297	3.77696	1.75977	2.03931	2.49428	6.97459	3.70699	12.7513	1.35778	3.66998	2.33851	1.80283	2.99575	11.0209	4.57818	4.57818	5.63301	4.61456
TraesCS1A02G347700.2	0	0	0	0	0	0	0	0	0	0	0	0	0	0	0	0	0	0	0	0	0	0	0	0	0	0	0	0	0	0	0	0	0	0	0	0	0	0	0	0	0	0	0	0	0	0	0	0	0
TraesCS1A02G347700.3	0	0	0	0	0	0	0	0	0	0	0	0	0	0	0	0	0	0	0	0	0	0	0	0	0	0	0	0	0	0	0	0	0	0	0	0	0	0	0	0	0	0	0	0	0	0	0	0	0
TraesCS1A02G348700.1	9.33036	8.01677	17.121	8.45297	7.03483	9.61849	9.83701	7.86069	8.40159	13.5442	10.1341	7.31036	18.4207	16.861	15.5936	16.3776	20.6447	22.118	5.44671	5.08474	3.06794	4.25557	2.98776	4.26153	4.05998	4.79685	3.48613	11.3326	14.7823	6.16333	6.96562	6.49986	6.57737	7.3073	8.49026	6.32268	11.5838	10.5253	21.8042	7.65154	7.73256	7.05684	5.36581	13.1013	19.6403	23.6884	23.6884	23.0688	19.6425
TraesCS1A02G350400.1	0	0	0	0.0884646	0	0.0973435	0	0	0	0	0.0614079	0	0	0	0	0.255189	0.178655	0	0	0.272253	0.290615	0.0988567	0	0	0	0	0	0	0	0	0	0.0692603	0.0361334	0.0859609	0	0.51762	0	0	0	0	0.0830253	0	0	0	2.89376	0	0	0	0
TraesCS1A02G350400.2	0.34234	0.257922	0.463465	0	0.0353703	0	0.168644	0	0.502297	1.09969	0.62373	0.70034	1.02317	0.562249	0.491858	0	0	0.315543	0.217798	0	0.677254	0.616804	0.159539	0.0879024	0.600136	0.292373	1.14376	0.71931	0.60904	0.180283	0.0352219	0	0	0	1.56995	0	2.10839	0.583857	4.23236	0.290826	0.693368	0.557855	0.0284148	6.52634	1.29157	5.39564	5.39564	4.15971	2.92499
TraesCS1A02G350500.1	6.43448	6.95823	13.3363	5.97568	4.47387	4.43881	9.68557	5.00957	7.89075	14.6916	9.53411	6.64247	16.7859	17.0297	12.6236	15.7496	18.7467	20.296	7.76284	6.46799	6.31388	7.99211	4.05721	5.02822	4.90149	5.6487	4.45051	14.2631	12.6474	7.42397	6.7561	6.46609	6.14879	8.11068	12.2982	9.98392	8.76355	7.23424	18.307	5.50822	9.49153	7.16993	6.70809	10.0592	16.4068	20.061	20.061	27.8773	18.5915
TraesCS1A02G351900.1	5.14716	4.30363	7.32855	3.23609	2.03142	3.63011	4.65163	3.48354	4.04745	2.66087	1.66816	1.25333	2.89022	3.09621	1.68971	3.13038	3.70013	4.86271	1.28727	0.694022	1.20574	1.14536	1.5134	1.09789	1.04083	1.12854	1.08086	2.50733	3.64868	1.39662	1.4483	1.21489	1.46243	1.57986	2.57592	1.71632	3.90889	2.32744	11.1984	1.56735	3.01527	1.60583	1.43894	4.35923	9.60694	2.63852	2.63852	5.24905	3.37984
TraesCS1A02G352500.1	1.15369	0.869328	1.62509	1.0226	1.29086	0.732925	1.40554	1.16744	0.83746	0.731993	0.866369	0.256847	0.399169	0.380767	0.277542	0.652157	0.451966	0.70343	1.77366	1.34968	1.41721	1.11623	0.854596	0.699319	1.58548	1.79707	0.626412	2.33342	2.55027	2.4591	1.29611	2.14158	2.02978	2.19871	2.42989	2.29429	1.27668	2.24773	2.1725	2.73607	5.04254	3.03487	2.94272	3.46351	1.33904	0.356437	0.356437	0.771258	0.185268
TraesCS1A02G354500.1	11.3452	11.1246	18.7703	14.6905	16.0226	18.8436	19.6455	21.2704	16.1357	9.95528	10.2947	5.15538	7.88328	9.99538	7.53114	11.0662	11.795	11.6623	10.5662	10.6683	9.49502	9.90394	9.01	11.1027	9.9893	11.9702	11.5556	17.2919	14.7415	11.1595	9.94266	10.5104	14.2714	16.625	16.8946	17.7128	7.97246	15.0428	8.75899	16.9674	13.1086	12.292	19.4258	11.9547	12.3645	8.70527	8.70527	10.8833	9.78553
TraesCS1A02G355300.1	0.458916	0.101546	0.367532	0.49415	0.344221	0.602133	0.523413	0.617943	0.386897	5.93391	0.607945	3.73629	4.05102	2.30062	2.85966	0.236305	1.68177	1.44708	60.1265	27.5419	71.718	23.8254	8.15274	5.32864	7.60952	7.32705	8.06854	37.0389	46.9339	43.8049	5.9548	21.6604	17.8559	3.32659	251.751	39.5903	4.4687	44.2604	18.6847	8.78549	81.1513	87.6918	1.46949	61.099	21.3349	26.7107	26.7107	48.0704	48.8579
TraesCS1A02G356900.1	7.32268	8.78197	12.3196	7.04118	6.38921	7.5448	10.2977	8.69971	8.23464	11.0715	8.7464	9.454	14.4247	15.2086	11.9589	16.6586	14.4136	20.878	12.8371	12.3819	7.1985	12.8028	8.44043	6.95544	8.70763	9.99002	8.27357	33.9929	24.171	14.2509	16.8894	10.9555	14.1972	18.1267	20.6933	27.8561	24.2535	24.4846	23.2251	3.70002	12.5987	13.6164	8.75893	20.8935	15.682	24.2335	24.2335	33.2487	27.5922
TraesCS1A02G357200.1	0.769202	0.616833	3.23154	0.840122	0.662349	0.289529	1.23878	0.952478	1.4682	0.608552	0.345901	0.139952	0.282938	0.358984	0.327069	0.492927	0.865284	0.845331	1.8862	1.76609	1.92759	1.26428	1.03194	1.22376	4.00376	6.38836	6.67467	2.31711	1.07334	1.01811	0.286136	0.636436	0.647914	1.21637	1.37635	1.09966	1.38624	1.19758	3.20867	5.97568	1.50545	1.17953	0.722532	1.43856	2.99983	0.383577	0.383577	0.486328	0.687529
TraesCS1A02G357400.1	0.90126	1.59055	0.917156	1.58064	1.86235	3.08669	1.33345	2.36611	1.24007	0.0925946	0.820688	0.512946	0.574929	0.219937	0.379992	0.218379	0.413196	0.217517	1.56285	2.46659	2.02294	2.77425	2.48313	2.31182	1.48159	2.38156	1.99857	0.295507	0.43005	0.346233	0.846714	1.02822	0.660236	0.208534	0.0943376	0.114082	0.280601	0.346658	0	2.81416	0.171574	0.53961	0	0.060257	0.465798	0.190058	0.190058	0.205528	0.767292
TraesCS1A02G358800.2	0	0	0	0.182729	0.00348872	0	0	0	0	0	0	0.62047	0	0.4141	0	0	0.3467	0.274046	0	0.227093	0	0	0	4.93942e-06	0.380743	0	0	0	0	0	0	0	0	0	0.412426	0	0	0	0	0	0	0	0	0	2.32503	0	0	0	1.09402
TraesCS1A02G358800.3	1.80978	2.02682	2.30407	0.463951	0.933223	0.946635	2.7419	1.19014	2.37231	1.19861	1.29609	0.114457	1.21875	1.06071	2.10224	2.03072	1.42466	1.56126	3.14601	2.44172	3.36498	3.52113	2.61608	2.12217	2.21247	3.68226	2.33439	3.60994	3.51588	1.84746	2.27762	1.43497	1.46724	2.25689	3.11299	3.43956	1.13293	1.3229	3.58431	1.56068	3.04396	1.49559	1.33909	2.07442	0.7322	1.66376	1.66376	1.18462	0.784058
TraesCS1A02G358800.1	1.40741	0.613673	3.00177	2.13647	1.71204	2.06426	1.40068	1.46601	1.79092	0.614593	1.05477	0.470436	1.30347	0.55053	2.92558e-08	0.511728	0.666812	1.4388	1.86354	1.57991	1.7229	0.407208	0.680788	1.03228	0.677896	1.576	1.14707	2.75183	1.66162	0.945175	1.71412	2.04931	1.28448	1.63476	2.18646	1.86369	0.780453	1.40351	0	2.35176	1.1529	1.27966	1.49766	1.45588	1.60006	0.686744	0.686744	0.66164	1.11168
TraesCS1A02G359300.1	4.84943	4.89744	9.3561	5.37512	3.58754	3.43558	7.20051	4.48984	5.03587	4.23048	3.18762	1.98414	4.71237	3.3841	3.29412	3.56069	4.76693	5.36927	2.1284	2.9382	2.76727	2.71794	2.0373	2.36816	3.31304	3.76663	2.19666	6.09904	10.8019	6.69027	4.60653	3.66691	5.08825	6.03456	7.11667	7.57491	3.2091	8.71551	5.38689	5.00024	7.79332	5.16183	4.37519	9.38909	5.69461	4.18751	4.18751	5.05528	6.05097
TraesCS1A02G360500.1	0	0	0	0	0	0	0	0	0.243115	0.350757	1.03767	0	1.80858	1.78282	0.72389	5.2023	7.07279	8.59626	0	0.300558	0	0	0	0.274658	0.579711	0	0.2736	0	0	0.384026	0	0	0	0	0	0	0	0	3.58481	0	0.286256	0	0	0	1.11614	1.56195	1.56195	1.06795	0.249684
TraesCS1A02G360500.2	13.9958	10.9794	24.8268	9.90727	8.84425	9.35442	20.3501	10.6392	14.7829	23.3246	8.74428	8.86324	26.7982	27.8119	17.8053	27.7613	28.5825	33.1382	11.2636	13.6995	12.5472	15.1961	8.40859	7.82466	11.2669	13.882	11.5803	21.0634	26.2911	13.5214	8.40229	8.21272	7.46194	11.8868	20.8219	15.9162	19.0976	16.9654	38.6076	14.0118	19.9012	13.6649	12.883	24.8634	37.895	33.7997	33.7997	48.1745	33.4565
TraesCS1A02G361000.1	14.2716	8.53186	39.0028	9.78713	6.39176	5.97805	16.3682	8.11448	16.5129	33.8953	10.5924	10.6508	27.0862	31.3225	18.4353	35.56	46.337	41.6144	8.8407	8.15409	6.6067	7.3917	4.48126	3.51161	5.69575	7.38307	4.65482	30.4066	38.2131	16.473	11.8549	9.80104	10.8179	14.9064	28.3644	21.7957	19.8758	31.694	46.6709	11.5332	18.752	9.51818	10.9644	42.6896	44.3641	40.7572	40.7572	61.921	41.4923
TraesCS1A02G362700.1	9.23389	13.8335	10.7255	14.5212	21.5594	22.9719	15.011	23.4924	11.7408	2.84371	10.7984	5.12315	1.58012	1.66704	2.31368	1.24196	1.1527	1.3932	11.7007	16.1548	17.5542	11.1353	16.7523	20.5473	14.2388	24.4138	19.6411	3.08821	3.51087	4.04415	8.52197	11.3322	11.9524	4.41428	3.62403	3.44143	7.32174	6.20145	6.83225	15.2469	7.39604	9.36439	5.30774	3.99339	5.86909	2.44601	2.44601	0.828192	3.28967
TraesCS1A02G362700.2	0	0	0	0	0	0	0	0	0	0	0	0	0	0	0	0	0	0	0	0	0	0	0	0	0	0	0	0	0	0	0	0	0	0	0	0	0	0	0	0	0	0	0	0	0	0	0	0	0
TraesCS1A02G363100.1	8.88267	6.26853	17.7917	5.54265	3.37784	4.56774	9.29627	6.49749	11.1011	21.423	9.33815	8.37604	20.906	24.3176	16.9475	20.9794	29.3968	28.3887	5.09762	6.08008	4.63044	6.65253	4.13625	4.02834	6.50466	4.77131	4.7489	20.9891	14.3017	12.5372	9.17271	6.50221	8.12962	14.7037	18.7939	16.8177	13.3848	15.244	25.6566	11.5832	11.224	10.8166	8.64296	21.5088	35.2428	31.7698	31.7698	40.5031	33.2113
TraesCS1A02G363200.1	0.346034	0.637231	2.65003	0.634779	0.229577	0.195316	1.36351	0.201903	1.0057	2.32529	0.920466	2.69975	2.24355	5.17885	1.72463	2.97216	4.55275	3.56327	0.570039	0.771569	0.948604	1.00223	0.233072	0.256688	0.515463	0.494992	0.233203	4.69298	5.20736	2.06125	1.23691	1.15517	0.636448	2.01909	5.38138	2.88832	1.69034	3.24357	6.91466	1.82063	2.85058	1.22122	1.65256	8.85289	3.81929	5.86787	5.86787	5.70847	4.89393
TraesCS1A02G365700.1	0.424036	0.608127	1.44248	0.403846	0.623119	0.755095	1.88106	0.706111	0.924558	0.344293	0.233115	0.122667	0.285494	0.330413	0	0.340873	0.29227	0.42359	0.34554	0.381682	0.194471	0.443387	0.352893	0.166827	0.483064	0.663402	0.678806	0.341903	0.827411	0.277332	0.39319	1.05291	0.334952	0.774427	1.67395	0.90616	1.0913	0.823334	3.26332	0.666474	0.578725	0.511669	0.144228	1.96229	2.53902	0.229718	0.229718	0.1132	0.419543
TraesCS1A02G365800.1	1.01981	0.755631	2.59261	0.5353	0.613931	0.361438	1.32444	0.906942	1.18373	2.68436	1.0805	1.1899	1.84241	1.33583	1.82936	1.53939	1.58554	1.76773	1.42564	1.33973	0.543804	0.910311	0.375887	0.734344	0.763859	0.7008	0.492223	2.50133	1.87356	1.4477	1.04527	1.05327	0.897192	1.03107	2.53889	1.85562	3.5774	2.26071	7.86139	1.02834	1.9947	1.49225	0.803563	2.77721	6.22982	5.60593	5.60593	5.66157	4.19024
TraesCS1A02G366100.1	0.484753	0.127267	0.111824	0.138943	0.185426	0.841546	0.597105	0.495822	0.331589	0	0.0425034	0	0	0	0	0	0	0	0	0.10695	0.112529	0	0.349673	0	0.132361	0.16961	0.0928293	0	1.94173	0.577719	0.324388	0.335079	0.297942	0.0945114	0.351654	0.0805331	0	0.191406	0.418905	0.0477275	1.56482	0.275032	0.535364	0.752354	0.176214	0	0	0	0
TraesCS1A02G366700.1	4.87164	6.85564	7.31544	2.20835	1.26843	4.60118	6.40702	5.9027	6.49019	6.43949	6.15531	4.3109	5.10928	9.57891	5.48233	8.20216	10.8629	8.85347	3.58621	5.28586	5.29198	8.99133	4.00548	5.00716	4.07873	4.42226	8.16725	12.8627	6.67441	7.33931	7.64417	5.13348	6.29162	4.82203	4.61192	10.1673	6.66608	4.80446	12.4092	1.37856	6.95028	5.63065	4.38849	16.873	14.6977	11.0321	11.0321	12.3282	10.7662
TraesCS1A02G366700.2	6.43483	5.02703	11.6481	7.21353	7.17353	4.02818	11.3697	4.39709	7.60948	10.9252	9.36373	5.18854	10.7928	9.31193	11.7848	8.46999	7.54378	11.7019	13.3528	11.6893	9.53432	8.38924	10.2297	10.7902	14.7086	14.3074	9.05346	22.9025	34.0975	18.9013	11.3456	10.6089	11.0038	16.3848	22.9881	15.0744	16.7639	23.6628	31.185	11.2842	23.6154	16.6775	13.8596	18.8018	13.3	14.3138	14.3138	14.5787	17.08
TraesCS1A02G366800.1	0.734304	0.668081	0.974036	0.538951	0.806871	0.518084	0.801782	0.556219	0.716332	0.319656	0.47494	0.364988	0.647685	0.414717	0.374847	0.522862	0.591878	0.555318	0.649854	0.791033	1.03889	0.932953	1.13974	1.07562	1.37824	1.38478	1.11331	1.80181	1.8579	1.07607	1.15942	0.89178	1.01588	1.61053	1.56304	1.88731	1.52375	1.21366	2.60566	0.725648	1.51003	0.777688	0.925683	1.53741	1.61045	0.362993	0.362993	0.437163	0.540912
TraesCS1A02G369700.1	4.29799	5.02129	7.63341	3.19989	2.50991	3.07418	4.58912	3.55346	4.25868	8.07422	4.46784	4.2255	9.62553	9.59293	6.32429	10.5752	11.0398	11.9316	4.30272	4.11094	4.05865	3.29111	3.39624	2.22183	3.17657	3.79901	3.04704	9.9989	11.0819	5.74335	4.29976	3.6679	4.20875	5.35156	9.89568	7.1833	7.03887	6.94118	19.139	5.10868	8.6344	6.43523	3.62109	10.3926	14.4788	10.8365	10.8365	12.495	8.99892
TraesCS1A02G373300.1	2.71535	2.96069	3.5432	3.39183	3.2658	3.34599	4.02179	3.25055	4.2203	0.885892	2.28733	1.06066	1.35658	1.78002	1.27042	1.66946	1.52073	1.01247	2.11293	2.45005	2.62438	2.68416	2.25192	2.31527	2.86279	1.65211	2.50092	5.25449	4.60569	2.70014	2.35753	2.9267	2.62089	2.52005	4.08167	3.70705	3.87749	4.5441	4.10496	4.07058	4.76202	3.97839	3.05197	4.9311	5.24161	2.0142	2.0142	1.4292	1.40675
TraesCS1A02G374200.1	18.4927	16.1331	14.3627	15.9819	19.1645	40.6868	18.6762	28.7407	12.2886	9.1463	26.1348	13.0699	5.40535	8.71185	9.36	10.0128	10.3684	20.6414	10.747	8.83782	7.20396	5.14324	10.1942	33.5114	14.9767	7.17008	7.9517	4.32639	57.6792	52.6297	16.7435	44.702	28.6849	13.3267	24.7539	7.08532	8.74958	29.6513	15.0546	2.90221	125.086	74.5617	107.754	40.2828	1.35606	6.23187	6.23187	4.19489	10.4501
TraesCS1A02G376400.1	10.9926	15.3879	15.2757	12.6335	14.696	16.0594	12.946	14.9682	10.5797	3.61844	12.2824	4.64997	4.26298	4.23943	4.15952	4.37389	2.9827	4.01512	25.5542	33.0691	25.3818	28.6625	18.6561	25.7967	24.1218	30.3991	28.2227	14.2312	10.7618	8.38929	11.9715	12.2906	11.3533	8.294	9.66986	8.32055	11.5044	8.73573	12.5615	14.6258	9.97723	7.88264	6.50597	8.42496	14.6791	5.655	5.655	4.09143	9.596
TraesCS1A02G377100.1	1.16418	1.47217	1.01945	1.52594	0	2.09849	11.7731	2.50254	9.16677	2.8264	1.43853	2.91311	19.562	39.9395	17.1339	29.6765	43.1772	26.889	4.9503	3.19091	1.41112	1.89694	7.94288	2.60868	10.7144	9.73769	6.26987	0.626183	1.82916	1.68575	2.67261	0.457932	0.927155	5.29063	3.20445	5.07104	0	2.46155	3.73667	11.2379	1.10613	1.54206	2.36537	0	6.09153	3.7085	3.7085	12.5316	31.9832
TraesCS1A02G378200.1	4.16096	4.39154	9.70994	3.73309	2.16887	2.62478	6.42973	3.13039	5.68649	10.4521	6.34232	4.29083	11.0294	10.3094	8.48603	13.3942	15.3177	15.0384	4.58318	2.85988	4.10291	3.72368	3.23059	2.57045	3.2054	3.93842	2.77016	8.2521	10.0022	5.23755	3.56423	3.39502	3.5505	5.32947	8.69398	5.90414	7.52137	8.37086	27.9166	4.39368	6.14817	5.41823	3.97596	13.5644	15.7502	11.6069	11.6069	15.3351	13.942
TraesCS1A02G388500.1	0.448514	0	1.59024	0.450727	6.67274e-06	0.401039	1.01269	0	1.01558	0	0	0	0	0	0	0	0	0	0	1.13001	0.715838	0.966381	0.430866	0.311677	0.742837	0.706698	0	0	1.62183	0.58264	0.565732	0	0	0	0.655543	1.1935	0	0	0	0.969645	2.454	1.07137	0.486874	1.36033	0	0	0	0	0
TraesCS1A02G388500.2	0.122657	0.681669	0	0.0137929	0.351652	0	0	0.612002	0	0	0.14521	0	0.0517657	0.174866	0	0	0.330831	0.129866	1.10171	0	0.479398	0	0	0	0	0.99426	0.765625	1.18949	0	0	0	0.414231	0.37187	0.58907	1.40766	0	0.922392	1.15176	2.07628	1.2688	0	0.234273	0.234711	5.15291e-08	2.12983	0.110585	0.110585	0.148945	0.37132
TraesCS1A02G388800.1	2.69983	3.60498	2.6502	3.71431	2.53019	4.0581	1.88875	3.89958	2.31957	1.99334	1.82684	1.84389	0.826404	0.93429	1.20145	0.79933	0.621858	0.928468	2.26373	1.92007	3.03243	2.57342	2.83139	1.5487	2.07501	3.22612	2.59517	1.91381	2.85826	2.18993	1.59706	1.38643	2.89941	3.92698	2.72561	3.20436	2.80665	3.25354	6.42261	1.83944	2.48031	1.68025	2.24496	2.29672	5.00667	1.25478	1.25478	1.07473	1.84359
TraesCS1A02G389500.1	6.15159	5.68535	11.4853	3.87901	3.33714	3.26673	8.59292	5.11859	7.46276	9.22634	5.4896	4.75108	10.6504	13.06	7.81183	14.0398	14.9865	14.4262	3.37244	2.87755	3.68013	3.48049	1.71547	2.00496	2.6928	2.59381	2.34344	8.62599	10.8442	4.61456	3.81656	3.01745	3.90472	4.43711	9.32687	6.504	10.5193	7.67242	21.8461	3.54585	5.31987	4.66516	4.15034	14.0601	20.9854	14.858	14.858	16.1759	13.6735
TraesCS1A02G391600.1	0	0.117171	0.0998936	0	0.117561	0	0	0.0943963	0	0	0	0.256957	0	0.229837	0.11453	0	0.137189	0.291907	0	0	0	0	0	0.0936323	0	0	0	0	0	0	0	0.0966462	0	0	0	0	0	0	2.48422	0	0	0	0	0	1.45861	0.457708	0.457708	1.00094	0.242252
TraesCS1A02G391600.2	1.77003	2.12335	3.15728	1.50235	0.263788	0.735426	2.62405	1.34436	2.57459	4.20855	2.22731	0.93071	5.07829	3.60712	1.89941	4.68353	4.84829	5.66549	2.60292	1.40284	2.00591	1.93203	0.82446	1.37847	2.07556	2.89806	2.0165	3.68472	6.22728	2.17114	1.36903	1.36844	1.15006	2.19244	4.87364	3.55669	4.03866	2.02904	10.5348	1.84192	3.57296	1.98352	1.49114	5.49108	3.90207	4.3584	4.3584	7.58457	4.4309
TraesCS1A02G391600.3	0	0	0.770655	0	0.579132	0	0	0	0	0	0	1.21712e-08	0	0	0	0	0	0	0	0	0	0	0	0	0	0	0	0	0.50728	0	0	0.256158	0	0	0	0	0	0	0	0	3.62956e-05	0	0	0	0	0	0	0	0
TraesCS1A02G391600.4	0.276183	2.41036e-05	0.00150697	0.108169	0	0.0832665	0.754114	0.0138028	0	0	0.00448434	0.188849	0.0218375	0	0.546677	0.427304	0	0	0	1.17463	0	0.000123399	0.625382	0	0.258594	0.0378525	0	1.05846	4.56905e-07	0	0	5.61152e-09	0.358974	0	0.01771	0	0.0588252	0.971051	0	0	0.385491	0.176572	0.00234085	0	3.32054	1.83226	1.83226	1.81205e-05	0.00357513
TraesCS1A02G392000.1	1535.07	1707.18	1120.55	1395.23	1265.73	1969.81	1155.09	1909.19	1669.81	423.641	990.49	703.015	349.659	392.696	566.597	357.952	242.767	171.672	1419.55	1513.08	1622.38	1394.11	1493.12	1580.51	1340.61	1338.34	1339.99	727.758	506.381	760.934	1515.68	1565.75	1537.86	1275.28	601.673	1157.93	978.641	746.907	91.5563	1378.37	1142.12	1458.22	1529.63	82.3571	29.8124	504.053	504.053	232.909	581.229
TraesCS1A02G396200.1	11.1024	10.7114	13.0365	11.4947	14.1969	25.6373	12.0007	16.2313	13.3133	2.68898	10.9196	2.65844	2.40934	2.12591	2.64933	3.58623	3.05807	7.92909	11.334	12.0351	14.6412	11.8892	16.7027	25.8413	14.222	18.09	13.1936	11.6595	26.0927	27.3682	23.3702	43.3767	29.0912	14.1105	19.1046	13.2566	7.96896	22.8258	12.1799	14.6168	59.4422	41.4198	33.2144	31.801	1.9552	1.39001	1.39001	1.48388	3.58378
TraesCS1A02G401400.1	0.393483	0.49484	0.537661	0.188541	0.312406	0.363232	0.920039	0.489625	0.251887	0.171444	0.364072	0.140418	0.0892927	0.119323	0.0694906	0.145101	0	0.194478	0.405481	0.459714	0.252913	0.341427	0.123344	0.689516	0.592124	0.564754	0.30307	0.278864	0.852998	0.27029	0.703706	1.0066	0.812804	0.600789	1.12446	0.980563	0.755647	0.624596	0.895312	0.399518	0.948273	0.865798	0.471289	0.759296	0	0.284839	0.284839	0.166988	0.196987
TraesCS1A02G403000.1	10.727	13.1805	12.8225	14.8861	12.053	24.6612	9.5775	16.11	7.0528	8.73335	20.2271	8.40424	6.79167	9.85614	10.6715	5.35962	5.6738	5.3885	10.9981	12.6216	14.7352	10.3872	9.24108	11.0115	6.46926	7.7108	7.86106	5.63594	6.22475	6.55497	8.10955	14.3225	9.39822	6.53412	6.2704	5.40609	5.27803	5.91421	7.89158	6.97278	7.93709	7.30791	7.74102	6.73732	7.21733	10.4613	10.4613	6.04434	10.9422
TraesCS1A02G405800.1	5.56669	5.5267	12.3004	4.77496	4.40321	4.1722	7.16132	4.21239	5.36733	9.77941	6.64954	6.20151	12.3786	9.62497	9.39244	10.9536	14.4416	17.939	7.7404	7.64171	8.63455	8.70066	5.97044	6.3675	7.06352	7.28023	6.56092	15.7645	13.0541	9.28162	11.4321	7.71809	8.24193	11.2894	12.1179	14.9494	8.62257	12.0086	17.5399	5.72747	9.34133	10.2006	6.5909	7.98378	11.8433	17.1118	17.1118	15.0023	14.0768
TraesCS1A02G407000.1	0	0	0	0	0.817458	0	0	0.30216	0.544226	0	0	0	0	0	0.226621	0	0.196211	0.111587	0	0	0	0.366913	0.496676	0.0685721	0	0.214567	0.363592	0	2.55124e-06	0.573879	0	0	0	0	0	0	0.50483	0	0.95443	0.233108	0	0	0.308417	0	0	0	0	0.149564	0.0646699
TraesCS1A02G407000.2	1.68505	1.5123	1.16455	0.975621	0	0.251954	1.345	0.200983	0.259231	0	0.16924	0	0	0.216492	0	0.150413	0	0	0.368633	0.434466	0.226379	0	0	0	0.31083	0	0	0.841594	0.862308	0	0.434238	0.221327	0.284759	0.43594	1.10919	0.825696	0	0.629725	0	0	0.727991	0.51383	0	0.486637	0.731845	0.108245	0.108245	0	0
TraesCS1A02G407600.1	10.8417	12.5385	10.9557	8.0059	6.93647	9.99978	8.95329	11.4621	9.32943	8.20137	9.87614	6.12196	7.20483	7.02972	6.78301	6.42131	6.63939	6.41515	14.079	12.0103	10.45	10.504	14.0501	14.9609	15.8619	16.1164	16.5847	12.0541	13.6165	11.6097	9.0553	10.1271	11.9863	13.3457	13.6044	12.7992	9.90701	10.358	8.09965	9.38971	16.2082	12.5009	13.1501	8.95779	2.83238	5.00207	5.00207	5.15828	5.38462
TraesCS1A02G410800.1	4.80922	3.14481	1.43298	5.70571	5.07347	3.56452	1.52161	3.34457	2.5238	1.83619	0.690734	0.890216	0	0	0.778496	1.60868	0.755471	0	5.02993	5.18074	3.4039	3.83192	2.60885	4.11197	4.81276	6.35511	5.50627	2.71183	0	3.6368	4.37307	3.08641	3.96278	5.11575	3.55566	3.4961	0	2.05542	0	5.1713	3.28022	2.10381	1.97683	1.48852	3.18887	0	0	0	1.10967
TraesCS1A02G410800.2	0	0	0	0	0	0	1.5891	0.571578	0.639401	0	2.65874	0	0.465546	0.524651	0	0	0	0.397584	0	0	0	0	0	0.412766	0	0.913869	0	0	1.48786	0	0	0	0	0	0	0	3.79048	1.44607	1.27161	0.791551	0	0.391316	0	0	0	1.06241	1.06241	0.30965	0
TraesCS1A02G411900.1	71.7882	71.0381	89.3479	54.8945	57.0481	69.8756	62.8111	71.566	67.0424	43.777	47.7179	31.093	53.3817	52.4421	49.9784	57.0333	68.9043	81.0331	74.4634	91.7716	77.1889	93.6051	62.8637	80.9465	75.073	87.2148	85.6816	41.2804	33.7755	21.2777	19.0821	15.091	14.1259	24.0406	30.296	24.1114	33.3109	33.814	70.6847	79.3877	22.7551	17.2209	12.7571	24.1564	71.5791	53.472	53.472	67.8901	65.3128
TraesCS1A02G412900.2	15.5881	9.00781	4.65032	15.486	16.5161	5.21322	0.45804	5.78235	5.7537	6.50332	5.91567	1.33896	3.74628	5.37401	5.08483	3.51655	6.09284	4.71033	11.9298	9.31559	0.00188035	1.22986e-05	14.0475	3.07941	8.20708	11.2942	9.49912	11.1697	7.98032	7.5753	3.53179	9.25026	3.3786	11.6574	13.1327	7.46075	1.12674	9.52813	4.62444	13.465	9.2389	5.75327	7.33839	8.31185	10.5513	6.26745e-05	6.26745e-05	4.17288	0
TraesCS1A02G412900.1	11.3417	16.3741	31.6597	9.00584	8.86354	27.3457	28.9177	22.0683	29.7333	15.852	12.7192	10.7594	14.3228	11.6119	10.5285	15.1648	13.4312	18.2212	8.89638	12.5439	22.943	21.3123	9.90224	16.1275	21.4028	26.8378	24.5222	8.68696	12.9297	10.0061	8.25581	6.366	11.702	4.50814	10.084	11.5818	12.2067	10.5337	25.0268	32.9612	17.7126	19.1814	11.2479	14.069	16.9245	17.8449	17.8449	19.5504	18.7787
TraesCS1A02G414600.1	0.239552	0.146339	1.43989	0.120627	0.854339	0.165385	0.571703	0	0.703313	4.82208	2.21561	1.32905	2.06038	3.55361	1.58957	1.60127	2.31429	0.99445	0	0.123458	0.298513	0.263102	0.122082	0.201669	0	0	0.447787	3.71901	5.33055	1.24615	0.0809985	0.745955	0.443436	0.456005	6.33604	1.09623	4.71115	2.51959	17.0158	3.20243	2.1227	1.09318	0.497897	20.4965	13.7317	6.10994	6.10994	9.08933	8.58051
TraesCS1A02G415200.1	0.575681	0	0	8.18236e-10	0	0	0	0	0	1.76724	0	0	0	0	0	0	5.05776e-07	1.10158e-09	0	0.694569	0	0	0	0.753808	0	0	0	0	0	0	0	0.634927	0	0	0	0	1.25142	0	9.01706e-10	0.592362	0	0	0	1.59423e-07	8.53839e-08	0	0	4.33964e-08	0.541998
TraesCS1A02G415200.2	36.4213	50.2412	52.1885	49.0841	52.4295	54.6811	57.9089	58.8082	36.5256	18.5299	40.7799	21.6756	15.7773	18.0701	20.6873	9.18515	8.73543	8.10533	33.0854	25.9191	33.1259	30.5987	50.7953	54.7803	34.1232	43.0454	36.1666	39.1397	25.4204	28.4899	42.1304	40.0639	44.0898	32.3009	27.2027	29.0618	39.1424	30.9227	35.4384	33.6834	36.0317	27.5228	19.7251	21.1415	23.9189	14.8874	14.8874	12.2227	23.1043
TraesCS1A02G415200.3	0	0	0.148817	0	0	0.607762	0	0.295299	0	0	0	0	0	0	0	0	0	0	0	0	0	0	0	0.178147	0	0.459084	0.290401	0.354983	0	0	0	0	0.227658	0.569597	0	0	0	0	0	0	0	0.228724	0	0	0	0	0	0	0
TraesCS1A02G418400.1	2.22279	2.28156	5.26653	2.30645	2.25884	2.05375	2.5602	3.50009	3.51225	1.07647	1.48358	1.33612	1.42189	1.53075	1.78619	1.69119	2.37134	1.51791	3.17204	2.19269	3.61497	3.6074	2.19678	2.88206	2.23962	3.26434	2.32324	2.7219	2.33002	1.50459	3.35499	2.48389	2.10713	1.76969	2.50172	2.98754	2.72976	1.19031	3.9014	3.00183	1.51798	2.04922	0.989775	1.96745	4.59695	1.33165	1.33165	1.63267	1.53648
TraesCS1A02G418700.1	0.606791	0	0.398572	0.999183	0.709939	0.874893	0	0.138095	0.354045	0	0.863261	0.684493	0.323933	0	0.0334738	0.203325	0	0.49947	2.99382e-08	0	0	0.00159675	0.555143	0	3.59807e-10	0	0	0	0	0	1.23815	0.81777	9.8841e-07	0.592887	0.00300268	0	0	1.27077	0	0.00601592	0	0.801133	0	0	0	0	0	0.185075	0
TraesCS1A02G418700.2	1.09868	2.29381	3.22931	0.270182	0.182069	0.869579	4.85506	1.53136	2.88578	0.545664	1.15235	0.186846	0.315591	0.551316	0.500865	0.767884	0.697582	0.39172	3.48745	3.02588	2.7859	3.50915	2.73013	2.65635	2.04242	3.68271	2.2021	7.35955	6.55189	3.3849	2.9496	1.26579	2.90402	1.71785	4.93466	3.56937	2.48425	2.0608	2.57355	2.01884	3.82925	2.13227	2.28564	2.25292	1.27666	0.941107	0.941107	0.455956	1.22411
TraesCS1A02G421900.1	0	0.113051	0.205783	0	0	0.106432	0	0	0.180997	0.861306	0.45087	0.130111	1.08332	0.610232	0.343287	0.657053	0.415893	0.549864	0.150521	0.188809	0	0.548035	0.371311	0	0	0	0.122965	0	1.04805	0.126765	0.12337	0.108111	0	0.245492	0.263194	0.105266	4.19816	0.747498	4.35548	0.125221	0.253015	0	0	1.27392	3.2789	2.03846	2.03846	4.03439	2.28388
TraesCS1A02G424000.1	0.386938	0.101524	0.858675	0.0277475	0.0371036	0	0.432575	0.0637638	0.817659	1.43955	0.169621	0.61913	0.585771	0.256435	0.378575	2.88776	3.78337	1.54511	0.365677	0.540747	2.01365	0.740948	0.390709	0.215267	0.316763	0.202997	0.778046	1.08491	0.867286	0.756983	0.438224	0.0651616	0.408006	0.15126	2.12842	0.869332	2.51323	1.14848	3.916	0.762902	1.36152	1.75644	0.0894409	6.59466	7.17141	2.6453	2.6453	2.5096	2.57332
TraesCS1A02G425400.1	1.90249	1.49094	2.89484	1.05859	0.746068	1.04189	1.68841	1.70093	2.04806	2.423	0.864043	1.51653	2.77111	7.60276	2.72735	6.90541	10.7668	6.67376	0.825643	0.494971	0.411541	0.669522	0.542851	0.48071	0.61787	0.716614	0.757252	2.38608	1.56921	0.523542	0.842386	0.264748	0.617221	0.985289	1.8644	0.915138	1.4204	0.998652	5.32128	0.773662	0.762495	0.305503	0.44799	2.17013	3.29926	6.94425	6.94425	10.1109	8.16546
TraesCS1A02G426700.1	4.5086	4.71045	5.19548	3.94608	2.61835	4.93272	3.84996	3.73226	4.57635	14.3748	3.8006	5.84649	14.7309	11.8419	7.73979	19.1913	22.7431	21.3587	3.16724	2.53003	4.2644	3.37604	4.24556	4.18102	3.69419	4.91239	4.86252	3.69115	4.34019	3.47449	4.86259	3.53434	5.20945	7.00447	4.85533	7.88413	8.41818	5.31022	9.24802	6.77668	8.68703	5.34947	6.33386	5.07153	9.29081	11.2088	11.2088	13.7236	8.23726
TraesCS1A02G427300.1	0.119594	0.164555	0.349273	0.0300576	0.0605063	0	0.116637	0	0.0708854	0.483715	0.183466	0.0835174	0.65095	0.297009	0.297763	0.556247	0.696506	0.350644	0.421005	0.338751	0.192354	0.0626001	0.0905476	0.0166333	0.114094	0.164576	0.100203	0.66525	1.48496	0.429228	0.0199774	0.193889	0.0736636	0.0821896	0.435602	0.139764	1.57854	0.623767	2.85478	0.144758	0.367678	0.158366	0.0646899	1.06151	2.81261	0.423333	0.423333	0.716155	0.567391
TraesCS1A02G428000.1	0.0659915	0	0	0	0	0	0	0	0	0	0.0810079	0	0	0	0.246718	0	0	0.294311	0	0	0	0	0	0	0	0	0	0	0	0	0	0	0	0	0	0	0	0	0	0	0.0906806	0	0	0	0	0	0	0	0
TraesCS1A02G428000.2	0	0	0	0	0	0	0	0	0	0.235485	0	0	0.481993	0.620344	0	1.1706	2.11253	0	0	0	0	0	0	0	0	0	0	0	0	0	0	0	0	0	0	0	0	0	0	0	0	0	0	0	0	0.817598	0.817598	0.398859	0.355778
TraesCS1A02G428100.1	1.71531	0.53026	1.12645	1.26792	0.532443	0.984653	1.36456	0.759187	1.05232	0.868713	0.353074	0.304545	0.0848098	0.0955084	0.179216	0.617521	0.650643	0.428272	1.38892	0.921266	0.47656	1.60761	0.145332	1.18273	1.0989	1.52533	0.77081	0.421245	0.655401	0.821551	1.55752	1.59041	1.8795	0.677656	0.773655	1.04073	0.600266	0.981835	0.793514	0.832045	0.632952	0.104462	0.767893	0.71172	0.733015	0.0924633	0.0924633	0.329408	0.264986
TraesCS1A02G428700.1	3.75223	3.48594	6.61554	1.77188	1.70571	2.61207	5.23211	3.72662	5.46456	7.86499	4.98786	0.734104	9.21778	6.28256	6.35225	9.02023	13.0272	7.88862	3.79191	3.35226	3.53382	2.82003	1.50568	2.39461	1.73197	4.86902	2.62859	10.5722	6.93449	3.23096	3.34715	2.7781	3.27618	3.18252	6.87176	5.16979	7.16242	5.89602	7.63732	2.96431	5.36726	3.42565	2.75012	4.8964	4.67396	8.86542	8.86542	6.40041	5.82351
TraesCS1A02G428700.2	2.3054	2.95856	3.63849	1.22268	0.762961	0.744204	5.97217	1.09819	3.1873	4.54516	3.8839	3.12783	9.32204	8.12899	5.57487	8.87178	8.91102	12.5977	3.50621	3.09694	1.44566	2.56546	2.33002	1.39223	1.07621	2.55786	2.52398	3.51417	1.89519	2.99024	2.75575	1.71972	1.42135	1.92002	4.25299	3.06	4.4594	2.16242	11.5056	1.40959	2.73578	1.09403	2.07711	5.39279	8.20947	8.58821	8.58821	9.8669	9.54419
TraesCS1A02G428700.3	0.115622	0.00173965	1.50104	1.22525	2.10701	1.30932	0.981427	0.40582	0.0953767	0.00244621	0	2.10556	4.50773e-05	0.000403261	0.00912901	0.729648	0.000355357	3.59991	0.69378	0.586845	0.00723018	0.128323	1.44397e-08	1.8337	1.8591	0.258596	1.54803e-08	0.0170853	3.70814	4.04392e-09	1.46376	1.40607	0.507017	3.24086	0	1.60873	0.000136277	0	0.000592545	1.11416	0.0145978	0.0478071	8.57924e-05	0.000455556	3.81799e-07	1.88371	1.88371	6.1232	3.52393
TraesCS1A02G431500.1	0	1.257e-05	0	0	0	6.8513e-05	0	0	0	0.960594	0	0	0.800812	0.442264	0.74358	0.35714	0.458467	0.284027	0	0	0	0	0	0	0	0	0	2.16535	0	6.91372e-08	0	0	0	0	1.24342	0	0	0	2.97161	0	0	0	0	0.616427	1.50676	1.30084	1.30084	0	0
TraesCS1A02G431500.2	1.61778	2.20743	2.19144	2.28643	3.09432	2.30429	2.37463	2.61531	1.31943	0.17283	1.32464	1.14538	0.13919	0.0768192	0.142191	0.0617766	0.0778136	0.0470803	2.72491	2.2297	2.08633	1.92241	1.71777	2.63124	1.7359	2.43299	2.78359	0.378655	2.00342	1.68149	2.01077	2.84586	2.04539	1.46222	0.244963	1.76999	2.37724	2.28836	0.764378	2.16767	1.55517	1.48698	2.14298	0.112781	0.335651	0.212792	0.212792	1.11529	0.693854
TraesCS1A02G431600.1	0.00831413	0	0.182087	0	0	0.154507	0	0.334031	0.207472	0	0	0	4.79145e-08	0.104763	0.193281	0	0	0.93089	0.471123	0	0.212433	0.256665	0.857316	0.925422	1.8502	0.22435	1.41415	0	0	0.0337815	1.62848	1.07663	0.655738	0	0.41327	0	0	0	0	0.855481	0.724496	0	0.859901	1.60125	0	0	0	0	1.45081e-07
TraesCS1A02G431600.2	4.68898	6.78643	4.54939	4.1905	5.64165	5.20308	4.08135	4.97834	4.11753	2.07655	4.76698	2.56141	2.1888	1.70548	2.88839	1.1924	0.911228	0.806297	10.0732	10.3687	9.46663	12.2579	11.2999	12.6404	12.5131	13.5436	11.7006	10.7217	8.40056	9.13453	11.2022	11.4743	13.902	14.2977	12.5174	12.8787	5.71595	9.67913	3.69095	8.9956	12.8961	15.2848	9.3462	4.5838	3.69299	1.09023	1.09023	0.708459	1.77083
TraesCS1A02G439100.1	0.641579	1.23932	3.53728	1.45387	0.907554	1.7933	2.48671	2.09694	2.0016	0	2.17603	0.560698	1.6508	1.52506	1.37431	0.966524	1.05582	1.7905	1.38427	1.4765	1.24611	1.46723	1.22511	1.0317	1.20518	1.4639	1.1945	3.45887	2.15694	1.94624	1.2131	1.75262	2.19636	1.80706	2.65441	1.45791	2.89805	2.49364	3.63866	1.97288	1.9687	2.65109	1.97424	2.73712	1.19373	2.13614	2.13614	2.66487	2.24994
TraesCS1A02G439100.2	2.24011	0.714508	3.07026	1.3532	0.237831	0.972784	0.962253	0.364852	1.0689	6.66834	1.22799	1.22574	7.24905	7.0099	4.87703	8.61717	11.4922	11.3663	0.908658	0.456928	0.688909	0.824823	0.418793	0.385088	0	0.599773	1.10145	0.465281	2.29471	0.710961	0.715144	0.326443	0	0.38573	1.10879	1.62036	2.07829	2.0604	3.5845	0.608752	1.0574	0.916952	0	2.92836	4.52147	7.12387	7.12387	7.04026	6.60131
TraesCS1A02G439500.1	0.868	1.16277	1.87935	1.12692	0.27519	0.784895	2.54402	0.782108	1.37728	2.54149	2.05408	0.531009	4.96898	2.20344	1.91533	4.83709	5.61059	6.12814	2.29862	1.16891	0.75525	1.45937	0.827341	1.29416	0.449404	1.53911	1.82997	3.47123	2.77359	1.50368	1.67137	1.23016	1.40438	0.76281	1.53636	2.26814	2.09282	0.853379	4.35655	1.39533	0.845874	0.780844	0.835314	1.14313	4.09748	4.59199	4.59199	4.76775	3.06851
TraesCS1A02G439500.2	1.18644	0.78441	1.2199	0.777933	1.07703	0.516663	0.852238	1.22943	0.805057	1.36419	0.665994	1.40791	3.32804	2.90237	1.82195	2.71225	4.00461	4.44418	0.304485	0.612626	0.87962	0.913704	0.929817	0.505458	1.26711	1.30784	0.232198	0.606531	0.786153	0.475747	0.743991	0.396052	0.549824	1.22209	1.18896	0.832003	2.424	0.613882	2.23344	0	0.863863	0.382532	0.357693	1.05332	1.57962	2.22804	2.22804	3.48767	2.76898
TraesCS1A02G439600.1	5.48042	3.7289	10.031	4.04849	3.93396	5.4331	5.16183	4.03935	8.28371	2.34338	1.26143	1.09081	1.88116	2.27621	1.17379	4.46948	3.25389	4.33362	5.28768	2.46555	3.36069	3.43153	2.77	2.4771	3.33509	3.78535	4.24425	7.58233	6.29103	1.92991	3.45016	5.80256	4.8142	5.96783	5.893	7.74382	3.20749	6.7522	6.51976	7.4086	5.94998	4.69493	2.18804	9.5008	10.4817	2.89371	2.89371	2.48683	1.59141
TraesCS1A02G441400.2	1.86476	1.72279	4.69525	1.72089	0.97397	1.10515	3.29902	1.33453	2.53144	2.41075	1.82158	1.56922	4.38984	3.27717	2.67697	3.07728	4.53209	5.26734	2.80397	2.40658	1.59482	3.065	0.960521	1.24914	1.61432	2.32812	1.68256	7.58135	6.29556	3.90445	2.69624	2.24341	2.81163	3.13384	5.17967	3.97643	2.07076	3.64737	8.27553	1.86749	3.64169	2.21722	1.16725	5.40622	7.25808	4.81738	4.81738	5.50146	5.75164
TraesCS1A02G441400.1	0	0	0.00762544	0	0	0	0	0	0	0	0	0	0	0	0	1.04829	1.12177	0.291164	0	0.39417	0	0	0	0	0.070014	0	0.00122472	0	0	0	6.37551e-08	0	0	0	0	0	0.61894	0	0	0	0	0	0.31234	0	0	0	0	0	0.360131
TraesCS1A02G445000.1	3.52225	3.21723	8.61636	2.7908	2.22094	1.87439	7.32995	2.8821	4.48712	6.54171	4.14621	3.03543	11.6012	9.58658	7.57418	12.6635	15.2386	17.0468	4.78791	3.64784	2.99184	3.6944	2.24569	2.39481	2.812	3.97232	2.88822	8.24394	8.09871	4.40787	4.22988	2.70596	2.95068	4.25318	7.13397	5.73052	6.99353	4.1139	12.3542	2.67132	4.4512	2.48165	2.99021	6.45548	12.4701	10.6894	10.6894	14.007	11.8134
TraesCS1A02G445000.2	0	0	0	0	0	0	0	4.71103e-10	0.466188	0	3.19164e-07	0	0	0	1.83751e-09	0	0	0.329705	0	0	1.10836e-05	0	0.0501289	1.57166e-07	0	0	4.64138e-05	1.93586e-09	2.93771e-08	1.08685e-09	1.9212e-10	0	0	0	0	0	0	0	0	0	0.482262	0	0	0	0	0	0	0.397218	0
TraesCS1A02G445800.1	1.0057	0.804237	1.67584	1.40233	1.92504	1.80673	2.12964	1.97934	1.80881	0.176481	0.96625	0.429858	0.154554	0.348056	0.217867	0.187782	0.0658491	0.129238	0.72164	1.13941	1.07091	1.25115	1.14831	1.94614	1.56133	2.35735	1.64116	2.97435	2.51987	1.50005	1.9539	2.37046	2.36268	2.26033	4.05237	2.75177	14.3212	2.59081	27.6397	3.33296	3.70003	2.72036	1.36287	6.13666	38.9579	0.330116	0.330116	0.296435	0.580639
TraesCS1A02G446000.1	0.934988	1.40856	1.25532	1.27614	0.644608	0.81749	0.712307	0.607556	1.21039	0.290705	0.588506	0.268334	0.254018	0.413012	0.089552	0.41175	0.468705	0.317105	0.912375	0.765355	0.619854	0.944195	0.435708	0.346776	0.396755	0.762864	0.417794	1.5561	1.94149	0.492238	0.705317	0.565258	0.560584	1.05103	1.08071	0.770433	1.01073	0.897657	2.98249	0.728414	0.524671	0.793564	0.595296	1.04102	2.43908	0.534917	0.534917	0.482884	0.428877
TraesCS1B02G000600.1	39.6851	55.3999	31.5362	107.311	192.568	196.24	69.5299	144.706	37.5223	29.9818	171.246	59.6398	23.6232	14.7533	30.881	13.6622	10.6491	8.55237	72.4323	77.711	78.2004	71.0897	61.3029	138.965	59.4021	63.4838	74.7107	12.7206	6.04415	9.9022	41.6289	44.5987	30.8006	19.9169	12.8434	9.77503	27.0884	19.5343	2.84286	46.2138	12.5878	14.4751	9.47335	4.41327	8.90376	25.0361	25.0361	9.5547	49.5565
TraesCS1B02G001500.1	3.41461	3.71657	5.48753	2.84244	2.88233	3.55666	5.0677	3.24307	3.24575	2.84598	0.944711	1.41955	2.21023	2.23364	1.25815	1.45952	2.68055	2.23559	2.30044	1.95063	2.04632	2.07199	1.74891	2.88969	2.39283	2.71131	1.54717	3.1048	2.13626	1.25458	2.64173	1.92691	2.30225	1.69835	2.85268	1.83947	5.44756	2.71318	14.0572	1.65327	2.6386	3.05552	0.877843	2.56755	10.7754	1.15361	1.15361	2.61394	1.74642
TraesCS1B02G001600.1	0	0	0	0	0	0	0	0	0	0	0	0	0	0	0	0	0	0	0	0.517903	0	0	0	0	0	0.611983	0	0	0	0	0	0	0	0	0	0	0	0	0	0.423903	0	0	0	0	0	0.781095	0.781095	0	0
TraesCS1B02G001600.2	4.53717	2.99798	9.67991	3.20349	2.41376	2.13732	4.82559	3.00387	4.36772	2.78961	2.32333	1.28831	1.55711	3.06917	1.75577	2.05701	1.51447	1.85155	4.2239	4.71214	3.87746	5.33464	2.45102	2.16542	3.5226	4.15577	3.3613	8.82544	9.29607	5.00674	3.60744	2.73026	3.04785	4.00019	7.82991	3.62526	3.91327	6.28088	5.3129	4.50063	6.69199	3.67761	3.63495	8.78798	6.67764	2.74197	2.74197	3.56819	2.56701
TraesCS1B02G007900.1	0.164028	0.275983	1.04918	0.288404	0.138011	0.0899754	0.288328	0.141523	0.311967	0.911849	0.251647	0.51601	1.39984	0.896471	0.357386	0.2641	0.709033	1.08375	0.47518	0.40121	0.198437	0.316301	0.124203	0.250948	0.0782806	0.250884	0.109944	0.878827	0.487519	0.336637	0.301527	0.145037	0.0504857	0.0843756	0.208859	0.119641	1.55705	0.654714	2.57447	0.56669	0.392472	0.244338	0.177225	0.445044	1.45998	2.83914	2.83914	5.21327	1.83987
TraesCS1B02G014000.1	2.82949	2.87894	4.73019	2.62887	3.05937	3.48825	4.00582	3.44248	3.76133	2.42199	3.22684	1.37184	2.68691	1.3983	2.05069	2.61782	3.08339	3.12928	3.47863	3.6793	5.62149	3.17137	4.53418	4.93108	6.55445	5.75551	7.27611	3.57803	4.86617	4.49221	4.00446	3.31121	4.14434	3.14306	4.54129	1.88426	4.0733	4.74548	5.74781	8.93076	5.17273	7.44207	4.18288	7.02484	10.4251	1.76367	1.76367	2.28122	2.03152
TraesCS1B02G016400.1	0.0136552	0.0165909	0.219016	0.0400988	0.0859799	0	0.201669	0.0449544	0.0745403	0.325726	0.1332	0.226858	0.3773	0.436388	0.120033	0.4346	1.05062	0.670678	0.0209721	0.0663123	0.0621343	0	0.0581656	0.0590866	0.0164277	0.0328362	0.0341795	0.0698472	0.0569679	0	0.0359054	0	0.126617	0.0648511	0.0784623	0.0798083	0.61205	0.198102	0.429034	0.0558314	0	0	0.0265801	0.130385	0.776556	1.32784	1.32784	2.18329	0.972993
TraesCS1B02G016800.1	3.52423	3.63421	5.17671	3.80431	3.27645	2.76396	4.67975	3.47489	4.8824	3.56213	2.11426	1.42898	2.9351	1.96312	2.22872	2.78303	4.45816	3.1315	2.81115	5.71262	2.19726	2.63624	2.51534	2.16319	2.78535	2.76845	2.50049	7.21904	6.99391	6.64512	2.19217	2.85359	2.94938	5.11991	8.62056	5.35603	3.56617	10.4936	3.80953	9.16893	5.88543	6.80814	5.41031	9.54918	5.55117	2.91328	2.91328	2.32211	2.8904
TraesCS1B02G019100.1	0	0	0	0	0	0	0	0	0	0	0	0	0	0	0	0	0.627389	0	0	0	0	0	0	0	0	0	0	0	0	0.772383	0	0	0	0	0	0	0	0	0	0	0	0	0	0	0	0	0	0	0
TraesCS1B02G019100.2	11.9117	12.9307	24.1293	10.1277	9.78215	11.7625	18.7912	12.5812	15.6371	28.9696	14.1612	11.7937	32.635	35.073	22.2409	28.3826	46.4098	44.7251	8.62511	7.14331	7.65705	7.08694	4.82466	6.18307	6.72415	6.53256	5.01339	23.4285	27.0742	9.68164	10.8931	9.42544	11.0837	14.0525	22.7017	10.9485	24.204	24.1951	50.1306	6.94093	15.4586	11.2315	9.02543	41.5388	47.0326	47.6973	47.6973	63.9907	50.1376
TraesCS1B02G021300.3	1.51119	2.35721	2.60776	1.33783	1.76767	6.23797e-10	3.70443	1.62622	2.30271	6.94325	3.87124	2.06405	7.7605	6.79031	1.08519	7.85614	4.8121	4.73953	1.75969	1.19381	1.77423	1.64004	1.96657	1.98997	1.7027	1.47098	1.16859	6.2705	6.22539	3.61291	2.01304	1.73058	1.78358	2.14957	3.49904	1.89486	11.7238	0.0899589	13.8353	2.90053	3.06284	0.00040637	2.32984	7.18034	11.049	6.05251	6.05251	4.0404	9.88431
TraesCS1B02G021300.4	0.00191778	0.0085698	0.00253887	0.00376672	0.0064765	1.09888	0.00263536	0.00361272	8.43047e-09	0.0119845	0.00592752	0.00571437	0.0117619	0.0102632	5.1957	0.0117018	6.80482	6.62045	0.00891215	0.000851466	0.00387997	0.00228664	0.00552415	0.0090042	0.00500573	0.00156332	0.00331199	0.00976328	0.0173574	0.0186889	0.0101934	0.0023945	0.00140568	0.00682898	0.00847394	0.00456461	0.0205561	4.44765	0.0929781	0.00269077	0.00843373	2.49273	0.00784402	0.0131561	0.0420463	0.00723417	0.00723417	9.80906	0.0270416
TraesCS1B02G021300.1	0	0	0	0	0	0	0	0	0	0	0	0	0	0	0	0	0	0	0	0	0.237481	0	0	0	0.152912	0	0.078714	0	0	0	0	0	0	0	0	0	0	0	0	0	0	0	0	0	0	0	0	0.676425	0
TraesCS1B02G021300.2	1.04694	1.17921	1.91627	1.52989	1.35152	1.22664	1.21521	0.643508	0.629498	3.95038	1.22353	2.12783	2.62986	5.37765	1.77871	7.94998	10.9377	11.8047	0.367732	0.970438	0	0.462431	0	0.820747	0.261736	0.195712	0.371728	3.21545	1.87777	0	1.17563	0.744795	1.42021	0.199802	0.581301	0.334874	0.821103	2.13355	2.08232	0	0.248239	0.783955	0	3.11127	5.2746	5.25085	5.25085	5.23089	2.74838
TraesCS1B02G023800.1	1.29336	1.97055	2.47371	2.27927	3.42499	2.61747	4.64528	2.76967	4.55462	1.1469	1.85862	0.972366	1.5339	1.3801	1.84634	0.948188	0.949305	1.30086	1.72076	2.11125	1.5865	3.70669	4.96939	4.84374	5.78662	5.33011	4.01722	5.70183	3.38392	4.4085	7.59763	7.25085	9.93028	8.96478	8.42676	5.61709	2.52295	3.75292	0.961758	9.26686	5.13907	6.72383	4.62369	1.55744	0.160519	0.786533	0.786533	1.38177	2.9481
TraesCS1B02G031100.1	7.88698	6.80861	9.75103	5.63087	6.8242	7.30546	8.46921	9.51695	6.59494	7.6001	7.84691	4.89022	4.45464	4.69575	4.53477	6.03072	3.61644	4.06301	8.16094	6.89254	6.93589	7.40595	7.01143	6.6487	6.90793	10.2124	8.84239	6.76651	6.33299	4.32793	3.0813	3.61493	3.22526	3.75231	4.60043	2.38988	4.08601	5.20135	4.54944	7.53228	4.10013	3.68183	3.58056	2.96713	5.51262	5.77984	5.77984	7.75321	5.66634
TraesCS1B02G036500.1	4.79993	6.04371	7.17519	3.78958	3.55401	4.36211	7.61059	6.71088	5.35676	7.3963	4.27014	2.64139	3.92322	2.95914	3.23824	5.22112	5.15759	7.05814	1.34436	2.00718	2.31945	4.3316	4.94621	5.88872	5.6731	6.49513	5.30598	2.41711	4.35243	2.7451	5.63495	5.46137	6.60636	4.93914	5.06368	2.44575	5.76183	3.25679	15.8629	2.76172	8.45968	6.45578	5.02544	5.01074	8.67689	3.36679	3.36679	4.59718	2.24668
TraesCS1B02G037100.1	3.94334	3.63144	2.69192	16.884	23.9484	23.3403	17.0602	19.2475	12.9477	1.20762	2.45558	1.14897	5.94631	4.87385	5.76978	5.96885	5.64929	7.21743	3.81529	5.12215	3.31699	25.679	16.6855	25.3426	19.6592	22.6346	20.9664	3.03106	3.3123	1.90476	10.4352	12.8581	11.8522	11.2933	14.7217	5.48157	3.24138	4.51861	5.28085	22.3702	12.2675	11.0781	9.35345	13.4931	5.40741	0.73811	0.73811	1.46566	7.17714
TraesCS1B02G038700.1	0.833646	1.05275	1.05635	7.11563	5.54385	10.8013	15.376	9.59384	14.7821	0.153704	0.932957	0.223385	6.734	5.07137	6.72672	4.27282	3.86847	5.96085	1.77172	2.17328	1.84151	18.4958	11.9515	15.124	14.2419	14.8091	13.6286	2.25112	0.584722	0.760012	12.3175	3.01526	8.2326	15.6223	13.4588	8.45563	1.00237	1.35605	0.996445	19.6039	4.19181	5.64031	1.96119	1.33635	0	0.0847663	0.0847663	0.0255147	5.78091
TraesCS1B02G044800.1	1.48832	0.90632	2.05123	0.285764	0.427567	0.413457	0.417697	0.463419	0.85793	2.35366	1.40127	1.9566	1.90202	2.10788	1.37989	3.06786	4.07685	2.01014	0.788514	0.693738	0.972801	0.750911	0.480858	0.574109	0.307568	0.620796	0.319244	0.610724	0.853438	0.386948	0.451014	0.280766	0.464252	0.388316	0.383973	0.654041	1.03299	0.724185	1.13795	0.216882	0.705426	0.585089	0.482808	1.01128	2.22055	5.57392	5.57392	5.58169	3.0597
TraesCS1B02G045700.1	84.8253	71.1369	124.161	92.8672	86.7463	110.945	114.371	92.6281	139.236	65.6868	45.8845	45.5931	68.4781	61.4072	60.5867	68.0262	77.7098	83.4771	67.5137	75.023	83.6742	109.259	78.9009	74.0784	101.76	113.682	109.644	108.436	110.253	80.9451	80.8976	81.7031	90.2653	124.36	141.753	79.7376	57.5016	100.196	89.8737	139.461	146.632	147.22	112.383	167.022	110.003	71.0263	71.0263	69.4583	77.7891
TraesCS1B02G046200.1	12.8234	15.0714	9.90077	15.8197	24.2663	18.2653	14.0929	22.5404	12.2103	2.6607	7.9481	5.08815	2.80771	2.71528	4.30037	2.77662	1.98903	1.05288	13.8335	14.1586	11.2331	9.26437	14.283	19.9203	13.8665	12.1077	16.2347	2.40702	3.11883	5.18008	10.0128	11.0009	8.47375	6.10281	2.30165	3.24066	7.30476	6.15432	1.40312	17.5334	6.02545	8.29315	8.11298	1.16012	2.99874	2.90805	2.90805	0.934097	3.2369
TraesCS1B02G051700.1	2.54693	1.96353	4.67851	4.21334	1.75412	1.08787	4.45553	2.72903	5.69522	6.43318	4.38635	4.97463	5.37568	5.05665	12.0055	8.89369	9.15023	11.8899	2.63512	3.6703	2.696	4.73065	2.0375	2.67661	3.4882	3.94427	2.93759	12.1076	7.58295	3.20805	3.20964	2.5887	2.96985	4.93911	6.69455	2.87624	1.94225	2.81264	4.3478	2.53071	4.82461	1.8845	4.08235	5.44473	2.45262	8.79362	8.79362	9.13572	12.0785
TraesCS1B02G051700.2	2.49741	2.36405	7.24607	1.61951	1.55003	2.30621	6.48405	2.46262	4.07948	6.09529	1.844	2.27076	4.20228	5.25326	11.7094	6.40881	4.54428	8.15016	4.38012	3.58766	2.01045	4.38762	1.87769	2.31377	2.36429	2.98104	2.03633	8.42557	5.11943	4.06025	2.66928	2.68202	2.25934	4.00803	5.92689	1.77965	4.37303	3.83254	9.71088	1.42871	3.93252	2.0298	2.44923	5.87416	6.4913	7.61724	7.61724	6.57936	5.12974
TraesCS1B02G052400.1	0	0	0	0	0	0.0201126	0	0.510549	0	0	0	0	0	0	0	0	0	0	0	0	0	0	0	0	0	0	0	0	0	0	0	0	0	2.29809	0	0	0	0	0	1.92344e-07	0	0	0	0	0.0209623	0	0	0	0
TraesCS1B02G052400.2	3.09894	2.51953	9.48405	3.11556	2.83521	2.92385	5.28839	1.73928	3.40598	6.09715	4.80133	3.5154	7.10392	7.4364	4.71805	7.10649	7.36399	9.38585	3.85856	3.89931	4.27583	5.08904	1.90273	2.5506	3.23773	3.06418	2.91464	9.39772	10.8045	5.76355	2.78215	2.9485	3.19151	1.52796	7.59651	3.83411	4.69125	8.60334	10.2754	6.04128	7.79389	5.07635	3.66532	10.0054	9.9389	11.6541	11.6541	12.3001	13.3195
TraesCS1B02G053500.1	1.62499	0.960738	3.41881	1.40546	0.711514	1.17329	2.36324	0.484128	2.68427	1.16506	0.646642	0.275748	0.520873	0.755984	0.646689	0.477981	1.46206	0.59143	1.45254	2.1698	0.971549	2.30842	0.922188	1.01381	1.49314	2.00921	1.5395	1.92712	3.88368	2.23894	0.981427	1.09481	0.868448	2.01912	3.68308	0.997351	2.53794	3.33226	3.14312	4.34963	2.77305	2.54458	2.14295	5.35627	5.03627	0.437388	0.437388	0.950741	1.20347
TraesCS1B02G057900.1	16.4323	15.75	13.5582	17.9826	16.359	18.4776	15.2224	16.8002	15.0377	9.58179	9.94448	5.92655	4.96422	7.66852	7.40017	5.64314	6.83537	5.52187	15.6324	13.393	13.0303	16.4463	12.2193	16.4751	15.0122	13.6104	13.8241	13.1008	14.5523	16.2479	13.1708	13.086	18.8582	16.5398	14.2764	8.62395	10.1347	23.3594	7.77676	26.308	17.4797	22.3559	21.3068	14.4185	9.77157	4.9305	4.9305	4.66037	7.0848
TraesCS1B02G058700.1	5.34102	4.60128	8.18848	6.6599	5.09256	6.52002	7.4122	5.85508	4.96384	4.7146	5.51481	4.16436	5.37002	4.232	4.8538	4.22474	4.8443	5.7265	5.64987	6.51176	6.07893	5.89532	4.11193	5.01115	4.18369	5.18807	5.4177	5.41798	6.10134	3.35424	4.69944	3.34149	4.0385	5.20564	6.52291	2.84438	4.51686	4.44513	9.9265	5.36279	4.38855	3.68824	2.65748	5.30265	8.00156	4.74316	4.74316	5.07124	4.39391
TraesCS1B02G059100.1	0	0	0	0.447758	0	0	2.34716	0	0.837696	0	0	0.69009	0	0	0	0.551319	0	0	0	0	0	0	0	1.93393	0	0.563655	0	0	1.25783	0	0	0	0.535314	0.63312	0	0	0	1.15105	0	0	0	0.495804	0	0	0	0	0	0	0
TraesCS1B02G059100.2	22.6299	21.196	29.9271	20.0316	17.2824	24.2893	21.4743	21.2166	26.8617	16.9002	11.2848	11.5128	19.799	19.5407	16.4973	20.7561	22.3483	27.3799	18.4046	21.3156	22.8852	23.1878	17.8653	23.0719	22.2291	22.0768	19.4807	32.0842	26.7816	24.0124	21.1334	21.8113	24.2306	29.2133	33.5864	16.6891	13.9179	25.6903	20.328	40.7571	38.3009	29.2998	28.0119	26.9953	13.1593	15.7629	15.7629	24.6552	20.0591
TraesCS1B02G059500.1	0.0409837	0.0192079	0	0.0270166	0	0	0	0.0154946	0.0129156	0	0.121971	0.139983	0	0.260281	0.0747753	0.0727263	0	0	0.091615	0	0.10855	0.038004	0	0	0	0	0.0180053	0	0.044511	0.0180347	0.0176422	0	0.0181419	0.0184224	0.0393075	0	0.261941	0.0939318	0.553434	0	0.0367201	0	0.0144722	0	0	0	0	0	0
TraesCS1B02G059500.2	0.00147346	0.00117042	0	0.00144	0	0	0.0440408	0.000746268	0.000500408	0.662938	0.00481748	0.0074728	0.355104	0.0102309	0.00350771	0.00283304	0.296969	0.323666	0.00654164	0	0.00521218	0.00147783	0	0.0628179	0	0	0.000966216	0	0.00235438	0.00131145	0.00126748	0.0414107	0.000512069	0.00103435	0.00193635	0	0.0109832	0.00451023	0.0422807	0	0.00195003	0	0.000840123	0	0.0827689	0.890909	0.890909	2.13388	0.611706
TraesCS1B02G065900.2	6.13367	5.97556	14.4195	4.94635	5.9756	6.1148	8.51534	4.50391	7.12265	11.8313	5.61116	5.03878	15.4311	10.4197	9.22789	15.8261	19.8401	19.1973	9.38738	6.02105	5.14286	5.74699	3.41987	7.30282	3.59747	7.11914	3.73487	13.7691	19.7336	7.74195	9.4342	7.63638	6.02464	9.304	11.9212	7.56881	14.7998	12.8486	22.7845	7.89783	10.8198	8.93095	8.16059	19.8983	28.7778	19.7815	19.7815	19.4113	15.0446
TraesCS1B02G065900.1	1.87782	1.9009	2.07988	2.21962	0.426461	1.25734	3.57277	3.74706	2.4909	1.78094	3.27433	0.649651	5.09069	4.73756	3.31568	5.35564	7.94614	5.79113	0.984237	2.58049	2.41106	5.36344	2.98792	0	4.40444	2.65602	4.12948	3.44237	0	1.20508	2.4005	3.24153	4.44515	4.85288	4.15379	1.30571	6.60945e-06	1.16898	2.37447	4.11624	5.52072	2.42542	0.266882	2.85762	1.9749	3.49911	3.49911	3.86382	9.09465
TraesCS1B02G072200.1	3.49595	3.63235	5.35353	3.17521	3.59382	3.86563	4.3033	4.47307	3.167	1.13681	3.28176	1.25798	2.43322	3.32447	2.37672	1.84814	1.70754	2.18671	3.276	3.96762	3.83034	3.21025	3.08302	4.27035	3.04074	4.33037	3.71609	1.83891	1.64609	1.34846	1.75787	2.40082	1.90679	1.43656	0.986376	0.771766	1.48881	0.975657	1.88523	2.94467	1.91104	1.33046	0.727373	0.804544	0.364268	1.7957	1.7957	1.18273	2.52007
TraesCS1B02G077300.1	3.54348	5.09094	2.6507	9.00604	7.93437	9.09077	3.97069	5.12302	5.32074	0	1.78866	0	0	0	0	0	0	4.54985e-08	2.96142	2.41732	0	1.42139	2.89731	3.93031	2.46192	2.48533	4.66947	2.14498	0	0	2.62915	3.28837	8.42793	1.69371	0	0	0	1.27311	0	7.54329	1.98197	1.44466	2.64104	2.83922e-07	0	0	0	0	0
TraesCS1B02G077300.2	9.01004	10.8241	5.68738	9.75243	13.2604	17.6955	10.8637	20.2525	5.7323	2.82297	7.0021	4.42102	1.91919	2.15342	2.29203	1.3631	1.68547	0.412128	8.48266	9.25938	11.3607	8.505	13.1309	15.6346	10.4318	11.1226	8.92454	1.86147e-05	2.75204	5.6035	11.5268	14.8215	8.73884	4.12477	1.08465	2.25642	7.94554	6.79642	1.55147	8.09675	6.00366	8.81213	4.32953	1.05076	1.49918	3.06479	3.06479	1.13061	2.93829
TraesCS1B02G078800.1	1.51689	2.56149	2.01525	3.44015	4.29017	3.71718	2.08685	4.64333	2.44415	0.630648	1.21983	0.915146	1.44724	1.03986	1.10723	0.786075	1.10144	0.958701	2.42266	3.19271	1.77703	2.06387	2.42947	2.70736	1.71284	2.9634	2.61203	0.669754	0.777706	1.21749	0.594657	1.03971	1.06189	0.50123	0.456155	0.152393	1.21232	0.434914	1.77918	1.57503	0.429378	0.333788	0.5362	0.671169	3.06018	0.616969	0.616969	0.556633	0.993258
TraesCS1B02G086100.1	0.365128	0	0.455823	0.221629	0	0.124005	0.399041	0.191999	0.46273	1.03513	0.203742	0.852785	0	0	1.00869	0	0	0	0	0	0.234182	0.393012	0.496191	0.347232	0.219098	0.310345	0	0.626593	0.846189	0.46006	0	0.377652	0	0.256276	0	0	0	0.597402	1.3021	0.505565	0.8087	1.0141	0.483627	0.680642	0	0	0	0	0.590604
TraesCS1B02G086100.2	3.41652	2.37904	4.86589	1.82909	2.26752	2.79188	3.20048	1.3221	3.45759	0	0.527057	0	1.96596	0.873725	0	1.73794	2.75631	4.2467	1.54105	2.35874	1.64177	2.05304	1.49197	2.13656	3.13503	2.49428	1.96377	2.78296	3.2115	3.03022	3.45399	2.60454	3.93293	2.60983	3.85279	1.87878	3.27038	3.46881	3.28671	5.6151	5.34894	4.56083	1.69278	6.64162	2.84611	0.619603	0.619603	1.15145	0.713501
TraesCS1B02G088000.1	0.159029	0.309872	0.197047	0	0	0	0	0	0	1.04307	0	0	0.74042	0	0	0	0	0.226109	0	0	0	0.200838	0	0.0185126	0	0	0	0	0.431141	0	0	0.0238674	0	0	0	0	0.0767222	0.463078	0	0	0	0	0	0	0.733094	2.19116	2.19116	0.634828	0.492806
TraesCS1B02G088000.2	0.803524	0	1.79549	0.375024	0.724074	0.729708	1.92672	0.542622	1.18136	1.06099	0.743002	0.952701	2.43146	4.56535	1.52355	2.54315	3.09711	2.96958	1.27932	0.619933	0.479828	0.811104	0.754985	0.15969	1.06448	1.3843	1.12792	2.71467	2.60906	1.62195	0.45655	0.330253	1.07627	1.32899	3.46218	1.30085	0.962001	1.89345	2.71012	2.82055	1.84231	2.66023	1.1486	5.1015	3.70048	1.72688	1.72688	5.49953	4.31049
TraesCS1B02G088400.1	29.4623	29.2602	28.4853	32.4018	39.7168	50.7262	35.4404	46.6495	28.9901	9.97327	22.0953	10.5256	6.88001	6.51527	14.7249	5.77305	4.20949	3.78867	15.9876	18.5358	12.7156	14.1337	20.0874	20.783	15.1068	15.0425	15.7392	9.96973	7.31519	9.24519	16.1991	19.3464	22.6945	11.1752	3.09911	8.3487	7.48489	22.8433	5.43515	41.4213	12.6525	21.9475	11.8018	7.20039	7.75921	8.09622	8.09622	4.18782	14.1276
TraesCS1B02G089100.1	1.44467	1.41261	3.42815	0.581551	0.744809	0.617248	0.289627	0.243956	0.197677	0.227733	0.229973	0.223	0.236024	0.439876	0.0969653	0.439969	0.278357	0.6377	0.161345	0.086814	0.243327	0.0996029	0	0.0722364	0.084556	0.129529	0.0448875	0.38295	0.80754	0.175641	0.204526	0.205852	0.21816	0.0415813	0.33105	0.19876	0.575018	0.714736	1.30007	0.410664	0.646389	0.743117	0.164217	0.797093	0.769091	1.01056	1.01056	0.461718	0.680008
TraesCS1B02G090000.1	0	0.183858	0.292024	0	0	0	0	0	0.138079	1.3336	2.18466	3.70548	0.365039	2.9013	0.915283	0.213134	1.08261	0.212784	0.325284	0	0	0	0	0	0	0.297608	0	0.281443	0.754822	0	0.162814	0	0	0.164156	0.929841	0	0.579478	0.568259	0.598259	0	0	0	0.173309	0	4.73271	4.52816	4.52816	2.20268	2.1723
TraesCS1B02G091800.1	1.15865	1.10856	2.53869	1.24987	0.823166	1.09004	2.21042	1.12549	1.54544	2.90211	1.85481	1.48304	3.62319	3.48559	2.92582	3.22016	3.81609	4.58765	1.22887	1.30816	1.28986	1.49484	1.01377	1.22214	0.67444	1.7244	1.17656	2.33899	3.06817	1.27143	1.81385	1.29766	0.85633	1.48313	2.34066	2.04463	2.29154	2.09954	6.00624	1.46182	1.69965	1.54888	1.25207	2.40965	4.11269	5.11013	5.11013	4.8055	4.93275
TraesCS1B02G093300.1	4.62931	4.14291	6.99176	4.07838	3.48932	3.87345	6.48554	4.24066	5.80756	8.36992	5.59984	3.8589	10.1349	9.37376	6.66289	10.0764	11.319	13.3331	3.65594	3.18483	3.0888	3.49583	3.67165	2.66587	2.87682	3.97468	3.38697	6.42396	6.37845	3.73983	3.88105	2.81135	2.63795	4.04914	5.38625	5.31027	6.564	4.74289	11.4316	3.05945	4.76819	3.66247	2.65959	6.32706	10.2539	9.89344	9.89344	12.2175	9.8002
TraesCS1B02G093300.2	0	0	0	0	0	0	0	0	0	0	0	0	0	0	0	0	0.49117	0	0	0	0	0	0	0.395351	0	0	0	0	0	0	0	0	0	0	0	0	0	0	0	0	0	0	0	0	0	0	0	0	0
TraesCS1B02G096900.1	0.663351	1.39785	0.151327	2.02769	1.25113	1.4255	1.57922	2.51972	0.942232	0.236463	1.25059	0.492554	0.0413764	0	0.218759	0.351995	0	0.155373	2.14759	1.36364	1.82854	0.498878	2.69631	4.50664	3.44698	3.70628	2.59005	0.0598561	3.07971	3.53267	2.00086	4.68306	2.59357	0.671111	1.32506	0.408489	1.03439	1.40771	0.848926	0.0484195	8.7818	3.36339	7.6162	5.99802	0	0.0439152	0.0439152	0	0.632767
TraesCS1B02G097900.1	2.98652	4.37661	4.15542	3.50916	2.3877	7.50129	3.86468	5.81285	2.15952	0.732904	0	0.777224	0.312185	0	1.03611	0	0	0	2.62176	1.09624	3.16711	1.69314	3.31343	1.80301	2.43289	2.92296	1.7638	0	0.860783	1.93822	2.23362	1.58156	2.00073	1.92025	0.808687	0.313278	1.08462	1.12585	0	12.0601	2.65109	2.45933	0.284144	2.69064	0	0.750343	0.750343	0.448007	0
TraesCS1B02G099600.1	16.1938	14.5374	40.6731	12.4178	9.95042	9.61331	25.9008	11.5341	23.7217	52.1402	18.9275	19.2793	41.4685	54.069	30.9177	46.7642	56.7222	60.5363	16.5217	17.5768	15.5411	15.9831	13.1837	11.9722	15.9754	18.791	15.0885	82.1465	68.9632	42.7963	27.733	24.4632	29.2789	39.0918	67.2683	49.7725	59.315	50.07	132.516	27.7746	38.6236	27.7216	22.1622	111.115	102.277	53.482	53.482	72.8859	59.643
TraesCS1B02G105100.1	5.36509	4.21668	12.1528	3.09868	3.11242	4.05433	8.41016	4.00429	6.92651	10.5558	5.42275	3.4973	14.0141	14.6283	9.40033	16.483	21.3705	19.4879	5.43939	5.8967	4.42593	5.71405	3.26106	3.62362	5.06397	7.14886	4.42444	11.6942	14.9942	7.73119	4.4645	4.3013	3.61029	6.48367	10.6939	8.23088	9.25276	8.20707	19.2842	9.18684	9.15492	6.88782	4.9557	13.1144	17.689	14.7485	14.7485	20.5436	18.3739
TraesCS1B02G105700.1	1.18837	1.38431	2.65428	1.45611	1.76744	1.61716	1.24175	1.58271	1.58166	0.907741	0.886011	0.474254	1.41641	1.02626	0.749016	0.826532	1.12675	1.48422	1.01715	0.569933	0.622164	0.781405	0.826035	0.908099	0.585563	1.15156	0.838665	1.3974	1.9124	0.828785	1.2587	1.59256	2.14996	1.30812	2.27877	1.6406	2.55372	1.4562	4.63879	1.50982	1.55319	1.57067	0.960298	3.08708	4.28412	0.894871	0.894871	1.07707	1.00445
TraesCS1B02G107800.1	6.12922	6.0445	9.47678	4.10434	4.18672	4.03241	8.77142	3.69932	5.73076	3.05384	1.84709	1.56106	4.6133	4.95085	3.12549	3.0935	3.35745	4.46261	6.19861	5.67229	5.41618	8.11376	4.56391	6.64064	5.01627	6.23151	5.37782	16.0321	14.7405	9.56853	10.9384	7.79915	8.35376	11.9418	17.1982	13.8974	12.4833	12.4115	25.2362	10.8347	13.9822	9.70805	10.1059	21.5349	21.6302	4.02579	4.02579	4.25495	5.20011
TraesCS1B02G108700.1	5.28151	4.82789	8.88533	4.1476	3.49809	2.2225	7.43005	2.95605	5.99627	10.0257	4.81336	4.01707	11.3925	11.6992	7.41028	11.4934	12.3593	11.9854	4.03437	4.10458	3.6727	4.45838	2.91511	3.15821	4.08788	3.57843	2.91135	13.3848	15.4038	6.01999	5.54808	3.75103	4.0294	5.88324	11.5953	6.81725	15.7912	10.8968	30.6881	3.05923	7.42509	5.9756	4.07952	18.8432	18.5246	14.1051	14.1051	17.492	10.944
TraesCS1B02G109000.1	0.270058	0.42253	0.577276	0.132129	0.435359	0.280113	0.366405	0.78531	0.728338	0.00837997	0.46012	0.0191213	0.125921	0.0867127	0.178318	0.0934459	0.0589262	0.214882	0.553849	0.674342	0.417091	1.17855	0.134684	0.591744	0.583838	1.06357	1.04481	0.658676	1.19587	0.679083	0.619962	0.741211	0.765698	0.217024	1.20742	1.17777	0.144534	0.525178	2.24699	0.310392	0.861385	0.977808	0.56088	0.811372	1.13427	0.266206	0.266206	0.0651546	0.327079
TraesCS1B02G109000.2	0	0	7.69282e-10	0.247403	0	0	0.791199	0	0	0.0165266	0.00038549	0.0357576	0.251482	0.173196	0	0.187034	0.118761	0	1.41341e-09	0.000248854	0	0	0.251921	0	0	0	0	0	3.09521e-08	0.00276402	4.3731e-05	0	5.0416e-09	0.402186	0	0	0.284982	0.00111565	0	0.654952	1.88387e-07	1.16312e-07	0	0	0	0	0	0.132213	0
TraesCS1B02G110400.1	4.66815	4.7975	6.45505	4.91629	6.86456	7.02894	4.96543	4.46377	3.90448	3.1447	5.5512	2.24409	3.86673	2.83516	3.2151	2.28681	2.81255	3.08435	9.42551	11.2787	8.2964	12.2383	6.41984	8.11488	7.72355	12.8824	10.0227	3.18129	3.06529	2.82844	2.04488	2.3012	1.74075	1.87572	2.35768	1.69011	2.58622	2.31373	5.78206	5.71355	2.62537	1.45411	0.969515	2.15612	4.84269	3.22928	3.22928	3.20585	4.22672
TraesCS1B02G110600.1	0.515313	0.555039	1.09792	0.195431	0.169626	0.285589	0.575613	0.163857	0.520608	0.932961	1.09799	0.681386	0.8686	0.687729	0.477538	0.555841	0.691035	0.812906	0.940217	0.77287	1.23128	0.830372	0.571923	0.497959	0.453117	0.613797	0.781096	2.09058	1.72462	0.808722	0.783947	0.762618	0.877096	0.345526	1.39295	0.947106	1.70894	1.60109	4.27963	0.329847	2.24152	1.31017	0.393882	1.72352	5.2404	3.18599	3.18599	2.65393	1.78715
TraesCS1B02G114100.1	0.603292	1.42925	1.91183	0.405873	0.792297	0.639014	1.02182	0.980065	0.392935	4.0284	1.34847	1.53464	4.05063	3.56742	3.29356	4.85002	5.39701	6.77377	0.866472	0.576996	0.528088	0.763678	0.163919	0.639357	0.617251	0.630834	0.35945	2.76324	2.19	0.949242	0.468456	0.551622	0.894341	0.669329	1.27972	1.8393	3.05955	1.337	5.04763	0.726077	1.12659	0.956243	0.288555	2.84961	6.97811	4.69836	4.69836	6.21067	4.71439
TraesCS1B02G117900.1	7.46204	7.58928	14.2369	5.85048	3.97661	4.15527	11.8969	5.31512	8.34497	17.6581	8.42257	6.28925	23.7118	22.8569	15.1878	24.7796	29.9742	31.8815	6.71725	6.38787	5.41645	7.23664	5.31879	4.55825	4.94117	6.17737	5.96621	14.0839	16.0457	8.50687	5.97462	5.88538	5.45723	9.21424	13.0427	10.1962	11.8712	10.8958	27.3367	7.79147	11.9508	8.39199	6.8335	20.2506	18.9844	23.6463	23.6463	25.4714	21.4823
TraesCS1B02G119300.1	0.343995	0.0961348	0.580392	0.234002	0	0.388898	0.426801	0.383255	0.109325	0	0.00400012	0	0	0.106014	0	0	0	0	1.16116	0.857493	1.95128	1.52316	0.983008	1.24243	1.22402	2.14482	1.38033	1.0479	0.530411	0.571549	0.222601	0.408907	0.488155	0.272814	0.61593	0.476601	0.443253	0.15133	0.933056	0.330063	1.0882	0.201121	0.189054	0.435798	0	0.0485985	0.0485985	0.292822	0.104527
TraesCS1B02G119300.2	0	0.627605	0	0.000186182	0.327799	0	0	8.86856e-09	0.153082	0.161303	0	0.122815	0.0843389	0	0.0468997	0.0342017	0.172359	0.0348946	0.94422	0	0	0	0	2.95654e-05	0	0	0.162365	8.37454e-06	0.122632	0.0270498	0.241146	0	0	0	0	0	0	0	0	0	3.37718e-05	0	0.111135	0.000177886	0.466606	0	0	0	0
TraesCS1B02G119300.3	0	0.080541	0.146403	0	0	0	0	0	0.0120663	0.0824837	0.154114	0	0.0729281	0.0435279	0	0.00404864	0.0284737	0.0434363	0.0324542	0.255989	0.230537	0.30799	0.700788	0	0.000995218	0.314748	0.503411	0	0.225893	0.16784	0.0571085	0.0978296	0	0.123754	0	0.382437	0	0	0.372694	0	0.0999122	0	0.0752881	0.233757	0	0.0494457	0.0494457	0	0
TraesCS1B02G121600.1	0	0	0.759892	0.528927	0	0	0.671991	0	0.196079	2.74686	1.21923	1.91823	1.46361	2.36924	2.20867	0.752747	3.74569	2.33405	0.925409	0.556165	0	0.293214	0	0	0.563926	0.565185	0.383157	0.598411	0	0	0.298664	0	0	0.965591	1.40852	0.858738	0	0	1.4526	0	0	0	0.330814	0.808063	1.04131	1.55943	1.55943	3.19334	2.92072
TraesCS1B02G121600.2	13.7266	14.2436	34.1045	9.37671	6.71007	6.42735	28.265	11.0422	18.6265	23.9572	20.0645	17.8668	37.4565	41.4418	26.8314	38.1039	47.3622	47.1961	20.7281	19.7584	14.4266	21.7345	13.0473	14.7279	16.0534	15.5009	13.1534	32.5887	9.61705	7.30511	14.2508	4.22406	4.93598	16.0972	5.84194	23.7112	20.2757	7.44696	30.4395	3.31661	1.25307	2.73404	1.97951	1.80662	33.8184	58.0583	58.0583	78.1343	70.3845
TraesCS1B02G121600.3	0	0.0258539	0	2.4218e-07	7.87379e-07	0	0	0	1.06609	1.98453	0.779032	0.00268711	0.748041	0.047829	6.1914	0.000157334	0.17019	3.07542e-05	0.00191393	0.000306799	0.500887	0	0	0	0	2.26422e-06	1.3665e-06	0.242023	1.01072e-06	3.72029e-05	0	0	0.0207993	2.46655	3.05561	0.144563	5.04552e-07	2.75328	4.05208	0	0.684207	5.50716e-09	0	0	0.000497087	0	0	0	0.477042
TraesCS1B02G124100.1	1.01373	0.707979	2.85275	0	0	0.401183	1.81873	1.245	0	0	0.957542	0	0.79805	0	0	4.2907	0	0	0	0.408605	0	0	2.05752	0	0.724582	0.768017	2.07259	0	0	2.57234	0.676804	1.41121	0	1.55443	0	6.13736	0	0	0	0	2.89873	0.623324	0.450384	1.30785	0	0	0	1.24413	0
TraesCS1B02G124100.2	57.9048	70.0777	90.889	60.21	58.7394	74.9836	76.1301	63.8168	73.488	47.581	51.377	36.6482	47.6891	53.1544	50.7251	44.6519	46.2805	63.2408	52.5646	56.174	62.2698	74.2704	52.5134	62.461	61.4252	58.9612	53.0597	89.2662	127.971	85.0699	76.29	93.9247	92.9851	82.6623	113.75	117.264	59.4211	117.451	98.3525	85.3594	105.771	125.934	87.1994	121.663	101.752	39.7907	39.7907	44.6455	61.5705
TraesCS1B02G126500.1	23.2819	22.6114	34.5149	15.7182	12.8551	12.4554	24.2592	15.6138	21.6048	33.0597	14.3964	13.5876	35.0433	34.066	23.6538	34.6664	48.161	37.5818	18.6292	19.0626	17.7209	18.8646	14.4577	15.5404	18.6507	20.8323	17.2191	36.9971	39.7686	23.8594	21.3765	18.5985	18.3966	22.6373	36.1462	29.7542	32.7351	32.9917	81.9586	18.6471	35.0153	28.3653	22.6896	42.8577	68.0519	45.9982	45.9982	53.7604	44.0581
TraesCS1B02G129000.1	21.6151	25.9627	23.9418	14.6059	11.4946	15.4546	21.5922	18.835	18.0562	10.9645	20.321	14.428	14.0745	13.435	15.9878	9.75313	7.23643	6.78686	21.0238	20.2418	21.7003	21.0837	23.8094	25.1045	18.9372	20.5219	20.9066	11.5696	9.33335	9.0896	12.8444	11.1912	8.50685	11.9947	3.90417	8.34863	14.0285	5.78125	12.0757	13.0761	10.1136	7.73781	6.61483	3.60549	2.7761	23.3302	23.3302	11.8742	22.0041
TraesCS1B02G129000.2	129.609	148.345	130.288	122.857	105.248	126.986	131.451	165.191	113.635	78.8015	101.876	68.1035	79.4857	75.0272	97.9023	78.0914	60.2304	50.2472	90.6279	77.3842	93.8959	83.5212	85.1694	95.7991	80.5373	114.175	101.431	62.6962	39.3969	42.6474	63.7507	58.3285	72.5683	78.5579	40.74	67.809	59.7279	41.2312	44.1562	113.166	64.473	51.9648	60.2914	20.3917	35.971	121.895	121.895	80.6518	100.202
TraesCS1B02G130100.1	3.94275	2.48565	6.8363	2.55463	1.06127	1.4999	3.17172	1.74768	3.71826	6.27477	4.82972	3.64382	5.80164	6.85434	4.88861	8.13298	11.0437	6.931	2.07789	1.63404	2.71321	2.71218	1.27545	1.07964	2.58283	1.88324	1.68455	3.6589	3.76543	1.13093	3.05648	1.30116	0.605169	2.89521	4.36503	3.49821	3.49484	2.90287	7.03496	1.91697	2.79383	2.23046	1.74368	4.60628	3.34685	10.1874	10.1874	10.9234	8.9239
TraesCS1B02G130500.1	2.40714	2.78679	3.99981	1.98223	2.3675	1.80429	4.47782	2.90996	2.57511	6.82979	2.72401	2.59723	7.69942	5.7535	4.934	8.2273	11.0555	10.4631	2.94897	3.15055	3.05985	2.50713	1.80527	3.01131	3.40561	3.29682	2.66444	5.71517	5.86822	2.89285	4.30604	2.83511	2.49587	4.11927	4.94426	5.2683	4.74632	5.75367	7.39946	2.42157	3.01968	3.34273	2.30927	5.26539	6.43775	8.27957	8.27957	8.70619	9.21219
TraesCS1B02G130800.1	19.2301	22.3974	16.9499	20.1106	18.8196	20.6799	18.5288	24.8791	13.8173	9.45877	18.662	11.6271	10.6195	10.0862	11.2082	8.71604	10.0497	10.024	16.9195	17.9016	17.7372	17.2427	17.5086	19.2309	18.5563	16.7239	19.3393	9.91514	9.66216	12.1515	13.3246	14.4144	13.056	14.3228	9.64891	9.37794	16.2422	12.3336	9.60614	13.1718	16.0712	16.9795	15.846	9.09266	7.8614	10.4844	10.4844	7.52257	12.3366
TraesCS1B02G130800.2	0	0	0	0	0	0.089738	0	0	0.110882	0	0	0.170346	0	0	0.291684	0	0.256104	0	0	0.13444	0	0.168466	0	0	0	0	0.205736	0	0.169155	0	0.177142	0.442816	0.130988	0	0.209678	0.326773	0	0	0	0	0	0	0	0	0	0.398687	0.398687	0.233251	0
TraesCS1B02G133300.1	0.340199	0.375478	0.625337	0.062392	0.082216	0.0677886	0.435911	0.141621	0.353561	0.49885	0.296296	0.171789	0.577629	0.365778	0.30542	0.219403	0.139187	0.405914	0.204301	0.315672	0.974037	0.607165	0.371495	0.10358	0.333254	0.203269	0.493157	0.843257	0.588645	0.538929	0.24611	0.290511	0.644449	0.258835	0.792211	0.463938	1.1225	1.47256	5.3657	0.465175	2.04504	1.4648	0.363523	1.55342	5.24155	2.96947	2.96947	2.23716	2.19493
TraesCS1B02G135800.1	249.938	221.716	698.228	231.204	209.346	193.163	391.446	185.679	401.977	728.212	293.535	293.855	517.716	658.427	427.544	547.797	592.95	668.076	417.373	437.026	372.088	553.588	317.756	287.883	399.702	338.477	344.28	1572.96	1258.36	1012.9	402.589	323.952	423.295	748.46	1188.24	793.939	570.487	1439.45	982.241	997.734	684.009	622.913	423.144	2004.56	1143.85	723.544	723.544	1041.99	886.502
TraesCS1B02G136200.1	2.28892	3.29936	3.64222	2.589	2.71821	3.86903	4.9886	4.20083	2.91936	1.70927	2.42952	2.11718	1.58461	2.09873	1.87507	1.82979	1.63962	2.01655	1.51626	2.04912	1.96197	2.1991	2.35982	2.72687	2.05435	3.12455	2.3491	2.99122	4.20012	2.15258	2.65716	2.72219	2.36196	1.65974	2.58591	1.76454	4.19708	2.86336	12.9603	1.87532	3.17279	2.09751	2.00772	3.89814	9.18489	2.10036	2.10036	2.35752	2.46083
TraesCS1B02G136200.2	0	0	0	0	0.121543	0.19332	0	0	0	0	0	0	0	0	0	0	0	0	0	0	0	0	0	0	0	0	0	0	0	0	0	0.162767	0	0	0	0	0	0	0	0	0	0.162986	0	0.417567	0	0	0	0	0
TraesCS1B02G136600.1	5.75456	5.64929	8.44704	8.69497	7.07689	6.1241	7.81382	6.01288	7.83165	4.13711	4.05579	2.27129	3.14489	2.55149	3.45418	4.11772	2.89819	3.84484	3.83572	6.14654	3.41585	5.31348	2.37116	3.91304	5.60303	6.55102	7.99159	7.8632	7.62478	6.04417	5.4474	7.15031	7.53659	8.78746	12.4399	10.0227	4.41656	8.06027	11.4172	7.10132	6.46945	7.04427	8.01672	11.841	17.4077	3.80193	3.80193	2.73078	2.80862
TraesCS1B02G136700.1	0	2.04215	2.9634	1.71956	1.95263	0	0.530029	0	0.00010972	3.62698	1.41635	0.877519	0	0	0	0.365008	0.204812	0	2.36492e-07	1.06723e-05	0	0	0	0.565234	1.53253	0.411063	0	2.50569	8.48611	0.480031	0	0	0.00125815	0.00812809	0	2.64067	0.416022	0	5.69237	0	0	0	1.11462	0	5.17929	0	0	0.871096	5.50049
TraesCS1B02G136700.2	28.3638	18.609	39.2952	14.1698	14.0557	11.6467	11.3852	6.98614	13.3451	5.01908	4.58155	5.63115	4.95661	3.67347	2.61203	8.20962	8.68065	10.5847	8.84016	9.36859	13.8676	7.86172	3.26338	1.68911	3.68578	4.2922	3.73816	18.8749	19.8368	7.29291	6.58733	7.38767	7.39695	8.86785	17.7705	14.2262	3.30672	20.874	12.243	8.41913	14.7933	14.1583	4.91966	15.6037	15.905	13.0917	13.0917	15.8519	11.9428
TraesCS1B02G139900.1	4.87138	3.54678	6.16353	2.49264	3.12466	4.09835	4.69925	3.81594	6.44519	1.93866	1.44977	1.98465	1.93427	2.26567	1.7171	1.62151	1.31162	1.36543	3.45521	2.97055	3.25095	3.44431	2.12162	2.48228	2.51506	4.66814	2.19814	3.94501	6.06291	3.18846	2.76664	2.04806	3.75366	3.0126	5.88512	3.73193	4.11382	3.60816	5.14488	4.85605	3.56316	4.94909	2.96892	8.44096	10.0306	3.19055	3.19055	2.17294	2.89023
TraesCS1B02G142600.1	0	0	0	0	0	0	0	0	0	0	0	0	0	0	0	0	0	0	0	0	0	0	0.220482	0	0	0	0	0	0	0	0	0	0.124966	0	0	0	0	0	0	0	0	0	0.145971	0	0	0	0	0	0
TraesCS1B02G142600.2	8.79059	10.3653	11.6672	11.9805	14.645	17.6748	10.698	15.0289	9.60624	4.02835	6.22439	2.56515	3.18726	4.80687	3.52629	3.6699	5.04298	3.69504	9.57227	9.59985	11.9883	9.94669	13.6533	16.0912	13.8355	16.5644	15.3072	4.62107	5.96257	5.69661	8.68341	11.0124	13.5018	5.42735	3.96611	4.27523	8.45198	10.14	8.83076	16.1609	7.33191	9.82961	6.45828	4.33846	10.1456	2.6972	2.6972	2.71725	4.51087
TraesCS1B02G142600.3	2.02257	2.54697	1.88036	2.14829	3.41475	5.16149	2.67901	4.31947	2.2981	1.40751	2.30594	1.63762	1.76763	0.801723	1.15588	0.745047	1.37555	1.25129	2.6445	2.6547	2.25681	2.74898	4.95026	4.27099	3.04412	2.83308	2.16384	2.00142	0.417358	1.236	2.24228	2.9033	2.43144	1.6917	1.55945	1.11763	0.596906	1.60093	0.691268	5.57766	3.22216	5.35784	2.1392	0.245704	0	1.58364	1.58364	0.967735	1.93159
TraesCS1B02G143000.1	0.232427	1.19472	1.82914	0.382147	0.602848	0.319918	0.646148	0.439053	1.09138	1.74647	1.21284	1.05287	1.91437	2.78576	1.66683	2.18831	3.4647	2.67804	0.733912	0.310854	0.234751	0.092721	0.12872	0.637861	0.162741	0.156247	0	1.49244	2.56802	1.26805	0.626619	0.746612	1.50205	0.258097	1.46082	0.864378	1.21306	1.55126	5.167	0.380606	1.14243	0.933402	0.477039	2.33089	4.56207	4.33603	4.33603	3.43177	3.31107
TraesCS1B02G145200.1	2.13628	1.69361	4.31004	2.43778	1.99016	2.90952	2.48106	2.20082	3.88416	1.34033	2.16927	1.07801	2.2976	2.15934	1.49102	2.63845	3.07812	3.09336	3.16076	2.77949	1.67815	3.79932	2.11789	2.07043	2.74271	3.83825	1.99188	3.63409	5.69968	3.61561	1.60319	2.46958	2.73948	3.36548	4.88235	2.30008	1.72811	4.1126	4.74405	4.80745	5.00404	5.43982	2.88594	4.90765	5.46517	1.95403	1.95403	1.75251	2.81495
TraesCS1B02G147300.1	2.9967	2.44585	5.66902	2.06059	1.97306	1.16227	3.32413	1.84578	3.42273	1.87461	1.05088	0.619549	1.76832	1.53802	0.952553	1.27865	1.75343	1.63057	3.17923	4.53194	2.76574	4.23424	2.06619	2.3137	2.70706	3.64817	3.05843	4.03527	5.43439	2.63969	1.5699	1.93543	1.83267	2.66892	4.31941	3.32528	1.88284	4.33234	1.34774	3.53213	3.86877	2.93296	1.89335	5.01278	3.26991	1.82158	1.82158	1.54477	2.92551
TraesCS1B02G149400.1	3.50946e-06	0	0	0	2.1	1.3929	0	0	0	0	0	0	0.682536	0	0.56846	0.656068	0	0	0	0	0	0	0	0	0	0	0	0	1.69161e-09	0	0	0	0	0	3.25448e-10	0	2.10389e-07	1.2714e-05	1.11039	0.814988	0	1.25961e-08	0	0	1.64144e-07	0.258006	0.258006	0	0
TraesCS1B02G149400.2	3.3178	3.39144	6.52463	3.30667	1.02342e-05	0.852465	5.71248	2.96838	4.20395	9.05317	5.60352	5.04275	13.2571	11.6113	7.4631	11.9447	15.9488	17.2537	3.47107	3.55623	3.26797	4.16478	2.07958	2.32329	3.06573	3.87003	2.92909	8.12356	7.16018	4.10958	3.87943	3.00974	2.58769	4.02521	7.64197	5.01392	7.80483	3.97917	15.062	2.12916	5.10982	3.36118	3.44051	6.96387	12.0763	15.4293	15.4293	16.2398	12.2443
TraesCS1B02G149800.1	2.00591	2.06464	5.65212	1.89057	1.03102	1.29314	3.97263	1.59923	3.14205	4.17744	2.57779	2.18002	5.38854	5.20874	4.14862	6.31302	8.06203	9.15326	2.73681	2.67906	2.28034	2.3829	1.63627	1.99436	1.85358	2.57625	2.4398	5.59988	6.10063	3.31129	2.35048	1.68305	1.75862	2.55572	4.36901	3.89395	4.43593	3.56424	10.698	2.6492	2.78582	1.86503	2.29702	4.72247	8.9774	9.64659	9.64659	7.49546	6.57042
TraesCS1B02G150100.1	13.8934	15.9371	20.4031	14.9561	15.0301	15.7316	22.4152	19.0784	13.6924	6.69234	14.386	6.6558	10.5159	8.97704	6.87139	6.30181	7.22473	7.23844	19.0006	18.8759	16.649	17.5577	14.1891	20.1665	17.1393	23.493	18.9759	14.8252	11.2591	8.25097	10.609	9.99357	8.76464	8.76323	11.1556	8.61543	11.3659	7.31971	14.5761	10.1056	9.64941	6.4448	6.48444	7.52784	13.3745	11.685	11.685	13.1344	13.1384
TraesCS1B02G152500.1	0	0.672554	0.886866	0	0.866212	0.797304	0.00109502	1.09425e-08	0	0	0	0	0	0	0	0.253994	0	0.446407	1.60078	1.59376e-06	8.65321e-09	0	0	0	1.20057	0	0	1.46814	0	0	0.969065	0	1.37237	0	0	2.42976	0	0.778925	0	0	1.56312	0.37208	0.939168	1.36235	0	1.191	1.191	0	0
TraesCS1B02G152500.2	5.22738	3.30393	7.63953	4.89742	4.78809	4.32113	6.61076	5.23439	4.89598	2.85368	3.84909	2.09607	2.82561	3.17902	2.88423	3.13891	4.50571	3.6076	5.56773	7.63533	5.48713	8.07695	3.11073	5.41028	4.38454	6.41484	5.64174	7.06884	7.05985	4.36204	5.27151	3.86328	4.06394	5.00989	6.83529	4.87819	7.68792	5.09556	12.6605	6.67384	3.85166	3.73832	2.68094	3.28657	13.9188	2.77053	2.77053	4.85439	4.64197
TraesCS1B02G153000.1	0.457771	0.279975	1.00799	0.37797	0.374766	0.411232	0.84216	0.469448	0.636123	0.969743	0.642071	0.730892	1.82795	1.10447	0.915897	1.45065	1.40072	1.70233	1.38102	0.808272	0.368404	1.02814	0.594169	0.49115	0.603161	0.500001	0.569838	2.01408	1.70475	0.625999	1.09251	0.578285	0.62425	0.831017	1.23824	1.18418	1.17357	0.772774	0.726574	0.271322	0.938392	0.281435	0.442027	1.22552	2.16161	1.69261	1.69261	1.9867	1.76609
TraesCS1B02G154000.1	0	0	0	0.139573	0	0	0.291367	0	0	0	0	0	0	0	0	0	0	0	0	0	0	0	0	0	0	0	0	0	0	0	0	0	0	0	0	0	0	0	0.925581	0	0	0	0	0	0	0	0	0	0
TraesCS1B02G154000.2	6.17345	5.55349	9.88819	5.11776	4.35128	5.27137	7.66257	4.85422	6.74811	12.1928	6.70646	7.01079	13.4069	11.2613	8.98648	12.7348	13.3684	16.1793	5.06133	3.37467	3.08132	4.65567	2.53854	4.0344	3.24094	4.47022	3.98772	9.03435	10.7924	4.87196	5.23742	5.47601	5.20896	5.48514	7.9961	6.61304	9.18618	6.98798	23.9461	4.19633	6.48749	4.67758	3.73514	13.764	24.8638	16.7678	16.7678	18.0808	15.471
TraesCS1B02G154000.3	0	0	0	0	0	0	0	0	0	0	0	0	0	0	0	0	0	0	0	0	0	0	0.28624	0	0	0	0	0	1.4949	1.25644e-09	0	0.0983201	0	0	0	0	1.35653	0	0.649053	0	0	0	0	0	0	0	0	0	0
TraesCS1B02G154000.4	0	0	0	0	0	0	0	0	0	0.418518	0	0.294991	0.2669	0.323643	0	0.604441	0.590251	1.06764	0	0	0.192159	0.458221	0	0	0	0.219623	0	0	0.293203	0.458341	0	0	0	0	0	0	0.645625	0	0	0	0	0	0	0.640322	0	0.239793	0.239793	0.424232	0
TraesCS1B02G154200.1	0	0.289349	0.234694	0	0	0	2.61964e-08	0	0	0	0	0	1.99103	2.40476e-07	2.67996e-08	0.603824	2.47863	0	0.458568	0	5.56148e-07	0	9.97495e-07	8.62245e-07	5.83761e-07	7.00176e-08	0	1.98716e-08	0	0	2.20766e-06	0	0	7.46755e-10	0	0	4.09256e-07	0.342516	3.56999	0	0	0	4.54654e-10	7.87435e-08	0	0.481956	0.481956	0	0
TraesCS1B02G154200.2	0.250866	0	0.279746	0	0	0	0.805096	0	0.840864	0	5.63278e-06	0	0.655429	1.25547	0.0599606	1.20365	0.249314	1.75484	0	0	1.14818	0	1.19445	0.332178	0.622913	0.845507	0	0.0996654	1.20615	0	0.646123	0.0593817	0	0.000692051	0.831877	0.920642	1.54276	0	1.6529e-08	0	0	0	0.000362143	0.259421	5.99785	0	0	0.570749	0
TraesCS1B02G154200.3	1.55208	2.59719	3.49269	1.27438	0.735153	0.46537	3.3535	1.58028	2.20484	4.68785	3.51127	2.63919	3.87112	3.71368	3.94163	3.63269	5.31025	5.87965	1.68916	2.02202	1.48057	2.67892	1.1185	1.76692	1.17094	2.60019	1.9425	5.42053	4.47402	1.51602	2.33427	1.57104	1.09569	2.10136	2.3323	2.03667	4.04774	1.31153	15.081	1.48684	2.9317	1.57891	1.20415	5.00604	3.57308	7.59088	7.59088	5.96804	6.22352
TraesCS1B02G154200.4	0	0	0	0	0	0.000152935	0	0	0	0	0	0	0	0	0.00261715	0	4.87641e-09	0	0	4.76962e-06	0.00186034	0	0	0	0	0	0	0	9.19442e-06	0	0	0	0	0	0	0	0	0	0	0	0	2.16072e-06	0	0	0	0.000135964	0.000135964	0	7.66456e-10
TraesCS1B02G154200.5	0	0	0	0	0	0.00422917	0	0	0	0	0	0	1.29533e-10	0.000321914	1.92316e-05	2.20678e-05	4.8637e-05	1.9828e-09	0	2.02133e-06	3.59693e-05	0	2.76205e-06	1.39605e-06	0	2.77975e-07	0	1.3891e-07	1.81806e-10	0	0	3.21719e-10	0.153092	0	0	0.000409696	0	0	8.58218e-05	0	7.33892e-10	0.0358742	0	0.00165236	2.03439e-06	3.53349e-06	3.53349e-06	4.69274e-07	0.0830589
TraesCS1B02G154200.6	0	0	0	0	0	0	0	0	0	0	0.0910881	0	0	0	0	0	0	0	0	0	0	0	0	0	0	0	0	0	0	0	0	0	0	0	0	0	0	0	0	0	0	0	0	0	0	0	0	0	0
TraesCS1B02G154200.7	0	0	0.429674	0	1.97175e-09	0	0	0	0	0	1.09584e-09	0	0	1.67438e-09	1.25024e-08	1.20634	1.49851e-10	0	0	0	0	0.311945	4.99927e-08	0	2.18065e-10	6.55856e-10	0	0	0	0	0	0	1.21834e-10	0.357604	0	1.31392e-10	0	0	2.67348e-07	0	1.71709e-08	4.52364e-08	1.92465e-08	0	8.44945e-10	3.10894e-09	3.10894e-09	0.251611	7.72636e-10
TraesCS1B02G154200.8	0.176738	5.96446e-08	1.31439	0.464978	0.0576716	1.36968e-10	0	6.8305e-05	0	1.00795	0.399697	0.509027	1.1914	0.624803	0.852914	0.166093	1.41794	0.557835	0.922231	0.00170038	0.00355302	1.17383e-07	0.468483	0	0.438671	0.713124	0	0.556486	0	4.62916e-10	0.968604	0	0.351963	1.96118e-05	1.41107	0.3397	5.75139e-10	0.282832	2.42094	0.00027937	1.01469	0.166125	0.691166	0.756925	5.08644	1.81562	1.81562	1.03605	0.0394434
TraesCS1B02G154200.9	0.781454	0.636701	0.102606	0.411921	0.820143	1.01084	1.50411	0.916487	1.1178	0	0.193172	0.140676	0.00013476	0.642133	0.117307	0.530446	2.96763e-05	1.19728	1.16546e-06	0.774426	0.772189	0.408264	0.000268613	0.323333	0.000292048	0.000103139	0.646425	0.498068	1.49753	0.802146	2.39832e-07	0.912926	0.349198	0.362253	0.129657	0.817883	0.886361	0.982225	2.38501	0.622199	0.0409028	0.48638	0.000206129	1.24399	0.321786	0.000563625	0.000563625	1.06101	1.70858
TraesCS1B02G154400.1	2.04805	2.56437	4.31334	1.60872	1.54023	1.29355	4.19587	1.66494	2.36932	4.24528	2.36692	2.04084	5.03562	4.49467	4.04863	4.2072	5.04717	4.56342	3.72546	2.68256	2.92248	3.26377	2.60948	2.67267	2.22752	3.16544	2.25131	6.52337	6.04113	2.97166	3.2596	2.81519	2.41332	3.45462	5.06736	3.68277	5.19529	3.10805	13.1131	2.18553	3.52	2.67282	2.3759	4.61788	7.81523	6.41291	6.41291	6.80101	6.30945
TraesCS1B02G155300.1	4.4985	4.01159	10.4381	2.96597	2.35684	3.30843	6.20516	3.11708	7.16632	10.222	4.66532	5.53458	12.47	14.1988	9.13626	13.48	19.3829	16.9418	2.16612	2.05675	1.92398	2.49243	2.21209	1.95868	2.39443	2.56832	1.62995	5.85172	7.02899	3.85833	3.28324	2.71234	2.85864	3.38008	5.48907	4.11634	8.70593	6.67485	19.3005	4.85542	4.18265	5.91002	3.17	12.6007	20.3983	14.2194	14.2194	16.5321	12.5283
TraesCS1B02G155400.1	0.640084	0.455603	0.353789	0.706126	0.204192	0.411775	0.491364	0.77812	0.487068	0.222427	0.25038	0.28145	0.194434	0.0833808	0.0342709	0	0.0414001	0	0.182072	0.188937	0.143952	0.232975	0.476403	0.341563	0.412108	0.260655	0.458766	0	0.0454554	0.0376892	0.368145	0.389324	0.38676	0.0753148	0.143967	0.248065	0.231894	0.110133	0	0.265897	0.225961	0.218631	0.0653155	0.217344	0.420069	0.136828	0.136828	0.0617009	0.0986834
TraesCS1B02G156900.1	1.02867	1.20138	1.8801	0.729929	0.552413	0.933667	1.90169	0.861153	1.16114	1.44948	1.74235	1.98201	4.04108	2.2727	2.78413	3.12775	2.8708	3.24719	0.776038	0.508487	0.828566	0.985392	0.246952	0.747632	0.456709	0.87608	0.50564	1.57527	1.52651	1.50235	1.0145	1.33541	1.22265	1.69774	1.76529	1.90323	1.02082	1.63055	2.03533	0.831718	0.900929	1.07201	1.20914	1.15253	3.34719	3.97878	3.97878	5.59791	4.54952
TraesCS1B02G157200.1	0	0.104048	0.0226719	0	0	0	0	0.0244599	0	0.171867	0.0782657	0	0.300261	0.140821	0.132325	0.212952	0.487985	1.0137	0	0	0	0	0.0429213	0	0.0270531	0.0260105	0.0284948	0	0.0351485	0	0	0	0.0261673	0	0	0.0248019	0.0896642	0.067449	0.266359	0	0	0.0562899	0	0	0.338837	0.60478	0.60478	1.13828	0.332703
TraesCS1B02G157900.1	0.39158	0.98869	1.16433	0.521537	0.145741	0	1.7799	0.661397	0.979016	0.778484	2.61446	1.18462	1.32593	1.9122	1.48233	0.759208	1.70567	2.35257	2.64747	1.09492	1.45281	1.67725	1.43398	1.63278	1.86923	1.50799	1.66566	2.0675	3.5634	0.755559	2.14263	1.54857	1.88887	1.2455	1.83222	0.712361	1.00294	1.2118	4.98988	0.468894	2.64485	1.57446	0.871258	2.68654	1.85519	8.00929	8.00929	4.45693	5.0617
TraesCS1B02G157900.2	6.55635e-06	0	0	0	0	0.292974	0	0	0.109408	0	0	0	0	0	0	0.444256	0	0	0	0	0.167915	0	0	0	0.614035	0.224328	0	0.736177	0.265523	8.58173e-08	0.747505	0.744325	0	0	0	1.66039	1.29736	0	0	0	0.00194895	0	0.0833094	0.378799	0	0.000105709	0.000105709	0	2.14893e-07
TraesCS1B02G157900.3	0.373283	0.00719613	0.000937469	0	0.377008	0.583571	0	0	0.0585624	1.14524	0.219968	0	1.21211	1.46187e-06	0	0.0265271	0	1.60639e-09	0	0.656559	0.0744974	0	0	0.0717566	0	0.634048	0.114953	0	0.7704	0.733258	0.000203043	0.059189	0.475368	0.441449	0.249683	1.09884	1.60316	0	0	0.493851	0.670028	0.0206636	4.89647e-06	0.678493	0.941664	0.050584	0.050584	0	0.640713
TraesCS1B02G157900.4	0.792189	0	0	0	0	0	0.491687	0.157837	0.0186146	0	1.08468	0.693416	0.0369973	0	0	0.358158	0.133569	0	0	0.59143	0	0	0.836948	0	0	0.0822385	0.592615	0	2.7228e-06	0.927574	0	5.59775e-06	0	0.00360603	1.23987	0	0.617596	0.614076	0	0.754939	0	0.236148	0.622723	0	0.796167	0	0	0	0
TraesCS1B02G158300.1	0	0	0.689752	0.143106	0.0884387	0	0	0	0	0.355608	0	1.05174	0.219176	0.357775	1.97552	1.90546	2.22334	0.402163	0.644444	0.106645	0	0.15422	0	0	0	0.163499	0.0351813	0	0.217352	0.346011	0	0.127734	0.793923	0.417882	0	0	0.0301703	3.52231e-05	0.986166	0	0.236659	0.0903284	0.226581	0.704135	0	0.943388	0.943388	2.39031	1.00382
TraesCS1B02G158300.2	0	0	0	0	0	0	0	0	0.349117	0.388326	1.07566	0	1.03195	0	0	0.351792	0.402179	0.989903	0	0	0	0	0	0.163378	0	0	0	0	0	0.410712	0.246656	0	6.79049e-09	0	0	0	0	0	0	0	0	0	0	0	0	0.839366	0.839366	0	0.350645
TraesCS1B02G158300.3	1.0899	0.257473	0.699789	0.288905	0.399068	1.16964	1.17407	0.651086	0.595718	1.75702	0.322935	1.06226	3.37557	2.27662	1.61402	2.25705	3.51719	3.94715	0	0.33223	0.395354	0.15536	0	0	0.138875	0.0821097	0.169807	0.616279	1.05454	0	0	0.747387	0.480408	0	1.43186	0.105562	0.165803	0.447403	0	0.509099	0.428928	0.382638	0.185515	1.44207	1.34688	5.18768	5.18768	2.6418	3.96885
TraesCS1B02G158600.1	0.333827	0.153437	0.859348	0.182852	0.137722	0.108275	0.358758	0.0940789	0.204718	0.716328	0.712152	0.462988	0.968424	0.841776	0.428367	0.637395	0.755624	1.01747	0.532012	0.356373	0.509685	0.33912	0.247806	0.025471	0.234809	0.139422	0.171212	1.45562	0.980228	0.367073	0.308545	0.0775716	0.355504	0.348094	0.758686	0.452037	1.15624	0.630256	4.30565	0.179676	0.401564	0.382953	0.0490875	1.16749	2.4195	3.7207	3.7207	3.34919	2.15185
TraesCS1B02G159200.1	2.01075	1.96292	2.99366	1.55924	1.6656	1.66575	2.89962	2.05057	2.55786	0.86956	1.23916	0.500354	0.635162	0.812196	0.36578	1.03044	1.20756	1.16627	1.58646	1.40344	1.05887	1.61003	0.573397	0.620086	1.26137	1.71337	1.28847	2.87646	3.13311	0.994635	1.39188	1.06741	1.7494	2.3222	2.80755	2.58947	0.98447	2.61703	2.38412	1.67638	2.31865	1.65694	1.52752	1.93237	2.63702	1.44673	1.44673	0.883396	1.04035
TraesCS1B02G165800.1	5.0654	2.59716	13.2622	3.36416	2.62339	2.4635	6.98104	3.03206	6.65093	2.74448	1.06505	1.53164	1.29192	2.58882	1.89641	2.16536	0.928102	1.65095	3.37465	3.4567	3.59556	4.1316	1.63969	2.1948	2.58284	2.24547	2.09379	9.21776	14.6816	7.10562	3.02009	2.40246	3.32268	3.69577	8.74228	6.03479	5.14171	8.25329	8.25704	8.46722	7.296	4.92556	4.60421	12.927	10.7885	2.97122	2.97122	3.07119	3.53757
TraesCS1B02G167200.1	1.51927	1.47086	1.75476	1.61816	0.908754	2.47581	3.04565	1.73202	2.73585	0.155694	1.88622	0.707002	0.339767	0.210866	0.368466	0.0749503	0.104508	0.189744	0.855961	0.621429	1.65279	0.73901	1.79915	4.31682	2.27719	4.78161	1.99901	0.02944	3.70628	2.57561	2.14093	2.74079	1.66725	0.280553	0.416278	0.0814258	0.503813	1.30069	1.2734	0.221258	3.8142	1.49438	3.21703	5.42989	0	0.156734	0.156734	0.105357	0.747543
TraesCS1B02G168600.1	22.5128	24.805	39.0186	18.3157	16.8764	20.6134	24.5561	21.3851	30.2887	58.8042	30.9506	29.1934	46.924	50.8429	45.9941	45.7935	44.7729	43.6951	23.078	23.6749	24.0569	20.8649	19.1617	20.2239	23.1627	23.613	18.9514	44.1293	45.2242	31.8744	18.9551	17.2292	19.5358	35.5954	41.1175	23.4027	35.5141	49.1563	69.8662	43.8089	40.0163	34.249	28.5809	67.4256	76.6767	49.5552	49.5552	77.8922	63.9118
TraesCS1B02G174700.1	2.49426	2.61652	4.64524	1.96282	1.11488	1.19262	4.75483	1.4194	3.34976	3.67103	2.41483	2.09566	3.8204	3.32187	2.74511	2.94773	3.0886	3.77209	2.68205	2.3257	2.07717	2.7751	1.50269	1.66529	2.38458	2.9353	1.85468	7.96432	11.0885	4.49269	2.40973	2.17666	1.87792	2.8908	7.88943	4.1103	5.15894	5.40254	19.948	1.94752	7.20183	3.46057	2.68122	10.078	11.9449	7.60683	7.60683	9.13233	6.96906
TraesCS1B02G175000.1	0	1.36706	0	1.04472	0	2.53242e-10	4.73653e-06	0.94427	0.00151042	0.00117275	3.73992e-05	0	0.213286	0.472802	4.21106e-06	2.74773	2.4915e-09	0.000113424	0.981588	8.78226e-08	0.872926	6.08025e-08	0	1.13039	0.910379	1.4143	4.20256e-09	0	0.689941	0	0.000971987	1.40039	0	1.6284	0.48717	0	3.24481	0	5.28309e-07	1.02816	3.41481e-05	1.30582	0.974497	0.000179427	6.59303	3.54967	3.54967	5.7435e-07	0.000326397
TraesCS1B02G175000.2	1.30667	0.000235043	2.18247	0.000119628	1.18333	0.711451	1.66027	7.73479e-05	1.333	5.11107	2.67143	2.05421	6.49125	5.27926	4.61358	6.18094	9.61998	11.1075	0.000278113	0.956134	7.04074e-05	1.17718	0.849601	0.000271085	0.00011278	3.63632e-05	0.97263	3.33494	3.45433	1.524	1.64939	5.38292e-05	1.35481	0.000221333	3.00876	1.54083	0.000177575	2.30343	9.68248	2.10613e-05	1.45168	0.000322066	0.000146052	4.47004	0.00121308	5.29341	5.29341	8.6866	6.52189
TraesCS1B02G175600.1	0.19568	0.163005	0.519488	0.173741	0.0222345	0.117876	0.397486	0.044974	0.330828	0.423607	0.406961	0.271471	0.540406	0.579403	0.517647	0.46923	0.58707	0.469136	0.317266	0.316733	0.318025	0.329242	0.400488	0.0749026	0.202081	0.283657	0.41391	0.969285	0.689614	0.225379	0.303998	0.261673	0.178318	0.202803	0.223775	0.306445	2.1818	0.908334	5.11363	0.150622	0.537319	0.244831	0.03878	1.28981	6.70418	1.00769	1.00769	1.106	0.784563
TraesCS1B02G175700.1	18.4707	17.2926	41.3482	16.4069	18.1501	21.1299	29.0627	19.717	22.7183	11.4749	16.4067	9.02596	10.9178	12.7371	11.2123	8.15858	9.09073	12.4701	16.4392	24.1568	19.1812	24.1622	14.907	14.2792	18.4721	23.3957	20.1125	20.4537	19.3231	14.9941	10.3992	10.3788	9.06146	14.0932	20.5404	12.834	7.31969	13.9385	27.8157	32.5692	23.0096	19.273	14.2746	29.3557	21.812	13.3041	13.3041	9.53451	18.2712
TraesCS1B02G182400.1	284.324	400.937	162.795	346.288	351.101	368.071	284.665	439.164	209.473	81.7852	214.073	99.6512	54.5287	64.5418	102.124	33.0789	25.3606	9.14621	337.924	332.604	363.1	258.551	387.9	403.737	343.18	373.993	386.456	97.2979	63.5552	124.635	279.678	286.748	301.934	210.596	79.6581	134.254	219.961	153.544	32.0379	230.464	196.464	234.306	267.398	23.4747	16.5595	103.631	103.631	40.6911	100.51
TraesCS1B02G186300.1	68.8289	61.6714	85.4903	61.7149	51.7552	72.3566	51.6673	74.6232	84.0513	19.2426	38.7883	31.6263	19.1979	19.576	25.4836	19.1273	12.4482	12.6217	117.15	156.172	157.301	137.003	151.141	145.012	176.462	204.538	210.1	43.2295	33.8341	44.0119	73.6862	75.9877	87.0343	66.0381	41.0885	61.1625	64.0927	38.611	22.9865	140.101	62.3165	93.8576	69.3318	11.5924	27.3217	11.3713	11.3713	13.5902	19.4206
TraesCS1B02G186700.1	7.65859	5.72539	11.0133	7.16761	5.14378	5.72143	8.54541	6.40589	7.3236	12.4837	9.52494	7.8493	15.5261	14.2559	12.9564	21.2983	20.6307	24.0291	7.30897	6.32064	6.90531	9.93265	5.69842	5.56066	5.74461	5.47026	5.3395	11.4646	5.62993	4.27587	6.58167	3.1654	4.44431	7.49978	6.50919	9.42775	5.23863	5.99296	4.76962	4.8397	3.88739	2.91836	4.56625	2.47307	6.41423	16.4987	16.4987	16.8794	17.237
TraesCS1B02G187800.1	2.60121	2.82255	4.53929	2.68049	2.63127	2.46298	3.23125	2.31148	3.00763	2.41841	2.10005	0.619208	2.4978	2.64221	1.80579	2.09128	2.21758	2.75119	2.11619	2.25123	1.97231	2.3686	2.12692	2.5154	3.0737	2.34884	1.26329	4.61583	4.54916	2.96198	1.59264	2.66587	2.28909	3.7486	3.12868	3.16746	1.60851	3.80106	5.38926	4.02561	3.21694	2.89092	2.00784	4.97601	4.89684	2.04643	2.04643	2.25586	2.26936
TraesCS1B02G188500.3	0	1.20833	0	1.488	13.8573	2.69427e-05	7.20717	3.19374e-08	2.4158	0	0	0	1.73516	1.36921	0	1.4817	1.12664	1.04488	0	0	0	0	3.3524	1.91483	0	0	0	0.0816238	0	1.02617	4.87742	0.183886	0.00441522	0.191922	8.01754e-05	0	0	1.64495	6.32149	6.85415	3.62808	0	0	0	6.437	0	0	0	0
TraesCS1B02G188500.2	0.187237	0.691793	0.461844	0.420128	0.986123	0.568004	0.597512	0.380615	0.321025	0	0	0	0.237177	0	0	0	0	0	0.948076	0	0	0.232829	0	0.392988	0.452511	0.738811	0.501109	0.376984	0	0.251395	0.501549	0.80998	2.22795	0.325052	0	0.360477	0	0.314469	0	1.0751	0.261277	0.495525	0.476359	0	0	0	0	0	0
TraesCS1B02G188500.1	38.1836	50.1136	28.7235	50.6857	56.7941	65.4405	38.6567	67.9155	27.0343	8.84763	31.7083	11.3203	5.26307	6.88226	9.85215	2.13078	2.4309	1.41749	48.1172	47.7481	47.7951	40.649	49.5963	64.2559	47.0867	56.0563	53.8153	15.1441	15.2382	17.8878	41.5856	40.7778	40.3307	26.0372	12.7724	19.6779	31.3755	23.5671	8.367	26.0444	25.7183	29.3197	29.9906	6.82671	2.20246	11.6525	11.6525	5.33591	15.5095
TraesCS1B02G189900.1	3.73826	4.90745	8.91448	3.51173	3.51573	3.67707	7.10502	3.35156	4.81589	7.27774	5.92543	6.08982	10.7894	10.2905	7.43565	7.15757	12.1419	12.338	5.8483	4.94942	5.29123	5.50944	3.66872	3.50022	5.24432	5.93229	4.61112	10.4888	10.2458	6.21065	5.0787	4.41171	3.65986	6.62076	8.24729	6.48391	8.00085	4.81923	20.3975	2.26441	6.68615	4.3545	3.59936	8.16502	18.5122	12.9224	12.9224	15.0652	14.0814
TraesCS1B02G190700.1	0	0.234227	0	0	0	0.0870907	0	0	0	0	0	0.230953	0.205202	0	0.0186458	0	0	0	0	0	0	0	0	0	0	0	0	0	0	0	0	0	0	0	0	0	0	0	0	0	0	0	0	0	0	0	0	0	0
TraesCS1B02G190700.2	0	0	0	0	0	0	0	0	0	0	0.473172	0	0	0	0.349079	0	0	0	0	0	0	0.482549	0	0	0	0	0	0	3.14056e-07	0	0.219991	0	0	0.566394	0	0	0	0	0	0	0	0	0	0.0254798	0	0	0	0	0
TraesCS1B02G190700.3	0	0	0	0	0	0	0	0	0	0	0	0	0	0	0	0	0	0	0	0	0	0	0	0	0	0	0.388677	0	0	0	0	0	0	0	0	0.150724	0	0	0	0	0	0	0	0	0	0	0	0	0
TraesCS1B02G190700.4	4.79194	6.03826	6.7692	4.64158	3.95954	5.85942	5.07867	5.92864	4.454	2.97954	3.9104	2.74017	4.16701	3.95889	3.01279	2.61671	3.47415	3.45248	5.2583	6.02532	6.48928	5.00554	6.3311	7.57739	6.63939	7.18299	6.91729	4.92494	3.59609	2.87741	3.92874	3.99396	3.60533	3.84943	3.56181	4.14244	5.73831	3.24294	6.18586	3.99692	3.83584	3.26115	2.42485	1.42655	4.80057	4.02936	4.02936	4.00268	4.32357
TraesCS1B02G191000.2	0	0	0	0	0	0	0	0	0.193039	0	0	0	0	0	0	0	0	0	0	0	0	0.215022	0	0	0	0.300468	0	0	0	0.294416	0	0	0	0	0	0	0	0.29766	0	0.288399	0	0	0	0	0	0	0	0	0.16728
TraesCS1B02G191000.1	47.0747	40.6163	92.4313	40.4625	32.5978	29.755	66.5348	31.6426	58.168	97.353	40.4926	32.718	81.9252	117.934	73.7246	97.1498	114.29	110.659	61.2022	58.7048	42.4728	50.0408	40.5582	38.3464	47.5961	47.0435	43.4347	205.35	188.625	112.649	57.7407	54.896	59.0374	108.735	155.713	119.099	162.095	175.016	266.336	103.652	103.304	102.707	72.6403	289.019	289.644	91.4726	91.4726	146.494	131.361
TraesCS1B02G191600.1	47.2969	54.5806	51.8845	52.2403	59.2981	84.2573	41.551	79.5362	44.8705	26.8261	52.4401	25.3578	20.4237	20.6115	28.1234	17.423	14.8241	15.5748	64.166	81.0545	76.3592	61.7888	70.1225	85.7524	72.8787	79.2823	92.0821	10.6215	7.58576	15.3873	27.0309	28.6866	25.4144	14.5064	8.83362	6.87072	21.0738	16.1711	2.91183	69.1223	21.4741	27.8436	16.0306	2.58812	2.12464	23.3272	23.3272	20.1291	38.2174
TraesCS1B02G191800.1	12.0226	12.3807	16.3969	10.5663	8.31715	13.3913	11.991	11.1266	12.4841	8.40954	4.31579	2.6611	10.87	8.86653	7.75123	9.01354	11.4704	14.1452	3.64101	2.40146	2.52397	3.17076	3.33078	4.5186	3.53966	3.72294	3.22216	3.27723	5.71662	3.64955	3.61681	4.88948	4.6582	2.45576	5.48643	4.14417	3.65827	4.59372	9.42749	7.82053	5.46197	4.11793	2.61531	6.69553	9.45268	4.71794	4.71794	7.50651	5.95052
TraesCS1B02G196200.1	0.975571	0.785446	1.86041	0.469497	0.453718	0.717991	0.807683	0.622208	0.95282	2.29242	0.751857	1.09295	3.53279	2.55512	2.99539	2.01425	1.63938	1.97299	1.18344	1.16229	1.12977	1.88889	0.821527	1.18378	0.994983	0.894414	0.740234	2.07513	2.39189	2.0702	1.33531	1.58805	1.67121	1.93881	2.63781	1.35745	1.38743	2.87187	5.23277	2.52583	2.57446	2.56441	2.40125	2.67029	3.28441	2.97652	2.97652	5.31831	4.00965
TraesCS1B02G196300.1	1.08765	2.99236	1.59128	2.98616	1.96949	2.76644	1.2687	3.25434	2.2055	0.37233	2.53648	1.67056	0.236426	0.421183	0.710139	0.0887135	0.186817	0.294198	2.7445	1.10472	1.32794	1.75608	1.67554	1.79227	1.03432	1.09901	2.04429	1.15449	1.92609	0.789249	1.63455	1.30952	1.01848	1.25872	0.543639	1.00701	0.351966	1.04793	0	0.712017	1.22469	1.09897	0.622878	0.6501	0.315737	0.553526	0.553526	0.144732	0.307707
TraesCS1B02G198000.1	6.02945	4.68387	7.19039	5.32867	2.14599	4.04556	6.04106	4.16335	5.77128	9.06548	5.12941	5.58377	11.9723	12.3594	7.07118	10.0552	13.0843	12.9215	3.9708	3.64033	5.14403	3.23588	2.99136	3.30037	3.78708	3.68416	3.78762	7.75891	8.74588	3.94604	4.31752	4.23405	4.08413	4.01932	7.97114	4.85914	6.75701	6.38121	22.7859	2.29973	5.2072	4.65127	4.07859	11.4217	20.8268	16.8659	16.8659	18.2266	14.7691
TraesCS1B02G199200.1	0.545858	0.326251	1.41454	0.626388	0.135298	0.343226	1.62506	0.168245	1.15142	1.78297	0.612934	0.493423	1.7397	0.995605	1.23713	1.65907	2.09063	1.49632	0.405561	0.482479	0.736204	0.496637	0.161806	0.0502816	0.375814	0.437603	0.702557	2.19875	2.17122	0.923524	0.800457	0.470155	0.287656	0.882728	1.1501	1.40678	1.48014	2.23469	4.84953	0.531376	0.663689	1.0664	0.44366	3.57473	3.24486	2.24057	2.24057	2.84553	1.86198
TraesCS1B02G199700.1	9.24757	12.6737	9.9751	12.3897	12.5045	17.6464	8.21245	13.1624	9.38697	3.70867	7.25909	2.73142	3.23619	4.44611	3.32365	1.51147	1.16665	1.17786	10.791	14.2662	11.9494	12.6366	7.98127	9.62679	9.15926	13.5721	11.1686	4.62044	3.67895	4.0913	5.35861	5.65717	6.33328	5.66607	2.69303	3.88405	5.43097	3.82764	2.33604	8.82749	5.86472	5.22118	6.01716	3.03591	1.57951	2.98127	2.98127	3.29377	2.93154
TraesCS1B02G200200.1	0	0	0	0.151536	0	0	0	0	0	0	0	0	0	0	0	0	0.314085	0	0	0	0	0	0	0	0	0	0	0	0	0	0	0	0	0	0	0	0	0	0	0	0	0	0	0	0	0	0	0	0
TraesCS1B02G200200.2	6.14	6.04961	11.7132	4.3991	4.36651	3.74039	9.04163	5.62373	6.63234	11.6444	7.57965	6.14642	12.6471	13.7394	9.64736	12.2096	16.7455	17.9586	6.79637	6.64936	8.43712	6.83823	5.37856	5.43851	6.39744	8.08701	6.00678	13.0585	13.7699	7.73133	4.98431	5.26352	5.69892	7.36389	11.5088	8.40029	7.62675	9.16033	22.522	8.39314	10.9506	8.70866	6.68063	12.8148	17.4593	21.4359	21.4359	22.0066	18.0964
TraesCS1B02G202100.1	1.11902	1.21863	2.74237	1.11081	0.904642	1.04834	3.07235	0.392899	1.34055	2.44259	1.2941	1.65635	4.53284	4.42331	3.22536	3.18849	6.28488	4.98841	1.15932	2.03081	0.633748	3.43062	1.40028	0.938271	0.793723	2.60226	0.936588	5.37373	2.49293	1.49206	2.6336	1.36217	1.35613	2.69883	5.16496	3.11192	4.04409	2.71763	4.01447	1.97225	4.12154	1.60823	1.79224	4.26241	4.99695	4.2657	4.2657	3.92955	3.81179
TraesCS1B02G202100.2	1.69214	1.40597	2.12443	1.27617	0.784483	1.12223	1.7568	1.43477	2.79359	3.04789	2.08541	1.50411	3.95645	3.43092	2.86881	4.44365	3.77985	4.54171	1.57386	1.75756	1.91216	1.91605	1.03443	1.1553	1.62172	1.88032	1.74399	4.70718	5.31004	2.39144	1.97077	1.4438	2.05939	2.47901	4.38827	4.13259	2.61419	2.41835	7.7645	1.74176	3.92038	1.74824	1.96452	5.0611	7.18864	2.83491	2.83491	5.31524	3.84685
TraesCS1B02G205400.1	0.407802	0.622843	1.01572	0.397108	0.448564	0.455288	1.00496	0.419646	0.606509	0.850341	1.0535	0.734628	1.52104	1.10374	0.85544	1.1167	1.64558	1.62784	0.928922	0.685757	0.453986	1.21017	0.319352	0.373194	0.521825	0.969151	0.227065	2.24598	1.55183	1.38688	0.97279	0.881951	1.03466	1.4887	1.20026	0.976527	1.40808	1.03494	1.11537	0.415288	1.08494	0.706897	0.751459	1.3416	0.955283	1.42334	1.42334	1.96949	1.64072
TraesCS1B02G205600.1	0	0	0	0	0	0.132999	0	0	0	0	0.469429	0	0.278276	0	0	0	0	0	0	0	0	0	0	0	0	0	0	0	0	0	0	0	0	0	0	0	0.243472	0	0	0	0	0.285852	0	0	0	0.160613	0.160613	0	0
TraesCS1B02G205600.2	0.797961	0.402829	1.14134	0.595638	1.09689	0.741281	0.771239	0.581672	0.68017	0.27085	0.0592219	0.317528	0	0.407342	0.230503	0.662572	0.422197	0.61602	1.09379	0.519919	0.403957	0.933078	1.30845	0.69838	1.29408	0.589594	0.314677	0.395993	0.839438	0.191108	0.922252	0.887487	0.567747	0.561613	0.231239	0.206524	0.000109708	0.391761	1.04201	1.12046	0.535496	0.502029	0.269949	0.820756	1.80839	0	0	0.307288	0.43979
TraesCS1B02G205600.3	2.67832	1.83602	3.27336	1.10814	0.862147	0.803515	1.87621	1.63039	1.91406	0.650231	2.02644	0.590096	1.37884	1.20449	1.3405	0.539754	1.31455	0.894442	1.23679	1.34085	1.51322	1.10396	0.267341	1.14283	1.27824	1.6462	1.35222	2.329	1.98255	1.56696	1.08955	2.16141	1.65119	1.74234	3.17192	2.08836	1.83595	2.01252	3.98854	0.983973	2.11139	1.36669	1.71553	1.63582	2.51472	0.778556	0.778556	0.936123	0.91647
TraesCS1B02G206000.1	7.94963	6.4591	19.5527	6.68402	6.02697	5.07802	14.0928	6.88148	10.3953	18.8198	9.19498	7.59575	19.3159	21.9274	11.5906	17.3999	22.3443	25.1227	6.50981	4.74869	5.18103	5.21844	4.3912	3.44385	4.28872	5.2758	3.94915	25.5567	25.7565	12.2307	8.90636	6.1595	6.79153	9.86733	19.0566	14.685	16.0249	21.4815	34.4429	7.73443	12.515	9.12404	8.0093	38.859	32.4949	20.4712	20.4712	25.6876	23.4079
TraesCS1B02G206800.1	20.3955	29.782	11.3627	50.5442	58.7332	91.7176	41.8813	67.0442	18.8151	8.4648	35.3858	18.1263	3.75996	6.24476	8.82211	2.12893	1.32479	1.13049	14.91	10.1984	17.0232	9.95698	30.0922	39.2097	16.3426	20.7531	17.093	8.64888	9.88903	17.514	34.176	43.8859	42.114	12.8792	7.32358	11.9506	19.9454	29.5238	8.98673	20.3787	26.3401	28.826	21.9271	6.88239	7.18066	9.42308	9.42308	2.69215	15.1365
TraesCS1B02G209000.1	27.2213	21.876	43.1967	19.9607	18.8593	24.8799	33.2714	19.7931	35.0322	23.6588	13.8743	9.27522	19.1621	17.7002	13.8547	19.0449	16.0844	22.3592	20.2168	22.9441	21.1407	24.8094	15.072	16.8575	23.2798	24.0778	22.8634	37.9916	52.7129	28.5808	19.8905	22.2168	20.516	36.1207	42.5884	36.509	19.9918	39.8853	37.865	41.0167	43.6263	43.5384	32.7073	64.1595	42.4693	18.2481	18.2481	25.9162	21.6684
TraesCS1B02G209900.1	7.25123	7.60918	10.9558	6.36038	3.79243	4.99288	8.09845	6.22662	6.77145	3.49086	2.54592	2.04489	4.43745	5.64381	4.08343	4.25717	3.74006	6.04616	7.80909	8.71895	7.89278	7.78006	5.93113	7.02053	6.78381	9.27975	6.78787	10.819	7.56467	6.21388	5.51945	5.73986	4.40627	6.31994	8.50079	11.2377	6.8494	5.80657	11.7141	9.35367	8.13692	4.27527	5.88842	4.51106	5.39682	5.63926	5.63926	7.74931	7.00172
TraesCS1B02G210500.1	57.1517	42.1924	66.7849	42.1526	38.0911	42.5287	51.6496	54.4461	57.6984	33.0552	21.3059	26.2829	41.4009	43.3393	43.9284	44.1842	48.4607	49.1339	11.1909	12.1348	9.17608	12.6351	13.0147	10.8828	12.7287	10.7631	10.6044	15.0767	12.3676	7.76567	11.4245	8.94571	12.7437	13.0956	12.4598	13.487	22.0577	16.2665	37.5839	18.5647	9.42214	14.5628	11.9177	30.0459	38.2094	26.5911	26.5911	33.1976	33.9005
TraesCS1B02G210900.1	4.75498	5.13972	9.04589	3.8396	2.76027	3.90498	5.36279	4.59174	7.02423	7.39277	6.9477	6.62108	9.45592	8.68961	6.231	8.57034	14.844	11.7839	4.71948	3.28392	4.74455	3.93707	2.85631	2.70647	4.27882	4.25647	3.54014	9.90296	9.8675	5.31688	4.46238	4.0717	3.69669	4.87204	8.77598	6.94201	5.57328	8.47389	15.521	3.8568	8.30144	5.59862	4.0424	11.6057	15.4208	13.4111	13.4111	14.3112	10.9746
TraesCS1B02G211100.1	38.3283	56.3517	27.0446	69.5627	74.2842	101.461	53.4376	101.583	31.8638	7.94093	51.3505	24.831	6.72563	6.74897	10.1471	4.01473	2.55489	1.82821	59.5543	52.4673	67.3277	42.5746	72.2513	99.3337	54.2165	69.3349	67.1201	14.7692	12.7261	15.4481	56.5892	52.7199	48.6671	20.7908	12.2641	18.4741	37.8708	23.8974	24.5459	26.8283	24.2105	27.3481	21.2352	11.1333	24.9302	13.9311	13.9311	7.96211	15.374
TraesCS1B02G211800.1	3.68917	3.91785	9.86023	3.55348	2.72595	2.22577	6.96272	3.43272	5.82527	8.32696	3.66483	3.35152	8.80452	9.80152	6.49237	6.32187	11.17	8.83317	5.33041	3.52485	4.30249	2.69345	2.56273	3.99166	3.56011	4.4068	3.22542	20.0352	25.0939	9.97157	5.18112	5.01024	6.67037	6.3258	18.99	11.2227	18.0895	14.9646	49.82	3.92741	8.20208	6.17279	4.75742	32.1911	43.4058	20.7802	20.7802	26.8234	16.9617
TraesCS1B02G212800.1	3.21601	4.35362	5.83234	3.35107	3.07022	3.44417	5.25883	3.33444	4.53884	8.31136	4.52876	5.32854	9.47636	9.77493	6.26636	12.0823	13.0409	14.646	3.19348	2.61166	2.80453	2.44414	2.27829	2.26045	3.26387	2.41119	1.94621	6.36548	5.03534	3.09098	3.34276	3.11234	2.54545	4.51231	5.34556	6.02282	4.62896	4.55907	11.4472	2.53805	4.21684	3.09034	2.9446	5.36455	7.15743	9.4764	9.4764	12.9553	9.86769
TraesCS1B02G212800.2	0	0	0	0	0	0	0	0	0	0	0	0	0	0	0	0	0	0	0.0972637	0	0	0	0	0	0	0	0	0	0	0	0	0	0	0	0	0	0	0	0	0	0	0	0	0	0	0	0	0	0
TraesCS1B02G213400.1	6.24028	7.79491	11.1221	5.82031	5.99124	9.02821	9.6479	6.82351	7.4546	5.58453	9.87443	5.89263	5.03195	7.02351	5.35987	5.75551	5.67678	6.13297	5.8476	5.65514	10.8325	6.25753	6.16233	8.32217	7.34373	8.17738	7.28563	10.038	12.4878	4.42095	6.36874	7.17178	7.58902	4.85676	9.75443	6.34347	13.783	9.9419	49.2825	6.43619	10.3595	7.30487	3.97193	20.5847	49.3002	20.7667	20.7667	22.4212	18.1302
TraesCS1B02G215800.1	16.2849	20.5079	26.2208	17.5908	13.0264	15.3882	20.0661	19.6673	16.1556	10.285	13.7515	7.14424	11.7814	10.7743	11.158	8.02817	9.91648	13.4424	39.1203	38.6234	39.2448	40.5484	39.1052	35.2867	46.8105	67.1353	51.274	51.632	54.0991	43.1262	30.7993	29.7756	37.213	40.8388	41.708	45.5435	52.5034	39.5101	94.2573	34.6107	45.8347	37.4731	26.4805	46.5033	78.1423	5.60082	5.60082	10.8866	7.14322
TraesCS1B02G215800.2	0	0	0	9.33677e-10	0.586451	0	0	0	0	0	0	0	0	0.353563	0	0	0	0	0	0	0	0	0	0.28934	0	0	0.433151	0	0	0	0	0	0	0	0	0	0	0	0	0	0.506755	0	0	0.60121	0	0	0	0	0
TraesCS1B02G215800.3	0	0.21817	0	0	0	0	0	0	0	0.261774	0	0	0	0	0	0	0	0	0	0	0	0	0	0	0	0	0	0	0	0	0	0	0.636835	0	0	0	0	0	0	0	0	0	0	0	0	0	0	0	0
TraesCS1B02G216400.1	10.0289	7.98738	8.61599	5.44761	2.59135	6.09399	2.05451	1.45451	2.6196	1.58689	4.34749	3.90144	3.46217	1.41539	2.07699	0.601433	1.79771	1.42548	4.12355	4.8008	4.05207	1.91609	1.89675	1.8699	2.1392	1.47197	4.18278	2.73474	4.11256	1.32044	2.57487	1.48496	2.75377	1.16223	1.18808	2.06778	4.44445	1.63986	1.36285	0.741078	3.70912	1.19142	0.3732	0.568918	0	2.59723	2.59723	1.70907	0.951462
TraesCS1B02G216500.1	6.2887	5.47253	8.94404	5.18633	6.18511	7.19822	8.52755	7.81609	6.73247	4.10063	4.51248	3.43144	5.8532	4.84844	4.22212	4.89523	4.42103	6.06759	3.79314	3.71985	3.35988	3.77837	3.09827	3.46755	4.01534	4.44111	4.24532	5.6077	4.95572	2.97766	3.75966	3.48841	4.0438	3.56438	5.54055	3.76522	5.9114	6.04826	12.0744	3.95116	3.98082	4.24971	2.11747	6.69361	13.4488	5.44103	5.44103	7.07338	6.0294
TraesCS1B02G217600.1	0.517719	0.124064	2.40816	0.665377	0.647597	0.336683	1.7862	0.234185	2.12319	2.30012	0.504424	1.25765	2.87252	3.17544	1.75457	1.4965	2.86188	3.8925	3.48665	3.00475	4.12073	4.16558	0.204537	0.536862	1.7493	1.2401	2.43347	10.9763	7.83392	3.74771	2.63583	2.37983	2.38029	2.83021	11.0226	5.71022	8.23769	7.40204	24.0716	5.08187	6.10762	4.03946	1.70019	21.5504	31.6001	4.21457	4.21457	4.46317	10.9846
TraesCS1B02G217800.1	2.15987	2.64633	3.54715	3.28308	2.52145	2.24366	3.70899	2.97352	3.03527	2.82421	2.74228	1.33837	1.88595	1.61682	1.47039	1.70932	1.73804	1.26614	2.41153	3.38538	2.46116	2.86789	2.34038	2.61508	2.71228	2.88264	2.09267	4.5397	7.78962	4.07271	4.01451	3.45573	3.47909	4.18233	6.66215	4.39175	3.96884	4.47596	5.78698	3.87164	5.41276	4.86636	5.0643	8.87613	4.02176	1.23567	1.23567	2.57575	2.28177
TraesCS1B02G219100.1	0	0.754986	0	0	9.07866e-08	8.66718e-05	0	0	0	0.236723	1.70603	0.898667	0.325157	0.375537	0.726177	0.0903318	0	0.189655	1.48375	0	1.68363	1.15865	3.64539	0.00334193	2.78795	0.190545	0.675588	0	0.693136	2.83009	0.927932	1.67747	0	0.304229	0	0	0	0	0	1.07386	2.59641	0.818959	0	0.901584	0	0.757717	0.757717	1.02221	1.59041
TraesCS1B02G219100.2	6.37048	7.17853	7.78926	7.19358	6.4241	9.8223	5.92447	8.52532	4.47184	2.91637	4.63384	3.80932	3.30248	2.59923	2.39455	2.05355	2.59931	2.92783	4.38732	4.95667	5.21832	3.53986	3.04751	5.81522	3.85648	4.66761	3.94961	3.72787	5.14162	2.57559	4.76941	3.86611	5.27684	3.57467	4.60284	4.64	6.05424	4.27371	5.72963	4.12019	4.55639	5.85272	4.53722	3.27457	5.29787	3.67747	3.67747	3.5097	2.57425
TraesCS1B02G220700.1	1.51054	2.95115	2.36161	2.80468	2.2768	1.86361	2.58475	2.39719	2.09194	1.55829	0	0.689165	1.46381	0.669794	0.791101	0.000465417	1.56497	1.8343	0.868481	2.30646	3.01227	2.90104	3.32398	3.16004	4.14128	4.34559	2.70232	2.51336	1.3252	1.10511	0.920827	2.32187	1.7021	1.51198	2.09752	0.77229	3.83817	1.83932	3.17155	2.25733	1.95888	2.35251	1.09385	2.17915	1.61005	0.34553	0.34553	0.432832	2.01061
TraesCS1B02G220700.2	3.99231	3.50102	5.65981	4.51576	4.5829	7.34151	5.24114	5.98485	3.92185	2.21846	4.55563	2.76116	2.77273	2.83402	2.89574	1.91998	1.22836	1.74252	7.42432	9.38373	6.129	7.61806	6.74197	9.19565	6.15784	9.35682	10.3835	1.6916	3.07355	3.14148	3.35816	2.82766	3.95433	2.19472	0.976651	3.33636	2.25052	3.23118	6.40705	5.27132	3.24412	2.61973	2.9084	1.50304	5.49477	3.76354	3.76354	3.39103	2.62048
TraesCS1B02G222500.1	2.19043	1.85046	6.0388	2.06679	1.45592	1.84106	3.95489	1.493	3.17392	4.94732	3.74759	2.63622	7.18345	7.22168	4.84424	9.2581	9.45597	8.70284	4.90833	6.87126	4.96115	6.63399	5.69255	4.89043	7.57002	7.30824	6.73619	7.25071	7.3252	4.94191	4.38427	5.12886	3.38892	4.35765	8.41965	5.33731	3.93623	5.3946	10.7454	6.72432	9.20984	8.49776	4.11769	6.8601	6.00841	9.53881	9.53881	11.2415	8.92197
TraesCS1B02G224700.1	0.788823	1.11968	1.11291	1.62708	1.09969	4.12511	1.01579	2.20334	1.74783	0	0.248226	0.340551	0.285845	0.214563	0.352596	0.115778	0.0659557	0.321701	0.734475	0.69411	0.988731	0.729911	1.18253	1.51388	0.670242	1.28807	1.79121	0.412933	0.33314	0.140291	0.997561	0.571947	1.78849	0.605855	0.293007	0.187846	0.509768	0.557833	0.723035	2.617	0.713971	0.695934	0.695949	0.0799179	0.411722	0	0	0.0456197	0.0974403
TraesCS1B02G226000.1	1.09377	1.05848	0.707092	1.79217	1.18266	5.6494	0.882825	1.52981	1.00466	0	0.123944	0.488911	0	0	0.108415	0	0.0655349	0	0.623147	0.766154	1.13683	0.540105	0.745024	5.59937	0.166487	0.405531	0.29167	0.0933325	0	0.716581	1.36305	4.82523	3.54885	0.213804	0.06302	0	18.7245	4.49418	41.326	2.11647	0	1.34209	0	3.96305	45.3713	0	0	0	0.157583
TraesCS1B02G226000.2	0	0	0	0	5.09398e-08	0.281659	0	0	0	0	0	0	0	0	8.26478e-10	0	0	0	0	0.178483	0	8.04579e-10	0.650546	0.329761	3.17472e-09	0	5.11989e-09	0	0	0	0	0.634083	0	5.92713e-09	7.33221e-10	0	10.4617	0	0	1.32517e-09	0	0	0	1.35236	0	0	0	0	2.04021e-09
TraesCS1B02G226300.1	0.816058	1.1519	0.894987	8.30537e-06	0.948443	0.506018	1.08547	0.953937	0.819162	0.933094	1.99339	2.64335	3.06247	1.95913	2.10102	4.52582	4.94509	2.94526	0.380481	1.63079	1.05772	1.38908	2.15838	2.15249	0.657523	2.02693	0.00107863	2.0629	3.56623	0.531354	0.681345	0.671104	1.57521	1.26733	2.14253	2.2314	2.64925	0.141464	6.10832	6.27779e-07	1.78206	1.15703	0.545225	4.01988	6.82426	3.61975	3.61975	5.23739	3.83896
TraesCS1B02G226300.2	0.571427	0.36678	2.03491	1.34334	0	0.62361	1.83495	0.587302	1.05333	3.42367	1.36248	0.00205761	3.60871	2.82232	1.72015	1.32181	2.20505	5.83378	2.37747	0.851508	0.901084	0.986975	5.09294e-10	1.41605e-10	1.55133	1.0359	2.53111	2.5307	1.16414	1.76491	2.14971	1.8311	0.901048	1.02158	2.2463	1.11609	3.41392	1.82426	4.1211	1.20939	1.11516	0.470663	0.863043	0.025436	2.52334	4.45632	4.45632	2.81912	2.2273
TraesCS1B02G226500.1	4.68061	5.6223	7.8836	4.37295	3.99665	5.01291	5.02786	5.0485	4.79326	3.27947	4.77898	2.73798	3.76976	3.53922	3.23493	4.00809	2.59301	2.879	3.98081	3.95412	5.76761	4.11655	5.64246	4.62479	5.55649	6.10241	6.05727	7.19211	8.74678	4.84419	3.83838	5.86991	5.82407	5.20692	10.4462	6.19195	10.1282	8.92783	26.8502	6.37355	11.0198	8.69789	5.20576	21.1937	24.4493	3.40538	3.40538	3.56369	3.71433
TraesCS1B02G226600.1	6.22525	5.77543	7.06712	4.07352	6.92268	6.20215	6.7934	7.95373	5.40509	5.22589	5.8336	2.94312	3.92625	3.41396	2.91817	3.68889	3.81857	3.8909	3.8339	5.18608	6.32617	4.27166	4.46383	4.49429	5.51968	5.9351	4.4982	7.73398	6.76469	5.9916	4.72534	5.33533	4.82217	6.77515	5.14183	5.86261	5.46955	8.45219	5.64707	5.47017	7.04205	6.60695	5.85819	7.9372	7.23387	4.68317	4.68317	2.19304	4.39274
TraesCS1B02G226800.1	4.52219	5.49581	10.4033	3.9059	2.93838	3.01868	7.36247	4.58009	5.62853	9.93696	6.67539	5.16715	11.2255	11.6299	8.70481	10.9863	14.8748	15.5362	3.55863	2.91658	4.15202	3.43637	2.83019	3.40037	3.12415	3.95791	3.74839	9.7079	6.61722	4.75814	4.03469	4.13123	3.26836	4.15895	7.01149	5.89692	11.5323	7.00553	14.0067	3.95849	5.86415	3.74352	3.04072	9.78058	17.1824	14.5603	14.5603	17.2583	13.7146
TraesCS1B02G230300.1	6.84097	6.56616	17.3741	4.29958	3.22939	4.34699	7.78736	2.7653	11.122	3.59868	2.55563	1.95853	3.71266	3.04172	2.94024	3.01069	3.45315	4.37347	5.17363	10.2	6.08662	8.42601	4.06739	3.86044	7.21481	7.52976	7.74885	13.4832	29.7074	18.7013	4.74763	4.8231	5.97512	9.54035	22.4523	11.9855	5.0249	19.0721	19.6447	35.2051	25.9471	23.6338	14.7276	41.9828	22.3845	3.56252	3.56252	4.8427	6.32333
TraesCS1B02G234400.1	9.06663e-05	0.160973	0.000131562	0.652501	0.032998	0.127345	6.93041e-10	0.00794198	0	1.17461e-05	2.5614e-10	3.03491e-07	7.60847e-06	0.00813532	3.86171e-09	9.55743e-08	8.81574e-05	5.68513e-09	8.50031e-07	0.000145893	0	3.90703e-05	0	2.45078e-07	0	9.82452e-05	6.01623e-06	3.65268e-07	0.000128769	1.27531	0.37458	1.32787e-05	0.0252808	6.58214e-08	0.771334	8.83679e-11	0.0133131	1.04924	0.031239	0.120463	2.5988e-05	0.140063	0.0790275	0.00106009	0.00194123	1.27958e-08	1.27958e-08	0.00115968	2.74791e-08
TraesCS1B02G234400.2	2.93341	1.6705	4.85757	0.915713	2.15347	0.0010667	2.56252	1.80478	3.00124	1.58895	2.13506	2.12047	1.93181	2.21669	0.699667	2.63572	2.24149	1.4283	0.0148549	2.04189	1.56086	2.03946	2.67999	1.23345	1.9578	2.453	1.8869	4.87436	3.29202	1.88195	1.10204	1.35363	0.88628	1.85462	1.6439	2.99911	1.21845	1.03026	0.000128229	7.2179e-09	2.506	0.197558	1.70979	3.09619	1.79988	1.11924	1.11924	2.07532	2.94166
TraesCS1B02G234400.3	0.539359	1.08987	2.31517	0.134147	0.000442591	0.000168316	0.76402	0.701663	1.60745	3.04017	0.000112732	6.78697e-07	1.53351	3.01221	0.96936	4.37781	2.26543	6.4017	1.25337e-06	1.47284	0.799615	0.633517	0.306586	1.52615	0.591295	1.80579	1.73643	3.57033	1.88138	0.868103	0.851847	7.34054e-05	2.08173	1.94216	0.00452186	0.0256152	6.7465	1.66795	7.35079	0.000497527	0.00117597	1.2625e-05	0.924228	4.19949	2.63275	2.24225	2.24225	3.38905	3.88278
TraesCS1B02G234400.4	0.710031	1.30142	0.655026	1.20758	0.000290036	2.11518	4.09899	0.445806	0.637745	3.54062	3.14185	1.66419	7.51125	4.35633	4.83114	2.4147	7.04445	4.01548	4.65947	0.835212	1.53578	1.65008	9.97705e-07	0.490143	0.911009	0.212794	0.0309867	0.0592444	3.64894	0.079192	1.83103	2.06847	0.00339535	0.0057808	4.7472	2.25036	1.95067	0.112359	9.52474	2.47346	2.26382	2.33903	0.134795	0.185622	5.8317	8.03913	8.03913	9.55079	3.22748
TraesCS1B02G234900.1	1.86437	0.81598	2.66499	0.694824	0.571245	1.48643	0.414638	0.822096	1.02767	6.83644	2.08612	1.86833	5.83296	9.19468	2.10703	10.4612	17.2688	11.3139	0	0.162347	0.145459	0.258883	0	0.0969054	0.334502	0.320877	0	0.733396	0.858467	0.120177	0	0	0.106432	0.466528	0.624785	0.299914	2.17431	1.53864	6.49591	0	0.174346	0	0.108109	10.3575	4.44247	9.52347	9.52347	12.8747	5.80463
TraesCS1B02G235200.1	10.902	10.1181	15.0827	11.4414	7.90457	11.1367	15.0803	9.53032	13.2901	10.253	7.75598	4.31567	8.42847	8.65205	5.66628	11.6245	12.6863	11.6497	7.49632	8.82968	7.16415	8.8332	6.35182	5.64224	7.59236	6.6892	6.86246	18.4014	23.4657	16.6343	11.565	10.3852	8.64761	13.9015	20.3255	15.7393	7.6738	19.8092	18.6778	14.9279	15.5285	14.8712	11.7935	25.373	16.8211	10.7911	10.7911	7.90634	12.6415
TraesCS1B02G236400.1	0.318521	0	0	0.194274	0.181668	0.275021	0	0	0	0	0	0	0	0	0	0	0	0	0	0	0.406265	0	0.117116	0	0	0.661558	0	0.686275	0	0	0	0	0	0.662932	0	0	0	0.336039	0	0	0	0.577762	0	0.895323	0	0	0	0	0
TraesCS1B02G236400.2	0.00314376	0.317694	0.752811	0.00332087	0.00370294	0.00501173	0.546191	0.270345	0.372423	1.21467	0.595203	0.561758	2.33168	2.07442	1.08617	1.84613	2.59129	2.41399	0.310724	0.316977	0.00592112	0.375553	0.00200482	0.313528	0.436267	0.00578408	0.379126	0.00775782	0.660411	0.241206	0.430033	0.169737	0.300515	0.0122481	0.532138	0.720128	0.716077	0.00499441	1.10963	0.481992	0.632553	0.0139273	0.321557	0.0114174	1.68112	1.9071	1.9071	2.6247	1.76993
TraesCS1B02G237100.1	11.5702	11.0983	30.5313	8.83094	6.75595	7.92889	17.0799	7.18761	18.4563	23.3118	9.66259	10.1618	23.0424	31.0912	17.6248	23.6734	33.0727	32.4585	12.5101	13.8021	13.8274	13.8434	9.92603	8.62497	15.349	16.9226	13.573	28.4304	36.4225	23.7423	9.78291	10.0024	10.0647	15.6987	27.518	18.0867	24.056	26.7948	59.4064	22.4222	26.5488	21.7789	14.5437	45.48	54.9585	28.5714	28.5714	39.5673	32.8545
TraesCS1B02G237700.1	23.018	23.4819	34.5289	20.3543	22.1075	22.7714	27.3904	22.9096	22.6383	19.6927	21.5182	13.3961	17.5291	21.4213	15.5754	18.5842	20.9984	20.1895	29.9831	32.8116	25.4693	35.7069	18.7699	24.0839	25.0806	32.6751	28.6838	28.1097	27.5336	19.1479	16.5527	16.4498	16.9585	20.5528	26.8096	21.9288	17.0965	19.5932	28.581	23.9987	22.0226	16.6398	18.1818	20.3068	24.5155	25.5578	25.5578	24.3373	24.7549
TraesCS1B02G237700.2	0	0	0	0	0	0	0	0	0.325012	0	0	0	0	0	0	0	0	0	0	0	0	0	0	0	0	0	0	0	0	0	0	0	0	0	0	0	0	0	0	0.539057	0	0	0	0	0	0	0	0	0
TraesCS1B02G238000.1	5.18285	6.15723	11.3414	4.30021	4.85828	5.63846	8.38742	5.21611	8.73564	14.6146	7.60276	7.24303	15.6152	15.0884	10.0168	14.8645	15.1037	20.6585	6.18691	6.73409	5.84378	7.76912	4.84768	5.56513	5.77775	5.90995	5.38552	10.998	12.6652	7.91301	5.57474	5.664	4.49348	8.45011	11.0897	10.1184	6.61434	7.67198	11.5988	8.36269	10.5138	8.81486	6.8733	8.91479	15.0456	16.4699	16.4699	18.556	15.4487
TraesCS1B02G238900.1	0.172365	0.916959	0.0628485	0.411217	0.447188	1.26072	0.956441	1.00563	0.405041	0	0.382268	0.161787	0	0	0.286353	0	0	0.106635	0.283954	0.0591281	0.0944921	0.0831887	0.116096	0.575373	0.220076	0.0704459	0.0770043	0	0	0.315912	0.5085	0.765706	0.524167	0	0	0	0.481157	0.394095	0	0.331262	0.0788825	0.152078	0.423806	0.113662	0	0	0	0	0.349761
TraesCS1B02G241100.1	4.10153	5.45523	7.0862	3.33952	3.1821	3.43751	4.9225	3.91607	5.42806	13.8997	6.46377	4.90686	13.5321	12.5961	10.0391	16.4919	19.5653	21.9271	4.19006	3.50325	3.24706	4.36061	3.15346	3.74831	3.29239	3.48134	3.82842	8.59152	9.26633	4.32784	3.91213	4.34711	3.15291	4.09692	8.76155	4.828	11.6566	8.65329	13.5985	5.2221	6.84514	5.73157	5.56673	15.6273	12.5937	17.3774	17.3774	19.6999	18.295
TraesCS1B02G242200.1	5.62516	3.60545	8.39852	4.36314	2.50718	4.366	4.09178	3.92394	7.02928	2.77497	1.71257	1.3438	2.32507	2.7801	2.33975	3.32926	5.9155	4.69453	5.45301	5.07266	3.73592	5.02506	3.11042	3.76605	4.61354	4.38229	4.41087	10.6478	6.14197	3.24276	5.06624	4.09212	5.85776	5.36804	5.93791	6.67572	3.85125	4.5164	2.13285	6.33055	2.5079	2.66951	2.47505	2.78553	4.19758	1.72306	1.72306	2.34467	2.27732
TraesCS1B02G242400.1	1.07932	1.04919	2.07159	0.339522	0.151554	0.44566	0.669276	0.129712	1.15829	6.25505	1.65073	0.977044	6.14919	6.01353	2.67958	13.9518	13.3256	17.0614	0.261043	0.533737	0.363856	0.673865	0.568287	0.351009	0.437479	0.523935	0.302069	1.4629	1.3038	0.647605	0.363681	0.576907	0.249622	0.648628	1.1379	0.571578	1.45457	1.64133	4.8416	0.311282	0.739591	1.06101	0.27604	2.26801	5.20704	3.62721	3.62721	5.50295	2.65816
TraesCS1B02G244200.2	0.18917	0	1.1909	0	0	0	0.0603899	0.126413	0.440125	0	0.261746	0	0.268644	0	0.414106	0.488554	0.640253	0	0.0652503	0.215354	0	0	0	0	4.48707e-09	0	0	0	0	0	0.024726	0	0.078751	0	0	0	0	0	0.401973	0	0	1.09033	0	0.0838023	0	0	0	0.826111	0
TraesCS1B02G244200.1	0	0	0	0.467811	0.375529	0.047334	1.30325	0.152224	0	1.76969	0.239948	0.655282	1.47795	2.29077	1.04275	0	1.82033	2.09698	1.11262	0.863284	1.03842	0.72759	0.540454	0.802562	0.926007	0.623786	0.446106	2.01855	2.15652	0.955424	0.894989	0	1.03387	1.23143	1.73166	1.49593	0	1.50701	4.45298	1.12384	0	0	0	0.991102	3.67197	1.8732	1.8732	1.8166	1.74004
TraesCS1B02G244200.3	0.39609	0.216541	0	0	0	0	0	0	0	0	0	0	0	0	3.12045e-07	1.41744	0	0	0	0	0	0	0	0	0	0	0.263266	0	0	0	0	0.588283	0	2.06445e-05	0	0	1.66825	0.0670066	0	0	0.927716	0.262303	0.946179	0	0	0	0	0	0
TraesCS1B02G246200.1	1.91792	1.30933	2.73449	1.85533	4.47525	2.52484	4.1901	4.25038	3.44898	0	1.17343	0.966489	0	0	0.182893	0.235064	0	0.288984	4.72226	4.00999	4.30417	6.00895	7.11213	5.30314	6.90782	3.45518	2.58239	3.06799	2.65529	3.15918	1.60207	5.02433	6.31136	5.81733	2.08583	3.59631	0	5.09772	1.0581	12.5929	6.97382	6.27608	5.37885	2.30159	2.63791	0.323906	0.323906	0.241437	1.02454
TraesCS1B02G247000.1	6.94348	6.51304	8.69361	5.52154	5.43613	5.60753	10.2781	6.18993	7.50258	4.64021	3.90467	4.27887	6.65393	5.9433	4.60364	6.41269	6.19228	9.77275	5.02657	5.99467	4.83006	6.22238	4.52481	3.83804	5.37044	6.03802	5.15638	8.41965	8.03806	5.74413	5.78909	5.53849	6.65566	7.49258	9.72805	9.29545	6.7701	8.39186	8.97753	6.16346	6.6948	5.39594	4.7653	10.9808	10.4915	6.37459	6.37459	6.78603	6.68375
TraesCS1B02G247000.2	0	0	0	0	0	0	0	0	0	0	0	0	0	0	0	0	0	0	0	0	0	0	0	0	0	0	0	0	0	0	0	0	0	0	0	0	0	0	0	0	0	0	0	0	0	0	0	0	0
TraesCS1B02G248400.1	0	0	0.0545505	0.0512077	0.0685156	0	0	0	0.0283671	0.446537	0.469431	0.0473399	0.435147	0.42656	0.158741	0.316021	0.997074	1.08049	0	0	0	0	0	0	0	0	0	0.0441996	0	0	0	0	0	0	0	0	0	0.0353414	0	0.0352037	0	0	0	0	0.259421	0.664483	0.664483	0.742367	0.914888
TraesCS1B02G249300.1	0.679624	0	2.22592	0.310757	0	0.873598	0.53475	1.28078	1.32095	1.31307	0.854169	0	1.65686	0.449361	1.2888	2.59652	1.61045	1.03306	0.562169	0.764598	0.855107	0	0	0.220204	0	1.20949	1.19142	0	3.0998	0.465684	1.13552	0	1.53831	0	1.76514	2.09059	0	1.64585	1.76342	0	1.5961	0.570303	0	0.827762	1.20334	2.28518	2.28518	3.47856	3.02023
TraesCS1B02G249300.2	7.29869	6.87998	11.3548	4.75765	4.80061	5.33591	9.30049	4.3766	6.42225	14.6779	8.67367	7.05431	17.9002	17.4646	12.7828	17.6603	20.8889	21.7698	5.17444	4.82226	5.31746	5.18917	5.03091	5.80058	5.94334	5.53244	3.85751	10.2307	12.6575	6.66881	4.77364	6.15707	4.21709	8.13291	9.1896	7.06031	11.0551	9.00979	17.9466	5.46649	6.6391	7.80935	6.30426	12.7682	20.7794	17.4066	17.4066	23.301	19.7975
TraesCS1B02G249300.3	0	0	0	0	0	0	0	0	0	0	0	0	0.348644	0	0	0	0	0.304422	0	0	0	0	0	0	0	0	0	0	0	0	0.741074	0	0	0.233574	0	0	0	0	0	0	0	0	0	0	0	0	0	0	0
TraesCS1B02G250500.1	0	0	0	0	0	0	0	0	0.0418287	0.223392	0.216023	0.165306	0.0993515	0.201493	0.077135	0.363405	0.83466	0.447437	0	0	0	0	0	0	0	0	0	0	0	0	0	0	0	0	0	0	0	0.0308473	0	0	0	0	0	0	0	0.400749	0.400749	0.339995	0.0782598
TraesCS1B02G252000.1	8.30098	9.42408	13.7683	6.54246	7.29199	7.77466	10.4278	7.08094	10.2273	6.47953	4.53058	5.0457	5.71479	6.29563	5.46745	5.16273	5.60268	4.55095	7.07124	6.92332	7.86749	6.91342	6.51393	4.94715	6.73944	5.12768	5.83759	15.7162	17.1159	12.6224	7.16428	9.31627	10.5317	11.562	19.4146	15.4474	13.356	12.2302	25.2242	10.553	15.1564	13.1986	8.11571	29.8912	47.0157	8.06019	8.06019	8.52808	6.19279
TraesCS1B02G252900.1	6.95373	8.75609	15.2114	8.23282	7.7856	11.136	14.5275	12.4787	11.2732	5.68029	7.45445	3.95812	6.27517	4.35462	3.99543	6.85558	5.0236	6.06336	9.34301	11.9239	9.43174	12.1511	9.03266	12.9566	11.6456	14.6857	13.0455	17.8687	16.4556	10.0006	11.0613	11.7516	11.4781	12.9544	14.2568	13.5243	10.1387	11.1749	19.1269	9.9706	12.4695	10.4583	8.9212	12.8248	10.7973	4.88374	4.88374	6.02615	6.94874
TraesCS1B02G252900.2	3.30242	1.20351	2.27755	4.24193	4.90886	5.98875	2.02862	3.16344	0.760502	0	1.03875	8.45736e-06	1.29578	1.49672	1.42367	1.38631	1.4158	1.25132	2.88783	1.71412	1.22755	1.20982	0.492411	0.65953	0.215698	1.99435	0.0406905	1.6138	0.52287	1.34353	2.26186	0.812068	1.99051	1.96243	2.73889	3.56444	2.62243	5.72772	0.787916	6.05284	2.62113	2.98083	2.96184	2.89885	2.39493	0	0	0.0792922	1.07621
TraesCS1B02G255100.1	6.21638	7.68999	8.3145	6.88437	6.31348	8.33626	8.33514	9.61972	5.87867	2.87155	6.22883	2.72597	5.2836	4.28233	3.77043	4.05908	5.61052	6.85317	5.27257	6.32428	6.26435	6.50296	6.03284	9.44161	5.96035	8.70407	8.38021	2.1051	1.85822	1.97581	4.47069	4.69819	3.86606	1.64916	1.48162	1.49684	3.71547	2.57658	3.98375	4.45815	2.09713	2.70223	1.34645	1.52576	3.56246	4.22143	4.22143	4.2124	4.69649
TraesCS1B02G256300.1	1.57363	0	0.27549	0	0	3.14102e-08	0.486603	0.96832	0.607606	0	0	0	2.00171	1.31484	1.19301	2.18263	4.38414	0.66673	0	0	0.690438	0.570634	0	0	0.985289	0.490168	0	0.783852	0	0	3.66131e-07	0	0	3.68201	0	0	0	0	3.57084	1.25969	1.34525	0.701735	0	0.95888	0	0.479466	0.479466	0.749831	0.445694
TraesCS1B02G256300.2	2.10457	5.39635	6.42186	3.40934	3.77416	3.02368	5.47193	2.82246	4.85032	8.74189	5.5431	4.37043	7.49728	8.13245	6.2371	6.89842	7.2057	11.9817	4.00373	4.63063	3.67658	2.94369	3.59117	3.62974	2.22187	4.19519	3.98367	4.70523	5.94387	4.23001	3.74833	3.49018	3.44623	0.0196991	5.60977	4.92846	7.87717	4.53283	13.1306	2.31628	5.38113	3.84977	2.91201	6.53938	13.9466	10.3564	10.3564	13.3135	9.77717
TraesCS1B02G256600.1	1.85674	2.06679	4.16874	1.79113	0.846447	1.5341	2.90563	1.23965	1.95222	4.62249	2.60375	2.41535	6.30663	6.40501	4.66179	5.79874	7.37266	8.84086	2.15973	1.8012	1.80673	1.62441	0.706512	0.975553	1.62816	2.18309	2.01066	3.38582	3.27093	2.17963	1.9584	1.72131	1.45105	2.2651	2.52712	2.23636	5.1196	2.73395	9.0688	1.5799	2.41012	2.03706	1.41386	3.21097	11.2149	7.41364	7.41364	8.09469	5.12916
TraesCS1B02G257000.1	0.323677	0.245667	1.51859	0.117843	0.248987	0.205132	1.07283	0.132293	1.0125	1.6276	0.2942	0.294014	1.06061	1.21567	0.463953	1.45149	1.87273	2.59261	0.691068	0.265605	0.493503	0.161896	0.231519	0.191334	0.438001	0.438242	0.207149	3.48822	3.55296	1.83931	0.65178	0.407167	0.776335	1.02604	2.8415	1.26702	1.96371	4.1043	8.80405	0.810483	0.863138	0.277265	0.321866	6.84132	6.13278	1.72495	1.72495	3.6277	2.95397
TraesCS1B02G257300.1	6.94005	6.95433	14.7536	6.06998	4.4684	6.09448	8.19857	6.70957	9.28739	20.1293	19.8958	13.7091	15.5053	18.4415	14.43	13.0783	18.0671	14.793	11.9509	11.5172	10.0442	11.3234	4.57476	6.93701	8.21697	9.34169	9.97858	15.0964	16.1372	8.83548	4.2376	4.69434	4.54906	4.52106	9.87506	7.36432	11.5313	13.2536	34.7967	10.7204	10.5807	9.70975	4.61751	13.0995	28.8826	64.9755	64.9755	50.3123	49.313
TraesCS1B02G259000.1	4.38981	3.62771	9.36839	3.36096	3.19953	2.42311	6.57556	3.39571	4.85134	8.46579	7.32145	4.32877	10.1183	8.99522	7.79985	9.8878	10.1481	13.1952	5.98157	5.39961	6.77404	5.1994	4.30279	5.51281	6.26158	6.87694	4.90949	8.30309	8.89235	4.57927	4.51283	4.4298	4.03529	4.18394	7.69142	5.35831	9.07799	5.21054	18.4869	4.90551	7.28687	5.83404	3.22812	7.88885	16.1781	12.1967	12.1967	14.7799	11.1582
TraesCS1B02G259500.1	1.22473	1.36186	2.58612	1.03632	0.815136	0.591225	2.1598	0.785421	1.61475	2.55167	1.85445	1.13317	2.84535	3.07599	1.7623	2.05822	2.96445	2.75216	1.92326	2.01505	1.74047	2.13225	1.50936	1.20343	1.92222	2.10137	1.85506	4.09892	3.3963	1.82697	1.48799	1.35026	1.42224	1.76651	3.15686	2.45305	4.83608	2.58751	9.09927	1.40792	2.40186	1.45327	0.980589	3.58887	6.21142	4.93353	4.93353	4.71577	4.53029
TraesCS1B02G260400.2	22.0817	20.4161	26.592	23.5493	22.4724	20.7336	18.4626	16.5814	18.3305	14.328	19.9476	11.1334	12.9815	14.213	15.5309	9.61128	10.2285	8.91165	15.9582	15.7393	14.0661	15.1229	12.8709	20.6445	14.9115	16.2156	13.6611	33.8029	31.8662	24.9451	17.7512	21.5861	27.0742	25.4807	23.354	24.2398	22.3704	35.905	22.0611	33.2475	27.4119	32.1357	21.5698	27.9882	38.9367	17.5489	17.5489	16.6031	19.7359
TraesCS1B02G260400.1	3.56674	4.77538	7.74149	1.52566	4.58575	5.02339	6.66679	4.17606	5.25071	3.72607	4.05766	3.47746	3.39735	2.59339	2.50414	1.84048	2.43509	1.74725	2.46988	4.12643	4.78017	4.65174	5.27496	4.92579	3.19607	4.00503	4.042	6.59623	8.83011	5.64734	3.80505	5.21343	3.31243	2.94874	4.58243	4.14861	4.06252	7.76393	12.7619	9.01594	7.60219	7.08161	3.14036	8.02125	6.55732	5.67368	5.67368	4.40027	7.39673
TraesCS1B02G260500.1	0.0664744	0.39343	0.254738	0.184772	0	0.102523	0.38407	0	0.250841	1.47951	1.52025	0.837951	0.431996	1.09451	1.08545	0.666602	0.661723	0.34961	0.378065	0.707615	0.60152	0.0657271	0.556139	0.715265	0.0622681	0.24093	0.0616125	3.36841	1.28679	1.01975	0.308813	0.533331	0.506399	0.314572	0.44142	0.550241	1.53881	1.60112	4.04143	0.946999	1.13117	0.970934	0.19983	1.86639	5.62588	5.93719	5.93719	3.26562	2.1466
TraesCS1B02G260700.1	0	0	0	0	0	0	0	0	0	0.361505	0.137738	0.0672997	0.067861	0.479585	0.0955031	0	0.173146	0.113146	0.126637	0	0	0	0	0	0	0	0	0	0	0	0	0	0	0	0.222325	0	0.646438	0.29129	0.772882	0.0528118	0.0532044	0	0	0.100758	2.11968	2.50776	2.50776	1.65753	1.03948
TraesCS1B02G261800.1	149.272	141.158	163.897	148.25	147.552	207.917	131.748	197.418	167.815	26.5859	106.133	44.0052	20.4482	16.6516	34.0682	13.9716	9.28316	12.2776	184.384	220.666	230.668	189.814	236.748	259.136	220.47	215.29	231.871	57.492	43.8226	81.1345	117.268	156.058	146.577	93.8756	52.6057	69.1829	82.8018	81.3294	25.8207	234.176	109.638	174.306	117.345	30.1582	25.8861	12.9812	12.9812	11.5279	35.4126
TraesCS1B02G262000.1	0	0	0.261119	0	0	0.142445	0	0	0.442381	0	0	0	0.226461	0	0	0	0.699758	0	0	0	0	0	0	0	0	0	0	0	0	0	0	0	0	0	0.399133	0	0	0.0238803	0	0.714123	0.327363	0	0	0.484006	0	0	0	0	0.467258
TraesCS1B02G262000.2	2.80019	2.10919	5.37386	1.7551	0	3.21413	3.42177	0.875343	2.72257	2.1012	3.41933	1.21156	1.49757	0.988605	1.68213	1.68883	1.72778e-05	0	0	2.28872	2.86342	3.09178	1.60991	0	1.42081	2.78847	1.26995	1.09977	7.2064	2.8848	3.09467	1.5395	1.75653	1.32221e-09	3.07502	2.20708	3.18692	2.23775	5.87608	2.05837	3.31356	1.73837	1.81261	14.3284	3.7087	0.739002	0.739002	0.8872	0.760095
TraesCS1B02G262000.3	4.50221	5.40843	10.6437	4.27504	4.69619	3.37777	10.187	4.85413	9.23389	3.61595	2.94998	2.55389	4.62781	4.08907	2.77685	3.83115	5.93932	6.50058	4.70353	3.09274	3.53652	2.67117	4.9244	6.17902	5.7945	4.55121	6.35607	6.60007	11.0481	7.28029	4.26603	6.63086	6.70556	8.55658	7.0681	5.34571	9.72152	7.10943	22.9723	6.76374	13.0147	14.5242	5.88418	30.0862	21.7514	3.45132	3.45132	3.1926	4.29655
TraesCS1B02G263100.1	8.24311	9.86816	8.96588	8.5225	7.19049	13.4288	6.24782	10.8965	7.47671	7.90825	6.31135	7.68507	9.62339	11.0657	7.89077	11.0505	11.465	11.446	1.73635	1.02656	1.92612	0.575126	0.587263	0.329779	0.497963	0.186024	0.443198	0.863325	0.720189	0.119487	0.155607	0.205669	0.0715341	0.169421	0.0844783	0.203181	0.793299	0.7007	2.14151	0.922825	0.238787	0.192495	0.065139	0.291321	3.05786	32.3602	32.3602	32.4846	23.4025
TraesCS1B02G265600.1	28.2902	34.2829	31.7958	34.9199	38.3557	46.4933	31.4923	41.9737	29.559	13.3811	25.3153	14.6453	13.8629	13.5834	14.3281	11.9359	10.8125	12.2073	27.2855	27.5508	27.7904	25.6708	25.4265	32.4076	25.056	32.9863	30.6606	19.1875	20.6402	16.9567	20.8848	22.4575	24.9041	24.9819	20.8386	24.4893	22.4427	19.2457	26.7891	28.4182	25.6071	21.8092	26.2867	20.0698	25.2185	13.5983	13.5983	13.3744	15.0826
TraesCS1B02G266500.1	5.3563	4.71269	2.47769	6.35329	6.11228	9.64772	4.93611	9.84146	4.49783	3.08508	7.5706	6.3353	1.81341	1.62771	3.84101	2.29777	2.65697	2.64219	8.80437	10.3924	13.3065	9.70117	18.7477	18.4491	19.3858	14.5789	19.1801	0.438794	4.53965	2.31981	7.24661	5.95754	5.11464	2.0858	1.96248	0.847521	6.41215	3.17537	4.81191	6.33049	5.21671	4.35308	3.55206	8.08988	2.4946	2.08624	2.08624	1.50411	2.76907
TraesCS1B02G267100.1	30.684	27.5153	78.0506	22.1163	18.1173	20.6003	41.6893	24.0958	37.0559	70.9061	30.0264	29.5231	70.6	78.0036	51.3971	85.4621	94.4953	97.0683	26.3964	24.1665	19.9344	26.0656	16.9943	16.711	21.1825	24.0975	18.8014	86.2126	74.6632	46.2945	30.1508	24.0115	29.4384	42.0002	58.6768	55.5947	45.4848	69.19	103.871	38.1658	30.5358	33.5388	24.7453	89.1921	95.8406	73.7451	73.7451	108.9	89.7036
TraesCS1B02G268500.1	1.5769e-07	0	0	0	3.96228e-06	0	0.216759	0	0.572193	0	0	0	0	0	0	2.51133e-06	0	0	1.65651e-09	0	0	0.130619	0	0	0	0	0	1.11708	0	0	0	0.471709	0	0	0	0.410216	0	0	0	0	0	0	1.21469e-09	0	0	0	0	0	0
TraesCS1B02G268500.2	1.24922	1.47449	3.1398	1.02476	0.890373	0.551703	1.58792	0.660322	1.53246	3.76891	1.73105	1.68909	4.78134	4.43787	2.55612	3.03257	3.98459	4.69355	2.17029	1.9039	2.1165	2.67998	1.3453	1.38507	1.46086	2.00882	1.55728	5.08284	4.45589	2.59344	2.11462	1.07495	1.262	1.81789	3.51942	2.79858	2.3922	2.6815	6.75951	2.29851	3.14651	2.18637	1.70483	3.79587	3.62174	5.39485	5.39485	5.87376	5.30991
TraesCS1B02G269400.1	4.91494	4.629	5.4334	3.78882	3.85304	6.61683	5.4795	6.03737	6.53052	1.8395	3.35054	2.27787	2.08956	1.44231	2.10074	1.19218	1.18337	1.71961	3.20111	4.03803	5.59591	3.08756	5.62213	5.67715	7.3224	12.6548	5.27269	0.856663	5.16448	2.87266	2.31369	3.58502	2.82804	2.35359	2.86445	1.36661	2.92833	4.08016	3.63838	1.35348	4.9244	3.52925	11.3306	10.4047	2.09075	2.20592	2.20592	4.66334	4.01361
TraesCS1B02G269500.1	3.48055	2.16362	6.73758	1.21573	1.30714	1.33842	8.70466	7.98234	8.83284	6.62955	6.85211	5.38821	8.89785	8.79927	7.57184	11.2681	14.6317	11.8435	1.60999	1.59612	1.06847	1.51829	0.818413	1.33078	2.37138	2.36944	1.59538	3.12365	4.37556	1.87671	1.70286	1.62851	0.83226	4.39122	10.9861	5.79784	3.76609	2.82338	10.8352	1.25107	3.42337	1.73257	4.45066	17.548	16.0768	18.0081	18.0081	18.0365	17.2744
TraesCS1B02G269600.1	9.57428	9.81674	15.0286	6.33759	5.26411	6.49457	8.83206	4.70523	7.63782	13.5388	9.38062	7.47919	16.8075	15.7813	14.1946	11.0984	13.1488	15.2358	6.83693	5.43515	5.43617	5.31224	4.86534	4.62113	4.3685	4.54571	4.37414	9.82375	10.2336	5.98601	5.81127	4.62763	4.80381	4.8603	7.69524	5.68253	15.2668	9.41455	30.8566	7.16379	8.01733	6.76438	4.19651	11.2358	24.216	20.5422	20.5422	27.9548	23.3387
TraesCS1B02G269600.2	0	0	0.313629	0	0.17953	0	0	0.252432	0	0.276483	0	0.240791	0.82798	1.12386	0.49801	1.56912	1.59125	2.94007	0	0	0	0	0	0	0	0	0	0.230888	0	0	0	0	0	0	0	0	0	0	0	0	0	0	0	0	0	0.165346	0.165346	0.569963	0
TraesCS1B02G270000.1	14.35	12.4145	25.5624	21.8046	39.0186	51.0153	15.8451	23.6885	16.059	7.86329	30.4492	6.67125	6.79322	6.78388	5.90808	2.86644	4.50742	3.04445	23.66	32.4309	24.3458	35.6312	12.988	30.8022	18.8053	24.9642	24.3907	13.6947	12.1253	10.2063	8.12094	9.33147	5.10679	6.28744	8.50842	6.34407	8.39201	12.0174	17.6624	27.3213	7.88092	6.36931	2.99531	13.5487	16.9065	6.80909	6.80909	8.67083	15.4787
TraesCS1B02G272200.2	1.31723	1.12211	1.58206	1.22951	0.769741	0.591409	1.05123	0.976087	2.5434e-08	4.7027	1.07916	0.00385752	2.1373	0.0549914	1.48087	3.9611	4.28369	4.39194	0.629275	0.549739	0.777196	0.565246	0.380038	0.427896	0.022744	0.927029	0.623438	0.797318	1.58303	0.873284	0.0360319	0.401849	0.00424103	0.41162	1.27805	0.603753	2.15226	0.372231	14.4806	0.683453	3.92317	0.246078	0.846988	8.81548	12.0467	3.7809	3.7809	0.760319	1.09165
TraesCS1B02G272200.1	1.05397	1.42066	2.30949	0.39039	0.175383	0.55843	1.00476	0.590054	1.83508	2.79082	1.24433	1.96154	1.56099	3.75988	0.804155	2.49317	2.66869	4.16977	0.214509	0.399452	0	0.35627	0.521692	0.575157	0.656638	0.315888	0.519762	1.10968	3.79563	0.705449	0.690005	0.457238	0.477674	0.178592	0.566656	0.151596	2.19009	1.62562	2.91246	0.717028	0.674799	1.02698	0.140286	16.3374	7.22405	2.04563	2.04563	5.33908	2.12661
TraesCS1B02G272700.1	34.5918	36.8793	33.9152	38.6263	40.5123	53.3703	32.3225	51.0971	34.9543	15.2673	23.1065	17.7197	10.9875	12.4069	15.5746	10.8232	10.959	10.2692	35.8036	32.7088	37.4522	34.2755	33.2229	39.4596	34.4379	41.3602	37.5232	18.5837	18.7653	20.2654	32.4331	33.1471	35.892	26.0817	18.7121	22.9383	23.2669	29.9782	25.5939	29.3232	29.2139	29.9188	26.1852	18.1838	19.1105	14.9317	14.9317	9.96857	12.6206
TraesCS1B02G272700.2	0	0	0.398929	0.21621	0	0	0	0	0	0	0	0	0	0	0	0	0.281001	0.250469	0	0	0	0	0	0	0	0	0	0	0	0	0	0	0	0	0	0	0	0	0	0	0	0	0	0	0	0	0	0	0.209008
TraesCS1B02G272700.3	0	0	0.462608	0.497735	0	0.40694	1.35763e-05	1.31518	0.607951	0	0.458307	0	1.19534	0	1.76141	0	0	0	1.84346	0.797054	0	0	0	2.86855	0.830461	2.56528	1.26535	1.07381	2.80731e-08	0.581411	0	0	0.768359	0	0	0	1.89759e-06	0	5.94495	0	0	0	0	0	0.75112	0	0	0	1.73005
TraesCS1B02G274400.1	0	0	0	0	0	0	0	0	0	0	0	0	0	0	0.122362	0	0	0	0	0	0	0	0	0	0	0	0	0	0	0	0	0	0	0	0	0	0	0.0809229	0	0	0	0	0	0	0	0	0	0	0
TraesCS1B02G274400.2	0.89807	1.10037	2.08099	0.945483	0.891245	0.733568	1.0966	1.12397	1.37958	1.94309	1.74549	1.19148	2.59589	2.82309	1.19286	2.68676	3.95265	3.61383	1.43005	1.17399	1.07386	0.793399	0.404125	0.50308	0.865769	1.04709	0.778799	2.69734	2.49338	1.4729	1.18231	0.754316	1.03959	1.39015	2.97415	2.26825	3.69717	1.35156	5.70395	0.515955	1.35295	1.29945	0.676085	2.50912	4.43507	5.27528	5.27528	5.09598	3.63039
TraesCS1B02G276000.1	2.59262	0.978034	6.30717	1.19723	0.23782	0.996781	1.86751	0.334307	2.94572	4.7146	1.75359	3.07616	7.79205	7.75409	5.45109	4.70846	4.10592	6.94334	1.80715	2.36748	0.934192	2.55991	1.37217	0.286356	1.77018	1.93465	1.07495	4.11412	3.78363	2.15815	1.14164	0.335116	0.56843	1.86432	2.56229	2.03091	1.42219	2.15391	3.14903	2.86263	0.916682	0.470488	0.351102	5.69249	5.17446	9.26355	9.26355	10.4312	9.10846
TraesCS1B02G277000.1	7.76302	7.03988	18.1482	1.46071	3.33642	1.86374	16.3971	8.6489	50.666	1.92959	0.877122	1.01067	1.01934	2.11621	1.79422	7.05481	5.22898	4.80041	4.39269	25.8626	10.3331	15.2504	1.46485	0	40.857	34.0436	18.6487	64.325	10.4482	32.6366	11.1383	6.00043	6.4365	53.3988	58.2364	58.8859	4.23987	15.8004	4.62258	132.036	1.77021	5.75708	21.5632	1.12669	0	3.52436	3.52436	7.55252	3.91112
TraesCS1B02G277000.2	8.69996	7.3672	15.9994	3.71102	5.98281	1.44851	27.3383	4.98842	43.4486	3.7029	1.3245	0.0953271	1.86002	3.10864	0.000589011	6.26506	6.37641	6.10408	6.77718	17.984	6.68634	7.12711	1.94345	1.14408	40.7999	41.9796	23.3775	103.052	19.2623	47.4062	19.5871	6.0166	7.72315	84.6516	93.5943	70.372	6.24367	19.1922	0	175.04	2.48795	6.3349	27.0266	3.57433	2.72052	3.25491	3.25491	6.75217	3.516
TraesCS1B02G277400.1	1.82482	1.6716	3.00639	0.955572	0.903881	1.06639	2.32005	1.36712	1.76386	4.33741	1.9315	1.69248	3.79399	5.0072	3.19811	5.58164	7.37157	7.08857	0.857966	0.923011	0.668513	1.36227	1.12585	0.985141	0.896155	1.24653	0.939623	1.9761	2.97007	1.61459	1.55363	1.02596	1.12254	1.63435	3.42159	1.03493	3.78196	2.46142	6.99563	1.24461	2.15686	1.72804	1.02642	4.71463	5.65273	5.72841	5.72841	4.50289	5.61407
TraesCS1B02G277500.1	1.01908	1.462	0.916681	1.05543	0.934841	2.25202	2.28455	1.47594	1.25552	0.448659	0.377253	0.402103	0.391843	0.407942	0.347018	0.259425	0.191046	0.689851	0.83983	0.504191	0.315713	0.878105	0.905765	1.33196	0.837549	1.23956	0.945673	0.553013	0.453468	0.47468	1.21863	1.73961	1.19185	0.645866	0.387587	0.258036	0.788401	0.720346	0.985939	0.442985	0.62585	0.534667	0.338591	0.547743	0.208217	0.241934	0.241934	0.312912	0.368898
TraesCS1B02G278600.1	6.24068	6.56301	11.7504	4.06821	3.28373	5.20443	6.86982	4.49881	10.1369	3.17469	5.64558	3.19283	2.90125	2.75728	3.36989	2.93795	2.06752e-09	2.38529	1.94458	3.53223	2.87826	2.9112	2.10004	2.7168	3.07993	0.998432	2.41384	5.08686	6.11626	4.50166	3.23646	5.28126	4.83123	3.38307	7.13244	2.87443	1.75514	3.35944	2.21456e-07	6.09617	5.39763	5.15179	0.886808	7.44699	0	1.67419	1.67419	2.65147	3.3525
TraesCS1B02G278600.2	0	0	0.196029	0	0	0.201832	0	0	0	0.454198	0	0	0	0	0	0	0	0	0.573172	0	0	0	0	0	0	0	0	0	0	0	0.217712	0	0	0	0	0	0	0	0	0	0	0	0	0	0.757078	0	0	0	0
TraesCS1B02G278600.3	0	0	0	0	0	0	0.0633968	0.00656799	0.0739683	0	0	0	0	0	3.54429e-05	3.03557e-06	3.2123	2.558	1.94464e-05	1.50189e-07	0	0	0	1.80458e-08	0.498647	2.21542	0.00054957	4.87444e-09	0.000389206	0	4.63608e-05	0	0	1.28898	1.62803	1.65935	1.08346e-09	0.35606	3.50212	0	0.589504	0	2.75696	0.00352183	0.0006061	2.15101e-08	2.15101e-08	0	0
TraesCS1B02G279100.1	2.25823	1.08106	0.612509	1.02504	0.232351	0.504265	0.348148	1.11446	0.825979	0.231125	0.316336	0.180912	0.252987	0.500057	0.294412	0	0.129342	0	0.959977	0.628395	0.145079	0.3684	0.985213	0.683572	0.689215	1.40997	1.99998	0.447437	1.35372	0.000589381	0.593202	0.828744	0.290783	0.651355	0.924329	0.631938	1.08215	1.57276	0	1.47505	1.669	0	0.979428	1.35105	0.874556	0.227117	0.227117	0.097012	0.630344
TraesCS1B02G279100.2	0	0	0	0	0.71943	0	0	0	0	0	0	0	0	0	0	0	0	0	0	0	0	0	0	1.39066	0.535007	0.762537	0	0	0	1.57449	0	0.518818	0.677654	0	0	0	0	0	1.11965	0	1.82035	0.641894	0	3.16265	0	0	0	0	0
TraesCS1B02G279700.1	4.92823	4.5909	8.1083	4.77584	5.57221	6.69074	4.85585	4.38685	5.01817	3.25693	4.39597	2.43611	3.71644	4.61601	4.14566	3.63845	5.46354	5.10081	7.15558	8.38003	7.26609	9.2852	7.39978	9.46745	5.63474	6.27704	7.17968	5.39613	3.45978	3.54507	4.62036	5.71182	4.46352	3.01125	4.33745	3.2647	4.1885	4.51804	4.3397	7.56672	4.64849	4.64163	2.15514	2.46478	2.49053	3.57975	3.57975	5.51055	5.73156
TraesCS1B02G281100.1	0.259751	0.329046	0.220066	0.136777	0.16523	0.151124	0.160279	0.157655	0.163156	0.628086	0.725828	0.717616	0.642267	1.28059	0.463094	0.467551	1.04139	0.753494	0.168963	0.155997	0.166106	0.231957	0.137679	0.227543	0.0869539	0.208872	0.0456886	0.730505	2.00685	1.33979	0.273685	1.33122	0.544696	0.536476	0.760042	0.277641	1.14887	0.77233	2.27111	0.499027	2.89683	1.16323	1.20513	5.37661	0.867267	1.62494	1.62494	1.67562	0.981624
TraesCS1B02G281200.1	5.33063	1.22006	12.5827	0.686154	1.15438	1.11242	3.71335	0.459843	6.75024	15.8076	15.0266	10.1371	5.5524	6.66944	4.15067	4.32985	14.6055	5.76806	2.09959	1.89392	7.92907	3.11925	0.345721	0	2.50333	0.62905	3.03967	4.48227	17.4633	1.99308	0.572986	2.64082	2.62739	1.07251	5.06716	2.01993	22.1909	18.9604	51.3282	1.29556	17.1899	8.52175	0.183978	42.0186	72.3603	48.4115	48.4115	39.7763	33.366
TraesCS1B02G282200.1	0	0	0	0	8.53989e-08	0	0	0	0.599834	0	0	0	0.371367	0	0	0	0	0.323475	1.20467	0	0.000853254	0	0.521554	0	0	0	0	1.24611e-08	0	0	0	0	0	0	0	0	0	3.66501e-09	0	1.12019e-09	0	0	0	0	0	0	0	0.308051	0
TraesCS1B02G282200.2	3.54612	3.38024	5.50458	2.23325	2.21902	2.2849	3.12939	2.98218	2.71207	5.23375	4.98036	3.07491	6.49711	5.8905	5.41257	5.84972	9.67058	7.73773	0.872832	1.21096	1.54748	1.23644	1.06137	1.78635	1.42186	2.05044	1.49643	4.20123	4.54512	2.15943	1.75869	2.15958	2.25702	1.93925	2.89815	2.56608	5.25096	3.32373	12.2113	1.89397	3.4637	2.22867	1.54395	6.41358	11.9339	8.5421	8.5421	8.45822	6.84929
TraesCS1B02G282300.1	0	0	0	0	0	0	0	0	0	1.6006	0.888215	0.196112	0	0.278216	0.174204	0.300326	0.894705	0.567063	0	0	0.056834	0	0	0	0.0445601	0	0.0468758	0	0.0576735	0	0	0	0	0	0	0	0	0.0483216	0.211346	0	0	0	0	0.138154	0.617499	2.67	2.67	2.68897	1.11638
TraesCS1B02G286300.1	0	0.0274562	0.263425	0	0	0.0246478	0.144597	0.0845664	0.0854165	0.099995	0.315972	0.216332	0.890648	0.410429	0.883164	0.610049	0.346739	0.422992	0.114433	0.370187	0.144892	0.0974313	0.0747688	0.0520378	0	0.144921	0.0579924	0.338753	0.0741757	0.136974	0.204061	0.222804	0.14775	0.10937	0.0541458	0.111672	0.18922	0.0933792	0.156819	0.154957	0	0.118816	0	0.726256	0.373986	0.798445	0.798445	0.401124	0.871237
TraesCS1B02G287800.1	6.09652	8.47807	6.3679	4.76483	4.51979	7.99866	4.41563	3.75735	9.98906	11.0052	16.8581	17.7105	12.7276	16.2647	10.6724	10.1515	9.95785	12.5486	7.83816	15.0895	12.5194	18.8226	10.7434	11.3064	9.4918	6.05895	7.69487	57.5737	17.5572	27.3337	14.4214	7.42505	9.87289	12.2083	16.3625	20.1549	11.921	20.8731	13.6139	36.6032	4.10499	5.58309	4.40647	14.5524	10.1565	25.9585	25.9585	31.831	35.7765
TraesCS1B02G288100.1	17.3735	13.8135	36.8128	11.1578	7.61425	10.5316	21.8617	12.4541	23.6438	33.0806	18.9155	16.3021	39.2186	44.5397	32.7742	43.3596	46.4572	56.7181	17.573	17.0034	16.2176	20.2729	10.5632	11.7982	16.1883	16.984	13.5653	40.8995	41.2915	20.4903	16.2228	13.2733	13.471	22.5262	32.9399	27.8123	25.9909	26.6403	60.5368	14.5374	23.5591	21.0211	14.0849	37.8752	56.2533	50.1217	50.1217	58.3896	52.9675
TraesCS1B02G288200.1	0.288039	0.474566	0.672493	0.246103	0.169072	0.147521	0.542178	0.467068	0.562892	0.657936	0.337689	0.399543	0.789901	0.622022	0.5591	0.701123	1.5038	1.31864	0.337904	0.609642	0.26339	0.0858723	0.164865	0.183684	0.364925	0.27474	0.08209	0.453616	0.506336	0.416995	0.0818671	0.161546	0.251305	0.196004	0.441737	0.689205	0.344474	0.669393	1.2818	0.423128	0.251175	0.263913	0.279695	0.443055	1.45346	2.3715	2.3715	2.75665	0.703571
TraesCS1B02G288600.1	5.55024	8.84058	4.79968	8.89212	8.02501	17.2165	9.8043	12.5374	7.58912	0.494611	8.32492	2.43518	0.840753	0.434849	1.68503	8.11381e-05	0	0.712616	12.0378	14.5931	18.2075	15.7605	17.5628	24.9104	20.1771	18.8854	16.5455	4.7922	1.55971	2.57553	10.5921	10.2839	10.7916	6.23869	2.32264	4.33935	10.7251	7.18707	3.15122	18.3117	1.35094	5.08307	1.09857	0.625166	4.74304	0.243491	0.243491	0.572236	1.83984
TraesCS1B02G288600.2	0.342349	0	0	0	0	0	0	0.430903	0	0	0	0	0	0	0	0.00211757	0	0.00820547	0	0.473732	0	1.61183	0	0.635494	0.520352	0	0	0.829753	0	0	0	0	0	0	0	0	0	2.89313	0.00156814	2.85786	0	0	0.00078237	0	0	0	0	0	0
TraesCS1B02G288600.3	8.27654	7.24496	5.49751	14.3922	16.6689	24.9627	13.0038	18.7986	9.91538	1.09076	9.10927	2.45928	0.1737	0.757161	1.37143	0.56865	0.459813	0.453163	16.3368	20.3912	19.9508	18.9363	23.8217	27.997	20.3315	21.8058	24.4938	4.96936	2.48837	2.77385	16.2238	11.0602	14.3791	7.85242	1.64312	3.4115	8.91609	9.87736	4.48847	24.2835	4.24053	7.58334	3.24237	0.711985	10.3846	1.40121	1.40121	0.585852	2.15758
TraesCS1B02G290800.1	8.93313	8.69838	12.7355	10.855	10.3037	11.3689	9.87111	12.6866	6.58404	4.89583	7.74049	3.09868	5.50787	4.91584	3.58359	4.54539	4.67262	5.64711	12.1883	13.6607	10.9695	10.1769	9.99096	13.8425	8.3936	10.1404	10.8165	7.73823	4.64666	4.67567	8.99616	5.00391	6.77977	5.37714	4.64766	5.9764	7.07483	4.69668	11.105	8.2325	4.13216	4.37874	4.0095	2.88868	13.5747	6.50312	6.50312	6.98582	5.73302
TraesCS1B02G293000.1	9.05942	11.8153	21.6264	8.3337	6.7995	6.27076	13.0471	7.59617	11.7488	18.338	14.8819	11.2552	25.8806	23.7586	17.7337	23.8012	32.5663	36.2445	15.1102	14.4538	12.8635	17.3711	12.1463	11.791	12.1303	16.6162	14.7285	27.2342	31.5186	16.6719	12.5778	11.8858	11.009	14.5039	22.287	14.8677	19.1015	16.9097	42.1036	10.181	23.9102	14.2877	13.199	24.7565	27.6237	30.3103	30.3103	31.2799	28.6681
TraesCS1B02G293000.2	0.160342	0	0	1.39552e-08	4.79502e-06	0.710774	0	5.17564e-06	0	1.18447e-07	0	0	0	0.441928	0	0	0.000160048	0	0.624434	0	0	0	0	0	0	0	0	0	0	0	0.522362	0	0	0	0	0	0	8.80455e-08	0	0	0.530416	0	2.47167e-09	0	0	0	0	2.17766	0
TraesCS1B02G293700.1	0	0	0	0	0	0	0	0	0	0	0	0.468417	0.905958	0	0	0	0	0	0.00726981	0.353037	0	2.87699e-06	0	0	0	0.263016	0.0399501	0	2.17102e-07	0.363357	0.00225115	0.0241856	0.106379	0	0	0	1.48129	0	0	0	1.65637e-05	0	0	0	0	0.2596	0.2596	0	0
TraesCS1B02G293700.2	0.501598	0.451428	0.816728	0.180098	0.391246	0.138371	0.903217	0.307811	0.364164	1.27232	0.858052	0	1.05106	1.01506	0.513918	1.95171	2.67534	3.02618	0.276696	0	0.44136	0.339412	0.292805	0.34794	0.111373	0.187586	0	1.30923	1.09005	0.349477	0.352673	0.319209	0.415101	0.259764	0.374366	0.682026	3.54668e-07	0.75825	2.71671	0.645759	0.672816	0.379422	0.102361	0.666603	2.0572	2.48235	2.48235	3.25411	2.14353
TraesCS1B02G294600.1	4.96265	6.59802	5.77132	6.81056	8.03162	9.64001	25.92	43.17	26.3869	2.78828	4.92503	3.48969	2.16653	1.33917	2.99129	13.1102	13.3107	13.2972	3.19495	3.15611	3.59543	3.77571	5.3093	5.65468	14.0729	12.9411	13.0312	1.87994	0.941307	1.6171	3.53896	3.85241	2.79654	9.87872	5.67279	7.29006	3.85236	2.40981	1.39144	5.83975	2.13289	2.05029	8.63806	4.21356	0.368018	2.35857	2.35857	2.3283	3.71851
TraesCS1B02G294600.2	3.15877	5.75997	0.621351	4.82313	0.260503	0	5.71545	4.29554	1.54179	1.12165	3.18483	0.745001	1.93604	2.80966	2.60386	1.96101	4.07033	2.32306	3.76155	3.07367	1.66289	0.821597	1.68133	6.8043	1.32189	1.48407	3.30146	0.865083	1.11312	0.151819	0.578244	1.32376	2.20433	2.28549	0.281176	1.38483	2.13928	1.57064	0	0.446248	3.47685e-07	1.55871	0.739155	0.525051	0	1.409	1.409	1.40643	0.957963
TraesCS1B02G296300.1	103.613	99.6192	130.106	72.6188	56.4527	60.3311	92.238	111.281	113.773	58.4934	77.132	60.7973	39.7632	50.9577	54.5163	62.2972	70.6959	56.2957	80.57	96.1781	73.873	59.7525	65.5557	66.2124	86.5391	95.936	78.2177	150.122	124.656	123.581	92.3427	116.664	101.397	134.129	154.4	143.731	91.3706	148.431	81.3025	76.2024	102.636	117.176	123.893	113.413	80.6832	60.3261	60.3261	54.805	65.3735
TraesCS1B02G297900.1	0	0	0	0.376567	0.550906	0	0	0	0	0	0	0	0	0	0	0	0	0	0	0.17362	0.433346	0	0.449554	0	0	0	0	0	0	0	0	0	0	0	0	0	0	0	0	0	0	0	0	0	0	0	0	0.278265	0
TraesCS1B02G297900.2	0.444649	0.331337	1.39098	0.000442554	0	0.628698	1.21626	0.602487	0.799188	3.55844	0.995835	0.255128	3.31038	1.83425	0.645697	1.68166	2.7215	4.55858	0.900379	4.14251e-05	0.000342963	0.708325	0.000516443	0.480499	0.581142	0.919829	0.675677	2.51897	3.66031	1.10989	0	0	0.178978	0.577257	2.20093	1.29902	2.26913	0	7.92957	1.38246	1.45627	0.423016	0.444057	5.23878	3.78156	3.07787	3.07787	8.7114	3.85212
TraesCS1B02G297900.3	0	0	0	0	0	0	0	0	0	0.337796	0	0.14207	0	0.336257	0.724288	1.43429	3.2261	1.30376	0	0.208176	0	0.206681	0	0	0	1.67499e-07	0	0.32373	0	0	0.472885	0.0766974	0	0	0	0	1.21738	1.49595	0	0	0	0.236126	0	0	1.7423	0.158539	0.158539	0	0.49106
TraesCS1B02G299200.1	15.8902	19.2747	9.4791	12.8809	13.045	16.8131	43.7067	12.1786	79.5025	16.2125	19.6681	35.2622	38.9691	58.5604	29.0165	26.8405	33.1444	45.589	14.7262	30.6836	25.2165	42.2373	17.9238	14.2118	38.3925	13.2397	35.0656	48.3352	11.6941	3.83403	9.1157	3.06148	1.73904	16.2311	9.48311	30.3902	31.2362	18.9839	5.36779	10.3321	1.96341	1.76527	2.78269	6.97463	27.8673	150.626	150.626	149.795	156.812
TraesCS1B02G301400.1	0.968703	1.86329	3.12146	0.890744	0.511049	0.776832	1.06046	1.29047	1.98243	3.24464	3.11729	2.38212	3.48881	4.65687	3.22079	4.53597	6.42265	4.87206	1.36756	1.56543	1.73946	1.98763	0.640662	1.35353	1.01711	1.85082	1.64975	2.33517	1.97793	1.35036	2.79484	3.30051	2.07113	3.25948	2.87675	1.72295	1.09284	3.79135	2.85164	0.846858	3.42703	1.76174	0.858318	5.00633	0.660023	8.10956	8.10956	4.98142	6.01086
TraesCS1B02G304500.1	6.14783	7.98159	9.58417	9.49583	8.74524	9.92665	11.862	11.161	7.7982	5.57106	6.37221	3.09337	9.80418	6.16007	7.78189	6.56743	4.54849	5.09025	8.31473	8.72868	9.03263	9.53307	9.93329	11.9289	8.95878	10.1087	9.00049	4.50638	2.48376	4.10112	9.0557	8.26764	8.65531	6.25898	2.85059	5.05078	8.02205	4.34317	2.94455	11.5517	4.97262	6.23282	4.21162	1.13214	2.48707	4.51408	4.51408	4.71494	7.45695
TraesCS1B02G305900.1	0.828058	1.10691	1.44657	1.12126	0.282165	0.751997	1.6486	0.922396	1.33658	3.47291	1.0093	0.718621	3.58864	3.2338	2.33335	3.00819	4.32789	6.48883	1.42435	1.64482	1.09438	1.38401	1.47185	1.04323	0.968069	1.56819	1.36305	2.23074	2.63112	0.928255	1.37428	1.1533	1.03774	1.68122	2.57289	2.126	6.4184	2.52881	13.6794	1.36508	1.99729	1.00721	0.821866	3.05869	11.5463	5.64299	5.64299	5.94074	3.49888
TraesCS1B02G310100.1	10.1887	8.95514	18.0638	3.41047	3.66795	4.69293	2.27052	2.53788	1.86663	2.39259	1.31586	1.79666	2.28392	2.2128	1.51203	3.05135	4.66155	5.71424	0.212009	0.441189	0.615559	0.563277	0.324515	0.134116	0.502476	0.368716	0.646339	1.00672	1.4173	0.651892	0.245472	0.436706	0.510621	0.319995	0.789397	0.944371	4.2867	0.991873	9.15929	1.3136	0.933848	0.571284	0.391361	3.16167	6.89461	3.97506	3.97506	5.25735	3.24208
TraesCS1B02G311200.1	50.6989	55.0927	42.0178	53.4305	50.6976	71.0869	39.318	61.6486	41.6735	13.5295	30.5409	21.1917	12.475	10.7617	17.8813	7.94514	6.06053	3.86304	34.398	37.2173	39.8723	38.36	39.7974	45.0995	32.4135	40.7715	39.2218	15.5598	14.0596	21.47	30.8924	38.467	37.1393	20.883	11.365	15.8748	25.8296	21.0341	18.786	49.4807	36.6285	32.0466	23.6636	11.147	10.0453	12.9797	12.9797	6.31214	12.7081
TraesCS1B02G312600.1	2.01695	1.95049	2.86121	1.91615	1.98164	2.32395	3.16276	3.58307	2.94832	1.07157	0.719992	0.489372	1.48514	0.89104	1.90984	1.60462	1.31766	1.44486	1.30679	1.55741	1.33809	1.53969	1.26884	0.543791	1.14432	1.76977	1.04116	1.76415	1.75472	0.975745	1.32418	0.993091	1.44396	1.77024	1.4141	2.43329	2.20208	2.88886	3.11714	1.64436	1.41497	1.51805	1.21078	3.55786	2.72725	0.304217	0.304217	0.577127	1.3155
TraesCS1B02G312700.2	0	0	0	0	0.402663	0	0	0	0	0.384216	0	0	0	0	0	0	0	0.493044	0	0	0	0	0	0	0	0	0	0	0	0	0	0	0	0	0	0	0	0	0	1.22224	0	0	0	0	0	0	0	0	0
TraesCS1B02G312700.1	0	1.88556	1.86577	1.02801	1.35513	2.6152	1.9852	1.60615	0.852197	1.00849	0.277749	0.394356	1.06826	0.569207	0.916171	0	2.44428	0.285327	0.438459	0.842147	0.47086	0	0	1.66937	0.417883	1.75517	0.519483	0	0	1.2325	0.957452	0.482582	1.40913	0.808545	1.07023	0.989301	0	0.849003	0	1.76236	0	0.877739	0.375491	0	0	0.271677	0.271677	0	0.29886
TraesCS1B02G312700.3	9.14155	8.97842	7.54418	11.9446	13.1718	14.1154	10.9481	16.168	7.92483	2.30101	5.95591	3.41695	1.15668	1.37804	2.49226	2.58912	1.14127	1.56963	9.19716	7.60082	7.75441	8.02616	9.81771	10.2899	8.89753	8.93048	10.6266	4.663	4.10824	4.00144	7.69769	9.00401	8.09575	5.87638	2.64167	4.93495	5.11018	5.09194	3.28419	7.00946	6.73926	7.95171	8.41499	3.45089	3.84964	3.09101	3.09101	2.85354	3.89676
TraesCS1B02G316100.1	0.192553	0	1.26234	0.172675	0.0919332	0.200475	0.219826	0.337576	0.162078	2.15198	1.09585	0.210208	3.48969	4.21047	2.13199	3.56504	5.18509	2.77362	0.411403	0.191973	0	0.418077	0	0	0.134141	0.279929	0.154994	0.171682	0	0	0.30176	0	0.222809	0.153319	0.791549	0.550037	1.0796	0.0557902	1.71914	0.369611	1.32718	0.359199	0.120565	2.54951	0.134413	4.179	4.179	6.2071	6.98917
TraesCS1B02G318700.1	0.156397	0.260262	0.138621	0.101902	0.0894604	0.0712327	0.205029	0.156591	0.129641	0.774894	0.395387	0.160885	1.01275	1.43651	0.820458	1.71966	3.26667	3.34528	0.167843	0.107379	0.0549933	0.0960521	0.133054	0.231501	0.30994	0.345577	0.272306	0.682757	0.867566	0.192984	0.135929	0.233231	0.129525	0.369754	0.250628	0.48064	0.3464	0.655211	1.16962	0.140023	0.463618	0.268928	0.401164	2.90141	2.06756	2.36779	2.36779	2.1791	1.16197
TraesCS1B02G318700.2	0.0960978	0	0.0917261	0	0.0944143	0.0294566	0.125032	0	0	0	0.126992	0.649282	0.48172	0	0.220437	0	0.407883	0.546159	0	0	0	0	0.14831	0	0	0	0	0.137406	0	0	0	0.0127567	0	0	0	0	0.455902	0	0.502167	0	0	0	0	0	0	0	0	0.697487	1.7415
TraesCS1B02G319200.1	39.6786	37.9157	38.1698	52.3879	45.2312	73.1785	29.0212	54.8243	47.7858	7.15966	26.4961	16.8086	5.62343	4.49256	8.07913	2.2148	2.69967	0.718345	26.5014	26.9369	28.2748	30.5885	32.583	36.2923	43.8291	41.8052	37.1807	7.81489	8.54184	17.7926	28.1148	48.2188	38.8824	12.7027	11.3312	8.55302	18.7371	24.8959	7.079	50.2306	29.3376	40.7689	21.0063	3.54564	2.60059	7.78542	7.78542	1.95321	12.1154
TraesCS1B02G323600.1	1.04099	0.811404	1.21991	0.759756	0.295987	0.663092	0.741267	0.838191	1.02554	0.127433	0.154885	0.0883969	0.148595	0.0418211	0.117852	0.632126	0.427187	1.0221	1.14717	0.941944	0.818837	0.982495	0.828231	0.807289	1.52702	2.08569	1.43189	1.7751	1.58874	1.29662	1.68836	0.818045	1.51282	1.8102	2.10669	2.42306	1.19508	1.83282	1.53881	0.435064	1.68423	1.4617	1.13332	2.92799	1.12363	0.0393267	0.0393267	0.254781	0.377961
TraesCS1B02G323700.1	0.165067	0	1.37272	0.421023	0.720128	1.78114	0.873929	1.31766	1.42134	0	0.116298	0	8.84379e-09	0	0	0.650981	0	0.513887	0	0	0.762151	0.176782	0.949914	1.25608	1.06582	0.921786	1.45483	0.819957	1.18523	0.606797	0.469178	0.637696	1.82115	0	1.13577	1.39331	2.30335	0.415743	1.14254	1.25664	0.565179	1.06818	0.789192	1.8974	3.40868e-07	0.243077	0.243077	0.265862	0.143342
TraesCS1B02G323700.2	0.566052	1.48931	0.713457	1.14792	0.597435	0.769936	0.721566	0.975505	0.463992	0	0.442173	0.48946	0.407912	0.11489	0.326429	0	0	0	0.851004	0.444428	0.449145	0.128388	0	1.86013	0.426888	0.361927	0.313753	0.24657	0.665912	0.37522	0.93174	1.27542	0.219057	0.810443	0	0.434251	1.83627	0.503646	0	0.455969	0.885792	0	0.44095	0.899323	1.76351	0.15644	0.15644	0	0
TraesCS1B02G326600.1	10.8464	7.87281	23.9976	5.89857	7.57625	9.72378	2.73843	2.668	2.26064	2.42125	1.53086	1.0863	1.63785	2.54952	1.59952	4.40552	2.33351	5.18174	1.95877	2.35666	2.06948	5.10153	2.31345	2.14779	1.62306	3.21402	2.07156	3.27492	5.94139	3.34691	2.76608	2.93197	3.39539	3.16801	5.75567	3.0929	2.06864	2.78939	2.39105	3.06546	4.84722	2.28035	1.63657	7.02055	2.66086	3.04626	3.04626	4.02259	3.0875
TraesCS1B02G327500.1	2.46709	2.88893	5.09361	2.05523	1.85522	1.89662	4.50267	2.23353	3.39585	3.8425	3.07329	2.22359	4.26418	5.0197	3.59267	4.0161	6.04469	6.03287	2.57466	1.76542	2.61337	2.32935	1.69524	1.92085	2.04247	1.97747	1.7092	5.59923	5.03789	2.69367	2.53539	2.47688	2.67121	2.91247	4.82931	3.73534	4.51638	2.90469	8.74861	1.56377	2.73469	2.67939	2.03847	4.87851	6.45319	6.85389	6.85389	7.30882	6.70395
TraesCS1B02G329400.1	0.778488	1.11269	1.12367	0.523962	0.507599	0.54775	0.759269	0.988689	0.492342	0.181814	0.196107	0.120467	0.317736	0.22825	0.193332	0.27153	0.160768	0.795274	0.861983	0.824413	1.12962	1.19931	0.768312	0.721585	1.39509	1.72074	1.40091	1.58732	1.58191	0.99859	1.00041	0.87077	0.751801	0.948283	1.43058	1.07013	0.828528	0.910605	1.17679	1.20132	1.24273	1.11288	1.02214	0.559467	2.09941	0.312087	0.312087	0.444115	0.390737
TraesCS1B02G333100.1	1.72392	1.11163	2.31846	0.369122	0.282158	0.289335	0.81509	1.02721	1.33209	0.483355	1.15407	0.474564	0.0927484	0.0890786	0.130785	0.450991	0.743544	1.22861	0.799292	1.34712	0.877094	0.629106	0.0596325	0.361945	0.947578	1.44373	0.907872	1.91709	1.6658	0.897747	0.280965	0.241411	0.415587	1.5397	1.36088	1.39484	0.984638	1.82871	1.43347	0.302041	0.382345	0.529099	0.952116	1.07008	0.400759	0.749918	0.749918	1.11716	0.188159
TraesCS1B02G339500.1	31.8853	36.4374	21.8745	41.3724	40.062	46.4255	30.8063	47.4956	45.1722	16.0802	25.2138	11.7839	13.6274	11.4587	22.0409	15.2426	10.0299	6.48111	32.0871	30.5005	32.8959	23.0757	37.3808	36.1942	32.1836	32.0258	38.2924	14.1803	15.3868	19.4711	20.3931	27.3165	25.9608	26.8105	14.2883	20.2646	16.4239	24.5183	6.06964	36.7588	32.503	29.8663	30.7366	13.6668	4.54377	8.62225	8.62225	5.18506	10.3085
TraesCS1B02G342200.1	2.97856	3.75731	6.16267	3.22227	2.64317	2.19026	8.5399	4.94173	5.96501	6.89789	4.65618	3.01662	8.20512	9.34571	6.49858	13.3186	17.4874	17.0506	3.441	3.85916	4.19142	3.39239	2.82922	3.77704	5.61987	6.7574	5.92989	6.83078	8.70638	4.96871	4.12383	2.69741	3.02196	7.15084	12.6697	8.46216	7.05094	6.05355	14.7519	4.62195	5.55281	3.82257	6.29217	11.9263	10.3103	8.20702	8.20702	10.4937	8.77608
TraesCS1B02G342200.2	0	0	0	0	0.0864754	0	0	0	0	0	0	0	0	0	0	0	0	0.552159	0	0	0	0	0	0	0	0	0	0	0	0	0	0	0	0	0	0	0	0	0	0	0	0	0	0.85772	0	0	0	0	0
TraesCS1B02G343900.1	0.458977	1.1471e-07	2.29558e-06	0.41588	0.543506	1.10428	0.0168731	1.19799	0.505412	0	0	0.0121311	0	0	0	0	2.38641e-08	0	0	0	0	0	0.0911886	0.114736	0	0	0.0001903	0	0	0	0.000607485	0	0.192975	0	0.182175	0.262449	0	0.00308274	0	0.448751	0	0	5.75023e-08	0	4.36686e-08	0	0	0	0
TraesCS1B02G343900.2	3.29313e-05	0.000391441	2.12559e-08	0.367255	0.835277	0.150141	0.875052	0	1.99284e-09	0	0	9.36356e-05	0	0	0	1.08654e-07	1.73704	0	0.0161437	0	0	0	2.00699e-08	2.82437e-06	0	0	0	0	0	0	0	0	0.88666	0	1.56226e-06	0.000879138	0	1.52798	0	0.0126925	3.01915e-10	0	0.918881	0	0	0	0	0	0
TraesCS1B02G343900.3	0	1.2072e-05	0.20885	1.46293	0.000331783	2.48547e-10	0	0	0	3.33871e-06	0.171315	0.000359152	2.94024	7.41799e-10	0.000450429	0	0	0	3.02183	0.000383699	0.199871	1.46666	0	0	0	0	0	3.27391e-05	3.46457e-07	1.23619e-08	1.41488	0	0.0025828	0	0	0	0	2.51616e-10	5.15402e-09	0	3.04773e-05	0.000408474	0	0	6.9307	0.000163762	0.000163762	0.854661	2.45392
TraesCS1B02G343900.4	3.03989	3.88374	6.61369	0.0879954	0.457838	0.364717	4.72715	1.42288	4.10725	6.50875	3.9185	3.09296	5.47063	7.47922	5.81385	9.02712	10.5817	12.5221	0.583111	2.97542	2.35085	1.9716	1.61551	1.52569	2.85139	3.62475	2.56772	9.40733	7.55005	3.51146	1.83631	1.78171	1.45569	4.41642	6.01067	4.5902	4.83877	2.888	11.4704	1.38046	3.46164	2.65502	1.64926	6.21375	2.21152	9.06425	9.06425	8.52196	5.20988
TraesCS1B02G345300.1	11.4324	11.2036	20.2765	9.12168	8.2731	11.3611	11.4902	8.78713	11.4	11.3021	7.67679	5.48127	10.948	7.82053	9.20985	8.65503	11.3257	12.9136	6.62277	6.80913	6.80807	8.14597	5.52851	5.20154	4.72762	5.82784	4.5742	18.995	24.6831	11.4937	7.65969	8.43655	9.00113	8.27604	13.7908	9.83613	14.7559	16.8279	24.1197	11.8768	12.2198	8.67947	7.34598	30.2856	28.4004	10.3308	10.3308	11.4325	11.6551
TraesCS1B02G345800.1	7.06427	5.9532	8.73048	5.94828	6.10359	8.50081	7.44388	8.25871	6.60727	3.0244	3.59761	3.45988	3.7102	2.46088	2.5243	3.89858	3.35059	3.53228	4.64814	6.02997	7.44087	6.4888	7.10168	6.2834	8.17226	8.85252	9.60798	7.17914	5.88581	5.222	6.77505	5.27828	7.50214	7.39705	8.12324	8.52001	4.32754	5.18178	3.81177	5.41528	9.45235	5.07896	7.53659	2.68807	2.18687	2.95289	2.95289	2.21263	3.05129
TraesCS1B02G348800.1	1.90097	2.30433	3.36396	2.1364	1.44423	2.59106	3.69648	2.58129	3.67534	0.745445	1.67554	0.796867	0.732235	0.206035	0.774527	0.692506	1.16898	1.34359	1.77443	1.54853	1.64191	1.81274	1.43061	2.05744	2.04478	2.55818	2.08502	2.69021	2.80259	1.84354	2.86418	3.01555	3.04355	2.61063	3.7245	3.06802	2.77239	3.05026	1.42272	1.88777	2.99969	3.40963	2.16753	4.39794	0.966731	0.72469	0.72469	0.983023	1.08789
TraesCS1B02G352500.1	2.2717	2.72265	4.47182	2.16224	2.92522	2.36542	1.92522	2.35173	2.39004	1.21512	1.67126	1.12917	1.23733	1.06699	1.08068	1.02015	1.26317	1.12546	3.23296	3.71875	2.89709	3.79824	1.1115	1.73033	2.54995	3.10023	2.74252	3.12321	2.73682	2.13254	1.0015	1.39567	1.78625	1.90193	2.47085	1.8498	0.930603	2.44803	1.60687	3.27892	2.71686	1.59357	1.1533	3.15192	2.91418	1.40932	1.40932	0.991963	1.32725
TraesCS1B02G352600.1	0.041832	0.0767849	0.156128	0	0	0	0.231707	0.0240654	0.119365	0.428179	0.174934	0.0877386	0.141875	0.119363	0.260413	0.0684033	0.251588	0.214993	0.103867	0	0.134982	0.123163	0.0422342	0	0.266194	0.102375	0.25235	0.822272	0.241959	0.0858568	0	0	0	0.114747	0.242975	0.0976284	0.573436	0.392633	1.61242	0.262962	0.0393249	0	0	1.63445	2.15455	0.621844	0.621844	1.2133	0.644959
TraesCS1B02G355700.2	0.0323848	0.0584922	0	0	0.0384276	0	0.0237548	0.0653582	0	0	0	0.0209203	0	0	0.136773	0.338879	0	0.152583	0.0651296	0.0751585	0.149473	0.0421052	0.0714107	0.0377681	0.0945477	0.0189009	0.0587484	0.665592	0	0.0426892	0	0.0527559	0.0364234	0.0432325	0.00173202	0.300614	3.06762e-06	0.272571	2.9502e-07	0.0612518	0.064016	0	0	0.191501	6.45742e-07	0.313045	0.313045	0.422254	0
TraesCS1B02G355700.1	0	0	0.142055	0	0	0	0	0	0.169533	0.93948	0.333883	0.679243	0.378788	0.263826	0	0	0.233074	0.458925	0	0	0	0	0	0	0	0	0	0.953267	1.59737	0	0	0	0	0	1.42368	0	50.2029	5.51814	108.937	0	0	0.0761309	0.0759563	16.1448	91.0199	1.07641	1.07641	1.25202	0.769426
TraesCS1B02G356100.1	0	0	0	0.570616	0.623319	6.28789e-08	0.0225674	0	0	0	1.8975e-07	0	0	0	1.4669e-07	0	0	0.0289918	0	0	0	0	0.37476	0.373578	0	0	0.203868	0	0	2.57292e-05	0	0.821682	0	0.55957	0.0457878	0.0267101	0	1.91063	0	0.879113	0	9.63485e-07	0.63458	0.000288674	7.26687e-06	0	0	0	0
TraesCS1B02G356100.2	0	0	0	0	0	5.33327e-07	0	0.000124866	0	0	0	1.54149e-05	0	0	0	0	0	0	0	0	0	0	0	0	1.74902e-09	2.6373e-05	0	0	0	1.76509e-09	0	0	0	0	0	0	0	0	1.94407	0	0	0	0	0	0	0	0	0	0
TraesCS1B02G356100.3	0.949231	0.76996	2.99903	0.0103614	0.013386	0.486108	0.8365	0.437298	1.00453	2.39658	1.60747	1.07437	2.01278	1.5975	1.2027	1.37172	2.48157	1.70714	1.25055	0.639668	0.605951	1.35659	0.00683242	0.00941919	0.185091	0.188869	0	3.22519	2.59283	1.36358	0.708178	0.00922844	1.07765	6.34007e-10	1.25983	1.06923	6.46911	0.030088	12.0089	0.00745279	1.79406	1.4178	0	3.82325	11.4249	4.17262	4.17262	4.05139	2.69741
TraesCS1B02G356600.1	3.6381	1.83236	5.82012	1.40654	2.4693	0.664335	7.83999	0.955324	4.9506	7.23848	3.60433	3.23193	11.5648	11.2683	9.46534	11.9621	18.3454	20.3402	0.95024	1.83721	0.986231	1.78407	1.16598	1.02812	0.792429	0.873335	0.734961	4.44512	2.94364	1.88719	1.72153	0.552631	1.05441	2.38739	2.0635	2.4871	1.61257	3.24986	2.14971	1.27533	1.00246	1.02816	0.857394	2.07758	3.27054	10.4905	10.4905	12.6546	10.356
TraesCS1B02G361300.1	2.30977	2.41513	2.6127	2.17522	2.10213	2.00516	3.49942	3.35967	3.79274	1.40376	1.15314	0.656499	0.706122	1.28197	0.774643	1.77327	2.27434	2.61737	0.93898	1.15361	2.11723	1.99586	1.12586	1.48401	1.38055	2.09251	1.95076	3.07486	2.20779	1.80808	2.26384	1.25029	2.34797	3.58529	5.03873	3.78409	2.74487	2.21616	6.80109	1.56855	2.07851	1.31467	1.80835	4.08169	5.7659	1.42996	1.42996	1.36386	1.06604
TraesCS1B02G366500.1	0.0141713	0	0.0451255	0	0.03825	0.0154726	0.110547	0.0813161	0.0671707	0	0.121742	0.0197898	0	0.581851	0.211697	0	0	0	0.0469573	0.0437901	0.0455675	0.0395355	0	0	0.162224	0.0520016	0.056993	0	0	0.0193738	0.0378733	0	0	0.136385	0.0413002	0	0.0598652	0.0591456	0.090505	0	0.0193618	0.0187658	0	0.167702	0.216175	0.00730364	0.00730364	0	0.100802
TraesCS1B02G366500.2	0	0	0	0	0	0	0	0	0	0.316304	0	0	0.617093	0	0	0.967667	2.46783	4.32775	0	0	0	0	0.111441	0.0921236	0	0	0	0.0944983	0.0685523	0	0	0	0	0	0	0.0806569	0	0	0	0	0	0	0	0	0	0.604007	0.604007	0.245842	0
TraesCS1B02G368200.1	0	0.0691911	0.090842	0	0.0758388	0	0.132677	0	0.194507	0.620614	0.728254	0.316485	0.598809	0.224696	0.070363	0.121314	0.552521	0.291004	0.280333	0.610948	1.37272	0.837589	0.741742	0.0314361	0.611665	0.172931	0.454481	0.674972	1.89264	0.464323	0.226765	0.333048	0.451803	0.270531	1.31348	0.427808	2.26115	2.1128	6.60308	0.0779777	2.97709	2.13213	0.0914166	4.01631	4.02488	3.72427	3.72427	3.42155	1.55402
TraesCS1B02G372400.1	0.171584	0.272867	0.346745	0.0535546	0.115646	0.0705192	0.18752	0.059141	0.309507	0.71701	0.147408	0.551422	0.222143	0.398981	0.469948	0.0736682	0.403183	0.30203	0.0852491	0.194396	0.469692	0.263946	0.652071	0.171822	0.392939	0.293877	0.414033	0.851235	1.079	0.187731	0.366935	0.384374	0.591701	0.14139	0.324829	0.220452	5.08224	1.38668	8.15224	0.11863	0.187608	0.454407	0.111318	1.28627	8.49825	1.58415	1.58415	1.72228	1.48763
TraesCS1B02G373400.1	3.75954	2.95983	10.7568	2.84509	2.48134	2.63738	0.74758	0.137791	0.456096	12.055	5.31056	4.63893	11.9109	7.75247	9.25185	1.15309	0.718248	1.27377	5.47591	5.10012	2.61164	5.69424	2.47063	3.48594	0.342034	0.438354	0.319981	11.0959	9.7531	6.33518	3.11368	3.16548	3.22935	0.815835	1.21336	0.93799	7.91548	7.26866	15.1684	8.76792	5.30915	5.88596	0.450377	0.82485	13.0564	18.0176	18.0176	22.4008	17.4278
TraesCS1B02G374000.1	0.78111	1.30363	0.972417	2.50874	2.85737	3.51684	1.91707	2.70932	1.4178	0.470902	1.37898	0.4443	0.439738	0.237869	0.383116	0.256884	0.115693	0.1885	2.01053	2.74929	1.77126	2.33711	1.57145	2.44529	1.91966	1.9342	1.82386	0.244446	0.084725	0.351038	0.755482	1.03302	0.400319	0.227669	0.123958	0.0951176	0.324181	0.604143	0.793928	0.637473	0.219861	0.348442	0.147207	0.251301	0	0.350051	0.350051	0.180405	0.718608
TraesCS1B02G374100.1	0	0	0	0	0	0	0	0	0	0.249529	0	0	0	0.410252	0	0	0	0.419161	0.4067	0	0	0.717359	0	0.480188	0	0	0	7.89789e-10	0.326482	0	0	0	0.0666749	0	0	0	0	0	0	0	0	0.134743	0	0.345043	0	1.22942e-05	1.22942e-05	0.246878	0
TraesCS1B02G374100.2	0.882292	0	2.56418	1.06608	0.55297	0.520861	0.253208	0.58804	1.25378	1.5054	1.05059	0.830524	3.3122	2.09669	2.01273	2.58307	4.24482	3.64229	0.780756	0.621247	0.989227	0.293076	0.607342	0	0.143179	1.02542	0	1.98093	2.88752	1.68871	0.590819	0.141147	0.761794	0.323908	2.56186	1.85471	0.66209	2.40489	12.7302	2.16872	2.53948	1.01629	0.500756	2.29975	2.30486	3.08335	3.08335	4.76073	2.73548
TraesCS1B02G374100.3	0	0	0	0	0	0	0	0	0	0	0	0	0	0	0	0	0	0	0	0	0	0	0	0	0	0	0	0	0	0	0	0	0	0	0	0	0	0	0	0	0	0	0	0	0	0	0	0	0
TraesCS1B02G374100.4	0	1.01405	0	8.60313e-09	0	0	1.28873	0	0.40913	2.10862	0	0	0.364856	0.514162	0	0.529141	0	0	0	0	0	0.517659	0	0	0.530598	0	0.47306	0	0.000145768	9.63093e-07	0.29976	0.620209	0	0.657928	0	0	2.76313	0.832957	0	0	0.432038	0.931446	1.54913	2.72474	8.0632	0.39359	0.39359	1.82718	0.618369
TraesCS1B02G374500.1	5.86493	4.1884	15.5138	3.52255	2.72211	1.81586	6.9361	2.1943	6.81863	24.9688	7.43876	7.77398	19.8085	21.0582	14.5713	10.2867	14.6182	12.5035	5.8477	6.33764	3.43883	6.77427	1.88605	1.97001	3.67064	3.29444	3.20606	21.8154	18.4655	9.39884	4.02984	3.48385	3.27561	8.36591	16.0277	7.4203	9.18708	11.1767	24.8318	11.6014	10.636	6.07967	7.63662	13.3279	25.0622	20.0677	20.0677	32.8156	21.6728
TraesCS1B02G374500.2	0	0	0	0	0	0	0	0	0	0.641233	0	0	0	0	0	0	0	0	0	0	0	0	0	0	0	0.309971	0	0	0	0	0	0	0	0	0	0	2.4193e-05	0	0	0	0	0	0	0	0	0	0	0.226315	0
TraesCS1B02G377600.1	11.2581	6.35221	30.457	7.29776	5.95464	5.453	10.175	5.7834	7.40566	23.2177	8.68136	9.443	17.0427	23.4944	15.1541	17.8294	20.6763	18.0619	6.80057	5.73414	5.17633	6.11997	2.71902	2.81174	2.63098	4.73411	2.51134	22.7203	19.6194	9.82022	7.96307	6.0635	6.22136	7.16676	14.9967	8.72574	13.3386	20.3218	27.5818	9.21886	8.17757	7.63271	4.51876	36.7949	29.7093	31.1889	31.1889	51.1846	34.1275
TraesCS1B02G379800.1	13.2298	19.8163	14.3953	21.7547	27.6441	29.7591	17.2494	29.9607	9.76064	4.16372	16.575	6.58038	3.03667	2.81259	4.03408	1.76092	1.78929	1.43662	14.1327	17.2763	19.6625	14.3426	21.6585	25.1034	15.8201	24.8984	23.0572	2.97274	3.92841	6.47224	11.5943	13.9869	14.4897	4.5553	2.44055	2.44914	8.62225	7.47021	5.55058	18.3101	8.78865	8.94899	4.41812	3.14051	7.0524	3.97665	3.97665	1.42505	5.78914
TraesCS1B02G380300.1	7.70581	7.73412	15.373	7.05187	3.20564	5.38821	9.07175	7.45861	9.64229	16.448	8.32752	8.22677	16.1061	19.5424	12.1309	15.3158	21.9999	23.9184	6.32456	4.86184	5.94212	6.84664	2.93047	3.47389	3.6775	4.43787	4.07107	18.3122	17.7063	8.84219	8.3504	6.00915	6.17345	9.39502	14.6334	11.5643	14.6429	18.7335	27.7727	8.00331	9.23972	8.68105	6.93677	29.2428	23.9022	22.5897	22.5897	27.253	24.4167
TraesCS1B02G382100.1	6.93965	7.11201	14.4293	5.38041	3.87319	4.5084	5.1557	2.48745	5.65434	13.3626	9.67842	8.29079	12.9131	18.1312	14.6499	13.1454	17.0711	15.5465	5.05325	4.72586	2.88203	5.7732	1.79774	1.34497	3.56638	2.22525	3.95226	6.9343	2.74186	4.45015	2.89967	1.81312	1.64185	4.49639	2.53209	3.85311	3.8545	4.56739	3.25479	2.88523	1.12132	2.96966	2.30723	0.733736	7.79537	17.3645	17.3645	16.0782	19.6411
TraesCS1B02G383400.1	0.885497	0.733925	1.59882	0.333349	0.272762	0.85499	0.676391	0.5246	0.885258	1.28244	1.22021	1.47443	1.73485	1.43611	2.15336	0.903561	1.40851	1.69979	0.712641	0.850032	0.854687	0.945847	0.512526	0.172723	0.41543	0.77896	0.476674	2.48575	2.12725	1.4246	0.536608	1.05818	0.731676	0.792104	1.54264	1.10024	0.897967	1.64433	4.73398	0.481939	1.31682	0.700939	0.699854	2.74564	5.0621	3.3357	3.3357	3.4186	2.83618
TraesCS1B02G393500.1	1.5328	1.46932	2.54845	1.65464	1.2326	1.92816	1.70534	1.59308	1.86187	0.774824	1.0012	0.732428	0.779944	0.517891	0.498445	0.552159	0.533775	0.805255	1.33785	2.21068	1.53997	1.65456	0.573899	0.914628	1.75696	1.19759	1.1333	2.75758	4.19051	3.1492	1.54802	1.84326	1.9601	2.85094	3.09283	2.56322	1.4054	1.51067	3.43817	2.2997	3.13493	2.04273	2.39997	3.09523	3.66941	1.06894	1.06894	1.01227	1.35026
TraesCS1B02G393900.2	0.518615	0.435019	0.860349	0.34736	0	0.472608	1.01744	0.537881	0.187898	0.329341	0	0.000246247	7.60635e-05	0.0919801	0.0858551	0.000166001	0.137131	0	0.653352	1.0028	0	0.617904	0.654105	0.704269	0.589048	0.549496	0.217053	0	0	0.35462	0.197451	0.518263	0.512593	0.161324	0.266175	0	0	0	0	0	0.000567455	0.152418	0.139941	0.000239519	0.000487805	0	0	0	0.000208317
TraesCS1B02G393900.1	0	0.394772	0	0	0.532438	0.164346	0	0	0.400638	0.170584	0.428793	0.260402	0.164436	0	0.0875718	0.366507	0.422354	0.342228	0.26732	0.525628	0	0	0	2.17877e-08	0	0.586994	0.22752	0	0	0.121189	0.206114	0	0	0.667437	0	1.05761	0.491026	0.678423	1.01595	0.707734	0.604664	0.154952	0.290524	0.413467	0.354929	0.923378	0.923378	0.755547	0.221911
TraesCS1B02G393900.3	0.656744	0.331533	0.593307	0	5.71303e-07	1.12151e-07	0.462422	0.259582	0.533906	2.92844e-08	5.50723e-08	1.43455e-07	2.06198e-08	0	2.61394e-08	4.39959e-08	4.26681e-08	2.78728e-08	6.39224e-07	0	0.408174	0	0	0.167935	0	3.0896e-08	0.206807	0.667281	0.946139	3.07602e-07	4.95802e-07	0	0	5.05468e-07	0.504248	4.08152e-07	0	2.37842e-07	4.51142e-06	2.64481e-08	3.27867e-07	2.95413e-07	2.54764e-07	8.26016e-08	4.2383e-07	6.65781e-08	6.65781e-08	5.92984e-08	1.20471e-07
TraesCS1B02G394500.1	0.33288	0.821091	0.252072	0.33103	2.4094	1.04445	0.885265	0.938253	0.171511	0	1.22607	0	0	0.147625	0.138327	0	0.167676	0.501036	0.181433	0.456096	0	0.168304	0.897782	3.17616	0.427049	0	0	0	4.2725	12.844	1.04507	9.96738	1.84934	0.589334	1.70851	0.126627	0	1.34854	0	0	21.2508	5.64725	25.1394	2.63986	0	0	0	0	0.13962
TraesCS1B02G395200.1	0.251503	0.66897	1.2518	0.444586	0.559699	0.866214	2.0701	1.98126	1.65246	1.85142	0.961517	0.630132	2.2446	4.00879	1.67586	8.0454	10.5187	10.3294	0.172138	0	0.171254	0.334418	0.282709	0.17428	0.875471	0.410419	0.139965	0.693115	0.759167	0.328257	0.572606	0.310271	0.278106	0.972082	0.835961	1.50298	1.18509	1.0779	3.11316	0.144016	0.492731	0.646568	0.749597	2.72832	3.97426	2.11132	2.11132	2.92876	2.29478
TraesCS1B02G396800.1	4.69761	7.2649	8.11676	5.19737	6.74303	7.13899	6.95017	6.41284	4.25679	2.12772	4.92806	1.88831	2.80468	2.95824	2.25886	1.72104	2.42468	2.85951	12.0765	16.9104	12.293	15.3233	11.2676	13.93	11.6621	16.2258	15.6083	7.46336	6.44615	6.12663	5.66279	6.96482	5.66206	4.10769	7.27349	5.25684	7.52475	4.62875	10.1742	8.16835	6.15977	4.87275	4.12549	6.14759	11.0555	2.83709	2.83709	2.21627	3.68111
TraesCS1B02G396800.2	0	0	0	0	0	0	0	0.103004	0	0	0	0	0	0	0	0.467616	0	0	0	0.510814	0	0.229414	0	0	0	0.565983	0	0	0	0	0	0	0	0	0	0	0	0	0	0	0	0	0	0	0	0	0	0	0
TraesCS1B02G397800.1	6.77114	7.36087	8.15559	3.81486	4.67351	3.14774	5.2325	2.00203	8.29375	14.5088	7.19263	6.99147	18.7863	15.7656	9.43204	26.2106	23.61	18.5235	3.71272	6.78068	4.23335	6.32314	0.794288	3.47823	3.06126	1.94754	5.74738	2.50473	2.43889	3.37149	2.85398	1.3738	4.63577	9.13836	9.07927	9.2969	5.32821	2.16281	3.73667	15.3245	3.87145	6.16823	9.46147	6.31088	6.09153	21.4616	21.4616	23.1425	24.3006
TraesCS1B02G401400.1	13.7191	13.6773	16.0034	15.8923	13.2705	21.5475	12.6071	18.3724	16.2653	8.03287	6.04641	7.61665	8.20507	9.48419	7.71133	7.69754	5.18733	5.47136	9.00299	7.31763	8.3065	8.12866	7.71843	7.44137	8.65447	8.39779	9.91381	7.28821	9.92432	9.17288	8.16813	9.10345	11.2925	11.6339	12.8762	11.9749	9.69342	14.3736	14.442	18.274	16.3493	13.8952	10.487	16.706	13.8264	3.76872	3.76872	3.73545	5.51287
TraesCS1B02G403100.1	1.31399	1.4016	1.69822	2.1416	1.28248	2.16766	1.52925	2.27419	2.5846	0.587139	1.12692	0.372098	0.654113	0	0.545817	1.00316	1.35552	0.270248	2.24553	1.89157	1.81744	2.53039	1.77109	1.46193	2.04737	4.04244	3.366	1.82804	1.72557	0.907276	1.6473	2.52685	0.990739	1.52465	2.29301	1.22594	3.06213	0.513617	0.932257	1.79338	2.05084	0.367155	1.24062	0.576499	4.18394	0.706311	0.706311	0.404352	0.236609
TraesCS1B02G409300.2	12.5978	16.4925	13.2205	14.8531	15.4687	19.8675	12.4535	21.6241	11.3576	9.90117	16.5093	10.212	10.4619	13.3613	12.1546	10.3023	13.5823	9.55143	15.5314	13.169	12.4937	13.0993	14.7558	19.64	15.2166	15.7855	19.1236	10.1026	15.4609	13.5445	16.9665	14.4279	17.9013	20.5116	16.1787	22.6477	13.2407	18.5085	7.90802	14.7034	17.1248	14.7515	21.2496	14.891	5.05441	6.91871	6.91871	4.79657	11.649
TraesCS1B02G409300.1	0	0	0	0.490592	0	0.33093	0	0.156739	0	0	0	0	0	0.578687	0.207563	0.414453	0	0	0.356817	0.170037	0	0	0	0.397104	0	0	0	0	0	0.22331	0	0	0.190702	0	0.503501	0	0	0	0	0	0	0	0.179674	0	0	0.186879	0.186879	0	0
TraesCS1B02G409300.3	0.30275	0.171301	0.283832	0.284582	0.175515	0.157201	0	0.147965	0	0.552671	0	0	0.519183	0	0	0	0	0	0.283042	0	0	0	0	0.528918	0	0.465722	0	0.493579	0	0	0	0	0.172075	0.176121	0.217686	0.342871	0.700323	0.723305	0	0.63258	0.177534	0.174846	0	0.287193	0.991042	0	0	0.166431	0
TraesCS1B02G409800.1	1.94668	0.955599	4.02261	0.128433	1.37298	0.130212	2.59737	0.922605	1.68017	0	0.2718	0	0	0	0	0.316826	0	0.166596	2.60396	2.9141	2.10547	2.34998	1.11951	0.862174	2.58513	3.43347	2.43152	3.2278	5.78519	3.09797	1.03129	1.7433	1.07928	2.17419	6.90853	1.61231	1.83328	2.96916	3.91788	7.89309	6.95183	9.27505	2.65738	6.04708	4.5212	0.486027	0.486027	0	0.557033
TraesCS1B02G412100.1	0.182355	0.299871	0.06022	0.344518	0.483762	0.961081	0.564941	0.700351	0.268196	0.113531	0.169629	0.0786815	0.0330831	0	0.0349869	0	0	0.0413403	0.139395	0.318252	0.318504	0.162878	0.238634	1.03006	0.359716	0.929412	0.316108	0	0.156016	0.246514	0.488603	1.14023	0.927449	0.230615	0.0816418	0	0	0.450055	0	0.155098	0.283482	0.26029	0.848297	0.193646	0	0	0	0	0.10078
TraesCS1B02G413900.1	0	0	0.033323	0	0	0	0	0	0.0296644	0.668603	0.114272	0.347797	0.255802	0.164556	0.309152	0.177666	0.186764	0.411266	0.0512988	0.0639048	0.654299	0.131738	0	0	0.0395289	0	0.332785	0.158764	0.563396	0.127543	0	0	0.0763216	0	0.495626	0.10836	0.914472	0.644031	3.41053	0	0.16992	0.12325	0	1.53203	5.36869	4.67924	4.67924	5.60995	2.5275
TraesCS1B02G414600.1	5.31768	3.6751	6.51135	4.67599	3.54704	4.07919	4.72441	4.4356	6.17616	2.163	4.48782	0.749984	2.58672	2.82511	1.73941	3.71053	3.7079	3.65669	2.73437	3.14613	4.61295	5.81998	3.35844	4.80759	4.07703	6.60487	6.05708	6.74797	8.27839	7.95836	5.43866	6.26454	6.59492	5.74041	8.81185	9.20307	7.5004	8.00127	3.34382	7.12985	7.58157	8.53217	8.67108	14.2092	7.45225	3.23443	3.23443	3.56922	2.68547
TraesCS1B02G417000.1	11.596	14.3428	12.3782	12.4546	13.1106	18.9371	9.3889	17.9779	8.95332	6.71438	5.95963	7.29121	5.25073	4.69301	6.0185	4.86446	5.17291	4.48969	10.2813	9.51332	12.4391	9.80155	12.2318	11.7768	11.6645	13.4611	12.0895	6.96226	6.19598	5.17741	10.84	11.2721	12.2163	9.63616	6.51161	10.2934	9.73658	8.1847	11.134	7.40338	8.98452	6.95447	7.13073	4.77281	9.69892	6.84375	6.84375	4.43937	5.91132
TraesCS1B02G418200.1	0	0	0.107963	0	0	0	0.152756	0.568642	0.538309	0.25737	0.117927	0.272436	2.15371	1.14939	0.478891	1.09986	2.46623	2.87942	0	0.0987558	0	0.431615	0	0.106875	0.615354	0.118022	0	0	0	0	0	0	0.234533	0	0.137553	0	0	0	0	0	0	0	0	0.16734	0	4.02786	4.02786	8.3471	3.59336
TraesCS1B02G418800.1	6.71587	2.13782	29.7289	1.3215	4.25214	0.791133	8.3773	1.20962	14.8657	32.4036	8.79934	14.8925	11.2152	10.4832	9.54462	17.4208	24.0111	21.1469	15.1874	16.4612	44.1285	18.5837	4.72112	1.36671	8.73684	9.98409	19.1856	23.3556	39.8906	12.6095	4.19345	12.3732	9.38373	4.72758	44.5328	23.3917	5.12225	62.256	26.6307	9.29295	46.5356	47.3566	1.20723	150.472	13.8609	98.3886	98.3886	87.011	74.2296
TraesCS1B02G419800.1	1.73166	2.0378	4.2455	1.49696	1.06918	0.843905	2.20617	0.920362	1.65731	4.63998	2.05238	1.69006	5.11084	3.72793	2.50918	3.04787	3.0687	3.05816	2.67201	2.33317	2.49866	2.47831	1.28179	1.42346	0.859948	1.93623	1.17751	5.12212	5.86169	2.74308	1.91507	1.51194	1.49133	1.33788	2.67857	1.56705	4.6337	2.6076	12.7809	1.55501	3.7499	1.86516	1.07587	2.96538	12.2458	6.95119	6.95119	7.46818	4.86458
TraesCS1B02G419800.2	0	0	0	0	0	0	0	0	0	0	0.173775	0	0	0	0	0	0	0	0	0	0	0	0	0	0	0	0	0	0	0	0	0	0	0	0	0	0	0	0	0	0	0	0	0	0	0	0	0	0
TraesCS1B02G420100.1	1338.31	1432.75	936.711	1169.42	1056.86	1593.26	891.893	1507.62	1422.53	381.027	880.448	722.584	333.848	356.725	508.715	324.105	222.206	142.17	1417.45	1493.39	1652.81	1446.24	1561.72	1771.08	1431.08	1362.6	1423.81	597.306	420.834	681.225	1427.75	1576.08	1529.41	1224.97	553.415	1052.08	979.933	646.776	59.6355	1002.53	1019.84	1300.57	1477.03	74.5551	9.76373	458.865	458.865	193.398	510.24
TraesCS1B02G424500.1	16.2282	13.3275	17.029	16.0349	14.4443	22.475	14.3978	16.1439	16.191	4.67116	14.1337	5.5337	4.06913	3.44742	4.91514	5.27516	5.19075	8.2343	9.95408	11.3355	15.3476	11.4133	11.8996	22.2594	12.1631	14.3406	10.4632	10.9978	20.4396	21.0607	15.0613	37.0127	19.9855	10.4767	16.9294	11.8224	6.85211	18.8811	11.7613	7.67924	55.4196	29.488	24.6631	31.3821	4.50186	3.82316	3.82316	2.946	7.15236
TraesCS1B02G431200.1	2.25991	2.55564	6.17742	1.84488	2.0835	2.80156	4.18795	2.39794	4.24192	1.42031	2.44296	0.554715	0.910629	1.67801	1.156	1.17913	2.548	1.97229	6.40549	6.50855	5.06475	6.71964	2.60158	4.15861	4.05926	5.60109	4.98263	4.65574	3.63195	3.20666	1.9911	1.41301	1.50301	2.90115	3.39364	2.31846	2.3794	2.41786	4.66475	3.52815	2.99179	1.97209	1.68703	3.37434	4.13495	1.42676	1.42676	2.24561	2.34213
TraesCS1B02G431200.2	0	0.215859	0	0.227838	0	0	1.19608	0.345844	0	0	0	0	0.813628	0	0	0.381776	0	0.227455	0	0	0	0.29366	0	0	0.304544	0.29366	0.680566	0	0.785836	0	0	2.65237e-09	1.25238e-09	0	0	0.382843	0	0.342571	0	0.651606	0.232959	0.000134937	0	0	0	0.542389	0.542389	0.187963	0
TraesCS1B02G432400.1	10.7697	11.8129	12.2587	10.1231	10.2109	16.7726	3.78768	4.58363	1.46482	5.42688	8.66284	3.99288	5.27621	5.27544	5.1621	1.28728	1.14554	1.97588	6.72955	7.69005	12.0833	8.24302	7.2123	11.2457	2.46298	2.34563	2.55382	5.43151	8.73606	8.02353	9.12867	13.4223	8.80149	2.79301	2.67422	2.09121	4.46573	6.52081	4.44315	10.2012	14.6064	8.9122	5.56148	6.74692	4.92366	4.66763	4.66763	6.73823	8.35679
TraesCS1B02G433400.1	5.3927	6.1648	11.8027	4.57273	1.78636e-05	2.68563	8.72252	4.80472	7.81669	12.156	7.87409	7.8331	18.3907	17.2041	12.1343	17.8245	20.0381	20.1394	4.99949	5.62698	5.21692	5.42849	3.86823	3.69916	4.53803	4.719	5.27326	8.76808	10.5334	5.13045	4.65825	4.04047	3.53762	4.63817	8.3635	6.45237	6.16123	5.11697	17.7301	4.47782	8.23179	5.40917	3.10057	8.02994	15.1051	18.6556	18.6556	23.7973	16.3124
TraesCS1B02G433400.2	0	0	1.22177	1.56252e-09	0.438575	1.31068	0.680989	0	0	0.417337	0	0	0	0.45345	0	0	0	0	0	0.221037	0	0.248749	0	1.06094e-07	0	0.831346	0	0	9.96819e-09	0	0	0	0.52567	0	0	0	0	0	0	0	0	0	0.991561	0	0	0	0	0	0
TraesCS1B02G433400.3	0.509079	0	0	1.30592e-08	3.35216	0	0	0	0	0	0	0	0.583183	0	0	0	0.445104	0	0.73361	0	0.357449	0	0	0	0	0	0	0	0	0	0	0	0	0	0	0.362699	0	0	0	0	0.512225	0	2.59011e-07	0	0	0.351465	0.351465	0.252713	0
TraesCS1B02G433400.4	0.0593827	0.0699354	0.239536	0.198965	0	0.0882148	0.271356	0	0.150892	0.345206	0.668282	0.0862187	1.4295	0.56824	0.0677004	0.799077	0.910978	2.1003	0	0.380075	0.306729	0.143983	0.205206	0.139171	0.281738	0.455131	0.155684	0.451863	0.185575	0.36898	0	0.07998	0.152318	0.130565	0.222177	0.269394	0.637021	0	0.740752	0.0715007	0.0749555	0.0763898	0	0.316083	2.55632	0.951763	0.951763	0.711213	0.373145
TraesCS1B02G434400.1	1.83173	1.79549	2.32091	1.32473	2.79751	2.84512	1.11189	1.3805	1.63258	0.207431	1.07279	0.339766	0.383125	0.488454	0.36494	0.269061	0.0979075	0.335482	4.83311	5.04614	2.77402	6.60669	3.28549	3.7238	2.84278	3.88749	4.57505	2.24215	3.0336	1.44424	1.5755	2.135	1.16544	1.7078	1.65163	1.2368	1.08303	2.29326	2.90423	2.51178	1.87355	1.33816	0.745387	1.97829	2.96356	0.559546	0.559546	0.126318	0.831391
TraesCS1B02G435900.1	13.6702	13.2836	25.0106	11.0672	7.40412	8.98557	15.6663	13.1995	11.8043	22.3577	13.4485	12.636	24.2466	26.2569	21.7658	23.9558	29.1607	27.9632	9.27447	8.43442	10.4728	9.88914	7.86974	8.22918	9.64235	9.55649	8.20138	17.0955	15.2881	9.55394	10.2672	7.03303	6.43195	13.2611	17.158	19.1768	10.9459	13.4669	20.6175	10.0728	11.2854	6.78925	7.53048	17.8666	16.94	29.7206	29.7206	36.0194	28.1648
TraesCS1B02G436600.1	0	0	0	0.304538	0.688027	0.302983	0	0.309504	0.171963	2.89009	1.18063	1.73308	2.78507	3.60262	1.08955	2.5031	3.56324	3.66069	0	0.0899028	0	0.259951	0	1.16731	0.11193	0.10737	0.117119	0.588916	0.570758	0.120641	0.117438	0.720748	0	0.351191	0.125426	0.301036	0.363745	1.06917	0	0.119345	0.361215	0	0.279142	2.77191	3.12166	4.09671	4.09671	2.82482	5.31394
TraesCS1B02G437200.1	0.724804	0.957194	1.53213	0.599898	0.415159	0.648804	1.05429	0.962319	1.0886	0.16309	0.327808	0.190231	0.265574	0.121813	0.465639	0.548781	0.478204	0.346668	1.1168	1.15393	1.28771	0.887188	0.742872	1.24321	0.560553	1.17384	1.14884	1.86019	1.58543	0.898091	0.826739	1.00344	1.29184	1.26267	1.27104	1.29063	1.22203	1.15537	2.26332	0.669928	1.53191	0.700355	0.929002	1.34416	2.00083	0.577255	0.577255	0.679929	0.346089
TraesCS1B02G440800.1	3.8772	3.46173	2.99681	5.11928	4.99662	3.5016	3.45246	4.92441	2.87148	1.33858	2.5038	1.19327	0.827169	0.951323	0.781721	1.24671	0.955081	0.812227	4.02973	5.37422	4.06705	3.59606	3.79087	3.84399	3.7614	4.13474	4.25938	1.66982	1.43219	1.81456	2.35501	2.95998	2.55531	2.64393	2.56071	3.11424	2.02749	3.34423	0.510211	4.38945	3.64877	3.4498	2.62045	1.10051	0.586058	0.892118	0.892118	0.495117	1.4518
TraesCS1B02G442300.1	84.5583	97.1403	86.0443	82.536	93.2089	103.968	38.7056	84.6602	47.9547	42.8022	43.1143	28.8447	54.4521	52.7107	50.9762	56.6157	67.8019	74.8251	73.9352	90.2133	79.0263	78.5424	72.9449	86.9067	36.8571	44.639	36.9404	32.3069	23.0663	16.5816	18.2046	13.6645	12.4549	18.7913	25.8371	19.4604	53.4001	36.0546	119.019	82.4414	19.5212	15.0883	14.3508	24.8217	114.062	42.3053	42.3053	53.6063	47.6411
TraesCS1B02G446400.1	11.2737	6.41803	17.6969	5.41215	9.00003	11.2902	5.61384	2.71408	6.92074	3.42192	3.78251	2.29377	2.44499	2.37902	3.68606	2.06004	4.60221	4.80346	4.84731	3.47762	5.48936	8.18078	3.89746	2.61639	2.02796	2.11781	2.16508	3.71297	6.81172	3.37223	5.28149	3.64403	4.63446	1.58879	2.66872	2.79019	3.68894	9.88563	6.87994	3.63909	7.01498	5.74916	2.27001	5.26928	5.42145	5.83133	5.83133	7.99466	7.34273
TraesCS1B02G450500.1	1.7011	1.15654	1.48673	0.85003	0.825668	1.20923	2.33423	0.714238	2.06866	3.5586	1.51509	1.78179	2.90749	3.27555	2.51879	4.07408	4.89912	4.28277	1.1394	1.40541	1.06272	0.928843	0.806542	1.29914	1.14284	0.889187	0.4999	1.63967	3.01815	1.81041	0.923218	1.32638	1.04884	1.92302	2.73253	1.6071	8.85417	2.92971	12.8384	0.850383	2.24912	1.94078	2.03222	13.0402	16.2937	3.95146	3.95146	5.85589	3.64739
TraesCS1B02G451100.1	625.475	594.406	356.776	515.709	473.693	609.294	443.524	658.236	625.21	384.05	886.231	551.715	280.282	328.968	586.171	254.933	159.685	60.5062	1115.43	1180.63	1272.87	1099.93	1232.66	1457.2	1313.48	1156.25	1220.49	380.213	198.64	433.322	1019.48	1083.57	1193.33	903.434	241.276	774.143	771.099	578.394	20.1351	623.923	642.675	1046.61	1169.02	13.2994	14.8732	271.543	271.543	86.1359	465.039
TraesCS1B02G451500.1	2.20228	2.4582	4.53872	1.24056	1.7681	1.00781	3.72802	1.4449	3.00263	5.41053	2.85236	2.40297	4.99767	5.16865	3.41182	5.37338	6.99076	5.76081	2.79705	3.47588	2.97781	2.87806	2.16639	2.48962	3.62614	4.69706	4.25067	6.10336	8.88115	4.10159	2.01807	2.38096	2.46389	3.60067	7.54031	4.1451	5.67649	4.84383	15.2614	3.90346	6.78126	6.13479	2.98678	9.9037	15.1638	8.09301	8.09301	9.29689	7.29029
TraesCS1B02G452200.1	3.99618	4.70529	6.1564	3.45671	2.26591	3.70857	4.4786	4.1125	3.91867	3.94447	1.23402	1.30689	3.73791	2.90716	2.15213	4.13839	6.36217	6.71559	1.00256	0.842709	1.04296	0.742904	1.62526	1.59021	1.00197	1.73203	1.80777	1.48297	1.96896	1.18182	1.4247	1.37683	1.60755	1.23139	1.84152	1.715	5.21592	2.04959	11.0326	2.40251	1.866	1.53782	1.03716	3.49987	8.25691	2.41398	2.41398	3.8312	1.7578
TraesCS1B02G454800.1	0	0	0.172296	0.00367931	0	1.37944	0	0.0785077	0.0622901	0.0835754	0.0761815	0	0	0.0411391	0.19322	0.0444166	0	0.0456962	0	0	0.100661	0.087825	0.0626723	0	0.0395289	0	0.0415981	0	0	0	1.03571	0	0	0	0	0	0	0	1.86678	0	0.961359	0.000487777	0	5.00785	0	0	0	0.174222	0
TraesCS1B02G454800.2	0.45856	0.842288	0.394195	1.46387	1.19225	0.405091	1.16655	1.28356	0.353012	0	0	0.280936	0.134988	0	0	0	0	0	0	0.0885351	0	0	0	0.287002	0	0.245598	0	0.146707	4.54316	2.39444	0.500541	3.85143	2.53824	0.548778	1.83191	0.734339	2.65568	2.73822	2.49111	0.197739	4.60351	4.13551	1.57633	3.69408	1.31238	0.39217	0.39217	0	0.274227
TraesCS1B02G459400.1	23.8652	19.9214	39.2227	15.6294	11.6455	12.0318	39.0327	25.5736	32.1702	36.7219	23.5371	32.1976	40.7325	40.6449	41.499	61.2439	52.9163	36.4862	14.5824	12.1909	11.9682	16.2803	14.9801	13.9505	18.1543	20.432	17.6066	29.9134	33.8182	21.8257	19.3198	19.5214	16.031	44.171	45.3234	34.7868	21.9186	23.2766	45.5516	23.3149	31.9804	28.3076	44.6777	50.757	42.6292	48.9398	48.9398	57.1463	56.7008
TraesCS1B02G460600.1	0	0	0	0	0.703828	0.781101	1.0585	0.572777	0.800932	0.21285	0.224493	0	0.229295	0.145629	0.268483	0	0	0.301072	0.327908	0.267595	0.292917	0.0982049	0.973163	0.705676	0.676984	0.785719	0.325131	2.49326	1.38312	0.942448	2.9992	2.58478	1.028	1.04268	1.09276	1.49573	2.79161e-07	2.04571	1.99818	0	1.24467	1.84787	0.655262	1.95718	0.896843	0	0	0.0447832	0.109814
TraesCS1B02G460600.2	0.28991	0.425615	0.357902	0.420975	0	0	0	7.53471e-07	0	0	0	0.128492	0	0	0	0.293771	0.360142	0	0	0	0	0	0	0	0	0.0137814	0	0	0	0	0	0	1.19148	0	0	0	1.00014	0	0	0.412425	0	0	0	0	0	0.0536613	0.0536613	0	0
TraesCS1B02G461000.1	4.12259	4.46217	9.33154	2.18625	1.74379	3.37051	4.27203	1.97393	4.95769	1.43501	1.01227	0.818116	1.65747	2.05955	1.51051	1.31921	1.68047	2.15314	1.83986	2.8955	2.54046	3.97158	1.4698	1.9428	1.54693	3.09103	1.56029	6.01453	7.02115	5.9903	2.4043	2.0004	3.21462	4.61058	6.37062	5.11248	3.66221	6.07221	4.81507	5.73506	6.51971	5.45669	3.11705	6.32966	3.70463	2.75628	2.75628	3.29581	3.75825
TraesCS1B02G463400.1	4.58473	4.73287	9.48208	3.73618	3.10438	2.67913	8.32971	3.88901	6.0194	9.10605	6.51267	4.61526	14.1986	13.2241	7.94634	12.9757	15.7405	18.8784	5.54785	5.05673	3.95391	4.25954	3.26153	3.30709	3.58595	5.2101	4.04694	9.97276	8.99118	4.59986	4.79955	4.04168	3.92164	5.64639	7.56279	7.15038	7.72374	5.21837	14.9337	3.86745	6.13357	3.21858	3.06763	7.06404	11.3076	16.2458	16.2458	18.0117	14.2462
TraesCS1B02G465900.1	0.495259	0.435461	0.799355	0.402081	0.434797	0.453483	0.406149	0.33832	0.583233	0.386751	0.426504	0.181814	0.251948	0.241593	0.281194	0.186508	0.234955	0.419606	0.417765	0.563886	0.529328	0.43431	0.38589	0.454373	0.39766	0.478099	0.37274	0.468148	0.561676	0.30863	0.394592	0.430321	0.439149	0.430294	0.583089	0.396634	0.514445	0.460161	1.23932	0.613685	0.628776	0.345197	0.348287	0.53103	0.574215	0.234254	0.234254	0.193013	0.17453
TraesCS1B02G466300.1	0.775766	1.6501	0.834564	1.39058	1.70151	0.925185	1.51919	1.40966	1.06816	0.414482	0.637494	0.0731605	0.069702	0.401024	0.0631394	0.0293499	0.76515	0.157181	1.16216	1.39473	1.18788	0.908563	1.47194	1.47925	1.43174	1.51062	1.57047	1.23026	0.623974	1.03656	1.32207	0.785194	1.45255	1.04486	1.05834	1.22211	1.02188	0.137539	0.251289	0.159482	0.965703	1.26725	1.42004	1.26658	1.01437	0.576812	0.576812	0.778109	0.0851784
TraesCS1B02G466300.2	0	0	0	0	1.89361e-08	0	0	0	0	0	0	0.376355	0.424185	0	0.348178	0.179498	0	0	0	0	4.82719e-07	0	0	0	0	0	0	0	0	0	0	0.401359	0	0	0	0	0	0.744482	1.0176	1.11345	0	0	0	0	0	0	0	0	0.439067
TraesCS1B02G467100.1	1.92859	3.29632	1.94373	1.5421	2.62019	1.75653	1.8064	2.25901	1.2141	1.33369	2.97403	1.95344	1.86541	1.18659	1.81225	0.889605	0.778376	1.06986	5.2115	4.72325	3.79583	4.50505	3.73879	5.67455	4.84594	5.17367	4.71393	7.59342	6.65204	6.1465	5.99202	5.67152	5.6735	9.16893	7.08448	8.08954	4.10012	6.38466	3.36988	3.80581	5.15459	5.78535	5.85616	3.45889	2.09759	0.29435	0.29435	0.43022	0.831469
TraesCS1B02G472200.1	0.751986	0.881114	1.28623	0.403843	0.630415	0.325831	0.153699	0.264516	0.500485	1.43704	1.11437	0.815775	1.52877	1.90298	1.41681	1.49754	1.57437	2.45657	0.378256	0.216079	0.477671	0.694985	0.396202	0.291031	0.249922	0.320275	0.306793	0.876845	0.80919	0.441977	0.698906	0.346846	0.482387	0.312567	0.450013	0.380402	0.794982	0.859034	0.993838	0.180331	0.761012	0.110194	0.224854	0.83946	2.82842	2.28455	2.28455	3.24812	1.67065
TraesCS1B02G474000.1	3.91491	3.84933	5.86065	2.43977	2.10276	2.46871	1.54761	0.956499	2.59249	1.5334	2.92366	1.63951	1.87131	1.52003	1.69891	0.750134	0.874451	0.481504	2.5536	4.01036	2.55033	2.76373	0.805148	2.00652	0.645253	1.79677	1.09842	4.74769	4.62947	4.60168	3.06386	2.64706	2.4223	0.8955	2.16632	2.00025	2.56313	5.57698	6.94071	4.93022	5.11181	4.85479	2.25379	6.12794	6.01434	2.28007	2.28007	2.4106	2.58896
TraesCS1B02G475000.1	5.3915	5.52514	5.29962	5.72058	5.5811	8.08691	6.84324	9.28517	4.25998	4.24809	2.31147	2.58381	6.5755	5.96375	5.71128	7.78112	7.40752	8.72906	2.22864	2.75972	3.32353	3.06294	4.53569	6.28202	3.40083	4.16589	4.19586	1.76743	1.71305	1.68352	3.9476	4.64687	4.91321	1.92078	0.786651	2.26587	3.97891	2.94566	1.45957	6.55074	2.31638	2.69273	2.55278	0.627483	2.53519	2.05172	2.05172	2.00841	2.08867
TraesCS1B02G475000.2	0	0	0.34875	1.17008	3.24848	0.421579	0	0.469603	0.22776	1.38788	0.370834	0	1.44314	0	0	0	0	0	0	0	0	0	4.39068e-08	0	0.839313	0	0	0	0	0	0	0.00621106	0	3.48895e-09	0.142023	0	0	0	0	0	0	0	0	0	3.76078e-05	0	0	0	0
TraesCS1B02G481100.1	0	2.28754	2.2345	0	0.28051	0.226554	0.777466	1.1687	0	2.55532	4.89225	0.902711	0.216769	3.00818	2.46711	2.65945	3.13958	4.13631	2.15996	3.88614e-05	1.65769	3.43668	5.8306	0	2.12513	2.0803	3.16528	5.0497	0	0.216704	3.84317e-09	0	0	1.87352	2.16154	0	3.83256	0	0	1.36216	2.51878	0.402004	1.58867	0	0	4.27474	4.27474	0.911907	2.91714
TraesCS1B02G481100.2	14.1872	13.4975	19.0141	11.6483	10.7903	13.0002	15.9027	12.5692	16.234	8.83958	7.4285	5.92684	11.4108	8.89777	6.99916	8.81876	10.7094	11.2016	9.73145	10.1438	8.58979	8.19568	6.12466	9.88189	8.89594	10.7944	7.78207	16.2647	18.0944	10.3529	11.5709	10.1848	11.4707	13.3582	15.4173	14.2923	18.1708	16.5961	30.2553	11.0733	13.3681	14.273	8.59365	23.0786	29.1405	10.9295	10.9295	12.7376	11.3721
TraesCS1D02G000800.1	0	0	0	0	0	0	0	0.17275	0	0	0	0	0	0	0	0	0	0	0	0	0	0	0	0	0	0	0	0	0	0.323189	0	0	0	0	0	0	0	0	0	0	0	0	0	0	0	0	0	0	0
TraesCS1D02G000800.2	11.119	11.0193	16.7721	15.08	17.1818	19.307	14.3169	20.1182	14.7249	5.84753	10.1435	3.28924	6.26724	5.43783	4.92849	5.96225	6.21945	5.81584	15.8894	24.2772	19.8873	20.133	15.3316	20.3519	23.572	33.679	33.3459	6.46586	8.56603	5.82877	6.98986	9.47871	10.6003	7.83662	9.13163	7.08694	5.70078	7.73053	8.49953	22.6116	10.8993	10.4076	8.77675	8.79533	10.6305	5.15413	5.15413	6.38618	6.36852
TraesCS1D02G002200.1	4.23888	5.09581	5.23073	3.34264	4.88459	3.59254	5.69547	4.25029	5.80716	2.79573	2.00828	0.907647	3.59516	2.85312	1.95728	4.15852	4.30574	7.74243	2.31382	2.68024	2.57279	2.48006	1.76905	2.01538	2.24542	2.35978	2.58258	3.00266	4.40686	3.00484	3.17663	4.3909	4.51864	3.33556	4.24578	2.98415	4.74577	3.85512	5.20255	2.71426	5.07464	5.44526	3.21339	4.96232	8.34056	2.7887	2.7887	2.83321	3.11048
TraesCS1D02G002400.1	0	0.0178261	0	0	0	0	0	0	0	0.441911	0	0	0	0	0	0.0521744	0	0	0.0565694	0	0	0	0.0665918	0	0	0	0	0	0	0	0	0	0	0.00134665	0	0	0	0	0	0	0	0	0.0483393	0	0	0	0	0	0
TraesCS1D02G002400.2	0	0.244656	0.000126883	0	0.187124	0	0.298041	0.219334	0	0	0.255575	0.325846	0	0	0	0	0.3726	0	0.398965	0	0.167677	0	0.242573	0.386172	0	0.0212303	0.116318	0	0.804587	0.462049	0	0.245524	0.320583	0.166053	0.176891	0	0	0.409996	0	0.479905	0	0	0	0	0	0	0	0	0.13381
TraesCS1D02G002400.3	0.119437	9.76943e-09	0.798319	0.308686	7.14778e-09	0.11202	0	2.05697e-09	0.437344	0.479321	7.31711e-10	5.7817e-09	1.17457	0.821816	0.552285	0.386045	7.97613e-10	0.545547	4.22873e-08	0.395025	1.53154e-09	0.596472	4.38504e-09	2.95907e-08	0.130246	0	2.15328e-09	0.742517	1.37838e-08	5.40355e-08	0.282784	5.14492e-10	0	4.1272e-09	1.96812e-09	0.239154	1.29664	3.92877e-09	0.973049	2.90266e-10	0.443071	0.158153	0.0836751	0.235618	1.30154	2.11145	2.11145	3.35544	0.962677
TraesCS1D02G002500.1	0.414759	0	0.478431	1.0269	1.17519	0	0	0	0	0	0.389124	0	0	0	0.344546	0	1.02132	1.87383	0.312187	0	0.184495	0.467261	0	0.237571	0.203918	0.262454	0.479382	0	0.482483	0	0.337428	0.523173	0	0	0	0	0	1.37702	0	0	0.923898	0	0	0.643227	0	0.339401	0.339401	0	0.183085
TraesCS1D02G002500.2	7.45652	7.83326	10.0177	5.17879	4.64016	6.68391	12.0156	7.55103	9.71412	6.10326	6.69917	3.69601	8.05234	5.80121	5.5729	6.79418	6.94851	9.56446	6.56776	6.5124	6.65924	7.223	7.53353	7.29831	8.72812	6.67489	7.29306	6.34601	7.83443	5.67387	6.86642	6.05639	7.52878	5.81876	5.24076	5.35295	12.067	4.74406	16.5751	5.73468	5.56499	8.12255	6.41699	7.73814	14.2063	5.81261	5.81261	8.67233	5.91739
TraesCS1D02G003900.1	2.57384	1.9061	6.117	3.04039	3.52641	5.23712e-07	7.58843	2.94135	4.71826	1.76157	2.40596	1.1626	1.96796	2.88656	0.882527	0	5.78566e-07	0.300724	0.771662	0.739725	0.108826	0	0	0.635214	1.30393	0.853406	1.20208	8.75284e-10	3.10437	1.76149	1.13653	2.8196	1.58895	2.88883	0.661135	1.42876	2.83397e-09	6.16735	7.36604	4.2522	2.27116	1.66994	1.96452	1.99433	12.5727	2.19303	2.19303	2.09959	1.653
TraesCS1D02G003900.2	0.179987	0.615243	2.86085	1.10992	0.667735	0.741006	1.50599	0.729662	1.8583	0.209468	0.76523	0	0.553594	1.74185	1.47456	0.509151	1.47141	1.59447	0.676165	0.508829	0.780893	0.252629	0	0.671064	1.38899	0.928627	0.562971	1.02443	0.62644	0.351668	0.200633	0.386338	0.730329	0.686722	0.577098	0.417665	0	0.572756	3.91323	1.43528	1.42092	0.870787	0	0.468783	1.87822	1.01261	1.01261	0.59505	0.472067
TraesCS1D02G003900.3	2.19174	2.81584	2.82688	1.0154	1.05339	2.34703	2.21271	3.10855	1.25454	2.52795	0.69602	2.2012	1.09496	2.39897	1.04811	1.84515	1.46273	1.80691	1.45706	1.31402	1.72099	1.04166	1.6151	1.10367	0.552001	2.3418	1.60149	1.5138	3.73936	1.0278	1.85916	0.448254	1.59256	0.797274	1.35546	1.12384	1.99968	0.790689	1.70454	1.16691	1.2338	1.13311	0	1.44193	3.33516	2.5552	2.5552	2.52878	4.58257
TraesCS1D02G003900.4	2.28243	2.06857	3.45478	2.17468	1.45109	2.79732	2.40533	3.17234	2.52297	2.482	1.66312	1.33561	1.4371	2.35356	1.3209	1.7137	3.17429	1.39227	0.270285	2.77594	1.16107	3.56195	1.63657	2.30778	3.32098	2.32614	1.55078	2.37341	1.7394	1.10986	1.79053	1.03489	2.42575	3.0038	2.65275	2.86979	5.3172	4.30924	6.21592	1.016	1.72125	0.542247	1.71902	2.90789	4.18094	3.95997	3.95997	3.84134	2.32868
TraesCS1D02G003900.5	0.0393118	0.219586	0.619526	0.179969	0.128236	0.25653	0.363761	0.246105	0.217033	0.0962865	0.121016	0	0.0714743	0.46412	0.314635	0.121703	0.330275	0.366357	0.130737	0.105929	0.263556	0.0351968	0	0.189927	0.35325	0.442422	0.163133	0.118006	0.323544	0.0588844	0.0921709	0.0594531	0.535747	0.107141	0.0803129	0.0584998	0	0.0976141	0.325903	0.373997	0.456375	0.287457	0	0.0445586	0.757468	0.328891	0.328891	0.117198	0.244695
TraesCS1D02G003900.6	8.49867	7.36355	12.1136	5.62489	4.83054	6.26331	8.46074	8.46016	9.64465	5.08725	4.01533	3.41368	7.2463	8.15742	4.62299	6.70193	5.96454	7.20599	6.54443	5.38797	4.66921	5.90211	4.06441	3.57357	2.08342	4.69988	5.05223	11.2064	6.92317	5.35871	3.73981	2.518	2.14353	4.57006	8.7318	7.08504	8.0611	4.13994	17.6223	4.28415	3.6958	3.24956	3.70489	12.1425	8.04893	7.23009	7.23009	11.2683	8.37699
TraesCS1D02G005300.1	0.339208	0.217133	0.424173	0.178482	0.139729	0.193929	0.392448	0.239834	0.140293	0.638287	0.290507	0.185964	1.0969	0.803418	0.386769	1.1503	1.1484	1.388	0.0980369	0.182862	0.047587	0.206481	0.0597402	0.246918	0.0752745	0.144775	0.0424428	0.785001	0.955266	0.384323	0.43495	0.191883	0.346287	0.34571	0.75444	0.389667	0.312451	0.411562	1.69785	0.225129	0.485155	0.274273	0.0976332	0.708044	0.752295	0.619249	0.619249	1.49979	1.2633
TraesCS1D02G010300.1	0.116817	0	0.0639347	0	0	0	0.184154	0.0681798	0.169819	0.392476	0.430258	0.164502	0.275425	0.465258	0.509446	0.836144	1.76044	1.55996	0	0	0	0	0	0	0.223748	0	0.078282	0.297008	1.15049	0.562089	0.156596	0.344091	0.0716136	0.869449	2.19201	0.675248	0.244524	0.881128	0.665752	0	0.0802004	0.4638	1.00108	7.97335	0	1.48654	1.48654	0.864195	1.06733
TraesCS1D02G010400.1	2.57545	1.93526	4.25034	2.17035	1.91772	1.97975	2.79918	1.82682	3.45651	1.98791	2.61344	1.15533	1.65818	1.5481	1.49681	1.47457	2.84236	2.73314	1.81574	2.40419	2.11556	2.3391	1.02412	1.49013	1.92522	2.439	2.25554	4.38889	4.36138	3.29457	2.14665	1.74044	2.05484	2.48273	5.13192	3.5393	2.85487	3.88362	3.74178	4.34678	4.60851	4.04597	2.91038	6.22979	4.19417	1.15832	1.15832	1.54484	1.89587
TraesCS1D02G013200.1	13.6232	14.0925	26.7184	12.4998	10.8094	11.453	18.5433	16.9645	17.178	28.4884	15.8821	14.5441	35.9246	37.4782	22.4306	32.7473	49.1965	47.9175	11.3739	9.63239	10.6869	9.28972	6.25461	7.74053	7.59107	7.88082	8.30646	27.381	30.4349	15.5753	11.8578	9.7926	11.8605	12.8739	25.3996	19.0604	24.9092	24.7146	46.599	11.1093	17.5265	13.8471	11.0078	48.8292	59.6814	60.7447	60.7447	74.0681	57.1357
TraesCS1D02G017900.1	9.12792	11.1858	21.6516	6.82533	3.85434	3.88786	10.6555	5.67787	10.8502	13.165	10.3657	11.471	16.6353	17.1463	14.5387	14.5214	19.4907	15.7785	20.4474	19.6794	23.094	20.6474	11.7521	10.6132	16.0745	21.3779	16.3621	44.9765	40.1407	22.8131	18.6279	13.8509	14.8886	22.0514	32.7468	31.2188	26.1018	32.0733	39.8294	10.2281	32.024	21.7874	15.0245	29.7324	23.5553	25.6027	25.6027	30.0334	26.37
TraesCS1D02G018300.1	42.4194	49.0411	70.0743	41.1125	40.0928	45.8027	63.6223	49.6191	59.8013	40.9674	36.6932	26.2892	35.5097	46.6214	28.9925	38.2833	45.4843	45.4842	48.4546	45.4003	43.9537	46.2581	38.8153	37.306	42.7437	52.3836	44.9188	72.8532	80.3309	43.4308	44.5638	37.9031	43.1859	54.5081	79.7599	72.1466	54.3749	63.7636	95.8262	52.9533	61.8116	46.7441	41.3133	80.8989	127.332	36.646	36.646	42.8529	40.9202
TraesCS1D02G019900.1	0.33554	0.303922	0.513829	0.137466	0.151047	0.170087	0.251949	0.213787	0.306042	0.0837898	0.225906	0.104093	0.0731198	0.0822905	0.03094	0.0889232	0.112047	0.145644	0.427388	0.416894	0.125357	0.275045	0.301077	0.152101	0.237065	0.395182	0.333737	0.425646	0.740961	0.545504	0.172103	0.388147	0.245016	0.435744	0.570112	0.609172	0.525172	0.321794	1.11646	0.335965	0.774333	0.345595	0.280005	0.588184	0.88461	0.106905	0.106905	0.129142	0.161891
TraesCS1D02G022900.1	0.785491	0.662524	0.849657	0.291134	0.583198	0.00353718	0.549269	0.00288931	0.707742	0.605938	1.25339	0.00741858	2.47448	0.956025	0.975259	1.78089	1.20819	2.57472	1.00133	0.958322	1.03056	0.00704952	0.60807	0.88649	0.811818	0.886434	0	0.736903	0.994671	0.928341	0.825498	0.419429	0	1.08292	0	1.38795e-08	0.00782904	1.20153	2.51413	0.526071	0.714071	0.807996	0.567127	0.749921	0	2.35445	2.35445	3.20243	2.58945
TraesCS1D02G022900.2	1.38216e-05	0	0.512296	0.259006	0	0.36309	0.51452	0.386487	0.191065	1.32928	1.04889e-06	0.842513	0.434957	1.04591	0.638596	1.21489	2.25124	1.70628	0	0.176427	0	1.32319	0	0	2.68386e-07	0	0.70843	0.693122	0	5.52038e-09	0	0.511016	0.879358	3.32876e-09	1.02934	1.14288	1.32052	0	0	0	0	0	3.9779e-09	4.8935e-07	0.983731	1.22688	1.22688	1.10392	0.209851
TraesCS1D02G024400.1	2.39019	2.60648	6.22896	1.84698	1.48335	1.50775	4.25286	2.25195	3.20459	4.07024	2.2234	1.98823	4.89776	4.42667	2.95356	4.15143	5.51823	7.12938	3.57104	3.18253	2.79123	3.17603	2.32704	2.25598	2.14194	3.25261	2.37781	8.24188	9.19262	3.51026	2.94502	2.71162	2.50853	3.2653	6.20673	4.24358	11.5985	4.54456	31.0632	1.45887	4.39672	2.65616	2.15624	8.92722	22.9554	8.26433	8.26433	10.0843	5.83207
TraesCS1D02G024400.2	0	0	0	0	0.0652155	0	0.582669	0	0	0	0	0	9.25854e-09	0	0	0	0	0.42945	0	0.198749	0.325568	0.295294	1.42692e-09	0	0	0	0.350153	0.421072	0	0.356612	0	0	0	0	0	0	0	0.238358	0	0.545897	0.199336	0.227849	0	0	3.7263	0	0	0	0
TraesCS1D02G024800.1	8.32876	10.2628	10.4288	9.12122	9.14921	9.28914	11.4702	11.0009	11.064	6.50429	7.70609	3.56801	5.51902	6.65917	7.12954	7.02308	7.39985	8.05756	8.88426	10.1836	10.0537	9.35032	7.20795	9.27534	10.5597	13.4367	12.2216	5.76885	4.79113	4.96737	3.85364	5.37798	4.50616	6.67392	4.6067	5.37451	3.388	4.64998	4.18876	7.72767	5.01308	4.61482	4.27593	3.57016	2.66697	5.63074	5.63074	5.48188	6.84462
TraesCS1D02G030300.1	18.0429	16.4834	34.325	11.4671	12.3775	13.7301	12.1924	10.0555	10.4338	4.95402	3.80088	4.3142	8.51029	8.50961	6.20615	15.8131	13.4044	19.6141	3.60767	4.78884	4.9859	8.23374	4.96079	4.50157	7.41734	8.07777	8.27205	5.0016	4.78781	2.73028	6.08611	5.1117	4.89256	6.77717	7.7002	11.1536	2.40181	6.99381	3.7494	10.4516	7.79538	8.77497	4.36535	8.84839	4.54678	6.9562	6.9562	7.84177	13.9674
TraesCS1D02G030500.1	338.409	376.363	259.658	312.636	274.486	445.13	262.74	494.155	300.274	147.243	272.439	145.767	126.697	140.481	185.13	142.763	117.34	98.4568	259.981	275.008	250.733	245.303	241.317	246.135	231.094	205.095	217.913	72.0429	27.9064	55.2516	150.902	144.978	131.207	165.316	58.2838	104.128	148.349	77.853	10.2024	221.693	62.7182	97.929	127.595	3.78326	18.0082	102.661	102.661	63.7764	140.64
TraesCS1D02G030600.1	9.07224	8.12659	13.6744	12.0317	17.8104	18.2398	12.1643	14.4153	8.41674	3.09688	8.5457	2.13951	3.04669	2.54812	2.51521	2.08617	1.52729	1.93686	13.8173	17.8435	11.5561	16.5825	9.76933	19.0037	11.5126	13.7408	14.1243	7.46941	6.42785	6.0217	6.92034	8.23842	6.27353	3.92426	4.03937	3.84278	6.2652	6.8349	10.8658	10.679	4.9052	4.63229	3.98846	3.89496	13.8234	2.90462	2.90462	2.67966	3.75707
TraesCS1D02G031500.1	2.00761	1.65918	1.6002	0.347104	1.13608	0.20528	2.48768	1.4248	2.04178	7.20838	3.49167	2.16458	5.90753	6.09403	4.56607	6.75431	8.91807	6.15684	2.17207	1.88814	1.74553	1.58718	0.677624	0.655675	0.710364	1.23834	1.34331	6.45134	6.72673	4.27363	1.80809	3.4054	1.75737	6.60105	10.561	3.10542	3.42517	4.87796	8.29547	2.96394	6.22593	2.04034	4.58334	8.42146	5.26225	4.46847	4.46847	9.7937	5.92073
TraesCS1D02G032600.1	2.0186	1.63502	3.63839	1.61491	1.42402	1.33503	1.80455	0.89163	1.77188	5.8415	1.61589	2.1417	3.83399	4.23836	3.44452	7.55388	7.47794	6.67792	1.42216	1.09306	1.0069	1.1854	0.848166	0.735723	0.862326	1.05736	1.26199	4.06542	4.45179	2.81492	1.02316	1.61554	1.52895	2.06287	3.05265	1.81446	2.79127	4.0651	3.52248	1.67277	2.52753	1.99352	1.42829	4.90203	5.40904	5.99416	5.99416	7.05942	5.52975
TraesCS1D02G032700.1	2.8224	2.35984	4.74964	2.3645	1.71737	2.79356	3.21843	2.43175	3.12655	0.374932	2.0006	0.427593	0.271172	0.322209	0.310007	0.706754	0.52975	0.529834	2.62783	4.08201	3.27767	3.75853	2.53496	2.79766	2.99242	3.45848	3.31238	4.63758	1.93162	1.47052	2.19076	0.934598	1.50796	3.97529	2.95106	3.62971	1.39025	2.033	1.37462	6.92083	1.0783	1.4694	1.03942	0.248204	0.101066	0.0982242	0.0982242	0.199722	0.575861
TraesCS1D02G036000.1	1.14434	6.51478	0.434498	3.7145	3.06528	6.82522	8.17666	3.93036	1.09535	0.0906288	1.07418	0.377412	0.158556	0.178505	0.167663	0	0	0	0.166859	0	1.42126	0	2.44721	3.4079	0.214416	0.618223	0.180469	0	0	0.276759	2.20707	8.01372	8.4824	0.0919011	0	0.0391503	0.141616	2.00072	0	1.06723	0.368703	2.49523	0.652616	0	0	0	0	0.0756822	0.323031
TraesCS1D02G036300.1	0.647142	0.590802	1.72498	0.371205	0.384713	0.477138	1.01383	0.854362	1.34861	0.249041	0.488906	0.30226	0.285308	0.0817229	0.11515	0.352938	0.501794	0.3177	0.526846	0.927831	0.649665	0.551223	0.322238	0.198331	0.502627	0.58202	0.93313	0.986696	0.991885	0.50672	0.494879	0.217995	0.189523	0.407496	1.26817	0.950928	0.519057	1.32606	1.3181	0.656413	0.620681	0.532564	1.06802	0.486939	1.79996	0.378133	0.378133	0.401421	0.12376
TraesCS1D02G036700.2	1.37373e-06	1.91297e-05	0	9.56748e-06	2.1275e-05	1.05176e-05	7.6751e-07	4.80757e-06	0	1.27508e-06	0	1.27434e-06	1.27521e-06	1.55284e-06	2.50686e-06	6.13228e-07	0	1.24101e-06	0	0.24207	0.193712	1.19029e-06	5.71396e-06	1.55695e-05	5.86951e-06	0	1.93061e-06	2.68232e-06	0.620322	0	1.83931e-05	0	5.8666e-07	6.23288e-06	1.3101e-05	0	0	7.86919e-06	6.67758e-05	0	0.613398	2.70263e-05	6.51299e-06	4.98128e-06	1.69843e-05	0	0	5.54319e-07	0.106133
TraesCS1D02G036700.1	0.392495	0.755944	0.874866	0.606049	0.809806	0.618058	0.661958	0.488059	0.865491	0.203296	0.222358	0.0845818	0.261345	0.320191	0.263181	0.129643	0.24934	0.361987	0.0579213	0	0	0.298854	0.365847	0.405741	0.346102	0.315037	0.121416	0.514987	0.285432	0.386111	0.389099	0.441344	0.408447	0.31068	1.09613	0.632699	0.254252	0.710337	0.738937	0.863773	0	0.679499	0.292937	0.715427	0.614481	0.150405	0.150405	0.169438	0.109594
TraesCS1D02G040419.1	0.0423106	0.0493671	0.0653688	0.00863473	0.0289495	0.0126106	0.0627308	0.00881272	0.00635571	0.0786811	0.11978	0.0964635	0.115155	0.0665271	0.037752	0.131531	0.158679	0.311124	0.15849	0.0734191	0.033833	0.0578789	0.0471373	0.0356402	0.0392311	0.0518154	0.0356722	0.147789	0.102535	0.0790727	0.0766697	0.0291382	0.0449179	0.0241198	0.0668146	0.0221711	0.123709	0.0148666	0.123806	0.0348269	0.0357611	0.0308535	0.0246411	0.0554412	0.074	0.228913	0.228913	0.262232	0.138936
TraesCS1D02G044200.1	12.5937	10.2159	13.9074	8.75196	6.46657	8.20936	13.9954	9.07291	11.3767	9.5376	4.79125	4.14706	7.29065	6.75733	4.86161	6.77108	8.57298	7.88585	6.75147	5.63367	6.22923	6.21694	3.846	4.87195	6.13207	6.59092	6.3157	10.9326	15.673	9.57036	8.4163	6.56192	7.59474	10.2152	15.1494	10.7152	10.5832	11.2243	20.4547	7.66461	12.9245	9.95771	7.60357	17.7822	15.9945	8.22847	8.22847	9.15915	7.56767
TraesCS1D02G045200.1	8.4461	7.85928	10.9418	7.81931	8.44902	10.5098	6.58557	10.2113	9.81387	7.57298	4.55136	3.62517	5.9365	4.69358	5.17033	3.66453	3.73106	4.88515	8.15897	12.7984	8.4084	14.5775	5.35436	6.77678	8.01615	8.38896	8.39478	4.75589	3.74511	4.6291	2.01583	2.52861	3.15877	6.38052	3.54517	4.76073	2.64636	4.73931	1.87602	11.175	2.44649	4.80747	3.43185	2.97373	2.3077	3.56377	3.56377	2.13995	3.28657
TraesCS1D02G046000.1	0.790927	1.07552	1.65265	0.837293	0.441622	0.543221	0.945086	0.712454	1.26968	1.70353	0.779403	0.656217	1.53934	1.32878	1.44725	3.53578	3.55463	3.94625	1.98625	1.02259	1.44698	2.06835	1.59687	1.32693	1.22379	1.57971	1.26543	3.00924	1.83161	1.00865	1.34194	2.00086	1.2423	1.75923	2.35546	2.25756	3.0997	2.01201	6.07786	0.80557	1.83493	1.41412	1.46311	2.86575	5.71519	2.88801	2.88801	2.6805	1.60867
TraesCS1D02G046000.2	1.36	0.924028	2.4029	0.615424	0.809801	0.905724	2.06732	0.656554	1.65828	2.84064	1.91446	1.71094	3.929	3.02752	2.38844	4.26295	6.45717	5.38661	2.48162	3.12717	3.11274	3.33986	1.7766	2.5062	2.60459	2.97483	3.16988	4.52652	4.55601	2.16018	2.76224	1.61831	2.39298	2.01218	2.31942	3.78243	5.60983	2.84583	9.39075	1.40238	3.36834	2.1826	1.27652	4.73476	6.75434	6.14721	6.14721	6.89316	5.81397
TraesCS1D02G046400.1	8.10515	7.08007	14.121	7.29886	6.61155	7.88878	7.08663	6.24207	11.414	4.622	4.31892	2.81698	5.66773	4.28979	3.02609	4.81875	7.04312	9.56256	5.40075	8.44259	8.71468	7.42648	6.34474	9.68251	6.20292	6.53897	6.69585	10.7891	13.7192	9.19247	9.87817	9.59096	10.8092	7.38695	12.4687	8.65827	10.315	9.73519	24.9111	10.203	16.3426	12.4357	7.90928	13.7164	30.0531	5.79229	5.79229	8.85572	6.17253
TraesCS1D02G051900.1	9.27506	7.05818	16.635	8.56102	7.06614	8.40926	13.4857	8.71768	12.6991	18.7657	11.5778	8.28457	22.0815	19.398	14.9785	26.9557	31.8414	32.1775	9.44775	7.86706	7.10511	10.0693	5.80384	7.06347	7.55669	10.853	8.63915	22.1596	27.6336	12.8883	11.6446	9.63061	10.4231	12.1182	18.3353	16.6522	13.0082	17.7822	43.9801	15.3515	16.9559	13.7631	10.8169	27.6739	39.4745	26.9966	26.9966	28.0076	23.4918
TraesCS1D02G054100.1	1.72135	1.49576	1.15511	0.272864	1.16594	0.879564	4.42531	4.51676	1.01145	0.942354	1.43998	1.35611	1.83162e-09	1.32424	0.178515	2.09268	0.61793	0.154328	0.469883	1.36984	0.955343	0	0.658276	0	1.01931	0.842887	1.2028	0	0.888192	1.05704	0	0.848559	0	0.993312	0	1.14795	1.59769	0.887145	0	0	5.14815e-06	0	0.579562	0.489139	0.7218	0	0	0	0
TraesCS1D02G054100.2	3.31648	3.66389	5.16365	1.40344	1.5818	2.5006	4.14994	6.81988	3.78003	2.30317	3.67111	3.3658	0.716624	0.823572	0.752933	1.48923	1.62152	2.04425	1.52685	0.778843	1.35736	0.661093	0.645731	1.51326	1.39872	1.84452	2.04079	1.82913	0.725613	0.308974	0.766469	0.522348	2.02351	1.32556	0.986354	0.56292	1.46661	0.891209	2.15849	1.28239	0.637261	0.236899	0.473904	0.963947	1.62576	3.13335	3.13335	1.65153	0.687903
TraesCS1D02G055700.1	6.69736	6.44191	9.57088	6.525	5.65148	7.57463	10.6212	7.3433	6.82822	3.9033	3.91029	3.65422	4.05201	5.50395	3.23539	2.91311	3.23944	4.66835	6.08165	5.18362	7.22313	6.20628	7.83123	7.33935	5.95092	7.0946	6.68647	5.85849	4.98112	4.38202	5.55566	5.78869	5.31913	4.36353	4.33593	4.73419	4.6883	4.73951	7.14968	8.20412	6.59434	5.204	4.25918	6.36473	7.36948	5.60708	5.60708	5.71522	4.45227
TraesCS1D02G061400.1	0.893416	1.25247	0.838908	2.03542	2.1613	2.87083	1.30273	3.00089	1.16169	0.0902894	0.51181	0.156197	0.210347	0.0730748	0.250285	0.108724	0.0760131	0.328106	0.790475	2.63177	1.47201	1.59141	1.29427	2.15487	1.53766	2.22055	2.57187	0.190825	0.205065	0.24032	0.298648	0.398171	0.491693	0.0997534	0.292411	0.156325	0.753568	0.619812	0.976772	0.729158	0.161062	0.1881	0.169651	0.620509	0.872675	0.0829569	0.0829569	0.174813	0.244759
TraesCS1D02G064100.1	0.149396	0.185615	0.199624	0.153987	0.291071	0.189867	0.268086	0.126131	0.261027	0.140166	0.0255309	0	0.0979463	0.0275615	0	0	0.0312767	0.122179	0.34434	0.244682	0.110016	0.175082	0.0840072	0.0240193	0.089293	0.248237	0.173325	0.113058	0.240802	0.0853871	0.083433	0.13029	0.136118	0.2926	0.0908078	0.218472	0.1827	0.115509	0	0.282052	0.11377	0.0826308	0.310683	0.164192	0.105803	0.0257241	0.0257241	0.0232412	0.0291305
TraesCS1D02G069500.1	3.97537	5.14046	4.36987	3.15733	2.62555	4.14973	6.13191	7.17891	7.54283	3.91557	3.97278	2.01652	2.72792	2.54019	2.91256	3.35736	2.42295	3.06589	0.821067	2.39637	3.10109	1.15204	3.27835	3.86444	3.81354	4.38952	3.35642	1.89441	2.48125	2.85101	2.55076	2.71008	3.48791	3.30096	1.50193	2.91681	2.27801	2.6152	1.49161	6.47261	2.31625	3.54675	3.73366	1.42073	0.689408	0.720398	0.720398	1.16465	1.88951
TraesCS1D02G073100.1	3.25203	2.95758	7.08777	1.43771	1.35099	2.09411	0.557154	0.759324	0.818457	0.553223	0.775949	0.748476	0.630794	0.390513	0.265763	1.01985	0.835041	1.37871	0.574472	0.44836	0.717119	0.536228	0.28298	0.36492	0.305001	0.26324	0.37563	1.36963	2.10089	0.958169	0.489913	0.803573	0.354422	0.232365	0.709875	0.509274	2.46689	1.64897	7.72527	0.763215	1.3741	0.856709	0.177948	4.0155	4.99719	2.56408	2.56408	2.53064	1.72522
TraesCS1D02G073600.1	0.357519	0.490255	0.758931	0.743037	0.551268	0.423012	0.545455	0.288437	0.56835	0.558877	0.799602	0.535953	1.62424	1.395	1.12429	1.00204	1.04879	1.00104	0.685104	0.565168	0.40116	0.750975	0.80596	0.833207	0.599464	0.507539	0.528109	0.829108	0.69341	0.505202	0.627752	0.53565	0.482075	0.278236	1.01083	0.509112	0.788436	0.489798	1.82587	0.728056	0.515165	0.390761	0.223154	0.646433	1.42566	1.05025	1.05025	1.6207	2.47784
TraesCS1D02G073800.1	2.32888	2.48682	3.86455	2.66111	1.88704	2.66477	2.23575	2.03736	2.54372	1.03389	1.46426	1.20968	1.47655	1.20305	1.44933	0.826909	0.750577	1.19933	2.75727	3.66371	2.7054	3.23265	2.24489	2.64659	2.41534	2.8369	3.52467	2.65263	3.17874	2.59382	1.15733	2.29633	1.75217	2.59906	3.46655	2.42475	1.70931	2.04158	4.37646	3.42702	4.05908	2.26548	2.27799	3.9273	2.63229	1.40944	1.40944	1.32168	1.96142
TraesCS1D02G076900.1	0.272718	0.485586	0.742238	0.665778	0.217502	0.354744	0.415122	0.42852	0.325667	0.400817	0.121721	0.13877	0.0875663	0.131425	0.246963	0.141937	0.328822	0.364451	0.328147	0.255314	0.188361	0.348969	0.281895	0.386202	0.315639	0.637227	0.166176	0.296382	0.450656	0.101819	0.596817	0.233819	0.2975	0.101868	0.288365	0.606957	0.209012	0.0343725	1.66884	0.13694	0.406976	0.196956	0.115322	0.244687	0.126122	0.0307512	0.0307512	0.0555077	0.0591656
TraesCS1D02G079300.1	10.242	11.0387	16.6938	7.83074	7.17703	6.87662	17.2837	10.7812	12.073	23.5631	13.6841	10.2784	22.9484	21.8715	19.7519	31.5318	39.1793	40.5418	7.90835	6.82544	6.09736	5.73521	5.01198	6.72181	7.0816	7.90938	7.90181	14.1325	14.7629	7.93801	8.08996	6.22672	6.22234	10.2485	11.853	12.0933	14.7106	9.98156	29.3386	5.68835	8.95443	6.81655	7.77833	16.6003	26.5849	25.6083	25.6083	31.1603	23.8405
TraesCS1D02G084600.1	5.91269	6.45555	16.6383	4.33213	3.09025	4.09143	9.13955	4.43664	8.92217	9.74143	5.93026	6.34767	9.90632	12.9507	8.61761	9.9467	10.8947	13.395	5.67978	5.87596	7.85369	6.15659	3.62645	3.19672	6.13821	7.09819	4.56952	13.6625	20.9303	9.76284	6.42875	7.47753	5.80918	9.03534	15.8372	10.3866	19.668	16.5134	23.7216	10.5719	14.9337	11.2933	8.98044	31.2148	31.0392	18.0439	18.0439	19.6415	20.0738
TraesCS1D02G087600.1	23.4929	22.1611	58.0162	19.9221	14.7819	18.4445	29.7679	26.7994	26.1013	59.5473	31.1309	35.379	54.3062	58.7277	49.0923	48.0189	56.5012	58.689	14.0812	11.2958	16.0078	13.0674	13.1576	18.804	8.86452	6.43454	6.87552	35.0336	26.0646	9.8014	17.9881	18.8857	16.3888	9.28336	20.7611	14.7309	92.1573	39.9479	220.681	6.69444	10.691	13.3887	7.02902	34.0952	231.826	72.3177	72.3177	81.9475	76.3651
TraesCS1D02G088100.1	5.19632	5.1397	12.28	3.35025	4.51036	3.70516	10.8832	4.9532	6.65127	11.939	5.51796	4.14634	12.7722	14.6895	10.9001	14.1876	17.6036	21.3352	4.4098	5.25764	4.72732	6.84914	3.03366	4.21287	4.32889	5.80442	5.15052	9.5726	13.8175	7.64673	5.18563	3.89286	3.40641	6.95362	9.98779	6.98039	9.68501	8.17573	16.1909	6.92821	9.13686	6.2887	5.91797	12.9566	17.3099	18.3202	18.3202	23.3778	21.3852
TraesCS1D02G088700.1	7.33903	7.24601	9.39596	10.0509	8.01824	11.4533	12.4192	14.4298	12.9332	4.0339	3.68815	4.97138	5.61702	4.19646	6.218	5.79183	6.71352	9.76144	6.95217	7.97087	6.25393	8.33107	9.27834	10.4157	9.51926	9.9728	10.3312	5.71007	3.89629	3.40514	9.52053	9.65094	11.7935	9.5959	4.10776	8.14731	10.2057	7.49798	4.44585	18.8468	6.58493	8.43686	6.31129	3.15859	6.54095	3.45153	3.45153	4.38301	5.75776
TraesCS1D02G089200.1	2.55402	2.70454	4.47711	1.82368	1.44088	1.47142	4.23182	2.40672	2.39588	6.67154	3.06833	2.92626	7.22261	5.99003	3.88255	6.08276	8.44935	9.82164	1.909	2.04809	1.74196	2.95047	1.57431	1.7951	2.16356	2.27555	1.44793	4.39854	5.13012	2.3738	1.65667	1.20075	1.54409	2.37041	2.92454	3.17704	4.14899	2.63657	7.64441	2.03677	3.01458	1.64454	1.96801	3.05632	5.34793	7.96504	7.96504	10.6182	6.55076
TraesCS1D02G089200.2	0	0.198188	0	0	0	0	0	0	0	0	0.168153	0	0.414447	0.234923	0	1.63073	0	1.10818	2.05994e-10	0	0	0	0	0.116675	0	0	0	0	0	0	0.227544	0.288342	0	0	0	0	0	0	0	0	0.238541	0	0	7.53302e-07	0	0.472326	0.472326	1.04282	0.603896
TraesCS1D02G089200.3	0	0	0	0	0	0	0.181258	0	0	0	0	0	0.170012	0	0.267725	0	0	0.435718	0	0	0	0	0	0	0	0	0	0	0	0	0	0	0	0	0	0	0	0	0	0	0	0	0	0	6.86264e-10	0	0	0	0
TraesCS1D02G089900.1	0.131824	0.134441	0.234457	0.0662127	0.0591206	0.120651	0	0	0	0.146227	0.107863	0.276545	0.594864	0.977781	0.42589	0	0	0.13982	0.0727264	0.0243109	0.0709331	0.308507	0.177459	0.146676	0	0	0	0.0750897	0.0363252	0.0901982	0.154438	0.181314	0.189314	0	0.146742	0	0.37066	0.194645	1.37394	0.242832	0.180269	0.0962706	0.0612345	0.465718	1.11754	0.679197	0.679197	0.630895	1.04682
TraesCS1D02G090000.1	0.262751	0	0.00293936	0	0	0	0.224112	0	0	0	0	0	0.421814	0.00560856	0.297415	0	0	0.00726459	2.00246	1.44833	4.74938	0.63645	0.0144887	0.00732017	0	0.395929	0.683899	1.33879	0	1.36615	0	0	0.440953	0.556337	4.80096	1.04021	0	0.418216	1.99063	0.461849	0.849755	0	0	1.32008	0.0512275	2.10895	2.10895	0.869015	0.965801
TraesCS1D02G090000.2	0	0.0308347	0	0.0252945	0.0676937	0.0554639	0	0.0290285	0.168061	0	0.185497	0.0352489	0	0	0	0.252357	0	0	0	0	0	0.15908	0	0	0	1.32438	0	0	0	0	0.235807	0	0	0	0	0	0	0	0	0	0	0.922046	0.0815577	0	0	0	0	0	0
TraesCS1D02G090000.3	0	9.64802e-08	0.165636	4.44002e-08	2.14919e-07	1.1279e-07	0	2.99478e-08	6.33306e-08	0.486352	8.24266e-08	5.96796e-08	0	0	0	1.05368e-07	0.322294	0	2.00523	0.310486	0.473601	0.252912	0.152299	0	0	0	0.433871	0.361354	1.0174	0	1.55819e-06	0.136765	0	0	0.76551	0.292129	0.662995	0.83159	1.5911	0	0.732012	0.39236	2.1416e-07	0	0	0.69587	0.69587	1.37339	1.01197
TraesCS1D02G090000.4	0	0	0.144851	0	0	0	0	0	0	0	0	0	0	0.216648	0	0	0	0.30965	0	0	0	0	0.394989	0.152623	0.405057	0	0	0	0	0	0	0.348465	0	0	0	0.719777	0	0	0	0	0	0	0	0	1.17713	0	0	0	0
TraesCS1D02G090900.1	3.19375	4.07167	7.07248	2.78275	2.37522	2.55963	5.86441	3.0737	4.00259	6.80399	3.67491	3.95317	9.16767	8.92056	6.19382	6.48348	9.09155	10.3823	3.91438	4.10422	3.4592	4.38963	4.05098	2.7019	3.26	3.78003	3.14905	9.79706	10.5083	4.84278	4.91863	3.87784	3.8645	5.51572	7.80288	7.89057	10.0101	8.0464	28.0347	3.46149	6.96105	4.05378	3.66915	14.6085	27.9304	11.2327	11.2327	11.6401	10.3088
TraesCS1D02G093600.1	3.25621	3.11249	8.16858	2.15781	2.31612	3.21099	3.18055	1.91622	4.42586	0.928721	1.57003	1.08902	0.899246	1.95758	1.06852	1.8101	1.00901	0.478159	1.43396	2.58882	2.98801	3.34851	0.209098	1.54149	2.80191	2.27734	2.63792	5.93018	6.7465	4.95959	1.21961	2.53154	1.2965	4.64414	6.57664	4.95137	2.76972	5.93524	0.498222	8.04755	4.25435	4.67014	2.99647	5.96744	4.37437	2.12063	2.12063	1.32389	2.73464
TraesCS1D02G094400.1	1.01228	0.265381	4.28709	0.517472	0.543171	0.476268	1.14335	0.240667	1.68582	0.0663875	0.060697	0	0.149833	0.36129	0.301738	0.110203	0.157413	0.0774149	1.11132	2.16652	1.14008	2.40663	0.502667	0.126209	1.3629	1.73946	1.18867	2.05078	4.43144	1.6648	0.714833	0.444478	0.845754	0.607522	3.27486	1.5413	0.510998	1.40318	2.73607	2.09647	2.28778	0.88819	0.522654	2.56105	2.56203	0.522235	0.522235	0.285093	0.504677
TraesCS1D02G097400.1	1.72301	1.69307	4.06761	1.54481	0.655578	1.52502	2.53354	1.4694	2.85004	3.11068	1.97548	2.10589	3.93898	3.71037	2.0283	4.40735	6.05268	6.28086	1.34755	1.28196	1.21093	1.82842	1.20365	1.03746	1.25739	1.91031	1.16183	2.64502	2.70261	1.82289	1.46545	1.42763	1.61725	1.48912	2.50381	1.65051	3.00916	1.7615	6.11714	1.05842	1.81746	1.15969	1.05939	3.12006	5.75987	5.25727	5.25727	6.19288	3.7869
TraesCS1D02G098400.1	0	0	0	0	1.22577e-09	0	0	0	0	0	0	0	0	0	0	0	0	0	0	0	0	0	0	0	0	0	0	0	0.756758	0	0	0	0	0	0	0	1.95083e-08	0	0	0	0	0	4.59992e-09	0	0	0	0	0	0
TraesCS1D02G098400.2	10.728	10.3741	20.3728	7.75147	5.35494	5.45412	14.6994	7.21888	12.0115	32.1636	13.1835	12.015	41.8976	40.7222	26.2871	43.1149	57.7144	55.8565	8.12382	8.64305	8.36911	9.86653	5.07818	5.48056	7.08235	10.2096	7.3634	19.8786	23.9905	13.4632	9.1199	8.8728	7.18746	11.4398	20.1983	12.8611	20.4593	16.4756	36.0966	11.197	18.3258	11.2676	10.065	29.5899	23.2656	42.8504	42.8504	48.3938	40.8281
TraesCS1D02G099600.1	1.60618	3.46708	7.42429	1.34769	1.22309	1.21716	7.4169	2.14433	4.20459	7.20787	4.45868	3.00738	10.6445	9.58144	5.75142	11.6904	11.9742	16.2105	4.89241	3.2754	3.78823	4.26273	2.55383	1.97864	2.84499	4.30828	2.63051	5.46434	7.54534	4.61406	4.30034	2.53356	1.52975	3.17009	6.13571	3.6296	6.49384	2.88115	5.51158	2.63092	4.71502	3.03558	2.27792	5.86397	5.91092	11.9221	11.9221	15.1327	9.74876
TraesCS1D02G099600.2	0	2.70505e-05	1.68623e-10	0.00369854	0	0.0503529	0.818389	0	0.591782	1.79036	0	0.115834	3.04995	0.253558	2.09317	0.500464	2.39423	0.0148902	0	1.19155	0	0	0	1.05848	1.30381	7.12491e-05	0.785803	1.89251	1.59265	0.0278294	0	0	0.618267	0.0247477	0	1.08421	0	0	3.42305	0	1.68953	0.000159636	0	1.35049	5.65461e-09	1.83893	1.83893	2.63709	2.20326
TraesCS1D02G099600.3	0.152361	0.50192	0	0	0	0	0.1971	0.079656	0	0.199967	0.187856	0	0.27637	0.160981	0	0	0	0.481194	0	0	0.211071	0.124013	0	0	0	0.335674	0.303957	0	0.18069	0	0.268471	0.0897249	0	0.14132	0	0.180594	0	0	0	0	0	0	0	0.17037	0	0.152532	0.152532	0.153826	0.131018
TraesCS1D02G099600.4	2.09963	0.90764	3.1844e-08	2.53582	1.24581	1.84967	0.00100468	1.34053	0.588839	0	0	0.768418	0	0.493297	0	0	0	0	0	0	0	0	0.198833	0	0.255172	0.779536	1.13497e-05	1.05665	4.33542e-09	3.20064e-06	0	0.957294	2.50882	1.6749	1.1153	1.76134	0	1.35729	0	1.31191	0	0.883813	1.51973	0.128187	0.942405	0.314498	0.314498	0	0
TraesCS1D02G099900.1	2.76626	2.30595	4.5271	1.71003	1.91883	1.59864	2.61505	1.22438	1.94494	4.83504	3.19364	2.59701	6.298	7.82945	4.12002	4.46376	5.78832	6.53554	3.52022	3.10574	2.444	2.74311	2.47869	2.63256	2.80361	2.84628	2.03807	7.04107	5.92023	4.11185	2.92211	2.87374	2.90841	4.08003	4.58246	5.72608	4.94026	5.77583	11.2877	2.14574	4.13991	3.38593	2.22541	9.39436	8.96266	4.82502	4.82502	7.42253	4.5185
TraesCS1D02G101200.1	0.107897	0.120569	0.196312	0	0	0.0962236	0.126423	0.239794	0.227482	0	0	0	0	0	0	0	0.137134	0.131201	0.503078	0.206633	0.14093	0	0	0.282823	0.222234	0.116733	0.238092	0.166491	0.156925	0.119555	0	0.270797	0.134652	0	0.167632	0	0	0	0	0.547007	0.137722	0.40263	0	0.359603	0.651455	0	0	0	0
TraesCS1D02G101200.2	25.3848	26.3076	29.2981	23.8314	25.0703	33.9646	27.1323	32.1435	20.8965	13.8781	13.841	12.284	12.4747	13.9422	12.7687	11.9547	11.3666	11.6419	22.5577	21.8521	23.3527	23.9689	23.8257	26.5426	24.4976	24.3811	23.2631	28.0075	26.8177	24.7558	27.9582	27.1123	32.4838	28.1524	29.1409	25.1435	23.0274	29.0721	27.2898	30.3465	28.134	29.3183	29.751	35.8046	18.9787	16.2204	16.2204	16.3915	15.8579
TraesCS1D02G102400.1	41.9018	38.8505	74.6344	25.229	21.9851	31.7385	30.8151	24.0724	37.0371	79.6415	30.141	29.7966	89.1125	87.1753	56.0567	123.156	131.483	130.313	11.0025	10.7405	15.9698	15.4962	9.94392	11.8371	12.5644	12.6791	11.7142	40.2132	42.3783	27.3044	22.0912	23.0014	23.797	28.6891	38.9978	37.8785	38.8089	46.592	65.6472	30.7427	38.3363	31.9284	20.4705	71.2858	61.3786	87.8874	87.8874	114.474	98.1667
TraesCS1D02G103500.1	2.93459	3.77484	5.20796	2.20345	2.73646	1.43926	1.04649	0.96363	0.542692	2.57318	1.44901	1.73617	0.153273	0.0947969	0.230033	0.218963	0.22123	0.735643	0.432506	0.359247	0.855704	0.250333	0.252849	0.119431	0.295904	0.229341	0.811845	0.340776	0.685331	0	0.0956492	0.147646	0.0440623	0.0736887	0.833532	0.376311	0.604126	0.359881	0.904848	0.417539	0.506804	0.426394	0.0580217	0.924639	1.93367	1.57512	1.57512	4.41837	1.62276
TraesCS1D02G104800.1	0	0	0.488262	0	0	0	0	0	0	0.0203462	0	0	0	0	0	1.40209	0	0.313052	0	0	0	0	0	0.619776	0	0	0	0	0	0	0	0	0	0	0	0	0	0	0	0	0	0.0942511	0	0	0	0	0	0	0
TraesCS1D02G104800.2	0	0.533066	0.565155	1.95775	0	0	0	0.563788	0.472942	4.19644	0.424056	1.9923	8.12527	2.6671	0.93227	5.15521	6.92439	12.3638	7.36331e-05	0	0.249655	0	0.489422	0	0	0.295191	0.208032	0	0.494973	0	0.788084	0.303798	0	0	0	2.13481e-05	0	2.67963	0	0.573776	0.68338	0.775287	0.497129	1.03097	0	2.13611	2.13611	2.68182	2.21967
TraesCS1D02G104800.3	1.75158	0.592404	2.09056	5.51913e-07	1.10433	1.02105	1.44083	0.953808	1.2294	11.0926	3.52807	2.51261	10.2664	14.1897	9.82765	14.465	18.4515	22.9961	1.70855	1.58971	1.07587	1.81816	0.55072	0.619776	1.17519	0.664	0.671961	4.44848	8.60173	4.72125	1.82323	2.06722	2.25924	2.58482	3.63461	2.04219	4.02562	3.79204	9.11761	1.41652	5.40518	3.08613	2.5178	14.6461	2.94534	13.3605	13.3605	17.2008	9.77169
TraesCS1D02G106000.1	6.35172	5.47224	11.6225	4.65231	4.41475	4.23634	8.3975	5.79303	7.39129	11.0617	7.1681	5.62004	11.4326	10.3007	7.74304	11.9518	15.1318	14.5288	6.12853	6.05696	6.46611	4.94464	5.22085	4.31749	5.94122	6.8831	4.91702	7.45063	9.42075	5.53474	4.02621	4.53254	5.163	6.8982	9.15429	5.64155	11.9015	9.41935	25.0186	7.52478	7.95338	7.85039	5.72819	17.5383	30.9717	17.4395	17.4395	18.1425	16.8852
TraesCS1D02G108300.1	41.9456	50.1454	60.9533	39.8647	40.0418	46.0489	55.1025	39.7669	50.8832	32.6073	33.0733	22.2465	25.3927	32.08	28.3718	24.7143	29.0384	41.6324	40.8657	38.1955	39.8788	47.6135	35.6759	39.9377	40.747	37.2007	36.5505	70.6521	113.448	59.4149	49.2128	56.4107	59.007	60.4328	81.862	75.2046	59.2533	86.2859	104.033	51.6679	79.2144	81.5852	56.3913	149.905	131.135	25.1338	25.1338	31.6749	36.5252
TraesCS1D02G108500.1	0.949591	1.18435	2.15027	1.83425	1.77303	1.80806	0.531607	0.971413	1.29926	0.644536	1.23762	0.173988	0.788322	0.311924	0.555538	0.197414	0.303455	0.118059	2.60729	2.04965	1.47372	3.69793	0.842066	1.10736	1.88206	1.58896	1.64212	2.37894	2.72456	2.33743	0.960079	2.0793	1.31277	1.44742	2.06939	0.942103	0.848455	1.58054	0.843393	2.462	2.48507	1.66673	1.24142	1.1201	0.171029	0.696778	0.696778	0.398601	0.957786
TraesCS1D02G109200.1	0	0.818878	0	0.692723	0	0	0	0	0	0	0	0	0	0	0	0	0	0.303712	0	0	0	0	0	0	0	0	0	0	0.500375	0.250748	0	0	0	0	0	0	0	0.48076	0	0	0	0	0.373389	0	0	0	0	0	0
TraesCS1D02G109200.3	1.37477	0	2.37268	2.295	2.06667	2.64272	1.90302	1.65952	1.95513	0	0.637728	0.636166	0	0.253103	1.21864	0	0.4347	0.76851	0.348393	0.417624	0.61381	0.60523	0	0	0	2.46504e-06	0.621551	0.39047	1.05641e-08	0	0	1.32668	0.648837	0	0.562916	0	0	1.73299	1.83355e-07	0	4.26195	0.700083	0.152519	0	2.73626	0.807002	0.807002	2.01917	0.856509
TraesCS1D02G109200.2	0.0538041	0.0628765	0.176592	0	0.0759921	0	0.174142	0.0639165	0.0527141	0.0638857	0	0.0779859	0.190325	0.148211	0.0696868	0.453261	0	0.147777	0	0	0.17874	0.0771846	0	0	0	0.0677351	0	0	0.0908783	0	0.0998165	0	0	0	0	0	0	0.0782633	0	0	0.229142	0.0741639	0.0607847	0	0	0	0	0	0.329087
TraesCS1D02G109200.5	0.741621	0	0	0	1.66431	0	0	0	0	0	0	0	0	0	0	0	0	0	0.140456	0	0	0	0	0	0	0	0	0	0	0	0	0	0	0	0	0	0	0	0	0	0	0	0	0	0	0	0	0	0
TraesCS1D02G109200.4	11.0174	9.5636	9.01721	2.84181	0	2.15281	6.27782	6.49744	7.04803	4.64217	1.06318	0.724028	3.61419	5.03209	2.02981	4.76048	6.10634	7.49446	0.403409	0.426208	0.276574	0.955452	1.12378	1.24146	1.31098	1.14648	0.696953	0.446393	9.38416	3.35954	1.11081	1.94153	0.962204	0.94493	3.16597	0.476263	5.12647	1.98451	13.8766	1.07517	5.08207	1.72136	3.76374	21.4526	6.16432	2.98568	2.98568	5.75001	3.24417
TraesCS1D02G109900.1	6.92783	7.74824	6.49149	7.46563	6.51529	10.034	7.29857	9.48746	5.84904	2.07314	5.10981	3.88743	2.63573	2.40658	3.13673	2.37453	2.54162	2.55707	6.66649	6.01124	6.33828	5.5096	7.16324	8.16541	6.60506	7.24611	6.96599	4.60243	3.68441	4.55854	6.25706	7.67194	6.63312	5.7415	4.02274	4.0527	4.69709	4.18439	3.97582	6.70245	6.04995	6.33256	6.03116	3.75366	1.97334	3.15394	3.15394	1.96013	3.20336
TraesCS1D02G110700.1	0	0	0	0	3.56753e-10	0	0	0	0	0	0	0	0	0	0	0	0	0	0	0	0	0	0	0	0	0	0	0	0	0	0	0	0	0.33303	0	0	0	0	0	0	0	0	0	0	0	0	0	0	0
TraesCS1D02G110700.2	2.99472	3.73628	6.42719	2.88973	2.29906	1.92781	5.27937	2.90958	4.04695	7.17997	4.43487	2.80039	11.3624	9.96583	8.15174	12.2084	13.7998	16.0935	4.92579	3.68509	5.47256	4.48815	3.35232	3.3946	3.78658	4.38134	3.38795	9.00205	7.45634	4.91863	4.87074	4.25792	3.92051	4.9723	6.26589	7.03321	8.18658	6.95654	13.2894	3.53372	5.62603	4.18828	3.82798	8.95837	7.75701	12.468	12.468	14.0214	12.3397
TraesCS1D02G111500.1	1.95351	2.72673	3.13958	2.74313	2.17843	1.74989e-05	5.24146	2.16897	3.71139	6.66297	4.18039	4.49362	17.416	16.2096	10.5703	18.4461	22.0751	26.2975	1.98993	2.02405	1.23867	2.61834	1.61708	2.13263	1.01958	1.71873	1.07599	6.48286	5.4171	2.572	3.65153	2.49107	1.98066	0	4.68687	5.13514	3.4004	3.4638	11.9408	0	3.51562	1.67104	2.72811	1.25639	9.37515	16.3931	16.3931	19.997	16.6327
TraesCS1D02G111500.2	0.579938	0	0.353914	5.42843e-08	1.39916e-06	2.82762	0	5.89747e-08	8.92449e-08	1.5594	0	0	0	0	0	0	0.582046	0	0	0	0	0	0	0	2.2657e-07	0.270476	6.51206e-06	0	0	0	0	4.20182e-07	1.2392e-09	0	2.23901	0	1.77677e-06	8.51954e-05	0	0	9.49631e-09	0	0	1.1156	0.225408	0.94159	0.94159	1.4386	0
TraesCS1D02G111500.3	0	5.39521e-10	0	0.0150876	0.565867	0	0	0	0	0.000108101	0	0	0	0	0	0	0	0	0.0886883	0	0	0	0	0	0.239009	0	0.445603	8.21696e-10	0	0	0	0	0.286311	2.41544	4.6801e-09	0.000384923	1.13407	3.32144e-05	0	0.974844	2.40173e-08	0	0	2.28543	0	0	0	0	0
TraesCS1D02G114300.1	3.2646	3.38565	5.8415	2.81869	2.46755	2.53522	3.5029	2.58229	3.25375	9.14208	4.10265	3.48735	8.26035	9.43816	7.59682	8.8012	10.2162	9.11369	2.31078	2.8	1.88264	2.87531	1.95716	1.94286	1.86561	2.11959	2.05749	6.03485	6.0172	4.16514	3.29298	2.14589	3.77364	3.36267	5.09069	4.61742	7.02476	6.73761	11.3748	2.12853	3.5641	2.43965	2.52004	9.17533	6.07993	10.8868	10.8868	13.4923	10.6443
TraesCS1D02G116800.1	1.13841	1.56867	2.35788	1.68706	1.72018	2.29678	1.97436	2.24657	1.96205	0.157591	1.14193	0.351169	0.423829	0.186268	0.10854	0.498234	0.288357	0.519489	2.85631	2.27155	1.21019	2.57426	1.58557	2.97262	2.50115	2.41195	3.09831	1.05687	2.96716	2.3894	0.610624	2.55503	0.982995	1.63755	0.993206	0.242609	0	1.06715	0.960475	2.36644	4.23992	1.68611	2.64232	4.83695	2.38733	0.163752	0.163752	0.266958	0.502722
TraesCS1D02G116900.1	2.61549	2.01669	2.57636	1.81194	0.993418	1.93913	2.52155	1.7359	3.05459	0.664018	0.490772	0.522386	1.47658	1.00406	1.16285	0.818217	1.35965	1.66262	1.44191	1.45482	1.42346	1.81634	2.6949	1.533	1.71883	2.88798	1.81362	2.04314	1.69143	1.76809	1.44084	1.41476	1.66215	2.02705	2.29668	1.8181	1.40189	1.9661	1.02845	2.46618	2.49024	2.30267	1.59078	2.09939	0.949287	1.11946	1.11946	1.70243	0.821593
TraesCS1D02G121900.1	7.68086	7.85352	13.662	6.98161	4.36112	6.2636	11.0311	6.31163	8.35774	15.7883	10.7338	7.58688	18.8584	20.1805	14.2656	14.4254	19.7863	20.5826	6.08106	5.45713	5.4564	6.22614	4.41819	5.39249	3.89451	6.22938	4.95783	11.7123	10.599	5.77047	4.34273	4.91562	4.41442	6.70741	9.18197	6.41092	9.06636	7.32324	23.5506	7.08897	7.88572	5.46571	4.37749	12.1614	18.8144	26.4714	26.4714	33.52	28.6266
TraesCS1D02G121900.2	0	0	0	0	3.35814e-10	0	0	0	0	0	0	0	0	0	0	0	0	0	0	0	0	0	0	0	0	0	0	0	0	0	0	0	0	0	0	0	0	7.38682e-06	0	0	0	0	0	0	6.58845e-06	0	0	0	0
TraesCS1D02G124100.1	1.01431	1.59541	1.06388	0.738156	2.36251	2.56041	1.97882	2.45522	0.84091	0.496411	0	0	0.978326	0.489172	0	0.941472	1.35645	0.372119	1.35798	1.79635	0	1.41313	1.06528	1.58718	0.600707	0.262049	0.808558	1.39883	2.12096	1.22298	0.372768	1.21606	0.547171	1.25143	2.24478	1.41232	0	0.742999	4.51007	1.34496	0.736394	0.278576	0.722243	0.728228	0	1.13349	1.13349	0.492282	0.863046
TraesCS1D02G124100.2	7.40221	5.27381	12.6984	10.6459	11.84	13.1581	12.9617	11.9636	5.42938	4.83521	6.17822	4.64052	3.51313	5.03461	4.38482	3.06478	2.49101	5.06847	5.19947	5.70232	5.9862	6.9361	6.5688	10.4664	4.92111	6.14518	4.58147	16.3022	9.28339	4.55803	6.5111	4.89463	5.27583	4.76969	7.89421	4.30514	10.6408	7.22024	8.69746	7.02507	4.1472	2.99548	2.09071	4.89967	10.973	5.55442	5.55442	7.7685	7.3559
TraesCS1D02G124400.1	11.8994	13.5499	21.27	13.9226	15.0977	14.7442	18.7486	16.2679	12.1897	10.0085	17.9144	7.06412	12.5306	10.7548	9.64064	6.80737	8.00628	8.86957	21.5268	23.0332	17.9258	21.767	13.4631	21.3362	15.6408	26.8272	19.8158	18.5927	14.4807	10.1217	10.274	10.0751	7.33418	8.73553	12.2064	11.0227	9.66423	7.82235	18.8343	9.99323	9.50063	4.87085	5.23474	9.91373	10.5475	13.153	13.153	14.834	12.7582
TraesCS1D02G129500.1	0	0	0	0	0	0	0	0	0	0	0	0	0	0	0	0	0.185999	0	0	0	0	0	0	0	0	0	0.123367	0	0	0	0	0	0	0	0	0	0	0	0	0	0	0	0	0	0	0	0	0	0
TraesCS1D02G129500.2	12.2665	14.9057	17.2965	18.2407	23.0922	28.8846	18.8452	25.5391	14.5779	7.75931	10.8821	6.40839	4.9566	5.30165	9.2728	5.66677	5.48639	6.03507	13.1683	14.7774	16.8251	16.9418	17.9833	21.1263	14.7594	19.4859	20.6032	7.38435	6.76254	8.89451	12.8271	15.0258	18.2445	7.89921	6.28662	6.48826	13.0791	14.0034	12.7081	25.7744	10.4976	15.8712	9.91461	8.17936	9.65251	3.70731	3.70731	3.46207	8.73425
TraesCS1D02G130100.1	1.80136	0.248953	0.725619	0.985581	0.75552	2.50584	0.978652	3.94304	1.04309	0	0	0	0	0	0.249866	0	0.608371	0	0	0.820897	0	0.321668	1.62188	2.44968	1.55326	0.494794	0.80358	0.658163	0	0	0	1.64613	1.69194	0	0	0.223657	1.62918	0.262664	0.848926	2.94535	0.278735	0.528692	0.207875	0.399792	0	0	0	0	0.531769
TraesCS1D02G130300.1	1.55797	0.686287	2.98428	1.30832	0.446067	0.426136	0.866863	0.543459	0.628201	3.19738	1.16314	1.4565	4.51022	5.2863	1.59701	2.19464	3.2782	2.21848	0.841253	0.944451	1.77326	0.499132	0.348289	0.191791	0.293435	0.211338	0.154009	2.06103	3.78278	1.42097	1.23834	0.785219	0.911341	0.421114	0.837194	0.2821	3.16539	2.38111	5.77072	0.681504	1.02105	0.80519	0.246237	2.40469	8.33721	9.24086	9.24086	9.04953	5.31776
TraesCS1D02G132000.1	2.43451	2.03408	4.49418	1.5538	1.0855	1.63905	2.0829	1.75075	2.33405	0.347553	0.407523	0.62082	0.955851	1.22292	0.872872	2.11198	2.38747	4.02611	1.52327	1.25322	1.44025	1.31152	1.4156	1.4365	2.63263	2.80102	3.95565	2.136	1.70278	1.06203	0.938147	1.04342	0.861303	1.65994	1.39078	1.02893	1.70611	0.815029	2.66204	1.77883	1.26322	0.439478	0.635297	2.18625	4.88126	0.738753	0.738753	0.872292	0.931164
TraesCS1D02G132200.1	0.207423	0.0306695	0.782511	7.05635e-08	0.00216813	0.383752	0.000320214	0.0464923	0.0111792	0.636116	0.000255331	2.26684e-08	2.22935e-06	8.08425e-09	0	0.932022	0	0	6.08567e-07	0	0.850383	0	0	5.39148e-05	4.78893e-05	1.03064	1.26673e-07	0.00621397	1.70031	0.0941766	0	1.80868e-08	0	2.00273	0.000269663	9.7671e-05	0	5.3474e-09	3.57357e-08	0.000144153	4.95101e-06	2.65722e-09	0.936941	0.000140845	3.15539e-07	0	0	0.534617	2.31587
TraesCS1D02G132200.2	0.0266734	0	3.11282e-07	0.0623275	1.13696	0.468918	2.22465e-07	4.8857e-06	0.842303	5.44832e-05	0	0	6.60082e-09	2.32049e-08	0	0	0.00175391	0	5.02322e-10	0	0.437352	0.167112	0	1.20728e-09	0	0.335214	0	6.35344e-07	0	0	0	0.00587864	0.977361	0	0	0	2.18674e-07	1.34248	0.000170879	0.756597	0	0.00247753	0.0318472	4.40384e-09	2.29849e-06	0	0	0	0
TraesCS1D02G132200.3	0.791632	0.00758176	4.95589e-09	0.244509	0.000367882	1.0452	0	0.601082	7.02612e-08	0	1.0051e-06	0.317854	0	1.75832	0.00053687	1.31155	0	8.00081e-06	0	0.440819	1.16194e-09	0.407164	0.00491117	0	0.00391339	6.04408e-07	0	0	0	0	0	0.000201494	0.670615	0.00872434	4.094e-05	7.92887e-10	0.891213	0.215772	0	0.588022	0.344219	1.72994	0.815486	3.24242e-05	1.73435e-09	0.31324	0.31324	0	0
TraesCS1D02G132200.4	1.90077	3.07108	3.82255	1.63301	1.05766	0.0121835	4.62883	1.97717	2.7574	5.29423	2.30412	2.3181	7.72469	5.19379	4.60655	5.50538	8.67987	9.38674	2.39732	1.90905	0.793112	1.81849	1.84212	1.71203	1.96274	1.53109	2.48279	4.27267	2.98092	2.56449	2.35212	2.05178	0.29814	0.511682	3.83159	2.97714	5.1671	0.325314	7.53448	0.286426	2.724	0.000550573	0.0302743	4.18324	6.53868	7.38228	7.38228	9.27873	4.43132
TraesCS1D02G132200.5	0	0	0	0.000389045	2.09899e-07	1.66717e-05	0	0	3.63903e-06	0	1.17986	0	0	0	0	0	0	0	0	0	0	0	0	0	0	0	0	1.60298e-09	0	1.04792e-06	1.32521e-06	0	1.17013e-09	1.67587e-06	0	0	2.08679e-05	0.00301951	0	0.202695	8.89902e-06	0	0.00039093	1.2736e-06	0.000731621	0	0	0	0
TraesCS1D02G133300.1	3.07403	2.51022	5.37351	2.53963	1.8426	2.34328	5.60424	3.13521	4.13692	6.5404	3.51823	3.53218	7.71409	7.94846	6.48219	9.13401	11.2062	12.3524	2.50567	3.02841	2.14348	2.43634	1.67168	1.4478	2.01201	2.39064	2.1047	4.07956	4.05639	2.28945	2.70797	2.42791	2.78941	2.80697	4.21766	4.43572	5.5499	4.88244	11.2067	2.80478	3.41654	2.21	2.21686	6.16941	9.88134	8.27724	8.27724	9.48682	7.6413
TraesCS1D02G135300.1	2.93721	2.59777	5.76288	2.28347	1.70152	1.27945	3.91521	2.37999	3.32125	6.16691	3.76949	3.09504	7.61737	8.23077	6.38859	10.0366	9.7977	9.28136	2.49893	2.98013	2.49255	2.62942	1.63833	2.22238	1.91784	2.99042	2.46536	6.87102	7.8806	4.39985	3.02176	3.17695	3.20131	4.69926	6.66958	4.73618	5.27788	6.17543	8.09821	3.48136	3.95512	3.84231	3.98637	8.07251	8.6412	7.28202	7.28202	8.80251	8.56351
TraesCS1D02G135300.2	0	0	0	0	0	0.362334	0	0	0	0	0	0.399597	0	0.660625	0	0	0	0	0	0	0	0.57347	0	0	0.640547	0	0	0	0.570506	0	0	0	0	0.654736	0	0	0	0	0	0	0	0	0	0	0	0	0	0.757646	0.256635
TraesCS1D02G135800.1	0.35606	0.589494	0.80406	0.610234	0.507441	0.873451	1.08006	0.963948	0.776951	0.112902	0.411301	0.234292	0.320513	0.27751	0.286848	0.449639	0.409394	0.676626	0.554716	1.16481	0.642053	0.969684	0.888136	0.885565	0.959618	1.48648	0.982707	0.393798	0.79662	0.114633	1.03609	0.617321	0.618835	0.34471	0.274286	0.53769	1.50205	0.203519	0.262676	0.752488	0.229107	0.499189	0.362041	0.247983	0.745712	0.310842	0.310842	0.280829	0.423858
TraesCS1D02G136700.1	3.20996	5.41947	6.80287	1.64337	3.36906	3.98174	2.65945	5.08573	5.37005	2.52561	1.46187	1.03339	3.22179	2.66088	3.1375	2.41361	2.14645	2.3603	2.89476	2.75573	1.44906	2.2152	1.6452	1.49065	2.26091	2.84412	1.60478	3.76819	3.18225	3.25413	2.34321	2.02521	2.12226	3.06298	3.85608	2.48268	1.31366	2.79715	3.51262	1.16332	0.559021	1.61486	1.91369	1.02245	0	2.03088	2.03088	2.87271	1.96047
TraesCS1D02G136700.2	1.74813	0	0	3.08855	0.75331	0.00128215	4.60793	0.765643	0.0813879	0.0916344	0.883088	0.400453	0.274456	0.71599	7.40039e-06	0.289508	2.3511	0.938713	0	0	1.70153	0.00023208	0	0	0	0	1.08894	0.297894	1.39516	0	0.316905	0	0	0.476606	7.77692e-09	0.527535	0.668781	1.36379	0.734722	2.16347	3.99269	1.72778	0.476447	3.77939	1.97529	0.700798	0.700798	0	1.42293
TraesCS1D02G139500.1	1.23619	1.64005	2.42466	0.382766	0.523649	0.87703	1.40599	0.786698	1.43396	1.45819	3.4088	1.51448	2.58195	2.50627	2.00646	2.92299	3.32335	3.95632	1.82862	1.04865	1.4142	1.2671	0.904957	0.609547	0.643459	1.18847	0.900122	3.24667	3.39275	1.5127	1.38927	0.885455	0.714783	1.80815	2.69128	2.13381	0.54158	3.18453	2.40088	1.83191	2.16435	1.84046	1.02323	2.36324	1.15664	8.34663	8.34663	4.30735	6.51317
TraesCS1D02G140400.1	0.619418	0.972757	0.558125	0.716353	0.480352	0.47796	2.20153	1.31307	1.12282	2.38866	2.97483	1.44541	1.8734	1.40529	1.22465	3.56842	5.38032	3.24461	0.881273	1.254	1.97721	1.69573	1.5867	1.57528	2.58543	3.56886	1.1863	2.73534	4.4075	0.96607	1.58447	1.91247	1.13469	0.748938	1.94514	0.934207	5.62348	1.36045	14.1083	0.122741	2.28543	1.87519	1.15268	4.35859	7.19483	14.6685	14.6685	7.99523	8.78431
TraesCS1D02G140400.2	0.10348	0.386981	1.57082	0.241982	0.236229	0.708179	1.71137	2.15192	0.738133	0.973674	1.85647	1.13681	1.03243	1.03942	0.651643	1.22674	0	1.41401	0.81683	0.386369	0.417324	0	0.385476	0.650624	1.01695	0.96872	1.56022	0.431023	0.430467	1.40951	1.32574	1.14228	1.86686	1.71092	2.02556	2.32075	2.7196	2.09532	4.21328	0.795499	1.61729	1.18689	1.79885	3.3556	7.84112	1.55563	1.55563	2.53428	3.16942
TraesCS1D02G141100.1	10.3166	12.3129	9.65949	15.476	28.6978	25.0285	12.6281	18.7199	12.1061	1.83457	7.19057	2.44739	1.50459	2.00958	1.68353	1.29671	1.55015	1.88032	12.2119	17.0622	13.4113	14.6386	9.90184	15.7414	12.6774	15.5254	14.477	3.66908	3.12014	3.96302	5.7859	7.15536	5.59846	3.19531	3.722	3.39871	3.84204	4.31165	4.12387	15.5643	5.14536	5.01111	3.13372	4.10914	6.67584	1.87713	1.87713	1.9067	3.21693
TraesCS1D02G141400.1	0.144491	0.277487	0.0723855	2.43923	2.14756	2.30177	1.90409	3.72665	1.0693	0	0.0274743	0.0363697	1.63897	1.3659	2.37232	1.21543	1.32009	1.06553	0.368643	0.235493	0.546499	1.61149	1.39308	2.70398	1.69927	2.32761	1.14703	0.251037	0.157973	0.106567	1.97357	2.65047	1.75356	1.31822	2.23897	1.77417	0.3961	0.134715	0.286111	2.72876	2.53489	2.02655	0.974758	6.46329	0.239898	0.0281309	0.0281309	0	0.879118
TraesCS1D02G141600.1	4.14049	0	3.41668	3.35075	6.32224	4.58731	2.16695	2.69557	4.6844	1.78304	1.33142	1.9629	3.89007	1.39495	2.97409	1.70145	1.85854	0.609476	0.544745	1.47227	0.729087	2.4121	0.375903	0	1.53594	1.07071	2.38731	1.43215	1.73653	0.664689	0	1.65416	1.70292	2.31223	0	1.25265	0.87069	0	0	2.32717	2.06235	2.66632	0.867934	0	0	1.3111	1.3111	3.88831	3.06375
TraesCS1D02G141600.2	17.4144	15.863	20.9968	14.04	10.0944	9.9414	20.0695	18.0234	15.7693	9.64125	8.17341	6.71824	11.4539	12.5624	12.493	13.1723	11.1661	14.7195	11.4064	10.1788	8.50275	10.724	10.0397	10.2291	10.7176	11.1809	9.31575	19.5218	16.5672	9.50478	12.2316	10.464	12.567	16.5936	16.6225	16.5529	11.7654	21.9918	20.2309	12.4543	15.3669	10.1688	11.0603	26.3491	16.2382	12.7462	12.7462	10.9427	13.0993
TraesCS1D02G141600.3	0.531197	0.13095	0	0	0	0.719505	0.447012	0.106785	0.199087	0.183673	0	0.59784	0.14082	0.202989	0	0.198801	0	0.73286	0	0.129794	0.185818	0	0.303803	0.519111	0	0.168128	0.229267	0.202222	0	0.713723	0.161027	0	0	0	0	0	0	0	0	0	0	0.142079	0	0	0.772402	0.628101	0.628101	0	0.483869
TraesCS1D02G141800.1	0.771588	0.799125	2.03382	0.625403	0.496404	0.548649	0.923414	0.546575	0.892394	1.72079	1.2054	1.23532	1.45717	1.75963	1.19421	1.2536	1.72161	1.68059	1.65045	1.08394	2.1625	1.35418	0.785667	0.804255	0.772258	0.509641	0.744211	3.63052	3.66318	1.56656	1.08499	0.826615	0.918132	1.1749	2.58105	1.84414	6.13711	2.59057	16.9062	0.642491	1.94552	0.86639	0.867772	4.60444	13.9285	6.77686	6.77686	6.02074	5.04032
TraesCS1D02G144900.1	0.103962	0.228991	0.354724	0.0208899	0	0.0456315	0.16245	0	0.0791019	0.644472	0.535905	0.465164	0.293705	0.358137	0.0776622	0.178548	0.156312	0.305308	0	0.0642412	0.201263	0.204168	0.125954	0.0694046	0.0793856	0.178096	0.167239	0.355407	0.206309	0.142247	0.138992	0.0980534	0.102391	0	0.181533	0.0242637	1.75433	0.508829	5.087	0.229858	0.0568593	0.0275311	0.0449276	1.35397	3.91293	1.95413	1.95413	2.27167	0.470235
TraesCS1D02G145000.1	3.61527	2.69824	3.4541	1.91409	1.86109	1.83192	3.79177	2.31196	2.82476	3.95003	5.01895	4.31323	5.82624	5.36466	5.09642	5.19494	5.17713	4.12408	8.40574	8.87384	7.20581	10.7341	6.27518	5.58191	6.95657	8.21967	6.66344	14.1283	8.13437	6.13624	9.05506	5.72848	6.51445	9.78016	8.67122	11.8451	9.4398	5.55082	9.50513	3.70125	6.91512	6.09123	5.08143	4.82117	6.64959	7.26194	7.26194	7.99356	6.73186
TraesCS1D02G145600.1	1.01092	0.737112	0.638515	1.13968	0.995643	1.45505	0.627792	0.976772	0.375243	0.20121	0.306171	0.14025	0.411442	0.397143	0.248534	0.850479	0.300565	0.516835	0.971235	0.77004	0.416676	0	0.806133	0.665957	0.636388	1.15503	0.565311	0	0	0.9061	0.40098	0	0.582763	0.473894	0.694762	1.04008	1.25499	1.35866	2.90195	1.1585	0.889486	0.198028	0.428077	0.887693	1.26988	0.189158	0.189158	0.395679	0.725245
TraesCS1D02G145600.2	0	0.178966	1.14072	0	5.92263e-05	0	1.79656e-06	0	1.04387	0	0	4.44312e-06	0	0	5.32129e-06	0	2.92039e-06	4.03062e-06	0	0	0.396321	0.568085	0	0	0	7.05932e-06	0	1.58486	0.858639	8.74641e-05	0	0.291012	0	0	0.224587	0	0	0	0.000770386	0	2.84489e-05	1.61184e-05	0.397257	0	7.29227e-05	1.16125e-06	1.16125e-06	0	2.02203e-05
TraesCS1D02G146400.1	1.9385	2.0358	3.85451	2.00413	2.01177	2.42384	2.52083	2.04008	1.76241	1.38977	1.20835	0.618799	1.27957	0.870641	0.69543	0.89424	1.23066	0.977455	2.48164	1.31407	2.00377	2.39022	1.96072	1.85836	1.83258	2.4545	2.81368	2.45196	3.35428	1.97684	2.04903	2.2277	2.80152	1.17337	1.49291	2.89885	3.24841	2.83398	4.91067	1.85025	3.26281	2.37916	2.16263	4.70844	2.72342	1.79178	1.79178	1.48193	1.97767
TraesCS1D02G146600.1	0.265886	0.50675	1.04976	0.33372	0.333716	2.15135	2.63417	1.78122	2.80461	0.0979884	1.60124	0.842797	0.126743	0.284304	0.41965	1.11113	0.18118	1.07554	0.768848	0.650443	0.961788	0.600734	1.59766	3.91647	2.11823	4.59091	1.75987	0.0210203	2.96982	1.93273	1.67763	2.54986	1.46833	0.0918929	0.133458	0.0541141	0.188173	1.11567	0.218127	0.0530305	2.73314	1.28305	3.07429	3.45533	0.0400269	0.112591	0.112591	0.301169	0.27923
TraesCS1D02G146600.2	0.760369	1.22659	8.93102e-08	0.842778	0.81094	2.21812e-06	0	1.45363e-08	0	0.267208	0	0	0.352286	0	0	0	0.510492	4.81282e-10	0	0	0	0	3.12972e-08	1.61602e-06	0	0	0	0.0583687	0.00126415	3.36986e-08	2.67376e-09	1.42468e-06	0	0.228322	0.345559	0.140294	0.51268	1.36361e-08	0.492402	0.159714	1.78911e-09	2.16015e-06	1.21697e-08	1.3065e-07	0.0962388	0.321938	0.321938	0	0.702693
TraesCS1D02G147400.1	3.93663	3.45941	13.0945	1.95017	2.51523	1.42689	7.17197	1.73833	5.76477	12.2131	6.01086	10.8522	14.883	16.864	10.5129	14.5085	21.8607	20.9798	1.32453	1.35796	2.08961	2.54949	2.91005	1.59855	2.1478	2.02629	1.84392	12.299	10.171	2.03234	4.14999	3.02216	2.98755	1.65419	5.91306	4.81489	20.229	11.7416	49.3452	1.19854	3.61574	2.60297	0.672508	20.0037	56.1191	26.8215	26.8215	29.0764	24.2571
TraesCS1D02G148000.1	14.9679	11.3185	27.1363	11.7318	8.37968	10.7436	14.2685	10.0655	15.8711	26.1972	15.0661	15.0392	21.8606	24.0311	21.9556	20.8603	25.3275	26.1009	13.3786	10.9531	12.5723	14.7367	5.28308	8.40765	7.92671	12.8429	11.1557	31.2484	28.4	17.0312	9.92205	10.8216	9.09483	14.566	26.7741	17.6586	23.0114	28.7298	57.3719	19.4825	21.6106	14.4397	17.2422	54.752	71.9789	29.2305	29.2305	38.6389	40.0376
TraesCS1D02G150400.1	3.74807	4.819	8.07249	2.78231	1.93702	2.22393	5.6428	3.08947	4.89746	8.32232	5.06702	4.65926	9.72145	7.97785	6.67805	10.1065	11.9255	12.6955	4.75903	3.71867	3.70262	4.11965	2.96986	2.53183	3.43445	4.04898	3.58083	7.88864	7.32666	2.89402	3.43434	2.99859	2.29757	4.31627	5.53545	5.25067	11.1405	4.28369	17.8099	2.29807	4.64833	3.59628	1.87325	6.77239	12.6873	11.4123	11.4123	10.7098	10.5343
TraesCS1D02G154800.1	6.92148	7.43117	11.1752	8.44396	7.92496	8.96872	9.68704	9.12031	7.99579	2.64959	5.20702	3.2965	2.74624	3.18591	3.11978	2.26445	3.08069	1.68197	5.53494	5.34427	4.35316	5.35189	4.64953	4.3525	5.66054	7.28628	5.00151	8.92097	8.91359	5.73608	7.5776	6.62999	6.80706	10.0083	8.32059	9.31614	8.50592	8.72011	7.83088	10.4373	8.59728	8.31974	6.95627	8.78313	7.28287	4.54206	4.54206	4.01882	5.61812
TraesCS1D02G156100.1	1.3746	3.35141	2.59077	1.20833	1.00408	0.200454	3.43411	1.58055	2.5279	1.23237	2.72897	2.43619	1.01823	1.72164	1.27483	0.990707	2.97479	1.06542	3.07005	3.1608	2.26736	3.63532	2.04597	2.85512	2.69215	5.94923	4.64	3.00041	3.75368	2.0321	1.06667	1.67785	2.03784	1.20602	2.91071	1.38368	4.7413	1.23247	5.32558	2.09573	2.31081	0.68271	0.963109	1.48801	1.99646	2.23884	2.23884	3.53938	2.49391
TraesCS1D02G156100.2	2.74264	0.339149	2.89956	1.85182	2.49271	3.20921	2.5199	2.58216	1.25993	1.39932	1.39727	0	1.39534	0.854913	0.60506	1.39428	0	1.62518	1.7998	2.00466	1.71508	0.561628	0.608605	1.38516	1.82576	0.133164	1.00476	1.90245	0.623266	0.354179	1.12818	0.532671	0.831991	2.18421	2.67428e-05	2.27287	0	1.87819	2.51835	1.33638	1.07209	0.915742	1.13782	2.95692	5.43122	1.51411	1.51411	0.36898	0
TraesCS1D02G156700.1	21.6361	19.7114	54.2671	16.0269	22.7091	20.7361	34.0786	18.867	35.1327	17.187	19.2388	8.933	16.2267	18.1825	13.3781	19.637	19.3645	22.8599	25.3828	32.5627	24.6801	28.306	16.8873	18.9371	25.2064	30.7553	28.4194	31.3039	39.8854	24.7416	13.3405	14.3158	15.3762	18.6563	36.6296	23.7853	11.4022	31.3341	31.7061	47.6353	34.2372	28.9235	23.9154	42.9944	39.9888	19.8145	19.8145	21.7606	30.278
TraesCS1D02G156800.1	1.51253	1.46109	2.36796	1.27043	1.01214	1.20294	1.87265	1.31086	1.13683	2.97155	1.66196	1.78062	4.0206	4.15526	3.15222	4.18575	6.3435	6.0222	1.26538	1.50971	1.19251	1.16467	0.994381	1.34612	1.2207	0.987898	0.868058	2.98353	3.13209	2.12139	2.55959	1.669	1.51656	2.97824	2.85302	2.3676	2.41689	2.83943	5.05323	1.27549	1.81287	1.55878	1.35509	3.31121	2.84553	4.75162	4.75162	4.30649	5.18796
TraesCS1D02G158700.1	5.61333	6.53306	8.11069	5.3814	3.84725	4.19478	4.50099	3.60406	5.58904	3.11361	2.29701	4.0176	2.95049	1.98859	2.98491	1.96297	2.14482	2.3423	5.58829	6.23674	6.26468	5.70292	3.32826	4.24686	4.97686	5.69511	6.01616	8.63921	11.8885	10.1046	4.86982	6.83459	4.39636	11.0728	12.0931	11.0193	8.57892	9.43022	13.5347	5.63241	12.5596	10.198	6.53266	13.9303	6.10472	3.37632	3.37632	3.43344	3.76986
TraesCS1D02G162000.1	18.6544	15.4456	47.3737	10.5424	7.36306	9.142	20.0953	7.87785	20.2895	29.0678	11.2154	14.0961	23.2362	30.4838	22.6051	19.2669	22.59	30.6719	20.7021	18.0537	25.1618	22.7157	12.9635	7.616	12.9891	13.905	14.998	61.4925	64.6157	31.8226	23.4753	17.4554	21.8529	33.516	67.005	40.9227	21.3977	51.421	55.5818	32.6721	51.216	38.3524	22.3051	99.2322	39.7425	52.5074	52.5074	60.4671	75.1379
TraesCS1D02G162900.1	1.80469	1.38816	3.0481	1.22886	0.825473	0.881068	2.36947	1.56681	2.30878	0.904053	0.179818	0.264987	0.830716	1.01074	0.718192	0.524154	1.05427	0.915955	1.29092	1.67324	1.24457	1.97145	1.25977	1.62114	1.82408	1.71613	1.25855	2.77781	2.59587	1.98981	1.40535	0.974521	1.00114	1.34002	2.77704	1.57948	2.35814	2.04472	6.16082	1.69427	2.02838	1.80807	1.31683	2.80207	2.71014	1.20732	1.20732	1.72227	1.23595
TraesCS1D02G163000.1	1.01185	2.52722	0.630065	1.48704	2.81329	6.1732	8.75662	2.84909	2.4316	0	0	0	0	0	0	0	0	0	0	0	0.451028	0	0	0.281363	0	0	0	0	0	0.35691	0	0	0	0.32058	0.351251	0	2.03938	0	8.82336	0.335589	0.353737	0	0	0.506886	7.79811	0	0	0	0
TraesCS1D02G163400.1	2.8342	3.18928	4.49195	1.99089	2.15651	1.63693	2.03325	1.20772	1.41437	6.34256	3.64922	3.1997	8.15216	3.91658	5.56507	6.78132	9.84547	4.49832	2.54704	2.10595	1.47021	2.03892	1.73282	1.53331	1.02183	1.34117	1.12427	5.1839	4.64506	3.08409	2.33416	2.111	2.45804	1.89569	2.25294	2.08572	5.05152	3.59934	9.31036	1.06698	2.50306	1.87307	1.26074	1.90951	8.52652	12.5667	12.5667	12.0633	10.0718
TraesCS1D02G164500.1	3.71086	5.05666	8.83172	3.95467	2.47276	2.61366	7.40591	2.9836	5.62961	9.11073	6.02867	5.0752	11.6875	12.0977	8.33005	10.0677	12.7673	14.2223	5.39597	6.20584	5.83863	6.34327	4.47881	4.00374	5.10761	6.45421	5.18114	9.43653	10.4266	4.74568	3.44598	3.73627	4.01473	4.39132	8.36276	7.15304	10.1054	4.98763	24.2455	3.65379	6.43353	4.27498	4.60067	9.74687	18.5764	13.997	13.997	16.6831	13.0581
TraesCS1D02G165100.1	0	0	0	0	0	0	0	0	0	0	0	0	0	0	0.255108	0	0	0	0	0	0	0.233843	0	0	0	0.313556	0	0	0	0	0	0	0	0	0	0	0	0	0	0	0	0	0	0	0	0	0	0	0
TraesCS1D02G165100.2	0	0	0	0	0	0	0	0	0	0	0	0	0	0	6.88684e-05	0	0.0565537	0	0	0	0	0	0	3.37386e-07	0	0	0	0	0.143269	0	0	0	0	0	0	0	0	0	0	0	0	0	0.00365469	0	0	0	0	0	0
TraesCS1D02G165100.3	0	0	0	0	0	0	0	0	0	0	0	0	0	0	0	0	0	0	0	0	0	0	0	0	0	0	0	0	0	0	0	0	0	0	0	0	0	0	0	0	0	0	0	0	0	0	0	0	0
TraesCS1D02G165100.4	3.99936	5.29726	4.7087	4.2549	3.56577	4.73961	4.97736	6.52033	3.27075	0.896009	3.94176	2.00694	1.97461	1.31621	0.924377	0	1.24586	1.41551	5.3194	4.61687	5.2028	4.71587	4.139	4.34612	6.24889	7.07822	5.69331	1.45884	0.401963	1.72875	3.62924	2.52713	2.74734	3.42542	1.30334	0.969773	0.50389	1.81174	4.251	3.46922	2.12266	2.57268	2.32423	1.0061	2.2805	2.60934	2.60934	1.84484	1.33007
TraesCS1D02G165100.5	0	0	0	0	0	0	0	0	0	0	0	0	0	0	0	0	0	0	0	0	0	0	0	0	0	0	0	0	0	0	0	0	0	0	0	0	0	0	0	0	0	0	0.101164	0	0	0	0	0	0
TraesCS1D02G165100.6	0	0	0.232586	0.276909	0	0	0	0	0	0	0	0	0	0	0	0	0	0	0	0	0	0	0	0	0	0	0	1.48387	0	0	0	0	0	0	0	0.495614	0	0	0	0	0	0	0	0	0	0	0	0	0
TraesCS1D02G165100.7	1.61457	0	0.823491	1.76163	0.72378	0	0.828489	0.259861	1.30747	0.909505	0	0.0430378	0.501525	0.563847	1.2359	1.66001	0	0.666957	8.30638e-09	1.15562	0.445714	0	0.622413	1.51402	0	0.703278	0.0035622	1.21639	1.52604	0	1.34594	1.1586	1.13783	0.000391128	0.65538	2.19957	2.80394	0.672181	0	0.19955	1.84619	0	0.326844	0	2.08942	2.55236e-08	2.55236e-08	0	0.861791
TraesCS1D02G165100.8	1.7345e-09	0.526016	0.526441	0	0	0	0	0	0	0.345511	0	0	0	0.247789	0.778418	0.0505233	0.843233	0	0	0.129537	0	0	0	0.919739	2.52713e-09	1.79953e-06	1.91522	0	0.367993	0.714882	0	0	0.00230832	0	0.586663	0	1.85354	0	0	0	0.360372	0	0.471623	0.565509	0	0	0	0.176323	0.35781
TraesCS1D02G165400.1	77.123	64.709	167.003	69.1849	60.0036	53.6784	120.21	57.2711	100.109	172.004	69.1318	56.8275	160.406	196.013	123.856	167.216	191.009	236.035	96.1595	87.3557	75.6686	93.8533	60.3273	60.8069	75.4663	77.8264	65.0628	323.889	306.197	177.91	110.201	96.1825	110.676	158.914	219.629	190.391	205.393	272.027	330.688	158.129	167.034	172.475	116.265	419.869	338.256	169.052	169.052	254.061	225.204
TraesCS1D02G166000.1	1.0046	1.26892	0.539523	1.51224	2.10705	0.764014	1.377	0.97918	0.600318	0.507289	1.27166	0.659773	0.55455	0.541058	0.508236	0.134805	0.0944735	0.184936	0.570843	1.1637	1.06948	0.62214	1.39489	1.18765	1.27972	1.38377	1.515	0.37474	0.518117	0.430122	0.630088	0.814117	0.656276	0.514743	0.136737	0.109614	0.792919	0.820139	0.383007	2.46802	0.386795	0.831248	0.642876	0.309989	0.319494	0.156533	0.156533	0.2468	0.413722
TraesCS1D02G166100.1	66.281	85.3437	60.1633	79.0539	84.0942	125.946	68.4912	119.045	64.1223	43.7751	90.9228	44.611	30.7217	31.4282	50.1159	21.9597	23.4606	17.4702	66.5073	83.4968	96.9313	67.3146	96.7275	100.921	84.4082	102.069	106.347	15.6677	15.8526	25.2833	39.3433	49.3798	45.4782	23.3025	13.4255	16.2029	32.6557	26.1708	10.3763	85.7473	32.0626	56.9609	26.7049	7.58716	7.07925	41.597	41.597	21.2592	56.5342
TraesCS1D02G166400.1	20.6134	25.0049	11.5988	29.1892	35.7479	38.4012	24.9357	42.4286	14.4963	3.98872	16.5295	3.69913	3.76612	3.37307	4.56008	0.697887	1.09669	0.323074	21.5248	24.9107	24.1999	16.8991	26.4478	32.7968	23.3141	25.0523	26.7926	3.4295	4.66048	6.89064	17.6148	17.1964	17.5268	8.88456	3.42227	5.33133	11.806	9.44005	6.07862	15.8335	10.289	9.31865	10.7537	1.50595	2.93592	5.67386	5.67386	2.36099	5.87084
TraesCS1D02G168100.1	4.86104	5.1395	11.2853	2.60846	1.88231	2.11037	7.89736	3.33578	5.74876	9.09546	4.81102	3.38524	11.5106	10.3644	7.19548	11.1882	16.1744	16.399	5.58151	3.62629	3.90287	4.11834	2.81098	2.82806	3.05159	4.33189	3.61593	9.55331	10.5351	5.4677	4.2296	3.18164	3.12328	4.23924	7.64019	5.42963	8.31876	4.11779	18.9678	2.9497	6.22126	4.62261	2.84928	9.48633	8.0185	13.7191	13.7191	14.7003	11.2513
TraesCS1D02G168200.1	3.69928	4.91375	7.04336	3.45363	3.01741	2.53431	5.67011	3.30554	4.83078	9.8517	5.60899	3.70636	11.1505	11.923	6.18346	10.2399	14.2837	12.2969	5.53524	5.25626	4.74789	6.09574	2.44135	3.61205	4.27354	4.20077	4.79472	10.5993	9.65132	4.69659	5.046	3.07435	2.86464	4.51859	8.1538	6.3114	8.70818	5.83222	19.3826	3.22638	5.15112	3.93286	2.82993	5.75435	10.1394	14.048	14.048	14.662	11.162
TraesCS1D02G168700.1	45.802	37.0435	53.3226	35.7802	27.8522	45.7519	32.7921	46.3801	53.7902	13.1259	28.4749	18.4383	12.1892	11.504	16.179	14.9037	7.31124	7.87912	66.6065	91.6734	100.74	88.9319	80.5259	81.4006	106.097	112.039	120.83	26.6349	16.7064	25.9601	53.7074	60.2467	60.9659	41.6972	19.0064	35.9597	35.3009	23.6371	11.0064	77.1879	33.6632	64.438	43.6603	5.97284	9.26701	6.72139	6.72139	6.88424	13.5666
TraesCS1D02G168700.2	0.341609	0	0	0	0.561443	0.528618	0	0	0.508817	0	0	0	0	0	0	0	0	0	0.486566	1.48645	0.737859	0.604818	0	0.327507	1.08082	0.379468	0.84785	0	0	0	0.82597	0.705889	2.7653	0.599703	0	0	1.35665	0	0	0.435398	0	0.784923	0	0	0	0	0	0	0
TraesCS1D02G168800.1	0	0.442827	0	0.591281	0	0	0.410173	1.77144e-07	6.3871e-06	1.65499	0.559086	0.901578	0.793994	5.37311e-08	1.33486	0.593849	2.52826	0.652459	0	1.1698e-07	0	0	0	0	3.72992e-10	0.789923	0	0	0	4.01985e-06	6.56967e-06	1.04856e-09	0	0.343432	0.586328	0.170226	0	0	0.000444652	0.455953	6.91287e-05	0	1.22626e-07	2.2267	0.00152743	0.438529	0.438529	0.835746	0.561363
TraesCS1D02G168800.2	0.536112	1.64889	1.9273	0.618919	0.204309	0.608149	1.14974	0.972098	0.464568	0.80581	0	0.0668698	2.25642	2.68406	0.764445	0.381189	2.74943e-10	3.24835	1.23548	0.881672	0	1.59619	0.328088	0.803317	0	0.688407	1.22198	6.73495e-07	2.47517	1.01963	0.0832596	0	0.00480939	0.0961322	0	0.65812	1.91505	1.20569	1.90609	0.000119698	1.10963	0.472681	0	0	2.41763	3.0644	3.0644	3.50145	4.1439
TraesCS1D02G168800.3	0	0	0.175329	0	0	0	0	7.13288e-09	0.288225	2.25292e-08	0.774043	0.179339	0.000158629	0	0	0.296584	0	6.96514e-07	0	0	0.222044	0	0	0	0.290005	0	0	3.30326	0	1.98217e-08	0.202045	0	0.304494	0.253456	0.253166	6.32788e-09	0	0	4.52922	3.97643e-08	0	0	0.244269	0	0	0.219357	0.219357	0	6.21664e-06
TraesCS1D02G168800.4	0.303615	0	2.03244e-09	0	0	0	0	0.305368	0.270312	0.694158	1.03613	0	3.11388	1.67658	0.898536	2.12852	4.9511	3.1634	0.176816	0.00270302	0	0.272318	0.467666	0	0.428748	0.318512	0	0.0111984	0	1.08358e-08	0.101871	1.36592e-07	0	6.11984e-09	0.621143	0.890029	0	0	0.0583673	0	0.650112	0	0	0.000526914	0.0034519	0.624837	0.624837	1.66008	1.11312
TraesCS1D02G168800.5	0	0.00459482	0.714211	0	0	0	0	0.360018	0.976896	1.71117e-08	0.846579	0.216792	0.000319745	0.304133	4.39333e-05	0.684458	0	1.52065	0	0.0834103	0.666881	0	4.08997e-10	0	0.325209	0	0.000134523	0.92864	0	1.48729	0.326707	0.655047	0.371635	0.660025	0.76631	3.06676e-09	1.63765	0	0.00106239	0	0	0.714093	0.285237	0	0	1.14507	1.14507	2.03588	0.0187754
TraesCS1D02G168800.6	1.15883	0	0.526967	0.156769	1.68185	1.52703	0	0	0.191878	2.48434	0.76524	0.590627	0.969898	0	0	1.61467	1.36078	3.26632e-08	0	0	0.313364	0	0	0.630614	0.399671	0	0	1.00029	1.72478	0	0.868926	0	0.80953	0.314185	0.225966	1.16899	0	0.000152224	0.350125	1.29002	0.232182	0	0.530836	0.000149126	0.000298627	0.514046	0.514046	0	0.000109734
TraesCS1D02G168800.7	2.01229	1.48194	3.06924	1.1953	8.34474e-09	0.21602	3.45578	1.16291	0.908666	2.05289	0.856115	0.755299	2.54202	3.57671	2.91845	4.61011	4.05851	4.52885	1.57537	1.52675	1.2317	1.61586	0.936515	0.362457	0.462637	0.82425	0.5732	0.189196	3.25011e-05	0.189566	1.59428	1.54656	1.03762	1.05125	0.925695	0.557025	0.226137	1.50269	7.88291e-06	3.44364e-07	1.44653	1.03059	0.641791	2.04735	1.36067	4.24457	4.24457	2.26938	3.24891
TraesCS1D02G168800.8	0	0	1.23852	0.634057	1.76538	0.574998	0.3447	0.518171	1.29276	4.12699e-07	0	0.0497714	1.31717	0.58369	0	0.417595	0	0	0	0	0	0	0	0.365266	0.235198	0.000642574	0	0	0	0	0	0	0.19236	0.480776	1.06395	0.183768	0	3.06699e-07	1.26238e-07	0.411166	0.26826	8.44786e-08	0.747704	0	3.83596	0	0	1.07681	0
TraesCS1D02G174000.1	1.86704	0.238462	0	0.742091	0.376982	0.728072	0	1.37377	0	0	0	0.0446321	0	0	3.79616e-07	0.453255	0	0	0	0	0	0	0.000171889	0	0.0765571	0	0.241903	0	0	0	1.70813e-10	2.70214e-08	0	0.488574	0	0.176861	0	3.05187	0	0.0195895	3.97457e-06	1.2408	0	7.25319e-08	6.34055	0	0	0	0
TraesCS1D02G174000.2	2.23163	3.90422	7.6024	2.05476	1.09735	0.937527	7.25577	1.27365	4.78441	9.14498	5.74905	3.93119	12.2907	10.1955	5.94053	10.8798	14.4538	16.7809	4.21454	2.97117	4.04548	3.08942	2.79895	2.71148	2.40373	3.87143	2.65926	11.655	9.29291	3.72611	5.26811	3.83649	4.24937	3.69993	7.93788	7.09036	11.0316	2.22718	28.6168	1.36834	4.67654	1.47785	2.15714	9.18962	11.0285	17.6215	17.6215	19.5325	12.0388
[truncated: 18,788 more rows]
[truncated: 32 more columns]
