# Supplementary material for: Temporally coordinated expression of nuclear genes encoding chloroplast proteins in wheat promotes Puccinia striiformis f. sp. tritici infection
Source: Commun Biol. 2022 Aug 22;5:853. doi: 10.1038/s42003-022-03780-4 (PMC9395331; doi:10.1038/s42003-022-03780-4)
Supplement: Supplementary file 5 — Supplementary Data 3 [file 42003_2022_3780_MOESM5_ESM.xlsx]

## Sheet: Sheet1
Supplementary Data 3. Eight second level gene ontology (GO) terms with chloroplast-related functions were significantly enriched in one or more co-expression clusters.
-log(p-values +1E-5)	Oakley - Pst 13/14			Oakley - Pst F22	Santiago - Pst 13/14		Santiago - Pst F22	Solstice - Pst 13/14		Solstice - Pst F22
GO term	Cluster I	Cluster II	Cluster III	Cluster IV	Cluster V	Cluster VI	Cluster I	Cluster I	Cluster II	Cluster VII	Cluster VIII	Cluster IX
GO:0009507-chloroplast	55.209	54.8861	25.2644	167.009	27.9208	94.1261	120.374	29.821	30.5114	67.8861	50.4283	46.52
GO:0009522-photosystem I	18.0004	1.07891	1e-05	7.73991	1e-05	1e-05	4.49151	1e-05	3.43881	1e-05	1e-05	0.99861
GO:0015977-carbon fixation	1.18771	1e-05	1e-05	17.9666	1e-05	1e-05	8.57191	1e-05	1e-05	1e-05	1e-05	1e-05
GO:0009773-photosynthetic electron transport in photosystem I	4.79381	1e-05	1e-05	4.42921	1e-05	1e-05	1.70221	1e-05	2.18431	1e-05	1e-05	1e-05
GO:0009853-photorespiration	3.19081	0.37491	1e-05	23.1986	1e-05	1e-05	12.1203	1e-05	1e-05	1e-05	1e-05	1e-05
GO:0019685-photosynthesis dark reaction	1e-05	1e-05	1e-05	3.90361	1e-05	1e-05	3.67631	1e-05	1e-05	1e-05	1e-05	1e-05
GO:0015979-photosynthesis	35.9747	9.03571	1.23431	57.7545	0.42681	18.2314	37.684	1e-05	11.7011	1.19101	5.36081	10.5346
GO:0006778-porphyrin-containing compound metabolic process	1e-05	7.44861	1e-05	16.9508	1.12421	4.32231	6.76201	1e-05	1e-05	3.51911	4.42881	1e-05
p-values	Oakley - Pst 13/14			Oakley - Pst F22	Santiago - Pst 13/14		Santiago - Pst F22	Solstice - Pst 13/14		Solstice - Pst F22
GO term	Cluster I	Cluster II	Cluster III	Cluster IV	Cluster V	Cluster VI	Cluster I	Cluster I	Cluster II	Cluster VII	Cluster VIII	Cluster IX
GO:0009507-chloroplast	6.18002e-56	1.29984e-55	5.43989e-26	9.79919e-168	1.20002e-28	7.4798e-95	4.22951e-121	1.51005e-30	3.08028e-31	1.29984e-68	3.72984e-51	3.01988e-47
GO:0009522-photosystem I	9.99056e-19	0.0833854	0.999977	1.82008e-08	0.999977	0.999977	3.22471e-05	0.999977	0.000364074	0.999977	0.999977	0.100321
GO:0015977-carbon fixation	0.0649068	0.999977	0.999977	1.07992e-18	0.999977	0.999977	2.67972e-09	0.999977	0.999977	0.999977	0.999977	0.999977
GO:0009773-photosynthetic electron transport in photosystem I	1.60764e-05	0.999977	0.999977	3.72212e-05	0.999977	0.999977	0.0198513	0.999977	0.00654169	0.999977	0.999977	0.999977
GO:0009853-photorespiration	0.000644451	0.421784	0.999977	6.3298e-24	0.999977	0.999977	7.58036e-13	0.999977	0.999977	0.999977	0.999977	0.999977
GO:0019685-photosynthesis dark reaction	0.999977	0.999977	0.999977	0.00012485	0.999977	0.999977	0.000210712	0.999977	0.999977	0.999977	0.999977	0.999977
GO:0015979-photosynthesis	1.05996e-36	9.21064e-10	0.0583029	1.75991e-58	0.374274	5.86935e-19	2.07009e-38	0.999977	1.99017e-12	0.0644154	4.35702e-06	2.92005e-11
GO:0006778-porphyrin-containing compound metabolic process	0.999977	3.55951e-08	0.999977	1.11993e-17	0.075126	4.76091e-05	1.72978e-07	0.999977	0.999977	0.000302615	3.72555e-05	0.999977
