# Supplementary material for: Temporally coordinated expression of nuclear genes encoding chloroplast proteins in wheat promotes Puccinia striiformis f. sp. tritici infection
Source: Commun Biol. 2022 Aug 22;5:853. doi: 10.1038/s42003-022-03780-4 (PMC9395331; doi:10.1038/s42003-022-03780-4)
Supplement: Supplementary file 6 — Supplementary Data 4 [file 42003_2022_3780_MOESM6_ESM.xlsx]

## Sheet: Key
Supplementary Data 4: All raw data measurements to support the analyses presented.
Figure(s)	Analysis conducted
Fig. 1b	Percentage of reads aligned to the Pst genome and wheat transcriptome
Fig. 1e	Number of differentially expressed genes (DEGs)
Fig. 3a - 1	Genes belonging to co-expression clusters for Santiago infected with Pst 13/14
Fig. 3a - 2	Genes belonging to co-expression clusters for Santiago infected with Pst F22
Fig. 3b	Wheat genes identified as upregulated early during Pst infection
Fig. 3c	Wheat genes identified as upregulated early during Pst infection
Fig. 4a	transcript per million (tpm) values for DEGs annotated as involved in response to salicylic acid (GO:0009751), defence response to fungus (GO:0050832), innate immune response (GO:0045087) and cell death (GO:0012501)
Fig. 4b	Number of DEGs encoding proteins with typical NLR domains
Fig. 6a	TaCSP41a expression during infection of the wheat varieties Oakley, Solstice and Santiago with Pst isolate F22
Fig. 7b	Leaf infection of TaCSP41a disruption mutants

## Sheet: Fig. 1b
Pst isolate used for inoculation	days post-inoculation	Wheat host variety	Replicate	Percentage of reads aligned to Pst (isolate 104E)	Percentage of reads aligned to wheat (Refseq v1.1)			Alignment to Pst (isolate 104E):
1314	1	Oakley	1	0.14	82.8695				Pst 13/14						Pst F22
1314	1	Oakley	2	0.22	82.9462				Oakley		Santiago		Solstice		Oakley		Santiago		Solstice
1314	1	Oakley	3	0.28	83.8973				Average	S.D.	Average	S.D.	Average	S.D.	Average	S.D.	Average	S.D.	Average	S.D.
1314	1	Santiago	1	0.11	83.9054			1dpi	0.213333	0.0702377	0.136667	0.0251661	0.216667	0.046188	0.07	0.0173205	0.0533333	0.0057735	0.0533333	0.0057735
1314	1	Santiago	2	0.14	83.6588			3dpi	0.1	0.0264575	0.16	0.034641	0.145	0.0353553	0.0566667	0.0057735	0.0766667	0.0378594	0.0633333	0.0057735
1314	1	Santiago	3	0.16	83.3175			7dpi	7.38	5.8318	9.37667	9.21217	9.33	14.7821	3.04333	2.09393	0.08	0.0458258	1.47	2.18385
1314	1	Solstice	1	0.19	84.394			11dpi	24.4	3.91003	21.1633	2.11614	27.2433	6.46321	18.6567	11.4541	0.0533333	0.0152753	5.76	8.01859
1314	1	Solstice	2	0.27	84.1102
1314	1	Solstice	3	0.19	83.1658
1314	3	Oakley	1	0.09	84.0987
1314	3	Oakley	2	0.08	85.4031			Alignment to wheat (Refseq v1.1):															Wheat	Pst
1314	3	Oakley	3	0.13	86.3933				Pst 13/14						Pst F22							Average 1 & 3 dpi	85.4491	0.112083
1314	3	Santiago	1	0.18	84.811				Oakley		Santiago		Solstice		Oakley		Santiago		Solstice			S.D.	1.52069	0.060824
1314	3	Santiago	2	0.12	87.106				Average	S.D.	Average	S.D.	Average	S.D.	Average	S.D.	Average	S.D.	Average	S.D.
1314	3	Santiago	3	0.18	84.1077			1dpi	83.2377	0.572521	83.6272	0.295191	83.89	0.643046	87.2399	0.0392118	86.2059	0.70812	84.3737	1.26985
1314	3	Solstice	1	0.12	84.6032			3dpi	85.2984	1.1509	85.3416	1.568	84.7619	0.686978	87.2986	1.24147	86.441	3.35977	87.6738	0.530632
1314	3	Solstice	2	0.17	85.5747			7dpi	68.7662	12.4627	64.8575	19.5361	65.3863	30.6218	77.186	2.82139	86.73	0.938127	82.1244	8.51686
1314	7	Oakley	1	5.33	73.2423			11dpi	34.2705	9.75186	40.6559	5.17844	28.5399	13.3481	45.7346	24.0209	87.0377	0.917647	73.557	19.9985
1314	7	Oakley	2	2.85	78.3726
1314	7	Oakley	3	13.96	54.6836
1314	7	Santiago	1	18.85	45.1112			Control samples:
1314	7	Santiago	2	0.45	84.1764				Alignment to Pst		Alignment to wheat
1314	7	Santiago	3	8.83	65.2849				Average	S.D.	Average	S.D.
1314	7	Solstice	1	26.38	30.058			Oakley	0.0566667	0.0152753	87.3236	1.9093
1314	7	Solstice	2	1.5	81.7761			Santiago	0.0366667	0.0057735	88.3798	2.52976
1314	7	Solstice	3	0.11	84.3248			Solstice	0.08	0.01	86.2775	0.464211
1314	11	Oakley	1	20.77	43.4785
1314	11	Oakley	2	23.89	35.2798			Average	0.0577778	0.0210819	87.327	1.84223
1314	11	Oakley	3	28.54	24.0533
1314	11	Santiago	1	18.72	46.6175
1314	11	Santiago	2	22.36	38.0762
1314	11	Santiago	3	22.41	37.2741
1314	11	Solstice	1	32.48	18.0313
1314	11	Solstice	2	29.23	24.0294
1314	11	Solstice	3	20.02	43.5588
CON	0	Oakley	1	0.07	88.1203
CON	0	Oakley	2	0.04	88.7054
CON	0	Oakley	3	0.06	85.1449
CON	0	Santiago	1	0.04	89.2839
CON	0	Santiago	2	0.03	90.3333
CON	0	Santiago	3	0.04	85.5222
CON	0	Solstice	1	0.07	86.1258
CON	0	Solstice	2	0.08	86.7986
CON	0	Solstice	3	0.09	85.9082
F22	1	Oakley	1	0.09	87.1974
F22	1	Oakley	2	0.06	87.2746
F22	1	Oakley	3	0.06	87.2479
F22	1	Santiago	1	0.06	85.5103
F22	1	Santiago	2	0.05	86.1815
F22	1	Santiago	3	0.05	86.926
F22	1	Solstice	1	0.06	85.2819
F22	1	Solstice	2	0.05	84.9164
F22	1	Solstice	3	0.05	82.9226
F22	3	Oakley	1	0.06	88.2627
F22	3	Oakley	2	0.05	87.7354
F22	3	Oakley	3	0.06	85.8978
F22	3	Santiago	1	0.12	82.5623
F22	3	Santiago	2	0.05	88.4512
F22	3	Santiago	3	0.06	88.3093
F22	3	Solstice	1	0.06	87.5401
F22	3	Solstice	2	0.07	87.2228
F22	3	Solstice	3	0.06	88.2585
F22	7	Oakley	1	3.83	76.9934
F22	7	Oakley	2	4.63	74.4658
F22	7	Oakley	3	0.67	80.0987
F22	7	Santiago	1	0.13	85.6779
F22	7	Santiago	2	0.04	87.4793
F22	7	Santiago	3	0.07	87.0328
F22	7	Solstice	1	0.13	88.1467
F22	7	Solstice	2	3.99	76.1021
F22	7	Solstice	3	0.29	-
F22	11	Oakley	1	21.4	36.6038
F22	11	Oakley	2	6.08	72.982
F22	11	Oakley	3	28.49	27.618
F22	11	Santiago	1	0.07	87.6901
F22	11	Santiago	2	0.04	85.9884
F22	11	Santiago	3	0.05	87.4345
F22	11	Solstice	1	0.09	87.6981
F22	11	Solstice	2	11.43	59.4159

## Sheet: Fig. 1e
	Pst 13/14			Pst F22			Common F22 & 13/14					All Pst infections		Pst 13/14		Pst F22
	Oakley	Solstice	Santiago	Oakley	Solstice	Santiago	Oakley	Solstice	Santiago			Average	S.D.	Average	S.D.	Average	S.D.
1dpi	31351	28616	32232	17388	30540	27712	14761	20553	26779		1dpi	27973.2	5452.77	30733	1885.55	25213.3	6922.88
3dpi	10520	7198	9860	9809	8844	8518	6845	5626	5320		3dpi	9124.83	1192.88	9192.67	1758.67	9057	671.34
7dpi	13617	8181	18299	13730	11910	14405	7644	5742	9284		7dpi	13357	3304.94	13365.7	5063.68	13348.3	1290.55
11dpi	15195	12459	23341	11269	7872	13432	8689	4819	9757		11dpi	13928	5222.25	16998.3	5660.7	10857.7	2802.73
No. of unique DEGs:
	Pst 13/14			Pst F22					Pst 13/14		Pst F22
	Oakley	Solstice	Santiago	Oakley	Solstice	Santiago			Average	S.D.	Average	S.D.
1dpi	16590	8063	5453	2627	9987	933		1dpi	10035.3	5824.58	4515.67	4813.42
3dpi	3675	1572	4540	2964	3218	3198		3dpi	3262.33	1526.43	3126.67	141.228
7dpi	5973	2439	9015	6086	6168	5121		7dpi	5809	3291.07	5791.67	582.26
11dpi	6506	7640	13584	2580	3053	3675		11dpi	9243.33	3801.65	3102.67	549.187
Percentage of common DEGs:
	Pst 13/14			Pst F22
	Oakley	Solstice	Santiago	Oakley	Solstice	Santiago			Pst 13/14	Pst F22
1dpi	47.083	71.8235	83.082	84.8919	67.2986	96.6332		Average	59.4911	68.6645
3dpi	65.0665	78.1606	53.9554	69.7829	63.6137	62.456		S.D.	14.2273	13.0039
7dpi	56.1357	70.187	50.735	55.6737	48.2116	64.4498
11dpi	57.1833	38.6789	41.802	77.1053	61.217	72.64

## Sheet: Fig. 3a-1
Pst 13/14 - Santiago
Cluster III (1595 genes)	Cluster IV (532 genes)	Cluster V (436 genes)	Cluster VI (202 genes)	Cluster I (1498 genes)	Cluster II (820 genes)	Cluster VII (298 genes)	Cluster VIII (470 genes)	Cluster X (259 genes)	Cluster XI (153 genes)	Cluster IX (125 genes)
TraesCS1A02G005700.1	TraesCS1A02G005800.1	TraesCS1A02G001900.3	TraesCS1A02G159300.2	TraesCS1A02G001900.7	TraesCS1A02G024700.1	TraesCS1A02G065700.5	TraesCS1A02G049100.1	TraesCS1A02G001900.2	TraesCS1A02G049700LC.1	TraesCS1A02G124800LC.1
TraesCS1A02G015300.1	TraesCS1A02G035600.1	TraesCS1A02G051900LC.1	TraesCS1A02G168400LC.1	TraesCS1A02G031300.1	TraesCS1A02G037600LC.1	TraesCS1A02G092700.2	TraesCS1A02G065400LC.1	TraesCS1A02G171100.9	TraesCS1A02G124100LC.1	TraesCS1A02G248800LC.2
TraesCS1A02G017900.1	TraesCS1A02G045800.1	TraesCS1A02G095800.2	TraesCS1A02G178400LC.3	TraesCS1A02G060100.1	TraesCS1A02G058900.2	TraesCS1A02G124400.1	TraesCS1A02G065700.6	TraesCS1A02G190500LC.1	TraesCS1A02G133500.3	TraesCS1A02G278600LC.2
TraesCS1A02G068300.2	TraesCS1A02G049700.1	TraesCS1A02G095800.4	TraesCS1A02G192300LC.1	TraesCS1A02G063500.1	TraesCS1A02G068100.1	TraesCS1A02G133500.5	TraesCS1A02G088000.2	TraesCS1A02G221100.1	TraesCS1A02G173700.2	TraesCS1A02G363100LC.1
TraesCS1A02G069700.1	TraesCS1A02G068400.1	TraesCS1A02G095800LC.1	TraesCS1A02G278600.1	TraesCS1A02G073500.3	TraesCS1A02G100600.1	TraesCS1A02G150100LC.1	TraesCS1A02G095500.2	TraesCS1A02G231700.1	TraesCS1A02G253200.1	TraesCS1A02G392000LC.1
TraesCS1A02G070500LC.1	TraesCS1A02G083300.1	TraesCS1A02G103900LC.1	TraesCS1A02G338200LC.1	TraesCS1A02G084300.1	TraesCS1A02G105300.1	TraesCS1A02G153100LC.1	TraesCS1A02G095500LC.1	TraesCS1A02G242800.1	TraesCS1A02G259700LC.1	TraesCS1A02G439500LC.1
TraesCS1A02G073500LC.1	TraesCS1A02G091300.1	TraesCS1A02G110000LC.1	TraesCS1A02G388500LC.1	TraesCS1A02G092700.1	TraesCS1A02G130900.1	TraesCS1A02G153900LC.1	TraesCS1A02G132600.2	TraesCS1A02G258800LC.1	TraesCS1B02G156900.1	TraesCS1B02G124100.2
TraesCS1A02G077500.1	TraesCS1A02G093800.1	TraesCS1A02G110800LC.1	TraesCS1B02G119300LC.1	TraesCS1A02G106500.2	TraesCS1A02G132600.5	TraesCS1A02G158300LC.1	TraesCS1A02G150200LC.1	TraesCS1A02G366100.1	TraesCS1B02G222500.1	TraesCS1B02G154200.9
TraesCS1A02G081200.1	TraesCS1A02G095800.3	TraesCS1A02G111000LC.1	TraesCS1B02G153000LC.1	TraesCS1A02G106700.1	TraesCS1A02G163100LC.1	TraesCS1A02G158400LC.1	TraesCS1A02G171800.1	TraesCS1B02G147300LC.1	TraesCS1B02G312600LC.1	TraesCS1B02G155300LC.1
TraesCS1A02G086500.1	TraesCS1A02G096200.2	TraesCS1A02G116200LC.1	TraesCS1B02G154200.2	TraesCS1A02G115500.1	TraesCS1A02G168400.1	TraesCS1A02G159200LC.1	TraesCS1A02G192300LC.2	TraesCS1B02G149400.1	TraesCS1D02G022900.1	TraesCS1B02G355700.1
TraesCS1A02G086600.1	TraesCS1A02G109200.1	TraesCS1A02G120500LC.1	TraesCS1B02G226300LC.1	TraesCS1A02G124400.2	TraesCS1A02G173700.1	TraesCS1A02G159300.1	TraesCS1A02G210700LC.1	TraesCS1B02G158300.3	TraesCS1D02G168800.7	TraesCS1B02G431200.2
TraesCS1A02G089500.1	TraesCS1A02G125900.1	TraesCS1A02G121000LC.1	TraesCS1B02G226600LC.1	TraesCS1A02G131800LC.1	TraesCS1A02G179500.1	TraesCS1A02G159300LC.1	TraesCS1A02G221100.2	TraesCS1B02G175000.2	TraesCS1D02G174000.2	TraesCS1D02G168800.5
TraesCS1A02G089600.1	TraesCS1A02G126800.1	TraesCS1A02G129100LC.1	TraesCS1B02G242400LC.1	TraesCS1A02G138000.3	TraesCS1A02G179700.1	TraesCS1A02G159600LC.1	TraesCS1A02G264900.1	TraesCS1B02G249300.1	TraesCS1D02G197600LC.1	TraesCS1D02G184400LC.1
TraesCS1A02G095500.1	TraesCS1A02G132600.3	TraesCS1A02G132600.4	TraesCS1B02G269500LC.1	TraesCS1A02G142000.1	TraesCS1A02G180800.1	TraesCS1A02G160500LC.1	TraesCS1A02G266600.2	TraesCS1B02G288200.1	TraesCS1D02G254100LC.1	TraesCS1D02G242500LC.2
TraesCS1A02G105500.1	TraesCS1A02G136500.1	TraesCS1A02G133500.4	TraesCS1B02G296300LC.1	TraesCS1A02G147400.1	TraesCS1A02G195500.2	TraesCS1A02G161000LC.1	TraesCS1A02G268800.1	TraesCS1B02G318700.1	TraesCS2A02G248600.1	TraesCS1D02G244100LC.1
TraesCS1A02G111000.1	TraesCS1A02G164900.1	TraesCS1A02G133500LC.1	TraesCS1B02G297900.3	TraesCS1A02G153400LC.1	TraesCS1A02G196500.1	TraesCS1A02G206900.2	TraesCS1A02G285400.2	TraesCS1B02G343900.1	TraesCS2A02G498000.2	TraesCS2A02G064300.1
TraesCS1A02G121000.1	TraesCS1A02G166100.1	TraesCS1A02G133900LC.1	TraesCS1B02G409800.1	TraesCS1A02G168700.1	TraesCS1A02G249600LC.1	TraesCS1A02G298100.1	TraesCS1A02G304000.1	TraesCS1B02G357700LC.1	TraesCS2A02G542900.1	TraesCS2A02G097600LC.1
TraesCS1A02G130800.1	TraesCS1A02G190500.1	TraesCS1A02G136500LC.1	TraesCS1B02G466300.2	TraesCS1A02G177600.4	TraesCS1A02G255800.1	TraesCS1A02G314300.1	TraesCS1A02G304300LC.1	TraesCS1B02G397800.1	TraesCS2B02G099700.2	TraesCS2A02G169100LC.1
TraesCS1A02G136500.2	TraesCS1A02G196300.1	TraesCS1A02G136800.2	TraesCS1B02G470300LC.1	TraesCS1A02G197500.1	TraesCS1A02G259700.1	TraesCS1A02G335300LC.1	TraesCS1A02G327000LC.1	TraesCS1B02G433400.3	TraesCS2B02G133300LC.1	TraesCS2A02G242900LC.1
TraesCS1A02G149200.2	TraesCS1A02G221900.1	TraesCS1A02G136800LC.1	TraesCS1D02G002400.2	TraesCS1A02G201300.1	TraesCS1A02G259700.2	TraesCS1A02G439600LC.1	TraesCS1A02G421900.1	TraesCS1B02G529800LC.1	TraesCS2B02G208400.3	TraesCS2A02G246800LC.1
TraesCS1A02G153900.1	TraesCS1A02G223800.1	TraesCS1A02G153100.1	TraesCS1D02G101200.1	TraesCS1A02G205600.1	TraesCS1A02G285400.1	TraesCS1B02G013000LC.1	TraesCS1A02G441400.1	TraesCS1D02G002400.3	TraesCS2B02G328100.1	TraesCS2A02G255000LC.2
TraesCS1A02G159200.1	TraesCS1A02G224000.1	TraesCS1A02G170400.1	TraesCS1D02G145600.2	TraesCS1A02G241000.1	TraesCS1A02G326100.1	TraesCS1B02G119300.2	TraesCS1B02G044800LC.1	TraesCS1D02G003900.3	TraesCS2B02G359500.1	TraesCS2A02G270700.1
TraesCS1A02G165900.1	TraesCS1A02G236500.1	TraesCS1A02G170500LC.1	TraesCS1D02G148000LC.1	TraesCS1A02G243110LC.2	TraesCS1A02G332200.1	TraesCS1B02G136700.1	TraesCS1B02G065100LC.1	TraesCS1D02G010300.1	TraesCS2B02G368700.1	TraesCS2A02G270700.7
TraesCS1A02G165900.2	TraesCS1A02G255100.1	TraesCS1A02G180800.2	TraesCS1D02G185000.5	TraesCS1A02G247800.1	TraesCS1A02G335800.1	TraesCS1B02G143000LC.1	TraesCS1B02G084800LC.1	TraesCS1D02G099600.4	TraesCS2B02G395100.1	TraesCS2A02G344600LC.1
TraesCS1A02G166900.2	TraesCS1A02G256400.1	TraesCS1A02G221000.2	TraesCS1D02G187800LC.1	TraesCS1A02G251200.1	TraesCS1A02G357400.1	TraesCS1B02G199200LC.1	TraesCS1B02G088000.1	TraesCS1D02G114300LC.1	TraesCS2B02G520200.1	TraesCS2A02G350800LC.1
TraesCS1A02G170400.3	TraesCS1A02G259100.1	TraesCS1A02G230400LC.1	TraesCS1D02G237800.2	TraesCS1A02G252400.1	TraesCS1A02G360500LC.1	TraesCS1B02G236400.1	TraesCS1B02G121600.1	TraesCS1D02G168800.8	TraesCS2B02G716400LC.1	TraesCS2A02G353800LC.1
TraesCS1A02G170500.1	TraesCS1A02G261000.1	TraesCS1A02G234500.1	TraesCS1D02G346200LC.1	TraesCS1A02G255100LC.1	TraesCS1A02G386200LC.1	TraesCS1B02G297900.1	TraesCS1B02G129000.1	TraesCS1D02G174000.1	TraesCS2B02G841800LC.1	TraesCS2A02G356300LC.1
TraesCS1A02G174600.1	TraesCS1A02G270300.1	TraesCS1A02G234500.2	TraesCS2A02G075600LC.2	TraesCS1A02G264900LC.1	TraesCS1A02G403000.1	TraesCS1B02G366500.1	TraesCS1B02G129000.2	TraesCS1D02G222700LC.1	TraesCS2D02G112000.1	TraesCS2A02G364500.2
TraesCS1A02G192300.1	TraesCS1A02G288500.2	TraesCS1A02G262100.2	TraesCS2A02G075600LC.3	TraesCS1A02G267900.1	TraesCS1A02G418400.1	TraesCS1B02G409300.1	TraesCS1B02G154200.1	TraesCS1D02G230600.1	TraesCS2D02G119200.2	TraesCS2A02G375000.2
TraesCS1A02G193300.1	TraesCS1A02G361000.1	TraesCS1A02G298100LC.1	TraesCS2A02G182700.1	TraesCS1A02G267900.2	TraesCS1B02G000600.1	TraesCS1D02G054100.1	TraesCS1B02G256300.1	TraesCS1D02G242500LC.1	TraesCS2D02G200700.1	TraesCS2A02G379600LC.1
TraesCS1A02G196600LC.1	TraesCS1A02G363200.1	TraesCS1A02G355300.1	TraesCS2A02G218600LC.1	TraesCS1A02G268600.2	TraesCS1B02G031100.1	TraesCS1D02G099600.2	TraesCS1B02G263100.1	TraesCS1D02G253700LC.1	TraesCS2D02G235900.2	TraesCS2A02G390000LC.1
TraesCS1A02G198100.2	TraesCS1A02G365600LC.1	TraesCS1A02G358800.2	TraesCS2A02G221200.6	TraesCS1A02G279100LC.3	TraesCS1B02G046200.1	TraesCS1D02G109900LC.1	TraesCS1B02G282300.1	TraesCS1D02G315600LC.1	TraesCS2D02G380800.1	TraesCS2A02G391100LC.1
TraesCS1A02G221100.3	TraesCS1A02G365700LC.1	TraesCS1B02G205600LC.1	TraesCS2A02G238600.3	TraesCS1A02G281700.1	TraesCS1B02G072200.1	TraesCS1D02G111500.3	TraesCS1B02G286300.1	TraesCS1D02G327300.1	TraesCS3A02G048700.5	TraesCS2A02G404500LC.1
TraesCS1A02G221900.3	TraesCS1A02G366700.2	TraesCS1B02G248400.1	TraesCS2A02G247300LC.1	TraesCS1A02G291600.1	TraesCS1B02G078800.1	TraesCS1D02G139500LC.1	TraesCS1B02G310100LC.1	TraesCS1D02G387000.1	TraesCS3A02G054000.1	TraesCS2A02G418300LC.1
TraesCS1A02G230400.1	TraesCS1A02G369700.1	TraesCS1B02G272700.3	TraesCS2A02G296800.1	TraesCS1A02G298800.1	TraesCS1B02G088400.1	TraesCS1D02G165100.4	TraesCS1B02G343900.2	TraesCS1D02G412600LC.1	TraesCS3A02G148300.1	TraesCS2A02G420800LC.1
TraesCS1A02G230600.1	TraesCS1A02G414600.1	TraesCS1B02G318700.2	TraesCS2A02G534400.1	TraesCS1A02G315500.1	TraesCS1B02G150100.1	TraesCS1D02G266700.2	TraesCS1B02G413900.1	TraesCS2A02G039900LC.3	TraesCS3A02G163000LC.1	TraesCS2A02G421100LC.1
TraesCS1A02G234200.3	TraesCS1A02G424000.1	TraesCS1B02G394500.1	TraesCS2B02G045700LC.1	TraesCS1A02G319300.1	TraesCS1B02G182400.1	TraesCS1D02G292000LC.1	TraesCS1B02G467300LC.1	TraesCS2A02G107800.1	TraesCS3A02G217500LC.1	TraesCS2A02G514200LC.1
TraesCS1A02G239400.1	TraesCS1A02G427300.1	TraesCS1B02G418200LC.1	TraesCS2B02G078900.1	TraesCS1A02G322100.2	TraesCS1B02G188500.1	TraesCS1D02G318800.1	TraesCS1B02G515700LC.1	TraesCS2A02G141100.3	TraesCS3A02G227600LC.1	TraesCS2B02G099700.4
TraesCS1A02G245300.1	TraesCS1A02G441400.2	TraesCS1B02G454800.1	TraesCS2B02G146000LC.2	TraesCS1A02G335200.1	TraesCS1B02G190700.4	TraesCS1D02G340600.2	TraesCS1D02G099600.3	TraesCS2A02G141700.1	TraesCS3A02G283600LC.1	TraesCS2B02G122200.2
TraesCS1A02G247800LC.1	TraesCS1B02G108700.1	TraesCS1B02G475000.2	TraesCS2B02G215800LC.1	TraesCS1A02G337800LC.1	TraesCS1B02G199700.1	TraesCS1D02G345100.2	TraesCS1D02G104800.2	TraesCS2A02G189500.4	TraesCS3A02G397500.1	TraesCS2B02G259300LC.1
TraesCS1A02G248200.1	TraesCS1B02G133300.1	TraesCS1B02G504100LC.1	TraesCS2B02G289500.3	TraesCS1A02G343000.2	TraesCS1B02G211100.1	TraesCS1D02G400100.1	TraesCS1D02G132200.2	TraesCS2A02G189700.3	TraesCS3A02G405900.6	TraesCS2B02G266900LC.1
TraesCS1A02G248800.1	TraesCS1B02G135800.1	TraesCS1D02G046000.1	TraesCS2B02G337800LC.1	TraesCS1A02G352500.1	TraesCS1B02G220700.1	TraesCS1D02G499200LC.1	TraesCS1D02G162900LC.1	TraesCS2A02G255000LC.3	TraesCS3B02G018400LC.1	TraesCS2B02G316300LC.1
TraesCS1A02G250000.1	TraesCS1B02G143000.1	TraesCS1D02G090000.2	TraesCS2B02G445200LC.1	TraesCS1A02G357200.1	TraesCS1B02G255100.1	TraesCS2A02G041100.2	TraesCS1D02G163000LC.1	TraesCS2A02G270700.4	TraesCS3B02G020000LC.1	TraesCS2B02G717900LC.1
TraesCS1A02G259000.1	TraesCS1B02G174700.1	TraesCS1D02G097400LC.1	TraesCS2B02G622500LC.1	TraesCS1A02G358800.1	TraesCS1B02G266500.1	TraesCS2A02G064300.2	TraesCS1D02G165100.8	TraesCS2A02G293400LC.1	TraesCS3B02G067800.2	TraesCS2D02G152300.1
TraesCS1A02G259200.1	TraesCS1B02G191000.1	TraesCS1D02G106000LC.1	TraesCS2B02G681310LC.4	TraesCS1A02G365700.1	TraesCS1B02G288600LC.1	TraesCS2A02G104600.1	TraesCS1D02G168800.1	TraesCS2A02G356300.3	TraesCS3B02G152900.1	TraesCS2D02G276900.1
TraesCS1A02G267300.1	TraesCS1B02G202100.2	TraesCS1D02G111500.2	TraesCS2D02G036800.2	TraesCS1A02G366800.1	TraesCS1B02G294600.1	TraesCS2A02G181900LC.1	TraesCS1D02G168800.4	TraesCS2A02G375100.1	TraesCS3B02G195500.1	TraesCS2D02G410700LC.1
TraesCS1A02G270800.1	TraesCS1B02G206000.1	TraesCS1D02G145000.1	TraesCS2D02G093300LC.1	TraesCS1A02G373300.1	TraesCS1B02G304500.1	TraesCS2A02G227200.3	TraesCS1D02G174000LC.1	TraesCS2A02G381400LC.1	TraesCS3B02G271900.1	TraesCS3A02G103600.1
TraesCS1A02G275300.1	TraesCS1B02G210900.1	TraesCS1D02G156700.1	TraesCS2D02G138800LC.1	TraesCS1A02G396200.1	TraesCS1B02G312700.3	TraesCS2A02G288100.1	TraesCS1D02G175000.1	TraesCS2A02G418200.1	TraesCS3B02G329210LC.1	TraesCS3A02G128500.3
TraesCS1A02G279100.1	TraesCS1B02G211800.1	TraesCS1D02G207600.2	TraesCS2D02G167600LC.1	TraesCS1A02G427400LC.1	TraesCS1B02G374000.1	TraesCS2A02G424861.1	TraesCS1D02G206500.3	TraesCS2A02G461900.1	TraesCS3B02G441100LC.3	TraesCS3A02G257500.2
TraesCS1A02G288500.3	TraesCS1B02G217600.1	TraesCS1D02G245200LC.1	TraesCS2D02G192000LC.1	TraesCS1A02G428100.1	TraesCS1B02G379800.1	TraesCS2A02G449100LC.1	TraesCS1D02G244100.1	TraesCS2A02G500400LC.1	TraesCS3B02G459100.1	TraesCS3A02G520000.3
TraesCS1A02G289700.1	TraesCS1B02G237100.1	TraesCS1D02G301900.3	TraesCS2D02G248200.3	TraesCS1A02G431600.2	TraesCS1B02G438800LC.1	TraesCS2A02G492900.2	TraesCS1D02G266700.1	TraesCS2A02G527700.1	TraesCS3B02G489500.1	TraesCS3B02G022000.3
TraesCS1A02G290500.1	TraesCS1B02G257000.1	TraesCS1D02G302000.1	TraesCS2D02G281600LC.1	TraesCS1A02G439600.1	TraesCS1B02G440800.1	TraesCS2A02G506300LC.1	TraesCS1D02G281300LC.1	TraesCS2B02G027000.1	TraesCS3B02G598000LC.1	TraesCS3B02G221400.3
TraesCS1A02G292000.1	TraesCS1B02G260500.1	TraesCS1D02G346200.2	TraesCS2D02G331400LC.1	TraesCS1A02G445010LC.1	TraesCS1B02G475000.1	TraesCS2A02G523500.2	TraesCS1D02G288600LC.1	TraesCS2B02G041700.1	TraesCS3B02G602200LC.1	TraesCS3B02G250900.1
TraesCS1A02G295500LC.1	TraesCS1B02G267100.1	TraesCS1D02G426400.2	TraesCS2D02G346900.2	TraesCS1A02G445800.1	TraesCS1D02G003900.2	TraesCS2A02G579900.1	TraesCS1D02G302700LC.1	TraesCS2B02G044300LC.1	TraesCS3D02G037500.1	TraesCS3B02G279700.1
TraesCS1A02G311400.1	TraesCS1B02G297900.2	TraesCS1D02G499400LC.1	TraesCS2D02G387800.1	TraesCS1A02G474900LC.1	TraesCS1D02G024800.1	TraesCS2B02G042700LC.2	TraesCS1D02G312200LC.1	TraesCS2B02G076800.1	TraesCS3D02G095200.1	TraesCS3B02G295400.1
TraesCS1A02G315400.1	TraesCS1B02G305900.1	TraesCS2A02G114400.2	TraesCS2D02G409700LC.2	TraesCS1A02G565200LC.1	TraesCS1D02G038400LC.1	TraesCS2B02G146000LC.1	TraesCS1D02G340600.1	TraesCS2B02G091300LC.1	TraesCS3D02G105000LC.1	TraesCS3B02G472000.2
TraesCS1A02G325400.1	TraesCS1B02G356100.3	TraesCS2A02G119600.2	TraesCS2D02G432600LC.1	TraesCS1A02G589100LC.1	TraesCS1D02G045200.1	TraesCS2B02G273800LC.1	TraesCS1D02G366800LC.1	TraesCS2B02G109700.1	TraesCS3D02G127000LC.1	TraesCS3B02G506800.2
TraesCS1A02G329200.2	TraesCS1B02G424700LC.2	TraesCS2A02G127200LC.1	TraesCS2D02G538300.1	TraesCS1B02G001500.1	TraesCS1D02G054100.2	TraesCS2B02G347700LC.1	TraesCS1D02G392000LC.1	TraesCS2B02G109800.1	TraesCS3D02G174300LC.1	TraesCS3B02G585300LC.1
TraesCS1A02G330300.1	TraesCS1B02G450500.1	TraesCS2A02G150300LC.1	TraesCS2D02G571700LC.1	TraesCS1B02G014000.1	TraesCS1D02G069500.1	TraesCS2B02G348500LC.1	TraesCS1D02G399800.4	TraesCS2B02G167600LC.1	TraesCS3D02G205700.12	TraesCS3B02G603100.2
TraesCS1A02G333700.1	TraesCS1B02G451500.1	TraesCS2A02G204300.3	TraesCS3A02G023800LC.1	TraesCS1B02G016800.1	TraesCS1D02G088700.1	TraesCS2B02G352000LC.1	TraesCS1D02G428400LC.1	TraesCS2B02G198600.1	TraesCS3D02G254800.2	TraesCS3D02G077500.1
TraesCS1A02G337800.1	TraesCS1B02G625700LC.1	TraesCS2A02G214400LC.1	TraesCS3A02G048700.1	TraesCS1B02G021300.4	TraesCS1D02G109900.1	TraesCS2B02G366900.2	TraesCS1D02G437500.1	TraesCS2B02G208400.2	TraesCS3D02G257000.1	TraesCS3D02G261800.2
TraesCS1A02G338110LC.1	TraesCS1D02G024400.1	TraesCS2A02G221200.4	TraesCS3A02G048700.4	TraesCS1B02G036500.1	TraesCS1D02G116900.1	TraesCS2B02G383100.4	TraesCS2A02G085000.2	TraesCS2B02G221800.2	TraesCS3D02G257000LC.1	TraesCS3D02G391700.3
TraesCS1A02G339600LC.1	TraesCS1D02G051900.1	TraesCS2A02G224500LC.1	TraesCS3A02G081900LC.1	TraesCS1B02G037100.1	TraesCS1D02G141600.1	TraesCS2B02G389900LC.1	TraesCS2A02G109200.1	TraesCS2B02G225800.3	TraesCS3D02G292600.2	TraesCS3D02G411200.2
TraesCS1A02G348700.1	TraesCS1D02G084600.1	TraesCS2A02G226400.2	TraesCS3A02G110400LC.1	TraesCS1B02G053500.1	TraesCS1D02G166000.1	TraesCS2B02G396400.1	TraesCS2A02G134400LC.1	TraesCS2B02G240900.1	TraesCS3D02G383300LC.1	TraesCS4A02G105700LC.1
TraesCS1A02G350500.1	TraesCS1D02G090900.1	TraesCS2A02G227200LC.1	TraesCS3A02G111400LC.1	TraesCS1B02G058700.1	TraesCS1D02G166400.1	TraesCS2B02G414800LC.1	TraesCS2A02G176000.1	TraesCS2B02G304600.6	TraesCS3D02G459300.1	TraesCS4A02G376600.2
TraesCS1A02G356900.1	TraesCS1D02G102400.1	TraesCS2A02G231900.2	TraesCS3A02G172200.3	TraesCS1B02G086100.2	TraesCS1D02G175000.2	TraesCS2B02G677100LC.1	TraesCS2A02G177500LC.1	TraesCS2B02G309500.1	TraesCS3D02G491300.2	TraesCS4B02G009800LC.1
TraesCS1A02G360500.2	TraesCS1D02G144900.1	TraesCS2A02G231900.4	TraesCS3A02G223400LC.1	TraesCS1B02G119300.1	TraesCS1D02G178000.1	TraesCS2B02G681310LC.5	TraesCS2A02G180500.1	TraesCS2B02G355000.1	TraesCS3D02G508600.1	TraesCS4B02G105400.2
TraesCS1A02G363100.1	TraesCS1D02G148000.1	TraesCS2A02G292000LC.1	TraesCS3A02G275700LC.1	TraesCS1B02G121400LC.1	TraesCS1D02G187800.1	TraesCS2D02G027900.1	TraesCS2A02G189500.2	TraesCS2B02G375600LC.1	TraesCS4A02G102700.2	TraesCS4B02G168900.1
TraesCS1A02G365800.1	TraesCS1D02G162000.1	TraesCS2A02G296800LC.1	TraesCS3A02G296000LC.1	TraesCS1B02G136600.1	TraesCS1D02G199100.1	TraesCS2D02G087800.1	TraesCS2A02G196700.1	TraesCS2B02G463300LC.1	TraesCS4A02G169200.1	TraesCS4B02G179200.2
TraesCS1A02G378200.1	TraesCS1D02G165400.1	TraesCS2A02G305800LC.1	TraesCS3A02G297100.1	TraesCS1B02G139900.1	TraesCS1D02G200000.1	TraesCS2D02G096900.2	TraesCS2A02G206200LC.1	TraesCS2B02G464500.1	TraesCS4A02G356400.2	TraesCS4B02G236100LC.1
TraesCS1A02G389500.1	TraesCS1D02G176700.2	TraesCS2A02G310900LC.1	TraesCS3A02G298400.4	TraesCS1B02G139900LC.1	TraesCS1D02G210200.1	TraesCS2D02G096900LC.1	TraesCS2A02G221200.3	TraesCS2B02G519000LC.1	TraesCS4B02G057400.2	TraesCS4B02G314900.1
TraesCS1A02G391600.2	TraesCS1D02G176900.1	TraesCS2A02G337000LC.1	TraesCS3A02G310100LC.1	TraesCS1B02G145200.1	TraesCS1D02G226900.1	TraesCS2D02G114900.1	TraesCS2A02G221200.8	TraesCS2B02G716000LC.1	TraesCS4B02G108400LC.1	TraesCS4B02G438800LC.2
TraesCS1A02G405800.1	TraesCS1D02G194700.1	TraesCS2A02G371100LC.1	TraesCS3A02G312300.1	TraesCS1B02G147400LC.1	TraesCS1D02G259500.1	TraesCS2D02G114900.3	TraesCS2A02G228600LC.1	TraesCS2D02G009100.1	TraesCS4B02G120600.4	TraesCS4D02G006200LC.1
TraesCS1A02G423600LC.1	TraesCS1D02G223600.2	TraesCS2A02G432100.2	TraesCS3A02G321900.1	TraesCS1B02G150100LC.1	TraesCS1D02G301900.4	TraesCS2D02G159400LC.1	TraesCS2A02G247300.3	TraesCS2D02G041000.2	TraesCS4B02G127400.3	TraesCS4D02G128800LC.1
TraesCS1A02G428700.2	TraesCS1D02G225400.1	TraesCS2A02G530800LC.1	TraesCS3A02G347600.4	TraesCS1B02G152500.2	TraesCS1D02G328000.1	TraesCS2D02G159600LC.1	TraesCS2A02G263500.1	TraesCS2D02G081400.2	TraesCS4B02G143700LC.1	TraesCS4D02G132200.1
TraesCS1A02G444400LC.1	TraesCS1D02G225600.1	TraesCS2B02G099700.3	TraesCS3A02G424900LC.1	TraesCS1B02G175700.1	TraesCS1D02G342200.1	TraesCS2D02G161500LC.1	TraesCS2A02G285900LC.1	TraesCS2D02G096800.1	TraesCS4B02G181600LC.2	TraesCS4D02G153200.1
TraesCS1A02G445000.1	TraesCS1D02G251500.1	TraesCS2B02G113200.1	TraesCS3B02G067300.1	TraesCS1B02G186300.1	TraesCS1D02G367600.1	TraesCS2D02G164400LC.1	TraesCS2A02G293500LC.1	TraesCS2D02G138800.2	TraesCS4B02G235300.2	TraesCS4D02G194900LC.1
TraesCS1A02G526300LC.1	TraesCS1D02G254500.1	TraesCS2B02G137400.9	TraesCS3B02G115500.3	TraesCS1B02G187800.1	TraesCS1D02G411100LC.1	TraesCS2D02G165200LC.1	TraesCS2A02G299800.2	TraesCS2D02G165900.5	TraesCS4B02G258000.3	TraesCS4D02G208700LC.1
TraesCS1A02G628900LC.1	TraesCS1D02G261400.1	TraesCS2B02G226700.2	TraesCS3B02G124300.3	TraesCS1B02G198400LC.1	TraesCS1D02G426400.1	TraesCS2D02G165900.2	TraesCS2A02G300100.1	TraesCS2D02G211600.2	TraesCS4D02G005600LC.1	TraesCS5A02G125900.2
TraesCS1B02G007900.1	TraesCS1D02G264100LC.1	TraesCS2B02G270100.3	TraesCS3B02G135900LC.1	TraesCS1B02G215400LC.1	TraesCS1D02G449000.1	TraesCS2D02G165900.6	TraesCS2A02G303300.3	TraesCS2D02G211600.3	TraesCS4D02G014100.1	TraesCS5A02G142200LC.1
TraesCS1B02G016400.1	TraesCS1D02G270600.1	TraesCS2B02G278400.1	TraesCS3B02G142200.3	TraesCS1B02G219100.2	TraesCS1D02G451200.1	TraesCS2D02G183400.1	TraesCS2A02G341800LC.1	TraesCS2D02G216500LC.1	TraesCS4D02G057300.1	TraesCS5A02G264000.1
TraesCS1B02G019100.2	TraesCS1D02G273100.1	TraesCS2B02G285400.1	TraesCS3B02G180900LC.1	TraesCS1B02G224700.1	TraesCS1D02G515000LC.1	TraesCS2D02G206500LC.1	TraesCS2A02G434600.2	TraesCS2D02G221400.3	TraesCS4D02G086400.1	TraesCS5A02G321400.1
TraesCS1B02G021300.3	TraesCS1D02G285200.1	TraesCS2B02G285400.2	TraesCS3B02G197700.3	TraesCS1B02G234400.1	TraesCS2A02G032500.1	TraesCS2D02G207600LC.1	TraesCS2A02G443600.1	TraesCS2D02G248700.1	TraesCS4D02G156300LC.1	TraesCS5A02G391600LC.1
TraesCS1B02G051700.1	TraesCS1D02G344700.1	TraesCS2B02G291200.2	TraesCS3B02G200800.2	TraesCS1B02G246200.1	TraesCS2A02G034400LC.1	TraesCS2D02G208600.1	TraesCS2A02G468300LC.1	TraesCS2D02G258900.1	TraesCS4D02G180300.2	TraesCS5A02G426700LC.1
TraesCS1B02G051700.2	TraesCS1D02G345100.1	TraesCS2B02G296800LC.2	TraesCS3B02G221400.1	TraesCS1B02G252900.2	TraesCS2A02G046100.1	TraesCS2D02G209900LC.1	TraesCS2A02G473600LC.1	TraesCS2D02G269800.4	TraesCS4D02G183500LC.1	TraesCS5A02G540100.3
TraesCS1B02G052400.2	TraesCS1D02G345200.1	TraesCS2B02G299900.1	TraesCS3B02G254200.2	TraesCS1B02G255100LC.1	TraesCS2A02G046100LC.1	TraesCS2D02G210000LC.1	TraesCS2A02G487900.2	TraesCS2D02G269800.6	TraesCS4D02G231800LC.1	TraesCS5B02G124300.1
TraesCS1B02G088000.2	TraesCS1D02G365400.1	TraesCS2B02G304600.5	TraesCS3B02G295400.4	TraesCS1B02G265600.1	TraesCS2A02G053200.1	TraesCS2D02G210100LC.1	TraesCS2A02G491600.1	TraesCS2D02G282500LC.1	TraesCS5A02G025200.2	TraesCS5B02G167400.3
TraesCS1B02G105100.1	TraesCS1D02G407300.1	TraesCS2B02G309500.3	TraesCS3B02G360300LC.3	TraesCS1B02G279100.1	TraesCS2A02G067000.1	TraesCS2D02G210500LC.1	TraesCS2A02G500400.1	TraesCS2D02G310200.1	TraesCS5A02G030900LC.1	TraesCS5B02G201700.2
TraesCS1B02G110600.1	TraesCS1D02G414700.1	TraesCS2B02G316300.3	TraesCS3B02G429400.1	TraesCS1B02G286800LC.1	TraesCS2A02G072400.2	TraesCS2D02G211300LC.1	TraesCS2A02G502200LC.1	TraesCS2D02G331800LC.1	TraesCS5A02G085900.1	TraesCS5B02G220600LC.1
TraesCS1B02G114100.1	TraesCS1D02G421300.1	TraesCS2B02G318000.1	TraesCS3B02G429400LC.1	TraesCS1B02G288600.3	TraesCS2A02G082000.1	TraesCS2D02G211600LC.1	TraesCS2A02G503200LC.1	TraesCS2D02G386200.2	TraesCS5A02G318200.1	TraesCS5B02G232000LC.1
TraesCS1B02G117900.1	TraesCS1D02G428400.1	TraesCS2B02G320300.2	TraesCS3B02G457200LC.1	TraesCS1B02G290800LC.1	TraesCS2A02G087500.1	TraesCS2D02G212200LC.1	TraesCS2A02G646000LC.1	TraesCS2D02G404500.1	TraesCS5A02G472700.2	TraesCS5D02G175700.1
TraesCS1B02G126500.1	TraesCS1D02G434000.1	TraesCS2B02G344400LC.1	TraesCS3B02G457900.1	TraesCS1B02G312600.1	TraesCS2A02G105300.1	TraesCS2D02G212600LC.1	TraesCS2B02G044900.3	TraesCS2D02G431600.1	TraesCS5B02G104200LC.1	TraesCS5D02G306700LC.1
TraesCS1B02G130100.1	TraesCS1D02G476700LC.1	TraesCS2B02G348800.1	TraesCS3B02G498800LC.1	TraesCS1B02G323600.1	TraesCS2A02G109500.2	TraesCS2D02G214700LC.1	TraesCS2B02G068600.1	TraesCS2D02G433900.1	TraesCS5B02G137900.4	TraesCS5D02G372300LC.1
TraesCS1B02G130500.1	TraesCS2A02G096500.1	TraesCS2B02G355000LC.1	TraesCS3B02G566600LC.1	TraesCS1B02G329400.1	TraesCS2A02G132200.2	TraesCS2D02G220000LC.1	TraesCS2B02G137400.7	TraesCS2D02G455900.1	TraesCS5B02G165100.3	TraesCS6A02G015100LC.1
TraesCS1B02G146000LC.1	TraesCS2A02G097500LC.1	TraesCS2B02G356300LC.1	TraesCS3B02G602100LC.1	TraesCS1B02G333100.1	TraesCS2A02G140100LC.1	TraesCS2D02G220100LC.1	TraesCS2B02G160500.1	TraesCS2D02G498100LC.1	TraesCS5B02G165800.5	TraesCS6A02G045300.1
TraesCS1B02G149400.2	TraesCS2A02G102100.2	TraesCS2B02G362600LC.1	TraesCS3D02G032700LC.1	TraesCS1B02G336100LC.2	TraesCS2A02G155300.1	TraesCS2D02G221400.1	TraesCS2B02G183700LC.1	TraesCS3A02G047700.3	TraesCS5B02G168600.1	TraesCS6A02G166300LC.1
TraesCS1B02G149800.1	TraesCS2A02G112300.1	TraesCS2B02G374400LC.1	TraesCS3D02G050400LC.1	TraesCS1B02G345800.1	TraesCS2A02G159500.1	TraesCS2D02G221400.4	TraesCS2B02G216100.2	TraesCS3A02G163100.4	TraesCS5B02G191000LC.1	TraesCS6A02G202800LC.1
TraesCS1B02G153000.1	TraesCS2A02G112400.1	TraesCS2B02G383100LC.1	TraesCS3D02G173500.1	TraesCS1B02G346900LC.1	TraesCS2A02G200900.1	TraesCS2D02G221400LC.1	TraesCS2B02G228700LC.1	TraesCS3A02G207000.1	TraesCS5B02G204800LC.2	TraesCS6A02G234100LC.1
TraesCS1B02G154000.2	TraesCS2A02G127200.3	TraesCS2B02G407400LC.1	TraesCS3D02G181400LC.1	TraesCS1B02G348800.1	TraesCS2A02G214300.2	TraesCS2D02G228600LC.1	TraesCS2B02G246600LC.1	TraesCS3A02G217500.3	TraesCS5B02G413700.1	TraesCS6A02G245800.3
TraesCS1B02G154100LC.1	TraesCS2A02G141100.2	TraesCS2B02G407800LC.1	TraesCS3D02G195000LC.1	TraesCS1B02G352500.1	TraesCS2A02G231600.1	TraesCS2D02G228900LC.1	TraesCS2B02G267500.2	TraesCS3A02G225100.1	TraesCS5B02G448300LC.1	TraesCS6B02G230900.5
TraesCS1B02G154400.1	TraesCS2A02G158000.1	TraesCS2B02G410200LC.1	TraesCS3D02G228900.3	TraesCS1B02G379800LC.1	TraesCS2A02G279300.1	TraesCS2D02G232000LC.1	TraesCS2B02G342600LC.1	TraesCS3A02G258100.3	TraesCS5B02G532600.1	TraesCS6B02G283600.1
TraesCS1B02G155300.1	TraesCS2A02G173900LC.1	TraesCS2B02G411500LC.1	TraesCS3D02G261800.1	TraesCS1B02G401400.1	TraesCS2A02G281400.1	TraesCS2D02G233700.2	TraesCS2B02G367600.2	TraesCS3A02G281600.1	TraesCS5D02G116300.1	TraesCS6B02G362400.1
TraesCS1B02G157900.1	TraesCS2A02G188600.1	TraesCS2B02G413500LC.1	TraesCS3D02G261800.3	TraesCS1B02G414600.1	TraesCS2A02G287100LC.1	TraesCS2D02G233700LC.1	TraesCS2B02G398000.1	TraesCS3A02G358600.2	TraesCS5D02G154400.3	TraesCS6D02G041700.1
TraesCS1B02G158600.1	TraesCS2A02G211100.1	TraesCS2B02G414900LC.1	TraesCS3D02G289500LC.1	TraesCS1B02G420100.1	TraesCS2A02G300200.1	TraesCS2D02G235900LC.1	TraesCS2B02G407400.1	TraesCS3A02G371100.3	TraesCS5D02G163700.3	TraesCS6D02G163300LC.1
TraesCS1B02G168600.1	TraesCS2A02G215000.1	TraesCS2B02G418100LC.1	TraesCS3D02G307100.12	TraesCS1B02G424500.1	TraesCS2A02G305800.1	TraesCS2D02G236100LC.1	TraesCS2B02G433400.2	TraesCS3A02G376200.1	TraesCS5D02G230500LC.1	TraesCS6D02G196600.4
TraesCS1B02G175600.1	TraesCS2A02G216700.1	TraesCS2B02G418500.1	TraesCS3D02G307100.5	TraesCS1B02G432400.1	TraesCS2A02G339400.1	TraesCS2D02G238600LC.1	TraesCS2B02G440200LC.1	TraesCS3A02G424900.4	TraesCS5D02G304100.1	TraesCS6D02G219900.1
TraesCS1B02G179300LC.1	TraesCS2A02G224000.1	TraesCS2B02G418500LC.1	TraesCS3D02G375200LC.1	TraesCS1B02G434400.1	TraesCS2A02G339900LC.1	TraesCS2D02G238700LC.1	TraesCS2B02G448000LC.1	TraesCS3A02G585300LC.1	TraesCS5D02G314200.4	TraesCS6D02G228200.2
TraesCS1B02G189900.1	TraesCS2A02G249100.1	TraesCS2B02G421200LC.1	TraesCS3D02G397100.1	TraesCS1B02G437200.1	TraesCS2A02G348500.1	TraesCS2D02G241300.3	TraesCS2B02G448100LC.1	TraesCS3B02G094400.6	TraesCS5D02G392600.1	TraesCS6D02G256900.1
TraesCS1B02G191000LC.1	TraesCS2A02G265800.1	TraesCS2B02G428200LC.1	TraesCS3D02G398900LC.1	TraesCS1B02G437600LC.1	TraesCS2A02G348700.1	TraesCS2D02G241300LC.1	TraesCS2B02G450800LC.1	TraesCS3B02G115500.2	TraesCS5D02G407400.1	TraesCS6D02G264200LC.1
TraesCS1B02G198000.1	TraesCS2A02G273100.1	TraesCS2B02G428500.2	TraesCS3D02G457500.1	TraesCS1B02G463400LC.1	TraesCS2A02G348700.2	TraesCS2D02G248000LC.1	TraesCS2B02G451700LC.1	TraesCS3B02G120200.1	TraesCS5D02G477600.2	TraesCS6D02G278000LC.1
TraesCS1B02G198000LC.1	TraesCS2A02G287300.1	TraesCS2B02G428700LC.1	TraesCS4A02G005500LC.1	TraesCS1B02G465900.1	TraesCS2A02G362800.1	TraesCS2D02G253800LC.1	TraesCS2B02G452200.1	TraesCS3B02G126400LC.1	TraesCS5D02G588710LC.1	TraesCS6D02G278800.1
TraesCS1B02G199200.1	TraesCS2A02G298500.1	TraesCS2B02G428800LC.1	TraesCS4A02G132000.1	TraesCS1B02G466300.1	TraesCS2A02G412500.1	TraesCS2D02G290800.3	TraesCS2B02G452200.2	TraesCS3B02G223900.3	TraesCS6A02G143900.1	TraesCS6D02G308100.7
TraesCS1B02G200200.2	TraesCS2A02G343100.1	TraesCS2B02G443800LC.1	TraesCS4A02G165000.2	TraesCS1B02G467100.1	TraesCS2A02G426900.1	TraesCS2D02G301500.2	TraesCS2B02G452900LC.1	TraesCS3B02G236700.8	TraesCS6A02G209600LC.1	TraesCS7A02G215200LC.1
TraesCS1B02G206600LC.1	TraesCS2A02G381100.1	TraesCS2B02G448000.3	TraesCS4A02G172600LC.1	TraesCS1B02G474000.1	TraesCS2A02G427600.1	TraesCS2D02G362500.1	TraesCS2B02G453300LC.1	TraesCS3B02G289900.2	TraesCS6A02G277700.1	TraesCS7A02G276800LC.1
TraesCS1B02G212800.1	TraesCS2A02G381100LC.1	TraesCS2B02G451700.2	TraesCS4A02G172800.1	TraesCS1B02G491600LC.1	TraesCS2A02G465400.1	TraesCS2D02G383100.1	TraesCS2B02G453400.4	TraesCS3B02G365700LC.1	TraesCS6B02G045800.1	TraesCS7A02G342200.3
TraesCS1B02G213400.1	TraesCS2A02G432100.1	TraesCS2B02G457100LC.1	TraesCS4A02G174100.1	TraesCS1D02G003900.1	TraesCS2A02G467900.1	TraesCS2D02G422800.1	TraesCS2B02G495800.2	TraesCS3B02G447200.1	TraesCS6B02G072400LC.1	TraesCS7A02G378600LC.1
TraesCS1B02G226300.2	TraesCS2A02G462600.1	TraesCS2B02G464900.1	TraesCS4A02G178600.3	TraesCS1D02G010400.1	TraesCS2A02G492600.1	TraesCS3A02G028400.1	TraesCS2B02G515500LC.1	TraesCS3B02G592100.1	TraesCS6B02G193600LC.1	TraesCS7A02G471000.2
TraesCS1B02G226800.1	TraesCS2A02G468300.1	TraesCS2B02G481000.2	TraesCS4A02G218400.1	TraesCS1D02G019900.1	TraesCS2A02G506000.2	TraesCS3A02G118900.1	TraesCS2B02G522500.1	TraesCS3D02G015600.1	TraesCS6B02G230900.6	TraesCS7B02G148000.1
TraesCS1B02G234900.1	TraesCS2A02G502200.1	TraesCS2B02G555200LC.1	TraesCS4A02G237600.2	TraesCS1D02G030600.1	TraesCS2A02G511200.2	TraesCS3A02G121400.1	TraesCS2B02G523800LC.1	TraesCS3D02G108000.2	TraesCS6B02G247800.1	TraesCS7B02G364700.1
TraesCS1B02G236400.2	TraesCS2A02G510200.1	TraesCS2B02G574200LC.1	TraesCS4A02G355600LC.1	TraesCS1D02G036300.1	TraesCS2A02G520800.1	TraesCS3A02G127400LC.1	TraesCS2B02G528300.2	TraesCS3D02G136700.1	TraesCS6B02G300200LC.1	TraesCS7D02G231800.5
TraesCS1B02G238000.1	TraesCS2A02G512100.1	TraesCS2B02G594100LC.1	TraesCS4A02G452700.3	TraesCS1D02G038400LC.3	TraesCS2A02G563100.1	TraesCS3A02G183500.1	TraesCS2B02G533500.1	TraesCS3D02G194800.3	TraesCS6B02G459600LC.1	TraesCS7D02G269200.5
TraesCS1B02G241100.1	TraesCS2A02G538500.1	TraesCS2B02G595000.1	TraesCS4B02G043400LC.1	TraesCS1D02G046400.1	TraesCS2A02G579500LC.1	TraesCS3A02G205300LC.1	TraesCS2B02G545700.4	TraesCS3D02G223900.1	TraesCS6B02G726000LC.1	TraesCS7D02G277300.2
TraesCS1B02G249300.2	TraesCS2A02G564700.1	TraesCS2B02G603600LC.1	TraesCS4B02G126200.4	TraesCS1D02G061400.1	TraesCS2A02G591800.1	TraesCS3A02G207000.3	TraesCS2B02G603800.3	TraesCS3D02G272800.1	TraesCS6D02G037400.1	TraesCS7D02G289400.7
TraesCS1B02G256300.2	TraesCS2B02G010500.1	TraesCS2D02G017900.3	TraesCS4B02G126200.5	TraesCS1D02G064100.1	TraesCS2A02G609800LC.1	TraesCS3A02G211600.1	TraesCS2B02G709800LC.1	TraesCS3D02G292600.3	TraesCS6D02G139100LC.1	TraesCS7D02G439900LC.1
TraesCS1B02G256600.1	TraesCS2B02G053600.1	TraesCS2D02G069000LC.1	TraesCS4B02G164800.2	TraesCS1D02G093600.1	TraesCS2A02G690500LC.1	TraesCS3A02G223100.1	TraesCS2D02G008200LC.1	TraesCS3D02G293700.2	TraesCS6D02G152700.1	TraesCS7D02G527200LC.1
TraesCS1B02G257000LC.1	TraesCS2B02G097800.1	TraesCS2D02G075800LC.1	TraesCS4B02G228600.1	TraesCS1D02G101200.2	TraesCS2B02G012400.1	TraesCS3A02G229100.1	TraesCS2D02G012100.1	TraesCS3D02G334900.1	TraesCS6D02G264800.1
TraesCS1B02G257300LC.1	TraesCS2B02G099700.1	TraesCS2D02G093300.1	TraesCS4B02G263100LC.1	TraesCS1D02G116800.1	TraesCS2B02G042700LC.1	TraesCS3A02G253000.2	TraesCS2D02G017600.1	TraesCS3D02G350700.1	TraesCS6D02G384200.1
TraesCS1B02G259500.1	TraesCS2B02G100200.1	TraesCS2D02G097900LC.1	TraesCS4B02G288300LC.1	TraesCS1D02G122300LC.1	TraesCS2B02G046500.1	TraesCS3A02G263800.2	TraesCS2D02G208600LC.1	TraesCS3D02G356000.2	TraesCS7A02G109800.2
TraesCS1B02G269500.1	TraesCS2B02G118400.1	TraesCS2D02G104300LC.1	TraesCS4B02G291700.1	TraesCS1D02G132000.1	TraesCS2B02G050600.1	TraesCS3A02G267400LC.1	TraesCS2D02G248000.2	TraesCS3D02G364100.1	TraesCS7A02G168300.1
TraesCS1B02G269600.1	TraesCS2B02G119200.2	TraesCS2D02G109400.1	TraesCS4B02G371400.2	TraesCS1D02G132200.3	TraesCS2B02G063000LC.1	TraesCS3A02G286300LC.1	TraesCS2D02G252600LC.1	TraesCS3D02G411200LC.1	TraesCS7A02G180300.1
TraesCS1B02G274400.2	TraesCS2B02G167900.1	TraesCS2D02G115200.1	TraesCS4D02G056300.1	TraesCS1D02G136700.2	TraesCS2B02G067100.1	TraesCS3A02G317500.1	TraesCS2D02G262800.1	TraesCS3D02G413400.4	TraesCS7A02G325300.1
TraesCS1B02G276000.1	TraesCS2B02G182000.1	TraesCS2D02G137300.1	TraesCS4D02G058300LC.1	TraesCS1D02G146400.1	TraesCS2B02G079300.1	TraesCS3A02G341300LC.1	TraesCS2D02G264910LC.1	TraesCS3D02G430400.1	TraesCS7A02G352300LC.1
TraesCS1B02G277400.1	TraesCS2B02G216100.1	TraesCS2D02G138800.1	TraesCS4D02G073400.2	TraesCS1D02G150400LC.1	TraesCS2B02G086900.1	TraesCS3A02G347600.2	TraesCS2D02G269400LC.1	TraesCS3D02G450500.1	TraesCS7A02G412300.1
TraesCS1B02G281100.1	TraesCS2B02G225800LC.1	TraesCS2D02G139300LC.1	TraesCS4D02G081900LC.1	TraesCS1D02G154800.1	TraesCS2B02G090300.1	TraesCS3A02G365300.1	TraesCS2D02G317400.2	TraesCS4A02G145800.1	TraesCS7A02G470700.2
TraesCS1B02G281200.1	TraesCS2B02G236700.1	TraesCS2D02G152300LC.1	TraesCS4D02G122700.1	TraesCS1D02G162900.1	TraesCS2B02G092500LC.1	TraesCS3A02G395700.2	TraesCS2D02G362000.1	TraesCS4A02G178100.4	TraesCS7A02G472500.2
TraesCS1B02G282200.2	TraesCS2B02G239200.2	TraesCS2D02G163900.1	TraesCS4D02G142600.3	TraesCS1D02G190400LC.1	TraesCS2B02G096100.1	TraesCS3A02G399600.1	TraesCS2D02G418200LC.1	TraesCS4A02G178100LC.1	TraesCS7A02G527900LC.1
TraesCS1B02G288100.1	TraesCS2B02G239600.1	TraesCS2D02G165900.1	TraesCS4D02G157600.1	TraesCS1D02G204700.1	TraesCS2B02G099500.1	TraesCS3A02G405900.7	TraesCS2D02G419800.1	TraesCS4B02G058200.1	TraesCS7A02G535000LC.1
TraesCS1B02G293000.1	TraesCS2B02G253500.2	TraesCS2D02G165900.7	TraesCS4D02G170700.1	TraesCS1D02G208800.1	TraesCS2B02G111600LC.1	TraesCS3A02G423700.2	TraesCS2D02G423500.1	TraesCS4B02G059200LC.1	TraesCS7A02G633600LC.1
TraesCS1B02G293700.2	TraesCS2B02G263500.4	TraesCS2D02G166900LC.1	TraesCS4D02G236500.2	TraesCS1D02G217600.1	TraesCS2B02G145800.1	TraesCS3A02G472200.1	TraesCS2D02G451100LC.1	TraesCS4B02G066000LC.1	TraesCS7B02G024500.2
TraesCS1B02G342200.1	TraesCS2B02G266200.1	TraesCS2D02G168600LC.1	TraesCS4D02G313900LC.1	TraesCS1D02G234600.1	TraesCS2B02G154700.1	TraesCS3B02G112600.3	TraesCS2D02G467900LC.1	TraesCS4B02G066700.2	TraesCS7B02G123700.1
TraesCS1B02G359600LC.1	TraesCS2B02G270000.2	TraesCS2D02G169000LC.1	TraesCS4D02G319400LC.1	TraesCS1D02G235700.1	TraesCS2B02G174600LC.1	TraesCS3B02G112600.4	TraesCS2D02G521800LC.1	TraesCS4B02G136700LC.1	TraesCS7B02G129300LC.1
TraesCS1B02G373400.1	TraesCS2B02G274200.1	TraesCS2D02G169300.2	TraesCS5A02G002700LC.1	TraesCS1D02G245200.1	TraesCS2B02G180400.1	TraesCS3B02G123100LC.1	TraesCS2D02G548000LC.1	TraesCS4B02G145600.1	TraesCS7B02G162100LC.1
TraesCS1B02G374500.1	TraesCS2B02G289000.1	TraesCS2D02G169300LC.1	TraesCS5A02G125900LC.1	TraesCS1D02G247400LC.1	TraesCS2B02G198900.1	TraesCS3B02G192400.1	TraesCS2D02G552200LC.1	TraesCS4B02G180500.1	TraesCS7B02G322700LC.1
TraesCS1B02G377600.1	TraesCS2B02G320500.1	TraesCS2D02G172100LC.1	TraesCS5A02G170600.2	TraesCS1D02G267800.1	TraesCS2B02G205600.1	TraesCS3B02G200800.3	TraesCS2D02G556900.1	TraesCS4B02G251400LC.1	TraesCS7B02G466800LC.1
TraesCS1B02G383400.1	TraesCS2B02G335000.1	TraesCS2D02G173500LC.1	TraesCS5A02G176600.2	TraesCS1D02G268700.1	TraesCS2B02G229400.1	TraesCS3B02G218200LC.1	TraesCS3A02G003800LC.1	TraesCS4B02G254900LC.1	TraesCS7D02G086900LC.1
TraesCS1B02G419800.1	TraesCS2B02G339200.2	TraesCS2D02G174500LC.1	TraesCS5A02G213000LC.1	TraesCS1D02G278800.1	TraesCS2B02G233600.1	TraesCS3B02G226600.2	TraesCS3A02G034400.1	TraesCS4B02G286600LC.1	TraesCS7D02G134800LC.1
TraesCS1B02G435900.1	TraesCS2B02G339700.2	TraesCS2D02G178100.1	TraesCS5A02G249600LC.1	TraesCS1D02G279400.1	TraesCS2B02G246600.1	TraesCS3B02G252200.7	TraesCS3A02G050100.2	TraesCS4B02G292100LC.1	TraesCS7D02G246100LC.1
TraesCS1B02G459400.1	TraesCS2B02G342400LC.1	TraesCS2D02G178100LC.1	TraesCS5A02G276200.2	TraesCS1D02G280900.1	TraesCS2B02G253400LC.1	TraesCS3B02G255500.1	TraesCS3A02G052700LC.1	TraesCS4B02G467300LC.1	TraesCS7D02G269600.2
TraesCS1B02G463400.1	TraesCS2B02G354400.3	TraesCS2D02G179500.2	TraesCS5A02G285300LC.1	TraesCS1D02G284600.1	TraesCS2B02G255900.2	TraesCS3B02G257000LC.1	TraesCS3A02G083800.2	TraesCS4B02G589110LC.3	TraesCS7D02G289400.1
TraesCS1B02G472200.1	TraesCS2B02G362600.2	TraesCS2D02G179500LC.1	TraesCS5A02G446000.2	TraesCS1D02G290100.1	TraesCS2B02G256300.2	TraesCS3B02G258000.2	TraesCS3A02G155300.1	TraesCS4D02G044800LC.1	TraesCS7D02G516400.1
TraesCS1D02G013200.1	TraesCS2B02G371400.1	TraesCS2D02G179700LC.1	TraesCS5A02G498000LC.1	TraesCS1D02G301900.2	TraesCS2B02G257300.1	TraesCS3B02G259700.1	TraesCS3A02G161300.1	TraesCS4D02G105000.2	TraesCSU02G019300.2
TraesCS1D02G031500.1	TraesCS2B02G373600.1	TraesCS2D02G180200LC.1	TraesCS5A02G545600.1	TraesCS1D02G312200.1	TraesCS2B02G263300.1	TraesCS3B02G284900.2	TraesCS3A02G177700.1	TraesCS4D02G166400LC.1	TraesCSU02G115300.4
TraesCS1D02G032600.1	TraesCS2B02G398400.1	TraesCS2D02G182900LC.1	TraesCS5A02G545600LC.1	TraesCS1D02G341100.3	TraesCS2B02G269300.1	TraesCS3B02G297000.2	TraesCS3A02G215400.2	TraesCS4D02G214000.1	TraesCSU02G464500LC.1
TraesCS1D02G046000.2	TraesCS2B02G407900.2	TraesCS2D02G183500LC.1	TraesCS5B02G056700LC.1	TraesCS1D02G353700LC.1	TraesCS2B02G269700.1	TraesCS3B02G297200.1	TraesCS3A02G217500.1	TraesCS4D02G217400.1
TraesCS1D02G079300.1	TraesCS2B02G414800.1	TraesCS2D02G185200LC.1	TraesCS5B02G199300.1	TraesCS1D02G365700.1	TraesCS2B02G270300.1	TraesCS3B02G308100.1	TraesCS3A02G230000.3	TraesCS4D02G267500LC.1
TraesCS1D02G087600.1	TraesCS2B02G428700.1	TraesCS2D02G187300LC.1	TraesCS5B02G230800LC.1	TraesCS1D02G371100.1	TraesCS2B02G273900.1	TraesCS3B02G311000.2	TraesCS3A02G246900.3	TraesCS4D02G352200.2
TraesCS1D02G088100.1	TraesCS2B02G439900.1	TraesCS2D02G187800LC.1	TraesCS5B02G296200LC.1	TraesCS1D02G373800.1	TraesCS2B02G316500.1	TraesCS3B02G311000LC.1	TraesCS3A02G261800.2	TraesCS4D02G434100LC.1
TraesCS1D02G097400.1	TraesCS2B02G491200.1	TraesCS2D02G188800.1	TraesCS5B02G358300LC.1	TraesCS1D02G374500.1	TraesCS2B02G323800.2	TraesCS3B02G459600.1	TraesCS3A02G283600.1	TraesCS5A02G025200.1
TraesCS1D02G098400.2	TraesCS2B02G540100.2	TraesCS2D02G188800LC.1	TraesCS5B02G451300LC.1	TraesCS1D02G380200.1	TraesCS2B02G328500.3	TraesCS3B02G474900.1	TraesCS3A02G295400.2	TraesCS5A02G027100.1
TraesCS1D02G099600.1	TraesCS2B02G545700.1	TraesCS2D02G189600.1	TraesCS5B02G466700.1	TraesCS1D02G385200LC.1	TraesCS2B02G342600.2	TraesCS3B02G549800.1	TraesCS3A02G298400.3	TraesCS5A02G160500.1
TraesCS1D02G104800.3	TraesCS2B02G602700.1	TraesCS2D02G189600LC.1	TraesCS5D02G090300LC.1	TraesCS1D02G387000.3	TraesCS2B02G343900.1	TraesCS3B02G828200LC.1	TraesCS3A02G306900LC.1	TraesCS5A02G176600.4
TraesCS1D02G106000.1	TraesCS2D02G038700.1	TraesCS2D02G189700LC.1	TraesCS5D02G113100LC.1	TraesCS1D02G387000.4	TraesCS2B02G344400.1	TraesCS3D02G074600.2	TraesCS3A02G309800LC.1	TraesCS5A02G292300.1
TraesCS1D02G114300.1	TraesCS2D02G050700.1	TraesCS2D02G190600LC.1	TraesCS5D02G125300.1	TraesCS1D02G388900.1	TraesCS2B02G366900.1	TraesCS3D02G106800LC.1	TraesCS3A02G317400LC.1	TraesCS5A02G416700LC.1
TraesCS1D02G121900.1	TraesCS2D02G068300.1	TraesCS2D02G190700LC.1	TraesCS5D02G139400.3	TraesCS1D02G391000LC.1	TraesCS2B02G367100.1	TraesCS3D02G122400LC.3	TraesCS3A02G360400.1	TraesCS5A02G518500LC.1
TraesCS1D02G130300.1	TraesCS2D02G075300.1	TraesCS2D02G194200LC.1	TraesCS5D02G243400LC.1	TraesCS1D02G424200LC.1	TraesCS2B02G369600.1	TraesCS3D02G144400.1	TraesCS3A02G404100LC.1	TraesCS5A02G522200.2
TraesCS1D02G133300.1	TraesCS2D02G145300LC.1	TraesCS2D02G196100.2	TraesCS5D02G306300.4	TraesCS1D02G426400LC.1	TraesCS2B02G393700.1	TraesCS3D02G202500LC.1	TraesCS3A02G480300.1	TraesCS5A02G556100.1
TraesCS1D02G135300.1	TraesCS2D02G163900.2	TraesCS2D02G196100LC.1	TraesCS5D02G312400.3	TraesCS1D02G440900.1	TraesCS2B02G401400.1	TraesCS3D02G254800LC.1	TraesCS3A02G512400LC.1	TraesCS5B02G061000.2
TraesCS1D02G140400.1	TraesCS2D02G185200.1	TraesCS2D02G197000.2	TraesCS5D02G334800.2	TraesCS1D02G451800.1	TraesCS2B02G405400.1	TraesCS3D02G279700.1	TraesCS3A02G520000.4	TraesCS5B02G111000.8
TraesCS1D02G141800.1	TraesCS2D02G210100.1	TraesCS2D02G197000LC.1	TraesCS5D02G383900LC.1	TraesCS1D02G452300LC.1	TraesCS2B02G414900.1	TraesCS3D02G317500.2	TraesCS3A02G524800LC.1	TraesCS5B02G140000LC.1
TraesCS1D02G147400.1	TraesCS2D02G211600.1	TraesCS2D02G199100LC.1	TraesCS5D02G449600.1	TraesCS1D02G454500.1	TraesCS2B02G418400LC.1	TraesCS3D02G358500.1	TraesCS3B02G056600.4	TraesCS5B02G148400.1
TraesCS1D02G150400.1	TraesCS2D02G220000.1	TraesCS2D02G200700LC.1	TraesCS5D02G489200.3	TraesCS1D02G538600LC.1	TraesCS2B02G448000.1	TraesCS3D02G413400.3	TraesCS3B02G056600.6	TraesCS5B02G149300.1
TraesCS1D02G156800.1	TraesCS2D02G229900.1	TraesCS2D02G201700LC.1	TraesCS5D02G562100.1	TraesCS2A02G053200.2	TraesCS2B02G490900.1	TraesCS3D02G413800.1	TraesCS3B02G083500.1	TraesCS5B02G150800.1
TraesCS1D02G163400.1	TraesCS2D02G233300.1	TraesCS2D02G205000LC.1	TraesCS6A02G172200LC.1	TraesCS2A02G071600.1	TraesCS2B02G496600.1	TraesCS3D02G525200.2	TraesCS3B02G102100.2	TraesCS5B02G165000.1
TraesCS1D02G164500.1	TraesCS2D02G250700.1	TraesCS2D02G205900.1	TraesCS6A02G299100.1	TraesCS2A02G109500.1	TraesCS2B02G515500.1	TraesCS4A02G063700.2	TraesCS3B02G108900LC.1	TraesCS5B02G170400.4
TraesCS1D02G168100.1	TraesCS2D02G277000.1	TraesCS2D02G205900LC.1	TraesCS6A02G354400LC.1	TraesCS2A02G122000.2	TraesCS2B02G528300.1	TraesCS4A02G102900.1	TraesCS3B02G111500LC.1	TraesCS5B02G176100.2
TraesCS1D02G168200.1	TraesCS2D02G319200.1	TraesCS2D02G207600.2	TraesCS6A02G355300LC.1	TraesCS2A02G125300.1	TraesCS2B02G553400.1	TraesCS4A02G172200LC.1	TraesCS3B02G153900.1	TraesCS5B02G199400.1
TraesCS1D02G178500.1	TraesCS2D02G321400.1	TraesCS2D02G208500LC.1	TraesCS6A02G397800LC.1	TraesCS2A02G125400.1	TraesCS2B02G560200.1	TraesCS4A02G184100.2	TraesCS3B02G180000.1	TraesCS5B02G229800.1
TraesCS1D02G185000.4	TraesCS2D02G332000.1	TraesCS2D02G213100.3	TraesCS6B02G004400LC.1	TraesCS2A02G126100LC.1	TraesCS2B02G623400.1	TraesCS4A02G227300.1	TraesCS3B02G206600.1	TraesCS5B02G290500.3
TraesCS1D02G185100.1	TraesCS2D02G368300.1	TraesCS2D02G219500LC.1	TraesCS6B02G148400LC.1	TraesCS2A02G151900.1	TraesCS2B02G735600LC.1	TraesCS4A02G230500LC.1	TraesCS3B02G222700.1	TraesCS5B02G294900LC.1
TraesCS1D02G186100.1	TraesCS2D02G387700.3	TraesCS2D02G238600.1	TraesCS6B02G292700LC.1	TraesCS2A02G155900LC.1	TraesCS2D02G030000LC.1	TraesCS4A02G254000.1	TraesCS3B02G226400.3	TraesCS5B02G373000.1
TraesCS1D02G196900.1	TraesCS2D02G387900.2	TraesCS2D02G238600.4	TraesCS6B02G315800LC.1	TraesCS2A02G166300LC.1	TraesCS2D02G031800.1	TraesCS4A02G422700.1	TraesCS3B02G238300.2	TraesCS5B02G548900.3
TraesCS1D02G201600.1	TraesCS2D02G417800LC.1	TraesCS2D02G246700LC.1	TraesCS6B02G321100.1	TraesCS2A02G177600.1	TraesCS2D02G082700.1	TraesCS4A02G422900.1	TraesCS3B02G253500.2	TraesCS5B02G548900LC.1
TraesCS1D02G206500.1	TraesCS2D02G429400.1	TraesCS2D02G248400LC.1	TraesCS6B02G326500LC.1	TraesCS2A02G181900.1	TraesCS2D02G146000LC.1	TraesCS4A02G498600LC.1	TraesCS3B02G259700LC.1	TraesCS5B02G561500.2
TraesCS1D02G216200.1	TraesCS2D02G432700.1	TraesCS2D02G248700.3	TraesCS6B02G333500LC.1	TraesCS2A02G182700.2	TraesCS2D02G161200.1	TraesCS4B02G072000LC.1	TraesCS3B02G264500.1	TraesCS5D02G062800.2
TraesCS1D02G225300.3	TraesCS2D02G443200.1	TraesCS2D02G248700LC.1	TraesCS6B02G472900.2	TraesCS2A02G183400.1	TraesCS2D02G182800LC.1	TraesCS4B02G074500LC.4	TraesCS3B02G276000.4	TraesCS5D02G072200.1
TraesCS1D02G226200.1	TraesCS2D02G507200.1	TraesCS2D02G252700LC.1	TraesCS6D02G039800LC.1	TraesCS2A02G186600.1	TraesCS2D02G205900.2	TraesCS4B02G078900.3	TraesCS3B02G277500.4	TraesCS5D02G078500.1
TraesCS1D02G235700LC.1	TraesCS3A02G003800.1	TraesCS2D02G253200LC.1	TraesCS7A02G030500LC.2	TraesCS2A02G187900.1	TraesCS2D02G208600.2	TraesCS4B02G144700.1	TraesCS3B02G326500.4	TraesCS5D02G091000.1
TraesCS1D02G237800.3	TraesCS3A02G050211.2	TraesCS2D02G264910LC.4	TraesCS7A02G213100LC.1	TraesCS2A02G187900LC.1	TraesCS2D02G209700.1	TraesCS4B02G193900.1	TraesCS3B02G357400.2	TraesCS5D02G108800LC.2
TraesCS1D02G239300.1	TraesCS3A02G111400.1	TraesCS2D02G270000.1	TraesCS7A02G220600.2	TraesCS2A02G191500.1	TraesCS2D02G213400.1	TraesCS4B02G194000.1	TraesCS3B02G380000LC.1	TraesCS5D02G139400LC.1
TraesCS1D02G245300.1	TraesCS3A02G142700.1	TraesCS2D02G281300.1	TraesCS7A02G263600LC.1	TraesCS2A02G196000.1	TraesCS2D02G234100LC.1	TraesCS4B02G223100LC.1	TraesCS3B02G382000LC.1	TraesCS5D02G140400.1
TraesCS1D02G248300.1	TraesCS3A02G157200.1	TraesCS2D02G338700LC.1	TraesCS7A02G283100LC.1	TraesCS2A02G205400.1	TraesCS2D02G249200.1	TraesCS4B02G278900.2	TraesCS3B02G410400.1	TraesCS5D02G183000LC.1
TraesCS1D02G248900.1	TraesCS3A02G186200.1	TraesCS2D02G340800LC.2	TraesCS7A02G340900LC.1	TraesCS2A02G213200LC.1	TraesCS2D02G256000.1	TraesCS4B02G334100.1	TraesCS3B02G444200LC.1	TraesCS5D02G422700.2
TraesCS1D02G255800.1	TraesCS3A02G193900.1	TraesCS2D02G362000.3	TraesCS7A02G443800.2	TraesCS2A02G218600.1	TraesCS2D02G264600.1	TraesCS4B02G367400.1	TraesCS3B02G468900LC.1	TraesCS5D02G423400LC.1
TraesCS1D02G256600.2	TraesCS3A02G216500LC.1	TraesCS2D02G370700.2	TraesCS7B02G201900LC.1	TraesCS2A02G221100.1	TraesCS2D02G280200.1	TraesCS4D02G086900.1	TraesCS3B02G481000.1	TraesCS6A02G001400LC.1
TraesCS1D02G258900.1	TraesCS3A02G223100.3	TraesCS2D02G407900.3	TraesCS7B02G225300.1	TraesCS2A02G224900.1	TraesCS2D02G285200LC.1	TraesCS4D02G134200.1	TraesCS3B02G503200LC.1	TraesCS6A02G143800.1
TraesCS1D02G267400.2	TraesCS3A02G237700.1	TraesCS2D02G437500LC.2	TraesCS7B02G486500LC.1	TraesCS2A02G242900.1	TraesCS2D02G286400.1	TraesCS4D02G149400.2	TraesCS3B02G585300.5	TraesCS6A02G248500.1
TraesCS1D02G271500.1	TraesCS3A02G242500.1	TraesCS2D02G451100.2	TraesCS7D02G146600.2	TraesCS2A02G249900.1	TraesCS2D02G298100.1	TraesCS4D02G166400.2	TraesCS3B02G612200.1	TraesCS6A02G257700.1
TraesCS1D02G276600.1	TraesCS3A02G256400LC.1	TraesCS2D02G587800.2	TraesCS7D02G185800LC.1	TraesCS2A02G254600.4	TraesCS2D02G304200.1	TraesCS4D02G209400.1	TraesCS3B02G720100LC.1	TraesCS6A02G264900.1
TraesCS1D02G281300.1	TraesCS3A02G275400.1	TraesCS3A02G105800.2	TraesCS7D02G193800LC.1	TraesCS2A02G258900.2	TraesCS2D02G307400LC.1	TraesCS4D02G270600.1	TraesCS3B02G832900LC.1	TraesCS6A02G285500LC.1
TraesCS1D02G282900.1	TraesCS3A02G282100.1	TraesCS3A02G128500.2	TraesCS7D02G283700.1	TraesCS2A02G268500.1	TraesCS2D02G312600.1	TraesCS4D02G274400.1	TraesCS3D02G038300.1	TraesCS6A02G302200LC.1
TraesCS1D02G287500.1	TraesCS3A02G334000LC.1	TraesCS3A02G191400.2	TraesCS7D02G505300.1	TraesCS2A02G269700.1	TraesCS2D02G323000.1	TraesCS4D02G277400.1	TraesCS3D02G051100LC.1	TraesCS6A02G397800.1
TraesCS1D02G288600.1	TraesCS3A02G339000.1	TraesCS3A02G242500LC.1	TraesCSU02G115700LC.1	TraesCS2A02G274400.1	TraesCS2D02G323700.1	TraesCS4D02G348300.1	TraesCS3D02G052300.1	TraesCS6A02G406700LC.1
TraesCS1D02G292700.1	TraesCS3A02G341300.1	TraesCS3A02G257000.1		TraesCS2A02G275300.1	TraesCS2D02G329500.1	TraesCS4D02G348300.4	TraesCS3D02G081100.1	TraesCS6B02G134100.5
TraesCS1D02G303700.1	TraesCS3A02G341300.3	TraesCS3A02G257500LC.1		TraesCS2A02G275700.1	TraesCS2D02G346900.1	TraesCS4D02G404200LC.1	TraesCS3D02G178500.2	TraesCS6B02G161800.1
TraesCS1D02G304700.1	TraesCS3A02G341400.1	TraesCS3A02G312300.3		TraesCS2A02G282700LC.1	TraesCS2D02G349500.1	TraesCS5A02G031900.1	TraesCS3D02G178500LC.1	TraesCS6B02G212700.2
TraesCS1D02G307300.1	TraesCS3A02G344400.2	TraesCS3A02G325100.3		TraesCS2A02G290900.3	TraesCS2D02G360200.1	TraesCS5A02G154700LC.2	TraesCS3D02G205700.11	TraesCS6B02G233400.1
TraesCS1D02G310400.2	TraesCS3A02G347600.1	TraesCS3A02G375400.1		TraesCS2A02G294700.2	TraesCS2D02G379500LC.1	TraesCS5A02G233800LC.1	TraesCS3D02G210500.1	TraesCS6B02G274900.1
TraesCS1D02G319400LC.1	TraesCS3A02G355200.1	TraesCS3A02G397500LC.1		TraesCS2A02G303300LC.1	TraesCS2D02G380300LC.1	TraesCS5A02G278700.1	TraesCS3D02G223300.3	TraesCS6B02G277200LC.1
TraesCS1D02G346200.1	TraesCS3A02G371300.1	TraesCS3A02G449000.1		TraesCS2A02G305400.1	TraesCS2D02G387900LC.1	TraesCS5A02G298200LC.1	TraesCS3D02G229400.2	TraesCS6B02G309600.3
TraesCS1D02G367200LC.1	TraesCS3A02G439000.1	TraesCS3A02G484600.1		TraesCS2A02G307300.1	TraesCS2D02G403800LC.1	TraesCS5A02G363200.1	TraesCS3D02G248300.1	TraesCS6B02G356400.2
TraesCS1D02G368100.1	TraesCS3A02G456000LC.1	TraesCS3B02G137200.2		TraesCS2A02G308300.1	TraesCS2D02G409600.2	TraesCS5A02G487900LC.1	TraesCS3D02G354700.1	TraesCS6B02G357700.1
TraesCS1D02G369200LC.1	TraesCS3A02G477300LC.1	TraesCS3B02G181400.2		TraesCS2A02G310900.1	TraesCS2D02G425000.1	TraesCS5B02G160500LC.3	TraesCS3D02G370700.1	TraesCS6B02G373800.1
TraesCS1D02G381500.1	TraesCS3A02G537600.1	TraesCS3B02G221400.4		TraesCS2A02G312600.1	TraesCS2D02G425600.1	TraesCS5B02G168500.2	TraesCS3D02G391300.4	TraesCS6B02G472900.1
TraesCS1D02G385200.1	TraesCS3B02G038900.1	TraesCS3B02G277500.6		TraesCS2A02G314900.1	TraesCS2D02G434500.1	TraesCS5B02G194600LC.1	TraesCS3D02G401300.1	TraesCS6B02G614900LC.1
TraesCS1D02G395600.1	TraesCS3B02G091200.2	TraesCS3B02G326500.2		TraesCS2A02G324900.1	TraesCS2D02G467900.1	TraesCS5B02G242700.4	TraesCS3D02G408200LC.1	TraesCS6D02G019200LC.1
TraesCS1D02G396100.1	TraesCS3B02G098700.1	TraesCS3B02G337600.2		TraesCS2A02G327600.2	TraesCS2D02G473300.1	TraesCS5B02G299000.1	TraesCS3D02G411200.3	TraesCS6D02G024600.2
TraesCS1D02G397600.1	TraesCS3B02G102100.1	TraesCS3B02G356800.1		TraesCS2A02G328600.1	TraesCS2D02G500600.1	TraesCS5B02G390900LC.1	TraesCS3D02G411200.5	TraesCS6D02G032900.1
TraesCS1D02G398700.1	TraesCS3B02G146600.3	TraesCS3B02G360300LC.2		TraesCS2A02G337000.1	TraesCS2D02G522500.1	TraesCS5B02G429700.1	TraesCS3D02G411200.6	TraesCS6D02G092600.2
TraesCS1D02G399800.2	TraesCS3B02G179100.1	TraesCS3B02G370700.1		TraesCS2A02G353100.1	TraesCS2D02G525700.1	TraesCS5B02G451300.2	TraesCS3D02G421100.3	TraesCS6D02G093800.4
TraesCS1D02G404000.1	TraesCS3B02G183000.1	TraesCS3B02G422500LC.1		TraesCS2A02G353800.1	TraesCS2D02G531819.1	TraesCS5B02G509700LC.1	TraesCS3D02G425900.1	TraesCS6D02G160300LC.1
TraesCS1D02G430900.1	TraesCS3B02G206900LC.1	TraesCS3B02G439800.2		TraesCS2A02G371100.1	TraesCS2D02G532700.1	TraesCS5B02G529300.2	TraesCS3D02G481200.2	TraesCS6D02G188300.2
TraesCS1D02G431500.1	TraesCS3B02G215800.1	TraesCS3B02G481800.2		TraesCS2A02G374300.2	TraesCS2D02G557700LC.1	TraesCS5D02G038500.4	TraesCS3D02G518000LC.1	TraesCS6D02G189700.3
TraesCS1D02G439500.1	TraesCS3B02G234900.1	TraesCS3B02G493700LC.1		TraesCS2A02G379900.1	TraesCS2D02G565200.1	TraesCS5D02G084800.1	TraesCS4A02G005500.1	TraesCS6D02G284400.2
TraesCS2A02G000600.1	TraesCS3B02G241600.1	TraesCS3B02G592100.2		TraesCS2A02G380500.1	TraesCS2D02G596600.1	TraesCS5D02G089400LC.1	TraesCS4A02G020400.2	TraesCS6D02G296900.1
TraesCS2A02G029600.1	TraesCS3B02G281000.1	TraesCS3D02G074600.1		TraesCS2A02G384700.1	TraesCS2D02G704600LC.1	TraesCS5D02G104400.1	TraesCS4A02G040600.1	TraesCS6D02G310600.1
TraesCS2A02G041100.1	TraesCS3B02G287800.1	TraesCS3D02G105900LC.1		TraesCS2A02G391100.2	TraesCS3A02G023800.1	TraesCS5D02G132000.1	TraesCS4A02G053700LC.1	TraesCS6D02G335500.1
TraesCS2A02G064700.1	TraesCS3B02G293200.1	TraesCS3D02G108000.3		TraesCS2A02G396000.1	TraesCS3A02G041800.1	TraesCS5D02G173100.1	TraesCS4A02G065300LC.1	TraesCS7A02G116200.1
TraesCS2A02G098700.1	TraesCS3B02G295400.3	TraesCS3D02G122400LC.1		TraesCS2A02G396500.1	TraesCS3A02G060300.1	TraesCS5D02G174000LC.1	TraesCS4A02G083500LC.1	TraesCS7A02G220400.4
TraesCS2A02G103100LC.1	TraesCS3B02G310000.1	TraesCS3D02G127900LC.1		TraesCS2A02G410500.1	TraesCS3A02G084400.1	TraesCS5D02G192300.1	TraesCS4A02G087100.1	TraesCS7A02G269100.2
TraesCS2A02G107800LC.1	TraesCS3B02G331700.1	TraesCS3D02G169800.2		TraesCS2A02G412400.2	TraesCS3A02G100000.1	TraesCS5D02G205500LC.1	TraesCS4A02G087100LC.1	TraesCS7A02G325300.2
TraesCS2A02G117300.1	TraesCS3B02G356300.1	TraesCS3D02G202800.1		TraesCS2A02G424200.2	TraesCS3A02G127800LC.1	TraesCS5D02G255800LC.1	TraesCS4A02G115100LC.1	TraesCS7A02G363600.1
TraesCS2A02G132600.1	TraesCS3B02G401900LC.1	TraesCS3D02G210700.5		TraesCS2A02G434600LC.1	TraesCS3A02G147700.1	TraesCS5D02G285300.1	TraesCS4A02G165600.2	TraesCS7A02G443800.1
TraesCS2A02G136700.1	TraesCS3B02G410000.2	TraesCS3D02G210700.9		TraesCS2A02G449100.1	TraesCS3A02G176000.1	TraesCS5D02G285500.1	TraesCS4A02G172600.1	TraesCS7A02G509100.1
TraesCS2A02G136800.1	TraesCS3B02G481800.1	TraesCS3D02G218000LC.1		TraesCS2A02G462300.1	TraesCS3A02G191400.1	TraesCS5D02G300100.1	TraesCS4A02G180600.1	TraesCS7B02G150500LC.1
TraesCS2A02G138100.2	TraesCS3B02G585300.4	TraesCS3D02G239100LC.1		TraesCS2A02G467600.1	TraesCS3A02G198400.1	TraesCS5D02G307900.1	TraesCS4A02G210200LC.1	TraesCS7B02G182700LC.3
TraesCS2A02G142800.1	TraesCS3B02G590400.2	TraesCS3D02G247300.3		TraesCS2A02G480200.1	TraesCS3A02G201700.1	TraesCS5D02G381000.3	TraesCS4A02G216400.1	TraesCS7B02G183300.2
TraesCS2A02G147400.1	TraesCS3B02G603100.1	TraesCS3D02G248300LC.1		TraesCS2A02G508200.1	TraesCS3A02G208800.1	TraesCS5D02G486600.2	TraesCS4A02G232000LC.1	TraesCS7B02G186500.2
TraesCS2A02G159700.1	TraesCS3D02G005500.1	TraesCS3D02G259800LC.1		TraesCS2A02G517900.1	TraesCS3A02G224800.1	TraesCS5D02G490700.1	TraesCS4A02G310600LC.1	TraesCS7B02G196900.2
TraesCS2A02G160200.1	TraesCS3D02G020600.1	TraesCS3D02G275600.2		TraesCS2A02G522700.1	TraesCS3A02G230000.1	TraesCS5D02G496400.1	TraesCS4A02G317800.2	TraesCS7B02G241500.1
TraesCS2A02G172400.3	TraesCS3D02G037100.1	TraesCS3D02G288000.1		TraesCS2A02G539700.2	TraesCS3A02G255100LC.1	TraesCS5D02G656400LC.1	TraesCS4A02G325600LC.1	TraesCS7B02G249400LC.1
TraesCS2A02G177100.1	TraesCS3D02G037200.3	TraesCS3D02G298400.2		TraesCS2A02G551100.1	TraesCS3A02G259400LC.1	TraesCS6A02G143200.2	TraesCS4A02G328500.1	TraesCS7B02G342400.1
TraesCS2A02G181900.2	TraesCS3D02G077500.4	TraesCS3D02G344500LC.3		TraesCS2A02G552100.1	TraesCS3A02G268600.1	TraesCS6A02G147900.4	TraesCS4A02G425300.1	TraesCS7B02G405400LC.1
TraesCS2A02G182000LC.1	TraesCS3D02G084400.1	TraesCS3D02G353500LC.1		TraesCS2A02G555300.1	TraesCS3A02G272200.1	TraesCS6A02G153300.1	TraesCS4A02G540400LC.1	TraesCS7B02G476700.1
TraesCS2A02G182900.1	TraesCS3D02G085500.1	TraesCS3D02G368600.1		TraesCS2A02G557100LC.1	TraesCS3A02G275700.1	TraesCS6A02G173800.1	TraesCS4A02G557400LC.1	TraesCS7D02G161900.3
TraesCS2A02G189700.1	TraesCS3D02G105300.1	TraesCS3D02G374100LC.1		TraesCS2A02G577600.1	TraesCS3A02G315900.1	TraesCS6A02G201500LC.1	TraesCS4B02G032300.1	TraesCS7D02G217100.4
TraesCS2A02G191000.1	TraesCS3D02G107500.1	TraesCS3D02G382800.1		TraesCS2A02G579900.2	TraesCS3A02G332300.1	TraesCS6A02G219600.1	TraesCS4B02G033100.1	TraesCS7D02G221300LC.1
TraesCS2A02G195800.1	TraesCS3D02G140700LC.1	TraesCS3D02G411200.1		TraesCS2A02G579900LC.1	TraesCS3A02G363500LC.1	TraesCS6A02G254200LC.1	TraesCS4B02G033100LC.1	TraesCS7D02G260700.1
TraesCS2A02G202900.1	TraesCS3D02G164200.1	TraesCS3D02G413400.1		TraesCS2A02G634300LC.1	TraesCS3A02G380600LC.1	TraesCS6A02G286400.3	TraesCS4B02G047400.1	TraesCS7D02G284200.3
TraesCS2A02G218300.1	TraesCS3D02G195000.1	TraesCS3D02G439200.1		TraesCS2A02G655400LC.1	TraesCS3A02G390700.1	TraesCS6A02G334900.1	TraesCS4B02G089000.1	TraesCS7D02G289900.1
TraesCS2A02G223500.2	TraesCS3D02G206600.1	TraesCS3D02G529700LC.1		TraesCS2B02G057200.1	TraesCS3A02G395700.1	TraesCS6A02G412100.1	TraesCS4B02G102300LC.1	TraesCS7D02G366300.1
TraesCS2A02G228600.1	TraesCS3D02G208000.2	TraesCS4A02G025200LC.1		TraesCS2B02G070700.1	TraesCS3A02G399600.2	TraesCS6B02G047400LC.1	TraesCS4B02G120600.1	TraesCS7D02G405800LC.1
TraesCS2A02G228600.2	TraesCS3D02G210500.2	TraesCS4A02G065800LC.1		TraesCS2B02G078900.2	TraesCS3A02G402200.1	TraesCS6B02G109800.1	TraesCS4B02G142000LC.1	TraesCS7D02G427900LC.1
TraesCS2A02G231500LC.1	TraesCS3D02G251900.1	TraesCS4A02G095600LC.1		TraesCS2B02G078900.3	TraesCS3A02G426600.2	TraesCS6B02G247400.2	TraesCS4B02G142100.1	TraesCS7D02G440000.1
TraesCS2A02G246300.3	TraesCS3D02G262200.3	TraesCS4A02G101500LC.1		TraesCS2B02G092700.1	TraesCS3A02G433100LC.1	TraesCS6B02G278200.1	TraesCS4B02G167500LC.1	TraesCS7D02G455600LC.1
TraesCS2A02G246800.3	TraesCS3D02G266400.1	TraesCS4A02G132000.4		TraesCS2B02G119600.1	TraesCS3A02G498300.1	TraesCS6B02G298000.1	TraesCS4B02G170500LC.1	TraesCS7D02G511500LC.1
TraesCS2A02G255000.2	TraesCS3D02G282200.1	TraesCS4A02G135100.3		TraesCS2B02G122200.1	TraesCS3A02G502300.1	TraesCS6B02G425300.1	TraesCS4B02G173700LC.1	TraesCS7D02G531100.1
TraesCS2A02G261100.3	TraesCS3D02G283500.1	TraesCS4A02G175900.2		TraesCS2B02G133300.3	TraesCS3A02G509000.1	TraesCS6B02G775200LC.1	TraesCS4B02G181000.2	TraesCS7D02G535400.1
TraesCS2A02G263400.1	TraesCS3D02G298400.4	TraesCS4A02G201300.3		TraesCS2B02G137400.2	TraesCS3A02G719900LC.1	TraesCS6D02G055600LC.1	TraesCS4B02G194000LC.1	TraesCSU02G049500.1
TraesCS2A02G270200.1	TraesCS3D02G302700.1	TraesCS4A02G347100.1		TraesCS2B02G138200.2	TraesCS3B02G021000.1	TraesCS6D02G162900.1	TraesCS4B02G235200.2	TraesCSU02G110300LC.1
TraesCS2A02G278900.2	TraesCS3D02G374100.1	TraesCS4A02G355600.2		TraesCS2B02G144100.1	TraesCS3B02G035600.1	TraesCS6D02G163300.1	TraesCS4B02G250800.1
TraesCS2A02G287300.2	TraesCS3D02G415400.1	TraesCS4A02G358100LC.1		TraesCS2B02G146200LC.1	TraesCS3B02G067300.2	TraesCS6D02G194500.1	TraesCS4B02G252100.1
TraesCS2A02G299800.1	TraesCS3D02G439200.2	TraesCS4A02G384700.1		TraesCS2B02G147300.4	TraesCS3B02G082800.1	TraesCS6D02G287400.2	TraesCS4B02G252100.2
TraesCS2A02G309300.1	TraesCS3D02G472200.1	TraesCS4A02G445000.4		TraesCS2B02G150600.1	TraesCS3B02G098000.1	TraesCS6D02G305800.1	TraesCS4B02G282800LC.1
TraesCS2A02G309300LC.1	TraesCS3D02G495000.2	TraesCS4A02G498800.2		TraesCS2B02G158100.1	TraesCS3B02G116700.1	TraesCS6D02G378000LC.1	TraesCS4B02G303100LC.1
TraesCS2A02G311200.3	TraesCS3D02G500800.1	TraesCS4B02G026400.1		TraesCS2B02G171800.1	TraesCS3B02G130000LC.1	TraesCS6D02G491500LC.1	TraesCS4B02G305700.1
TraesCS2A02G311900.2	TraesCS3D02G506900.1	TraesCS4B02G047200.1		TraesCS2B02G172200.1	TraesCS3B02G137700.1	TraesCS7A02G008600.2	TraesCS4B02G311700LC.1
TraesCS2A02G331400.1	TraesCS4A02G000500.1	TraesCS4B02G080300.2		TraesCS2B02G204700.1	TraesCS3B02G151000.1	TraesCS7A02G174900.1	TraesCS4B02G324000.1
TraesCS2A02G332100LC.1	TraesCS4A02G035400.2	TraesCS4B02G107900.3		TraesCS2B02G208400.1	TraesCS3B02G168000.1	TraesCS7A02G213100.1	TraesCS4B02G341400LC.1
TraesCS2A02G339900.2	TraesCS4A02G035800.1	TraesCS4B02G164800LC.1		TraesCS2B02G213200.1	TraesCS3B02G169800.2	TraesCS7A02G325600.2	TraesCS4D02G006500LC.1
TraesCS2A02G356300.1	TraesCS4A02G091000.1	TraesCS4B02G168900.2		TraesCS2B02G214300.1	TraesCS3B02G179900.1	TraesCS7A02G356400.3	TraesCS4D02G006600LC.1
TraesCS2A02G421100.1	TraesCS4A02G096200.1	TraesCS4B02G180300.1		TraesCS2B02G221400LC.1	TraesCS3B02G187700.1	TraesCS7A02G375800.1	TraesCS4D02G061600LC.1
TraesCS2A02G421100.2	TraesCS4A02G122800.1	TraesCS4B02G181600LC.1		TraesCS2B02G223700.1	TraesCS3B02G200700.1	TraesCS7A02G381100.1	TraesCS4D02G076200LC.1
TraesCS2A02G421400.1	TraesCS4A02G124200.1	TraesCS4B02G197600LC.1		TraesCS2B02G226700.4	TraesCS3B02G202300.1	TraesCS7A02G426700.1	TraesCS4D02G085700.4
TraesCS2A02G423400.1	TraesCS4A02G142000.1	TraesCS4B02G215100.2		TraesCS2B02G228700.1	TraesCS3B02G219400.1	TraesCS7A02G428200.1	TraesCS4D02G107100.1
TraesCS2A02G478600.1	TraesCS4A02G142400.1	TraesCS4B02G227600.1		TraesCS2B02G230200.1	TraesCS3B02G231100.1	TraesCS7A02G497300LC.2	TraesCS4D02G155900.2
TraesCS2A02G488300.1	TraesCS4A02G149100LC.1	TraesCS4B02G235300LC.1		TraesCS2B02G235900.1	TraesCS3B02G239100.1	TraesCS7B02G003000.2	TraesCS4D02G182600.3
TraesCS2A02G490900LC.1	TraesCS4A02G214100.1	TraesCS4B02G291700.2		TraesCS2B02G239300.2	TraesCS3B02G242400.1	TraesCS7B02G151300LC.1	TraesCS4D02G201900LC.1
TraesCS2A02G495800.1	TraesCS4A02G246100.1	TraesCS4B02G341400.2		TraesCS2B02G244400LC.1	TraesCS3B02G254400.1	TraesCS7B02G199200.2	TraesCS4D02G234900.2
TraesCS2A02G503200.2	TraesCS4A02G283500.1	TraesCS4B02G353000.2		TraesCS2B02G246800.1	TraesCS3B02G258000LC.1	TraesCS7B02G229100LC.1	TraesCS4D02G248000.2
TraesCS2A02G508200LC.1	TraesCS4A02G356400.1	TraesCS4B02G438800LC.1		TraesCS2B02G253300.1	TraesCS3B02G268700.1	TraesCS7B02G235900.1	TraesCS4D02G256200.1
TraesCS2A02G522100.1	TraesCS4A02G371600.1	TraesCS4B02G438800LC.3		TraesCS2B02G259800.1	TraesCS3B02G278300.1	TraesCS7B02G254400LC.1	TraesCS4D02G268100.2
TraesCS2A02G523700.1	TraesCS4A02G407000.1	TraesCS4D02G055900.1		TraesCS2B02G263500LC.1	TraesCS3B02G284900.1	TraesCS7B02G288000LC.1	TraesCS4D02G363400.1
TraesCS2B02G044300.1	TraesCS4A02G415500.1	TraesCS4D02G118200LC.1		TraesCS2B02G266800LC.1	TraesCS3B02G299300.2	TraesCS7B02G315100LC.1	TraesCS4D02G418900LC.1
TraesCS2B02G051000.1	TraesCS4A02G442900.1	TraesCS4D02G142600.2		TraesCS2B02G267500.1	TraesCS3B02G303000.1	TraesCS7B02G345700.1	TraesCS4D02G429900LC.1
TraesCS2B02G053000.1	TraesCS4A02G459300.1	TraesCS4D02G147100.1		TraesCS2B02G270100.1	TraesCS3B02G306000.1	TraesCS7B02G363500LC.1	TraesCS5A02G022000.3
TraesCS2B02G060900.1	TraesCS4B02G009800.1	TraesCS4D02G153900.1		TraesCS2B02G271300.1	TraesCS3B02G309400.1	TraesCS7B02G371600.1	TraesCS5A02G030400.1
TraesCS2B02G074500.1	TraesCS4B02G015700.1	TraesCS4D02G199900LC.1		TraesCS2B02G277600.1	TraesCS3B02G351000.1	TraesCS7B02G393300.2	TraesCS5A02G030900.2
TraesCS2B02G104300.1	TraesCS4B02G039300.1	TraesCS4D02G203900.1		TraesCS2B02G289900LC.1	TraesCS3B02G362600.1	TraesCS7D02G008700LC.1	TraesCS5A02G064300.1
TraesCS2B02G110400.1	TraesCS4B02G043400.1	TraesCS4D02G245400LC.1		TraesCS2B02G290200.1	TraesCS3B02G365700.1	TraesCS7D02G054900LC.1	TraesCS5A02G075900LC.1
TraesCS2B02G112000.1	TraesCS4B02G062800.1	TraesCS5A02G022000LC.1		TraesCS2B02G293400.3	TraesCS3B02G379700.2	TraesCS7D02G149200.1	TraesCS5A02G124300.2
TraesCS2B02G113200.2	TraesCS4B02G069300.1	TraesCS5A02G053100LC.1		TraesCS2B02G304100.1	TraesCS3B02G407300.1	TraesCS7D02G161900.2	TraesCS5A02G155400LC.1
TraesCS2B02G124800.1	TraesCS4B02G102300.1	TraesCS5A02G065500.1		TraesCS2B02G306800.1	TraesCS3B02G413000LC.1	TraesCS7D02G252500LC.1	TraesCS5A02G176100.1
TraesCS2B02G130900.1	TraesCS4B02G111400.1	TraesCS5A02G091000.1		TraesCS2B02G310900.2	TraesCS3B02G425400.1	TraesCS7D02G271200LC.1	TraesCS5A02G184500.3
TraesCS2B02G160700.1	TraesCS4B02G112700.1	TraesCS5A02G105400LC.1		TraesCS2B02G315300.1	TraesCS3B02G427500.1	TraesCS7D02G418900.1	TraesCS5A02G193700LC.1
TraesCS2B02G163500LC.1	TraesCS4B02G114600.1	TraesCS5A02G125800.2		TraesCS2B02G320300.1	TraesCS3B02G432600.1	TraesCS7D02G485600.2	TraesCS5A02G264000.2
TraesCS2B02G167000.1	TraesCS4B02G134600LC.1	TraesCS5A02G133200LC.1		TraesCS2B02G323100.1	TraesCS3B02G435600.1	TraesCS7D02G507800.1	TraesCS5A02G291600LC.1
TraesCS2B02G171100.1	TraesCS4B02G135500.1	TraesCS5A02G155400.1		TraesCS2B02G327800.1	TraesCS3B02G437200.1	TraesCS7D02G532400.1	TraesCS5A02G292100.2
TraesCS2B02G183700.1	TraesCS4B02G143700.1	TraesCS5A02G161200.2		TraesCS2B02G334300.1	TraesCS3B02G529100.1	TraesCSU02G119700.3	TraesCS5A02G318200.2
TraesCS2B02G185300.1	TraesCS4B02G144200.1	TraesCS5A02G161200.4		TraesCS2B02G342300.1	TraesCS3B02G550900.1		TraesCS5A02G338400.3
TraesCS2B02G188800.1	TraesCS4B02G167500.1	TraesCS5A02G200700LC.1		TraesCS2B02G347700.1	TraesCS3B02G561300.1		TraesCS5A02G349100.1
TraesCS2B02G189000.1	TraesCS4B02G191100.2	TraesCS5A02G293600.2		TraesCS2B02G353500LC.1	TraesCS3B02G566600.1		TraesCS5A02G362400.1
TraesCS2B02G197300.1	TraesCS4B02G196600.1	TraesCS5A02G320400LC.1		TraesCS2B02G355000.4	TraesCS3B02G592900.1		TraesCS5A02G390300LC.1
TraesCS2B02G198600.2	TraesCS4B02G197600.1	TraesCS5A02G383200LC.1		TraesCS2B02G356300.2	TraesCS3B02G597500.2		TraesCS5A02G403800LC.1
TraesCS2B02G209300.1	TraesCS4B02G213200.2	TraesCS5A02G390300.1		TraesCS2B02G376900.1	TraesCS3D02G022400.1		TraesCS5A02G440300LC.1
TraesCS2B02G210700.2	TraesCS4B02G227200.1	TraesCS5A02G478900LC.1		TraesCS2B02G380000.1	TraesCS3D02G027300.1		TraesCS5A02G457800LC.1
TraesCS2B02G217400.2	TraesCS4B02G258000.1	TraesCS5A02G528100LC.1		TraesCS2B02G383100.5	TraesCS3D02G084300.1		TraesCS5A02G457900LC.1
TraesCS2B02G221400.2	TraesCS4B02G283700.1	TraesCS5A02G661900LC.1		TraesCS2B02G391200.1	TraesCS3D02G105300LC.1		TraesCS5A02G472700.1
TraesCS2B02G225800.2	TraesCS4B02G302600.1	TraesCS5B02G000600LC.1		TraesCS2B02G401700.1	TraesCS3D02G115700.1		TraesCS5A02G572900LC.1
TraesCS2B02G230900.1	TraesCS4B02G306900.1	TraesCS5B02G014300LC.1		TraesCS2B02G403800.1	TraesCS3D02G136800.1		TraesCS5A02G608000LC.1
TraesCS2B02G231800.1	TraesCS4B02G325100.1	TraesCS5B02G037900LC.1		TraesCS2B02G407800.1	TraesCS3D02G149500.1		TraesCS5A02G654300LC.1
TraesCS2B02G231900.1	TraesCS4B02G353800.1	TraesCS5B02G066800LC.1		TraesCS2B02G408900LC.1	TraesCS3D02G159000.1		TraesCS5B02G037900.1
TraesCS2B02G233300.1	TraesCS4D02G006200.1	TraesCS5B02G082600.2		TraesCS2B02G409000LC.1	TraesCS3D02G160600.1		TraesCS5B02G058500.1
TraesCS2B02G242600.1	TraesCS4D02G091300.1	TraesCS5B02G111000.7		TraesCS2B02G410200.2	TraesCS3D02G181400.1		TraesCS5B02G098200.4
TraesCS2B02G249700.1	TraesCS4D02G117800.2	TraesCS5B02G111600.4		TraesCS2B02G418100.1	TraesCS3D02G194000.1		TraesCS5B02G170400.6
TraesCS2B02G254000.2	TraesCS4D02G162000.1	TraesCS5B02G111600.5		TraesCS2B02G427700.2	TraesCS3D02G204700.1		TraesCS5B02G182500.1
TraesCS2B02G257200.2	TraesCS4D02G172100.1	TraesCS5B02G113800LC.1		TraesCS2B02G429300.1	TraesCS3D02G210300.2		TraesCS5B02G185300.2
TraesCS2B02G257200.3	TraesCS4D02G175700.1	TraesCS5B02G115000LC.1		TraesCS2B02G442800.2	TraesCS3D02G223300.4		TraesCS5B02G215300LC.1
TraesCS2B02G261500LC.1	TraesCS4D02G203900.3	TraesCS5B02G135000.1		TraesCS2B02G455900.1	TraesCS3D02G225300.1		TraesCS5B02G221600.1
TraesCS2B02G266900.1	TraesCS4D02G209100.1	TraesCS5B02G135800LC.1		TraesCS2B02G470400.1	TraesCS3D02G240800.1		TraesCS5B02G236400LC.1
TraesCS2B02G273800.2	TraesCS4D02G227900.2	TraesCS5B02G142900LC.1		TraesCS2B02G477400.1	TraesCS3D02G241700.2		TraesCS5B02G252600LC.1
TraesCS2B02G274500.1	TraesCS4D02G266700.2	TraesCS5B02G154600.1		TraesCS2B02G481000.4	TraesCS3D02G259700.1		TraesCS5B02G274000.2
TraesCS2B02G277000.1	TraesCS4D02G282500.1	TraesCS5B02G167400.1		TraesCS2B02G490500.1	TraesCS3D02G268700.1		TraesCS5B02G292800.2
TraesCS2B02G287500LC.1	TraesCS4D02G301700.1	TraesCS5B02G167400.6		TraesCS2B02G495700.2	TraesCS3D02G271800.1		TraesCS5B02G299000LC.1
TraesCS2B02G289000.2	TraesCS4D02G313900.1	TraesCS5B02G183400LC.1		TraesCS2B02G505000.1	TraesCS3D02G299100LC.1		TraesCS5B02G375000.2
TraesCS2B02G289100.1	TraesCS4D02G322000.1	TraesCS5B02G199400.2		TraesCS2B02G518300LC.1	TraesCS3D02G306500LC.1		TraesCS5B02G413800LC.1
TraesCS2B02G289500.5	TraesCS4D02G325500.1	TraesCS5B02G208600.1		TraesCS2B02G540100.1	TraesCS3D02G315600.1		TraesCS5B02G486000.2
TraesCS2B02G291200.1	TraesCS4D02G346600.1	TraesCS5B02G534400.1		TraesCS2B02G550200.1	TraesCS3D02G318100.1		TraesCS5B02G560400.2
TraesCS2B02G296500.1	TraesCS4D02G365300.1	TraesCS5B02G592000LC.1		TraesCS2B02G556800.1	TraesCS3D02G323600.1		TraesCS5B02G562200LC.1
TraesCS2B02G304200.1	TraesCS5A02G092000.1	TraesCS5D02G004400.1		TraesCS2B02G588900.1	TraesCS3D02G326100.1		TraesCS5B02G604200LC.1
TraesCS2B02G308200.1	TraesCS5A02G142000.1	TraesCS5D02G009400LC.1		TraesCS2B02G590100.1	TraesCS3D02G363000.1		TraesCS5B02G717800LC.1
TraesCS2B02G316300.2	TraesCS5A02G157000.1	TraesCS5D02G022200LC.1		TraesCS2B02G594700LC.1	TraesCS3D02G367600.1		TraesCS5D02G004400LC.1
TraesCS2B02G319800.1	TraesCS5A02G166000.1	TraesCS5D02G050900LC.1		TraesCS2B02G595200.1	TraesCS3D02G383300.1		TraesCS5D02G055700LC.1
TraesCS2B02G326500.2	TraesCS5A02G169600.1	TraesCS5D02G067600.1		TraesCS2B02G607900LC.1	TraesCS3D02G386400.1		TraesCS5D02G120500.5
TraesCS2B02G328900.3	TraesCS5A02G176100.3	TraesCS5D02G103000LC.1		TraesCS2D02G021300.1	TraesCS3D02G390600LC.1		TraesCS5D02G143900.1
TraesCS2B02G328900LC.1	TraesCS5A02G179400.2	TraesCS5D02G177000LC.1		TraesCS2D02G036300.1	TraesCS3D02G397100.2		TraesCS5D02G164800LC.1
TraesCS2B02G335700.2	TraesCS5A02G208900.2	TraesCS5D02G314200.6		TraesCS2D02G060100.4	TraesCS3D02G426300.1		TraesCS5D02G172300.2
TraesCS2B02G337800.1	TraesCS5A02G212900.1	TraesCS5D02G356800.1		TraesCS2D02G065400LC.1	TraesCS3D02G449500.1		TraesCS5D02G243800.1
TraesCS2B02G337800.2	TraesCS5A02G248100.1	TraesCS5D02G370400.3		TraesCS2D02G066300.1	TraesCS3D02G463900.1		TraesCS5D02G314200.5
TraesCS2B02G350010LC.1	TraesCS5A02G291600.1	TraesCS5D02G370400.4		TraesCS2D02G069000.1	TraesCS3D02G509100.1		TraesCS5D02G326500.1
TraesCS2B02G354400.1	TraesCS5A02G326100.1	TraesCS5D02G381000.2		TraesCS2D02G101710LC.1	TraesCS3D02G509800.1		TraesCS5D02G326500.2
TraesCS2B02G354400.4	TraesCS5A02G337100.2	TraesCS5D02G393000.1		TraesCS2D02G102000.1	TraesCS3D02G516800.1		TraesCS5D02G336900.1
TraesCS2B02G361800.1	TraesCS5A02G339800.1	TraesCS5D02G419200.1		TraesCS2D02G107500LC.1	TraesCS3D02G529200.1		TraesCS5D02G353400.1
TraesCS2B02G367600.4	TraesCS5A02G342600LC.1	TraesCS5D02G538200.2		TraesCS2D02G113100LC.1	TraesCS4A02G021500.1		TraesCS5D02G386800.3
TraesCS2B02G370400.1	TraesCS5A02G359800.2	TraesCS5D02G546500.1		TraesCS2D02G113800LC.1	TraesCS4A02G025200.1		TraesCS5D02G386800LC.1
TraesCS2B02G371400.2	TraesCS5A02G427000LC.1	TraesCS6A02G085800.3		TraesCS2D02G114900.2	TraesCS4A02G034100.1		TraesCS5D02G419200.2
TraesCS2B02G375600.2	TraesCS5A02G437800.1	TraesCS6A02G090800LC.1		TraesCS2D02G124700.1	TraesCS4A02G040000LC.1		TraesCS5D02G420800.1
TraesCS2B02G375700.1	TraesCS5A02G440300.1	TraesCS6A02G117100LC.1		TraesCS2D02G158200LC.1	TraesCS4A02G065400.1		TraesCS5D02G426500.1
TraesCS2B02G401300.1	TraesCS5A02G449900.1	TraesCS6A02G118200LC.1		TraesCS2D02G159600.1	TraesCS4A02G080900.1		TraesCS5D02G484500LC.1
TraesCS2B02G421200.1	TraesCS5A02G469800.1	TraesCS6A02G129100LC.1		TraesCS2D02G165900LC.1	TraesCS4A02G091100.1		TraesCS5D02G492900LC.1
TraesCS2B02G428200.1	TraesCS5A02G472600.1	TraesCS6A02G173900.2		TraesCS2D02G195000.1	TraesCS4A02G091800.1		TraesCS5D02G508900.2
TraesCS2B02G440200.4	TraesCS5A02G483500.1	TraesCS6A02G184400.2		TraesCS2D02G196100.1	TraesCS4A02G095600.1		TraesCS5D02G525300.1
TraesCS2B02G440400.1	TraesCS5A02G488500.1	TraesCS6A02G186100.2		TraesCS2D02G207600.1	TraesCS4A02G101500.1		TraesCS5D02G525600.1
TraesCS2B02G442800.1	TraesCS5A02G525900.1	TraesCS6A02G240700.1		TraesCS2D02G208500.1	TraesCS4A02G101500.2		TraesCS5D02G538200.4
TraesCS2B02G452900.1	TraesCS5B02G000900.1	TraesCS6A02G327900LC.1		TraesCS2D02G210500.1	TraesCS4A02G109100.1		TraesCS5D02G568300.3
TraesCS2B02G453300.1	TraesCS5B02G014300.1	TraesCS6A02G350000.1		TraesCS2D02G213300.1	TraesCS4A02G110300LC.1		TraesCS5D02G568300LC.1
TraesCS2B02G456200.3	TraesCS5B02G026000.2	TraesCS6A02G447410LC.1		TraesCS2D02G220100.1	TraesCS4A02G123300.3		TraesCS5D02G569800LC.1
TraesCS2B02G477600.1	TraesCS5B02G070500LC.1	TraesCS6B02G202800.2		TraesCS2D02G224800.2	TraesCS4A02G134100.1		TraesCS5D02G579200LC.1
TraesCS2B02G515900.1	TraesCS5B02G102000LC.1	TraesCS6B02G215900.1		TraesCS2D02G225200.1	TraesCS4A02G134400.1		TraesCS6A02G020200.1
TraesCS2B02G524100.2	TraesCS5B02G134600.1	TraesCS6B02G219800.1		TraesCS2D02G228600.1	TraesCS4A02G135400.1		TraesCS6A02G054500.1
TraesCS2B02G526300.2	TraesCS5B02G145800LC.1	TraesCS6B02G244000.5		TraesCS2D02G233700.1	TraesCS4A02G144500.1		TraesCS6A02G058400LC.1
TraesCS2B02G530300.1	TraesCS5B02G157100.1	TraesCS6B02G249600LC.1		TraesCS2D02G255100.1	TraesCS4A02G149800.2		TraesCS6A02G072500LC.1
TraesCS2B02G533400.3	TraesCS5B02G166400.1	TraesCS6D02G091100LC.1		TraesCS2D02G261300.2	TraesCS4A02G157300.1		TraesCS6A02G122800LC.1
TraesCS2B02G533400LC.1	TraesCS5B02G170700.1	TraesCS6D02G190800.1		TraesCS2D02G269800.3	TraesCS4A02G164500.1		TraesCS6A02G141100.1
TraesCS2B02G535900LC.1	TraesCS5B02G186100.1	TraesCS6D02G205000.1		TraesCS2D02G269800.7	TraesCS4A02G167000.1		TraesCS6A02G163000.1
TraesCS2B02G537300.1	TraesCS5B02G191300.1	TraesCS6D02G240800LC.1		TraesCS2D02G270000.2	TraesCS4A02G167000.2		TraesCS6A02G165300LC.1
TraesCS2B02G550200LC.1	TraesCS5B02G204800.1	TraesCS6D02G261100.1		TraesCS2D02G271500.1	TraesCS4A02G167000LC.1		TraesCS6A02G186200.1
TraesCS2B02G553600.1	TraesCS5B02G212300.1	TraesCS6D02G278800.2		TraesCS2D02G272900.1	TraesCS4A02G178600.2		TraesCS6A02G216900.3
TraesCS2B02G555200.2	TraesCS5B02G219700.1	TraesCS6D02G378000.2		TraesCS2D02G273000.2	TraesCS4A02G184100.1		TraesCS6A02G309200.2
TraesCS2B02G578800LC.1	TraesCS5B02G305400.1	TraesCS6D02G383600LC.2		TraesCS2D02G281600.1	TraesCS4A02G185700LC.1		TraesCS6A02G372700LC.1
TraesCS2B02G589700.1	TraesCS5B02G387700.1	TraesCS7A02G054900.1		TraesCS2D02G283800LC.1	TraesCS4A02G197600.1		TraesCS6A02G406400LC.1
TraesCS2B02G594100.1	TraesCS5B02G452600.1	TraesCS7A02G054900LC.1		TraesCS2D02G287800.1	TraesCS4A02G197700.1		TraesCS6A02G492700LC.1
TraesCS2B02G623100LC.1	TraesCS5B02G457700.1	TraesCS7A02G109800.1		TraesCS2D02G288800.2	TraesCS4A02G210800LC.1		TraesCS6A02G533100LC.3
TraesCS2D02G001400.1	TraesCS5B02G462100.2	TraesCS7A02G134000.1		TraesCS2D02G290800.1	TraesCS4A02G258500LC.1		TraesCS6A02G578600LC.1
TraesCS2D02G017900.2	TraesCS5B02G465300.1	TraesCS7A02G164100.1		TraesCS2D02G292100.1	TraesCS4A02G272100.1		TraesCS6B02G098800LC.2
TraesCS2D02G019600.2	TraesCS5B02G482400.1	TraesCS7A02G271500LC.1		TraesCS2D02G292100LC.1	TraesCS4A02G297900.1		TraesCS6B02G116300LC.1
TraesCS2D02G029000.1	TraesCS5B02G515800LC.1	TraesCS7A02G286700.2		TraesCS2D02G292500.1	TraesCS4A02G299800.1		TraesCS6B02G127300.1
TraesCS2D02G033100.1	TraesCS5B02G562100.1	TraesCS7A02G299500.3		TraesCS2D02G292500.2	TraesCS4A02G303400.1		TraesCS6B02G134100.4
TraesCS2D02G036800.1	TraesCS5B02G757800LC.1	TraesCS7A02G319600LC.1		TraesCS2D02G301200.1	TraesCS4A02G303400.2		TraesCS6B02G152100.2
TraesCS2D02G050300.1	TraesCS5D02G017500.1	TraesCS7A02G325600.1		TraesCS2D02G309000.1	TraesCS4A02G310600.1		TraesCS6B02G185500.2
TraesCS2D02G055000.1	TraesCS5D02G022200.2	TraesCS7A02G341300.2		TraesCS2D02G311500LC.1	TraesCS4A02G339600.1		TraesCS6B02G195000.1
TraesCS2D02G060100.3	TraesCS5D02G076400.1	TraesCS7A02G370400LC.1		TraesCS2D02G331000.1	TraesCS4A02G340600.1		TraesCS6B02G206100LC.1
TraesCS2D02G068400.1	TraesCS5D02G084300.1	TraesCS7A02G371200LC.1		TraesCS2D02G331800.1	TraesCS4A02G342800.1		TraesCS6B02G219500.2
TraesCS2D02G081400.1	TraesCS5D02G104200.1	TraesCS7A02G380900.2		TraesCS2D02G331800.2	TraesCS4A02G355600.1		TraesCS6B02G230900.10
TraesCS2D02G096800.2	TraesCS5D02G120500.4	TraesCS7A02G398600.3		TraesCS2D02G335300.2	TraesCS4A02G355600.3		TraesCS6B02G244000.3
TraesCS2D02G097900.1	TraesCS5D02G174000.1	TraesCS7A02G419600LC.1		TraesCS2D02G340800.1	TraesCS4A02G368800.1		TraesCS6B02G314800.1
TraesCS2D02G112700.1	TraesCS5D02G205100.1	TraesCS7A02G480700LC.1		TraesCS2D02G341200LC.1	TraesCS4A02G384300LC.1		TraesCS6B02G333500.3
TraesCS2D02G113300.1	TraesCS5D02G205700.1	TraesCS7A02G489800.1		TraesCS2D02G358100.1	TraesCS4A02G393100.1		TraesCS6B02G350500LC.1
TraesCS2D02G134000.1	TraesCS5D02G212800.1	TraesCS7A02G536200.1		TraesCS2D02G358100LC.1	TraesCS4A02G398800.1		TraesCS6B02G372300LC.1
TraesCS2D02G139500.1	TraesCS5D02G218100LC.1	TraesCS7B02G003000LC.1		TraesCS2D02G420700.1	TraesCS4A02G406300.2		TraesCS6B02G410500LC.1
TraesCS2D02G145300.1	TraesCS5D02G222300.1	TraesCS7B02G060300LC.1		TraesCS2D02G421700.1	TraesCS4A02G499500.1		TraesCS6B02G420600.1
TraesCS2D02G150400.1	TraesCS5D02G240700LC.1	TraesCS7B02G071400.1		TraesCS2D02G432600.1	TraesCS4B02G003600.1		TraesCS6B02G456100LC.1
TraesCS2D02G151100LC.1	TraesCS5D02G279100.1	TraesCS7B02G071400.3		TraesCS2D02G433800.1	TraesCS4B02G010400.2		TraesCS6B02G636400LC.1
TraesCS2D02G157600.1	TraesCS5D02G280500.2	TraesCS7B02G094600LC.1		TraesCS2D02G436000.1	TraesCS4B02G066400LC.1		TraesCS6D02G050100LC.1
TraesCS2D02G164400.1	TraesCS5D02G299700.1	TraesCS7B02G097800LC.1		TraesCS2D02G448500.1	TraesCS4B02G074000.1		TraesCS6D02G094400.3
TraesCS2D02G165200.1	TraesCS5D02G302800.1	TraesCS7B02G166000.2		TraesCS2D02G455000.1	TraesCS4B02G087200.1		TraesCS6D02G094700LC.1
TraesCS2D02G166900.1	TraesCS5D02G312200.1	TraesCS7B02G174900LC.1		TraesCS2D02G472700.1	TraesCS4B02G087200.2		TraesCS6D02G138600LC.1
TraesCS2D02G167600.1	TraesCS5D02G332200.1	TraesCS7B02G182700LC.2		TraesCS2D02G472700.2	TraesCS4B02G109900.1		TraesCS6D02G138700.2
TraesCS2D02G169300.1	TraesCS5D02G366000.1	TraesCS7B02G183700LC.1		TraesCS2D02G473600.3	TraesCS4B02G117800.1		TraesCS6D02G152700LC.1
TraesCS2D02G172100.1	TraesCS5D02G383900.1	TraesCS7B02G198200.1		TraesCS2D02G477900LC.1	TraesCS4B02G117900.2		TraesCS6D02G173300.1
TraesCS2D02G176900LC.1	TraesCS5D02G402100.1	TraesCS7B02G231800LC.1		TraesCS2D02G525600.1	TraesCS4B02G118600LC.1		TraesCS6D02G178200.2
TraesCS2D02G179500.3	TraesCS5D02G417500.1	TraesCS7B02G274200.1		TraesCS2D02G527700.1	TraesCS4B02G121200.1		TraesCS6D02G244100.3
TraesCS2D02G182900.1	TraesCS5D02G452500.1	TraesCS7B02G294800.1		TraesCS2D02G539700.1	TraesCS4B02G139100LC.1		TraesCS6D02G248000LC.1
TraesCS2D02G189600.2	TraesCS5D02G459900.1	TraesCS7B02G306800.1		TraesCS2D02G564000.1	TraesCS4B02G166400.1		TraesCS6D02G249700.1
TraesCS2D02G189700.1	TraesCS5D02G467100.2	TraesCS7B02G308300.5		TraesCS2D02G571700.1	TraesCS4B02G169000.1		TraesCS6D02G302300.1
TraesCS2D02G190700.1	TraesCS5D02G472000.1	TraesCS7B02G312600.1		TraesCS2D02G586200.1	TraesCS4B02G170800.1		TraesCS6D02G303000.1
TraesCS2D02G192000.1	TraesCS5D02G482800.1	TraesCS7B02G325500LC.1		TraesCS2D02G600000.1	TraesCS4B02G176600.1		TraesCS6D02G335600LC.1
TraesCS2D02G194200.1	TraesCS5D02G492900.1	TraesCS7B02G364700LC.1		TraesCS2D02G707600LC.1	TraesCS4B02G179400.1		TraesCS6D02G512900LC.1
TraesCS2D02G197000.1	TraesCS5D02G515900.2	TraesCS7B02G444600LC.1		TraesCS3A02G025500.1	TraesCS4B02G198600.1		TraesCS7A02G126700.1
TraesCS2D02G200400.1	TraesCS5D02G543600.1	TraesCS7B02G498000.1		TraesCS3A02G028200.3	TraesCS4B02G200800.1		TraesCS7A02G182500LC.1
TraesCS2D02G205000.1	TraesCS5D02G585300LC.1	TraesCS7B02G578910LC.2		TraesCS3A02G036100.1	TraesCS4B02G209300.1		TraesCS7A02G215200.3
TraesCS2D02G225200.2	TraesCS6A02G001600.1	TraesCS7B02G720000LC.1		TraesCS3A02G042100.1	TraesCS4B02G213600.1		TraesCS7A02G252000.1
TraesCS2D02G229000LC.1	TraesCS6A02G016200.1	TraesCS7B02G803300LC.1		TraesCS3A02G060800.1	TraesCS4B02G229600LC.1		TraesCS7A02G323500.1
TraesCS2D02G234700.1	TraesCS6A02G115100.1	TraesCS7D02G039400.1		TraesCS3A02G076200.1	TraesCS4B02G233200LC.1		TraesCS7A02G326600.2
TraesCS2D02G241300.2	TraesCS6A02G153300.2	TraesCS7D02G053800.1		TraesCS3A02G083800.1	TraesCS4B02G235200.1		TraesCS7A02G380900LC.1
TraesCS2D02G244500LC.1	TraesCS6A02G156900.1	TraesCS7D02G080300.1		TraesCS3A02G088000LC.1	TraesCS4B02G250800.2		TraesCS7A02G381100LC.1
TraesCS2D02G248000.1	TraesCS6A02G213100.1	TraesCS7D02G113200LC.1		TraesCS3A02G117300.1	TraesCS4B02G251400.1		TraesCS7A02G398600.1
TraesCS2D02G249100LC.1	TraesCS6A02G215700.1	TraesCS7D02G125700.2		TraesCS3A02G120200LC.1	TraesCS4B02G252400.2		TraesCS7A02G410700LC.1
TraesCS2D02G252600.1	TraesCS6A02G221600.2	TraesCS7D02G132100.2		TraesCS3A02G127100LC.1	TraesCS4B02G261400.1		TraesCS7A02G414600.1
TraesCS2D02G252700.1	TraesCS6A02G223000.1	TraesCS7D02G169800.3		TraesCS3A02G145700.1	TraesCS4B02G263100.1		TraesCS7A02G419500.1
TraesCS2D02G256500.1	TraesCS6A02G227300.1	TraesCS7D02G187200.2		TraesCS3A02G146100.1	TraesCS4B02G263200.1		TraesCS7A02G438200LC.1
TraesCS2D02G262800.2	TraesCS6A02G246800.1	TraesCS7D02G231800.3		TraesCS3A02G148600.1	TraesCS4B02G278900.1		TraesCS7A02G568800.1
TraesCS2D02G266100LC.1	TraesCS6A02G263900.1	TraesCS7D02G268700.1		TraesCS3A02G148900LC.1	TraesCS4B02G319300.1		TraesCS7B02G021500.1
TraesCS2D02G269400.1	TraesCS6A02G406700.1	TraesCS7D02G282700.1		TraesCS3A02G161300LC.1	TraesCS4B02G323000.1		TraesCS7B02G105300.1
TraesCS2D02G278000.1	TraesCS6B02G015000LC.1	TraesCS7D02G295100.2		TraesCS3A02G166200.1	TraesCS4B02G344600.1		TraesCS7B02G121000.1
TraesCS2D02G285800.1	TraesCS6B02G095200.1	TraesCS7D02G351900LC.1		TraesCS3A02G191700.1	TraesCS4B02G347400.1		TraesCS7B02G122400.2
TraesCS2D02G286400LC.1	TraesCS6B02G152000LC.1	TraesCS7D02G351900LC.4		TraesCS3A02G193100.3	TraesCS4B02G354600.4		TraesCS7B02G137600LC.1
TraesCS2D02G289700.1	TraesCS6B02G163300LC.1	TraesCS7D02G481800LC.1		TraesCS3A02G204300.2	TraesCS4B02G386100.1		TraesCS7B02G186500.1
TraesCS2D02G297300.1	TraesCS6B02G183900LC.1	TraesCS7D02G505500.1		TraesCS3A02G207000.2	TraesCS4B02G484500LC.1		TraesCS7B02G187600.3
TraesCS2D02G297900.3	TraesCS6B02G206100.1	TraesCSU02G029400.2		TraesCS3A02G210000.1	TraesCS4D02G011700.1		TraesCS7B02G224400.1
TraesCS2D02G298000.2	TraesCS6B02G254400.1	TraesCSU02G034700.1		TraesCS3A02G239700.1	TraesCS4D02G039100.1		TraesCS7B02G235300.1
TraesCS2D02G301900.3	TraesCS6B02G290900.1	TraesCSU02G080700LC.1		TraesCS3A02G240600.1	TraesCS4D02G044100LC.1		TraesCS7B02G240800LC.1
TraesCS2D02G302700.1	TraesCS6B02G306300.1	TraesCSU02G107200LC.1		TraesCS3A02G243300LC.1	TraesCS4D02G061600.1		TraesCS7B02G325500LC.2
TraesCS2D02G304200LC.1	TraesCS6B02G321200.1	TraesCSU02G107300LC.1		TraesCS3A02G260100LC.1	TraesCS4D02G076200.1		TraesCS7B02G371600LC.1
TraesCS2D02G307400.1	TraesCS6B02G324800.1	TraesCSU02G115300.2		TraesCS3A02G262400LC.1	TraesCS4D02G077700.3		TraesCS7B02G382800.2
TraesCS2D02G307500.2	TraesCS6B02G326500.1	TraesCSU02G126000LC.1		TraesCS3A02G263800.1	TraesCS4D02G078200.1		TraesCS7B02G405400.2
TraesCS2D02G310200.4	TraesCS6B02G337300.3	TraesCSU02G139700.1		TraesCS3A02G283000.1	TraesCS4D02G081600.1		TraesCS7B02G467400.1
TraesCS2D02G315400.2	TraesCS6B02G337300LC.1			TraesCS3A02G292400.1	TraesCS4D02G085700.3		TraesCS7B02G509800LC.1
TraesCS2D02G317400.3	TraesCS6B02G372300.1			TraesCS3A02G308700LC.1	TraesCS4D02G086300.1		TraesCS7B02G695600LC.1
TraesCS2D02G327100LC.1	TraesCS6B02G404800.1			TraesCS3A02G310100.1	TraesCS4D02G115500.1		TraesCS7D02G051700LC.1
TraesCS2D02G332600.2	TraesCS6B02G423100.1			TraesCS3A02G315500.1	TraesCS4D02G115600.1		TraesCS7D02G054900LC.2
TraesCS2D02G335300.1	TraesCS6B02G439800.1			TraesCS3A02G325400.1	TraesCS4D02G119200.2		TraesCS7D02G058600.1
TraesCS2D02G338500LC.1	TraesCS6B02G704900LC.1			TraesCS3A02G328500LC.1	TraesCS4D02G146200LC.1		TraesCS7D02G068100.1
TraesCS2D02G355200.1	TraesCS6D02G033100.1			TraesCS3A02G329200.1	TraesCS4D02G147100.2		TraesCS7D02G068100LC.1
TraesCS2D02G356100.1	TraesCS6D02G041300.1			TraesCS3A02G329300.1	TraesCS4D02G151500.4		TraesCS7D02G082700.1
TraesCS2D02G362000.2	TraesCS6D02G061600LC.1			TraesCS3A02G334800.1	TraesCS4D02G159700.1		TraesCS7D02G124600.1
TraesCS2D02G365200LC.1	TraesCS6D02G072400.1			TraesCS3A02G340700.1	TraesCS4D02G164500.1		TraesCS7D02G125900.1
TraesCS2D02G370700LC.1	TraesCS6D02G075000.3			TraesCS3A02G349000.1	TraesCS4D02G171900.1		TraesCS7D02G143700.1
TraesCS2D02G380500.1	TraesCS6D02G166400.1			TraesCS3A02G349500LC.1	TraesCS4D02G177800.1		TraesCS7D02G173900.2
TraesCS2D02G380700.1	TraesCS6D02G185500.5			TraesCS3A02G356300LC.1	TraesCS4D02G178300.1		TraesCS7D02G183900.3
TraesCS2D02G387400.1	TraesCS6D02G198600.3			TraesCS3A02G360500.1	TraesCS4D02G195800.1		TraesCS7D02G184300LC.1
TraesCS2D02G407100.1	TraesCS6D02G209600.1			TraesCS3A02G365000.2	TraesCS4D02G199500.1		TraesCS7D02G191700LC.1
TraesCS2D02G417800.1	TraesCS6D02G251600.1			TraesCS3A02G374200.1	TraesCS4D02G214300.1		TraesCS7D02G231800.2
TraesCS2D02G418200.2	TraesCS6D02G311400.1			TraesCS3A02G378100.1	TraesCS4D02G223500.1		TraesCS7D02G236300.1
TraesCS2D02G418400.2	TraesCS6D02G326400.1			TraesCS3A02G397700.1	TraesCS4D02G226100.1		TraesCS7D02G237100LC.1
TraesCS2D02G418900.1	TraesCS6D02G332000.1			TraesCS3A02G399500.1	TraesCS4D02G242400.1		TraesCS7D02G269200.3
TraesCS2D02G419400LC.1	TraesCS6D02G340700.1			TraesCS3A02G403700.1	TraesCS4D02G263300.1		TraesCS7D02G271800.2
TraesCS2D02G421100.1	TraesCS6D02G352300.1			TraesCS3A02G404100.2	TraesCS4D02G263400.1		TraesCS7D02G271800.4
TraesCS2D02G421100LC.1	TraesCS6D02G368800.1			TraesCS3A02G422200.1	TraesCS4D02G267900LC.1		TraesCS7D02G307000.1
TraesCS2D02G423900.1	TraesCS6D02G383600LC.1			TraesCS3A02G424800.1	TraesCS4D02G285200.1		TraesCS7D02G377400.1
TraesCS2D02G426600.1	TraesCS6D02G403800.1			TraesCS3A02G439700.1	TraesCS4D02G291500.1		TraesCS7D02G400600LC.1
TraesCS2D02G428900.1	TraesCS7A02G003900.1			TraesCS3A02G448200.1	TraesCS4D02G293200LC.1		TraesCS7D02G405900.1
TraesCS2D02G429800.2	TraesCS7A02G056300.1			TraesCS3A02G460300.1	TraesCS4D02G297000.1		TraesCS7D02G407700.1
TraesCS2D02G438700.1	TraesCS7A02G223000.1			TraesCS3A02G462400.1	TraesCS4D02G301800.1		TraesCS7D02G407700LC.1
TraesCS2D02G441900.1	TraesCS7A02G223500.1			TraesCS3A02G463300.1	TraesCS4D02G315900.1		TraesCS7D02G505500.2
TraesCS2D02G442500.1	TraesCS7A02G223700.1			TraesCS3A02G470600.1	TraesCS4D02G330200.1		TraesCS7D02G535400.3
TraesCS2D02G445500.1	TraesCS7A02G233500.1			TraesCS3A02G488400LC.1	TraesCS4D02G337000.1		TraesCSU02G053600LC.1
TraesCS2D02G460600.1	TraesCS7A02G248600LC.1			TraesCS3A02G496300.1	TraesCS4D02G339700.1		TraesCSU02G098500.1
TraesCS2D02G478800LC.1	TraesCS7A02G271500.1			TraesCS3A02G500200.1	TraesCS4D02G342400.1		TraesCSU02G119700.1
TraesCS2D02G500700LC.1	TraesCS7A02G278600.2			TraesCS3A02G502110LC.1	TraesCS4D02G349000.1		TraesCSU02G200200LC.1
TraesCS2D02G507000.1	TraesCS7A02G285600.1			TraesCS3A02G522800LC.1	TraesCS4D02G366200.1		TraesCSU02G230500.1
TraesCS2D02G509205.1	TraesCS7A02G299600.4			TraesCS3A02G523700.1	TraesCS4D02G460800LC.1
TraesCS2D02G525900.1	TraesCS7A02G309100.1			TraesCS3A02G525500.1	TraesCS5A02G016300.1
TraesCS2D02G542700.1	TraesCS7A02G335400.1			TraesCS3A02G530600.1	TraesCS5A02G035100.1
TraesCS2D02G549000.1	TraesCS7A02G339100.1			TraesCS3A02G531700.1	TraesCS5A02G081900.1
TraesCS2D02G587800.1	TraesCS7A02G341800.1			TraesCS3B02G006100.1	TraesCS5A02G096100.1
TraesCS2D02G674600LC.1	TraesCS7A02G360900.1			TraesCS3B02G018400.1	TraesCS5A02G100600.1
TraesCS3A02G005700LC.1	TraesCS7A02G385600.1			TraesCS3B02G035900.1	TraesCS5A02G120600.1
TraesCS3A02G006100.1	TraesCS7A02G394800.1			TraesCS3B02G047900.1	TraesCS5A02G124100.1
TraesCS3A02G025500.2	TraesCS7A02G476500LC.1			TraesCS3B02G091200.3	TraesCS5A02G142700LC.1
TraesCS3A02G025700.1	TraesCS7A02G514600.1			TraesCS3B02G112600.2	TraesCS5A02G159800.1
TraesCS3A02G033000.1	TraesCS7A02G524600.2			TraesCS3B02G113200.1	TraesCS5A02G175200.1
TraesCS3A02G043600.1	TraesCS7B02G012700.1			TraesCS3B02G113800.1	TraesCS5A02G184500.1
TraesCS3A02G046000.2	TraesCS7B02G071100.1			TraesCS3B02G126900.1	TraesCS5A02G193800.3
TraesCS3A02G048700.6	TraesCS7B02G115200.1			TraesCS3B02G129900LC.1	TraesCS5A02G213000.1
TraesCS3A02G052700.1	TraesCS7B02G119000.1			TraesCS3B02G135000.1	TraesCS5A02G217600.1
TraesCS3A02G056800.1	TraesCS7B02G157000.2			TraesCS3B02G153100.1	TraesCS5A02G228100.2
TraesCS3A02G064300.1	TraesCS7B02G196900.1			TraesCS3B02G159100.1	TraesCS5A02G257100.1
TraesCS3A02G081900.1	TraesCS7B02G199500.1			TraesCS3B02G161200.1	TraesCS5A02G271400LC.1
TraesCS3A02G082300LC.1	TraesCS7B02G228700.1			TraesCS3B02G169800.1	TraesCS5A02G316300.1
TraesCS3A02G083700.1	TraesCS7B02G254500.1			TraesCS3B02G170500.1	TraesCS5A02G324200.1
TraesCS3A02G085500.1	TraesCS7B02G261100.1			TraesCS3B02G171900LC.1	TraesCS5A02G325200.1
TraesCS3A02G089000LC.1	TraesCS7B02G288500.1			TraesCS3B02G173200.1	TraesCS5A02G357400.1
TraesCS3A02G099200.1	TraesCS7B02G294800.2			TraesCS3B02G174300.1	TraesCS5A02G368400.1
TraesCS3A02G103500.1	TraesCS7B02G320100.2			TraesCS3B02G178000.1	TraesCS5A02G386400.1
TraesCS3A02G110400.1	TraesCS7B02G325500.1			TraesCS3B02G180900.1	TraesCS5A02G404500.1
TraesCS3A02G119000.1	TraesCS7B02G362700.1			TraesCS3B02G181400.3	TraesCS5A02G408500.1
TraesCS3A02G123000.1	TraesCS7B02G452400.1			TraesCS3B02G193000.1	TraesCS5A02G416700.2
TraesCS3A02G127100.1	TraesCS7D02G008700.1			TraesCS3B02G197700.2	TraesCS5A02G417000.1
TraesCS3A02G127400.1	TraesCS7D02G026700.1			TraesCS3B02G200800.1	TraesCS5A02G418400.1
TraesCS3A02G132000.1	TraesCS7D02G051200.1			TraesCS3B02G219700.2	TraesCS5A02G429300.1
TraesCS3A02G142900.1	TraesCS7D02G080600.1			TraesCS3B02G236700.2	TraesCS5A02G435000LC.1
TraesCS3A02G151900.1	TraesCS7D02G125700.1			TraesCS3B02G246000LC.1	TraesCS5A02G454900.1
TraesCS3A02G153000.1	TraesCS7D02G160800.1			TraesCS3B02G249400LC.1	TraesCS5A02G492900.1
TraesCS3A02G157200.3	TraesCS7D02G173300.1			TraesCS3B02G250400.1	TraesCS5A02G493300.2
TraesCS3A02G172200.4	TraesCS7D02G179700.2			TraesCS3B02G253500.1	TraesCS5A02G502500.1
TraesCS3A02G173300.2	TraesCS7D02G188900LC.1			TraesCS3B02G256600.1	TraesCS5A02G504700.1
TraesCS3A02G184900.1	TraesCS7D02G246300.1			TraesCS3B02G270400LC.1	TraesCS5A02G505800.1
TraesCS3A02G199300.1	TraesCS7D02G266800.1			TraesCS3B02G282000LC.3	TraesCS5A02G513500.1
TraesCS3A02G200100.2	TraesCS7D02G272800.1			TraesCS3B02G283600.1	TraesCS5A02G517000.1
TraesCS3A02G203700.1	TraesCS7D02G282700.2			TraesCS3B02G287600.2	TraesCS5A02G523900.2
TraesCS3A02G204800.1	TraesCS7D02G316600.1			TraesCS3B02G315300.1	TraesCS5A02G551000.1
TraesCS3A02G204900.1	TraesCS7D02G317500.1			TraesCS3B02G320400.2	TraesCS5B02G007600LC.1
TraesCS3A02G207400.1	TraesCS7D02G339900.1			TraesCS3B02G331600.1	TraesCS5B02G030700.1
TraesCS3A02G209500.1	TraesCS7D02G342900.1			TraesCS3B02G333100LC.1	TraesCS5B02G034100.1
TraesCS3A02G213800.3	TraesCS7D02G348700.1			TraesCS3B02G333200LC.1	TraesCS5B02G035000.1
TraesCS3A02G213800LC.1	TraesCS7D02G351900.1			TraesCS3B02G337600.1	TraesCS5B02G035200.1
TraesCS3A02G215400.1	TraesCS7D02G359800LC.1			TraesCS3B02G341700.4	TraesCS5B02G069100.1
TraesCS3A02G218200.1	TraesCS7D02G382200.3			TraesCS3B02G351400.1	TraesCS5B02G082600.1
TraesCS3A02G219500.1	TraesCS7D02G390300.1			TraesCS3B02G360300.1	TraesCS5B02G092600.1
TraesCS3A02G222500.1	TraesCS7D02G408200.1			TraesCS3B02G360300LC.1	TraesCS5B02G093100.1
TraesCS3A02G223400.2	TraesCS7D02G412200.1			TraesCS3B02G365300.1	TraesCS5B02G099300.1
TraesCS3A02G223600.1	TraesCS7D02G461900.1			TraesCS3B02G371100.1	TraesCS5B02G102000.1
TraesCS3A02G237300.1	TraesCS7D02G466100.1			TraesCS3B02G375500.1	TraesCS5B02G102100.1
TraesCS3A02G250100.1	TraesCS7D02G471300.1			TraesCS3B02G380000.1	TraesCS5B02G110900.1
TraesCS3A02G251600.1	TraesCS7D02G480100.1			TraesCS3B02G384500.1	TraesCS5B02G131400.2
TraesCS3A02G251600.2	TraesCS7D02G499500.1			TraesCS3B02G405200LC.1	TraesCS5B02G157100LC.1
TraesCS3A02G252800.1	TraesCS7D02G549100LC.1			TraesCS3B02G413700.1	TraesCS5B02G164500LC.1
TraesCS3A02G258100.1	TraesCS7D02G551400.1			TraesCS3B02G417600.1	TraesCS5B02G216600.1
TraesCS3A02G258100.2	TraesCSU02G000700.1			TraesCS3B02G447600.2	TraesCS5B02G225700.1
TraesCS3A02G266200.1	TraesCSU02G031300.1			TraesCS3B02G463000.2	TraesCS5B02G240600.1
TraesCS3A02G269900.1	TraesCSU02G080700.1			TraesCS3B02G466500.1	TraesCS5B02G246400.1
TraesCS3A02G271400.1	TraesCSU02G090500.1			TraesCS3B02G486300LC.1	TraesCS5B02G277100LC.1
TraesCS3A02G272500.1				TraesCS3B02G492500.1	TraesCS5B02G370700.1
TraesCS3A02G283800LC.1				TraesCS3B02G509100.1	TraesCS5B02G409400.1
TraesCS3A02G299900.1				TraesCS3B02G509100LC.1	TraesCS5B02G419000.1
TraesCS3A02G304800.1				TraesCS3B02G543600.1	TraesCS5B02G464100.1
TraesCS3A02G305600.1				TraesCS3B02G573400.1	TraesCS5B02G471700.1
TraesCS3A02G305800.1				TraesCS3B02G582400.3	TraesCS5B02G478600.1
TraesCS3A02G306400.1				TraesCS3B02G585600.1	TraesCS5B02G481100.1
TraesCS3A02G308000.1				TraesCS3B02G589900.1	TraesCS5B02G519500.1
TraesCS3A02G312100.1				TraesCS3B02G602100.1	TraesCS5B02G531900.2
TraesCS3A02G318400.1				TraesCS3B02G603100LC.1	TraesCS5B02G537200LC.1
TraesCS3A02G322000LC.1				TraesCS3B02G636000LC.1	TraesCS5B02G692500LC.1
TraesCS3A02G322100.1				TraesCS3B02G828200LC.2	TraesCS5B02G737500LC.1
TraesCS3A02G325600.1				TraesCS3B02G857600LC.1	TraesCS5D02G009400.1
TraesCS3A02G330400.1				TraesCS3B02G902200LC.2	TraesCS5D02G043300.1
TraesCS3A02G358800.1				TraesCS3D02G039800.1	TraesCS5D02G049700LC.1
TraesCS3A02G368800LC.1				TraesCS3D02G043900.1	TraesCS5D02G055700.1
TraesCS3A02G377500.1				TraesCS3D02G076100.1	TraesCS5D02G089400.1
TraesCS3A02G380900.1				TraesCS3D02G079000.1	TraesCS5D02G108700.1
TraesCS3A02G381800.1				TraesCS3D02G083400.1	TraesCS5D02G110500.1
TraesCS3A02G394000.1				TraesCS3D02G105900.1	TraesCS5D02G113100.1
TraesCS3A02G394700.1				TraesCS3D02G106800.1	TraesCS5D02G124800LC.1
TraesCS3A02G397800.1				TraesCS3D02G126300LC.1	TraesCS5D02G126800.1
TraesCS3A02G424900.3				TraesCS3D02G135700.1	TraesCS5D02G146200.1
TraesCS3A02G435700LC.1				TraesCS3D02G150600LC.1	TraesCS5D02G146600.1
TraesCS3A02G438000.1				TraesCS3D02G153600.1	TraesCS5D02G154200.1
TraesCS3A02G438100.1				TraesCS3D02G155000.1	TraesCS5D02G161500LC.1
TraesCS3A02G443500.2				TraesCS3D02G158400.1	TraesCS5D02G164800.1
TraesCS3A02G446300.1				TraesCS3D02G159400.1	TraesCS5D02G165100LC.1
TraesCS3A02G476100.2				TraesCS3D02G161900.1	TraesCS5D02G178200.1
TraesCS3A02G495300.1				TraesCS3D02G162500.1	TraesCS5D02G179900.1
TraesCS3A02G516800.1				TraesCS3D02G169000.1	TraesCS5D02G179900.2
TraesCS3A02G517700.1				TraesCS3D02G175500.1	TraesCS5D02G205300LC.1
TraesCS3A02G524800.1				TraesCS3D02G176100.1	TraesCS5D02G219100.1
TraesCS3B02G061700.1				TraesCS3D02G196700.4	TraesCS5D02G225619.1
TraesCS3B02G100700.1				TraesCS3D02G196700.5	TraesCS5D02G366500.1
TraesCS3B02G125400LC.1				TraesCS3D02G206900.1	TraesCS5D02G396200.1
TraesCS3B02G126400.1				TraesCS3D02G208900.1	TraesCS5D02G414600.1
TraesCS3B02G132400.1				TraesCS3D02G208900.6	TraesCS5D02G418300.1
TraesCS3B02G135900.1				TraesCS3D02G211900LC.1	TraesCS5D02G424400.1
TraesCS3B02G146600.1				TraesCS3D02G216600.1	TraesCS5D02G445000LC.1
TraesCS3B02G152200.1				TraesCS3D02G222900.1	TraesCS5D02G516700.1
TraesCS3B02G157000.3				TraesCS3D02G222900.2	TraesCS5D02G530200.1
TraesCS3B02G160100.1				TraesCS3D02G223800.1	TraesCS5D02G565800LC.1
TraesCS3B02G179100LC.1				TraesCS3D02G229900.3	TraesCS5D02G566800LC.1
TraesCS3B02G199500.1				TraesCS3D02G232400.2	TraesCS6A02G001000.1
TraesCS3B02G201800.2				TraesCS3D02G239300.1	TraesCS6A02G001000LC.1
TraesCS3B02G236900.1				TraesCS3D02G266100.1	TraesCS6A02G013600.2
TraesCS3B02G237000.1				TraesCS3D02G266400.2	TraesCS6A02G029600LC.1
TraesCS3B02G238500.1				TraesCS3D02G267600.1	TraesCS6A02G041000.1
TraesCS3B02G244300.2				TraesCS3D02G280600.1	TraesCS6A02G045300.2
TraesCS3B02G245200LC.1				TraesCS3D02G281200.1	TraesCS6A02G050000.2
TraesCS3B02G250900.2				TraesCS3D02G288000.4	TraesCS6A02G057900.1
TraesCS3B02G252100.2				TraesCS3D02G297700.1	TraesCS6A02G058400.1
TraesCS3B02G260300.2				TraesCS3D02G302700LC.1	TraesCS6A02G063200.1
TraesCS3B02G265900.1				TraesCS3D02G306200.2	TraesCS6A02G063200.2
TraesCS3B02G270400.1				TraesCS3D02G318700.1	TraesCS6A02G066100.1
TraesCS3B02G272900.1				TraesCS3D02G319200LC.1	TraesCS6A02G069500LC.1
TraesCS3B02G277500.2				TraesCS3D02G321300.1	TraesCS6A02G072200.1
TraesCS3B02G280400.2				TraesCS3D02G324400.1	TraesCS6A02G084200.1
TraesCS3B02G281100.1				TraesCS3D02G325200LC.1	TraesCS6A02G084900.1
TraesCS3B02G281100.2				TraesCS3D02G331510LC.2	TraesCS6A02G086300.1
TraesCS3B02G292200.1				TraesCS3D02G332700.1	TraesCS6A02G107900.1
TraesCS3B02G292200LC.1				TraesCS3D02G344500LC.2	TraesCS6A02G116400LC.1
TraesCS3B02G293700.1				TraesCS3D02G345400.1	TraesCS6A02G140300.1
TraesCS3B02G293700.4				TraesCS3D02G346000.1	TraesCS6A02G169100.1
TraesCS3B02G299500.1				TraesCS3D02G357300.1	TraesCS6A02G191400.2
TraesCS3B02G306400LC.1				TraesCS3D02G358500LC.1	TraesCS6A02G192800.1
TraesCS3B02G308500LC.1				TraesCS3D02G378000.1	TraesCS6A02G213500.1
TraesCS3B02G310400LC.1				TraesCS3D02G379000.1	TraesCS6A02G238000LC.1
TraesCS3B02G318700.4				TraesCS3D02G391600.1	TraesCS6A02G242300.1
TraesCS3B02G321100.1				TraesCS3D02G399300.2	TraesCS6A02G286800.2
TraesCS3B02G324200.2				TraesCS3D02G399300.3	TraesCS6A02G298200.1
TraesCS3B02G326500.1				TraesCS3D02G399300LC.1	TraesCS6A02G303800.1
TraesCS3B02G347500.1				TraesCS3D02G401600LC.1	TraesCS6A02G319100.1
TraesCS3B02G360600.1				TraesCS3D02G409200.1	TraesCS6A02G319700.1
TraesCS3B02G367600.1				TraesCS3D02G409200.2	TraesCS6A02G321600.1
TraesCS3B02G370000.2				TraesCS3D02G411200.4	TraesCS6A02G336800.1
TraesCS3B02G373400.1				TraesCS3D02G424500.1	TraesCS6A02G354400.1
TraesCS3B02G373500.1				TraesCS3D02G433300.1	TraesCS6A02G355300.1
TraesCS3B02G376300.2				TraesCS3D02G434500.1	TraesCS6A02G361600.2
TraesCS3B02G383300.2				TraesCS3D02G473000.1	TraesCS6A02G372600.1
TraesCS3B02G391400.1				TraesCS3D02G516300.1	TraesCS6A02G383800LC.1
TraesCS3B02G395000.2				TraesCS3D02G522500.1	TraesCS6A02G386500.1
TraesCS3B02G396900.1				TraesCS3D02G529400.3	TraesCS6A02G406500.1
TraesCS3B02G401900.1				TraesCS3D02G529700.1	TraesCS6A02G408400.1
TraesCS3B02G402000LC.1				TraesCS3D02G531700.1	TraesCS6A02G418800.1
TraesCS3B02G405800.1				TraesCS3D02G533800.1	TraesCS6A02G491800LC.1
TraesCS3B02G409000.1				TraesCS3D02G536600.1	TraesCS6B02G036400.1
TraesCS3B02G414500.1				TraesCS3D02G536900.1	TraesCS6B02G047400.1
TraesCS3B02G416200.1				TraesCS3D02G572900LC.1	TraesCS6B02G056100.1
TraesCS3B02G419900.1				TraesCS3D02G573000LC.1	TraesCS6B02G063000.1
TraesCS3B02G428300.1				TraesCS4A02G002800.1	TraesCS6B02G065300.1
TraesCS3B02G429400.3				TraesCS4A02G012600.1	TraesCS6B02G066300.1
TraesCS3B02G449100LC.2				TraesCS4A02G016700.1	TraesCS6B02G071600.1
TraesCS3B02G457200.1				TraesCS4A02G018700LC.1	TraesCS6B02G088500.3
TraesCS3B02G461900.1				TraesCS4A02G019600.1	TraesCS6B02G098800LC.1
TraesCS3B02G472000.1				TraesCS4A02G043600.1	TraesCS6B02G109300.1
TraesCS3B02G477100.1				TraesCS4A02G046000.1	TraesCS6B02G112800.1
TraesCS3B02G481600.1				TraesCS4A02G048700.1	TraesCS6B02G186200.1
TraesCS3B02G506800LC.1				TraesCS4A02G049800.1	TraesCS6B02G189300.1
TraesCS3B02G536500.1				TraesCS4A02G059500.1	TraesCS6B02G194600.1
TraesCS3B02G541100.1				TraesCS4A02G064000.1	TraesCS6B02G200800.1
TraesCS3B02G541100LC.1				TraesCS4A02G064200.1	TraesCS6B02G202800.1
TraesCS3B02G549300.1				TraesCS4A02G065300.1	TraesCS6B02G212900.2
TraesCS3B02G579400.1				TraesCS4A02G077300.1	TraesCS6B02G219700.1
TraesCS3B02G580700.1				TraesCS4A02G078900.1	TraesCS6B02G238200.1
TraesCS3B02G581600.2				TraesCS4A02G081000.1	TraesCS6B02G247400.1
TraesCS3B02G582400.1				TraesCS4A02G085100.1	TraesCS6B02G281000LC.1
TraesCS3B02G589100LC.1				TraesCS4A02G089900.1	TraesCS6B02G282200.1
TraesCS3B02G591300.1				TraesCS4A02G091700.1	TraesCS6B02G315800.1
TraesCS3B02G612200.2				TraesCS4A02G100800.1	TraesCS6B02G319000.1
TraesCS3B02G647100LC.1				TraesCS4A02G103600.1	TraesCS6B02G327700.1
TraesCS3D02G036600.1				TraesCS4A02G105700.1	TraesCS6B02G331700.1
TraesCS3D02G042600.1				TraesCS4A02G108300LC.1	TraesCS6B02G349300.1
TraesCS3D02G063700LC.1				TraesCS4A02G111800.1	TraesCS6B02G350600.1
TraesCS3D02G065300.1				TraesCS4A02G127300LC.1	TraesCS6B02G353700.1
TraesCS3D02G068200.1				TraesCS4A02G149100.1	TraesCS6B02G360300.1
TraesCS3D02G083700.1				TraesCS4A02G151200.1	TraesCS6B02G367200.1
TraesCS3D02G086900.3				TraesCS4A02G169200.5	TraesCS6B02G381600LC.2
TraesCS3D02G095200LC.1				TraesCS4A02G172800.2	TraesCS6B02G410500.1
TraesCS3D02G105000.1				TraesCS4A02G172800LC.1	TraesCS6B02G425600.1
TraesCS3D02G112400.1				TraesCS4A02G178100.2	TraesCS6B02G450500.1
TraesCS3D02G113600.1				TraesCS4A02G180600.2	TraesCS6B02G606700LC.1
TraesCS3D02G118700.1				TraesCS4A02G184700.1	TraesCS6B02G606900LC.1
TraesCS3D02G128000.1				TraesCS4A02G186300.1	TraesCS6D02G017000.2
TraesCS3D02G131600.2				TraesCS4A02G187100.1	TraesCS6D02G029300.1
TraesCS3D02G133100.1				TraesCS4A02G190400.2	TraesCS6D02G051300.1
TraesCS3D02G142300.1				TraesCS4A02G192800.1	TraesCS6D02G061600.1
TraesCS3D02G146400.1				TraesCS4A02G194100.1	TraesCS6D02G061600.2
TraesCS3D02G161000.1				TraesCS4A02G199800.1	TraesCS6D02G070200.1
TraesCS3D02G169800.1				TraesCS4A02G203900.1	TraesCS6D02G078500.1
TraesCS3D02G177600.2				TraesCS4A02G206500.1	TraesCS6D02G090900.1
TraesCS3D02G184600LC.1				TraesCS4A02G214700.1	TraesCS6D02G091100.1
TraesCS3D02G192800.1				TraesCS4A02G215600.1	TraesCS6D02G135800.2
TraesCS3D02G202400.1				TraesCS4A02G218400LC.1	TraesCS6D02G155700.1
TraesCS3D02G202500.1				TraesCS4A02G234300.1	TraesCS6D02G163300.2
TraesCS3D02G202800.2				TraesCS4A02G238100.1	TraesCS6D02G174500.1
TraesCS3D02G210600.1				TraesCS4A02G246600.1	TraesCS6D02G179400.1
TraesCS3D02G211100.2				TraesCS4A02G248200.1	TraesCS6D02G188300.1
TraesCS3D02G215900.2				TraesCS4A02G253200.1	TraesCS6D02G196200.1
TraesCS3D02G223800LC.2				TraesCS4A02G254100.1	TraesCS6D02G216000.1
TraesCS3D02G226300LC.1				TraesCS4A02G254100.3	TraesCS6D02G221800LC.1
TraesCS3D02G226500.1				TraesCS4A02G262200.1	TraesCS6D02G224200.1
TraesCS3D02G227900.1				TraesCS4A02G267000LC.1	TraesCS6D02G260200.1
TraesCS3D02G228600.1				TraesCS4A02G273200.1	TraesCS6D02G267500.2
TraesCS3D02G228900.2				TraesCS4A02G280500.1	TraesCS6D02G273200.1
TraesCS3D02G230300.1				TraesCS4A02G280800.1	TraesCS6D02G274300.2
TraesCS3D02G230900.2				TraesCS4A02G287500LC.1	TraesCS6D02G283300.1
TraesCS3D02G234300.2				TraesCS4A02G298000.1	TraesCS6D02G287200.1
TraesCS3D02G237700.1				TraesCS4A02G307900.1	TraesCS6D02G291600.1
TraesCS3D02G237800.1				TraesCS4A02G313100.1	TraesCS6D02G291600.2
TraesCS3D02G237900.1				TraesCS4A02G313700.1	TraesCS6D02G298300.1
TraesCS3D02G248400.1				TraesCS4A02G325600.1	TraesCS6D02G299200.1
TraesCS3D02G252000.1				TraesCS4A02G337000.1	TraesCS6D02G301300.3
TraesCS3D02G252000.2				TraesCS4A02G347700.1	TraesCS6D02G350300.1
TraesCS3D02G256500.1				TraesCS4A02G353000.1	TraesCS6D02G387400LC.1
TraesCS3D02G266300.1				TraesCS4A02G364400.1	TraesCS6D02G390000.1
TraesCS3D02G271000.1				TraesCS4A02G373800LC.1	TraesCS6D02G392300.1
TraesCS3D02G289500.1				TraesCS4A02G376000.1	TraesCS6D02G397200.2
TraesCS3D02G293700.1				TraesCS4A02G382400.1	TraesCS6D02G403200LC.1
TraesCS3D02G297000.1				TraesCS4A02G390300.1	TraesCS6D02G407900.1
TraesCS3D02G310100LC.1				TraesCS4A02G390800.1	TraesCS6D02G431900LC.1
TraesCS3D02G312800.1				TraesCS4A02G393100LC.1	TraesCS7A02G002700.1
TraesCS3D02G313600.3				TraesCS4A02G396000.1	TraesCS7A02G004000.1
TraesCS3D02G315100.1				TraesCS4A02G396500.2	TraesCS7A02G049500.1
TraesCS3D02G327800.1				TraesCS4A02G423000.1	TraesCS7A02G062500.1
TraesCS3D02G329500.1				TraesCS4A02G445000.3	TraesCS7A02G112800.1
TraesCS3D02G334900.3				TraesCS4A02G445000.5	TraesCS7A02G160300.1
TraesCS3D02G341500.1				TraesCS4A02G449100LC.1	TraesCS7A02G190700.1
TraesCS3D02G346500.1				TraesCS4A02G452700.1	TraesCS7A02G197810LC.1
TraesCS3D02G349700.1				TraesCS4A02G452700.2	TraesCS7A02G245300.1
TraesCS3D02G360300.1				TraesCS4A02G498600.1	TraesCS7A02G252000.5
TraesCS3D02G364200LC.1				TraesCS4A02G499000LC.1	TraesCS7A02G260400.2
TraesCS3D02G368900.1				TraesCS4B02G026400.2	TraesCS7A02G282400.1
TraesCS3D02G368900LC.1				TraesCS4B02G034300.1	TraesCS7A02G286700.3
TraesCS3D02G371700.1				TraesCS4B02G036900.1	TraesCS7A02G314100.1
TraesCS3D02G377100.1				TraesCS4B02G040800.1	TraesCS7A02G324900LC.1
TraesCS3D02G377200LC.1				TraesCS4B02G049900.1	TraesCS7A02G326600.1
TraesCS3D02G378800LC.1				TraesCS4B02G060200.1	TraesCS7A02G341000.1
TraesCS3D02G391700.1				TraesCS4B02G062100.1	TraesCS7A02G367900.1
TraesCS3D02G430400.2				TraesCS4B02G062900.1	TraesCS7A02G375700.1
TraesCS3D02G435900.1				TraesCS4B02G080300.1	TraesCS7A02G380900.1
TraesCS3D02G438900.1				TraesCS4B02G085400LC.1	TraesCS7A02G406800.3
TraesCS3D02G458600LC.1				TraesCS4B02G088800.1	TraesCS7A02G411300.1
TraesCS3D02G460600LC.1				TraesCS4B02G090500LC.1	TraesCS7A02G412000.1
TraesCS3D02G461200.1				TraesCS4B02G091400.1	TraesCS7A02G413800.1
TraesCS3D02G491400.1				TraesCS4B02G101300.1	TraesCS7A02G419600.1
TraesCS3D02G625000LC.1				TraesCS4B02G112200.1	TraesCS7A02G427400.1
TraesCS4A02G002400.2				TraesCS4B02G122400.1	TraesCS7A02G450600.1
TraesCS4A02G003700.1				TraesCS4B02G122400LC.1	TraesCS7A02G455900LC.1
TraesCS4A02G015900.1				TraesCS4B02G129700.1	TraesCS7A02G480700.1
TraesCS4A02G029800.1				TraesCS4B02G134600.1	TraesCS7A02G489800.2
TraesCS4A02G031800.1				TraesCS4B02G138800.1	TraesCS7A02G491410LC.1
TraesCS4A02G040200LC.1				TraesCS4B02G138900.1	TraesCS7A02G496200LC.1
TraesCS4A02G053700.1				TraesCS4B02G143300LC.1	TraesCS7A02G526800LC.1
TraesCS4A02G056500.1				TraesCS4B02G156500.1	TraesCS7A02G560200.1
TraesCS4A02G063700.5				TraesCS4B02G163100LC.1	TraesCS7A02G568800.2
TraesCS4A02G073200.1				TraesCS4B02G165100.1	TraesCS7B02G021500.2
TraesCS4A02G079800.1				TraesCS4B02G169800LC.1	TraesCS7B02G036600LC.1
TraesCS4A02G086800.1				TraesCS4B02G171300.1	TraesCS7B02G058600LC.1
TraesCS4A02G087200LC.1				TraesCS4B02G180300LC.1	TraesCS7B02G065200.1
TraesCS4A02G096600.1				TraesCS4B02G180610LC.1	TraesCS7B02G084000.1
TraesCS4A02G096800LC.1				TraesCS4B02G192000.1	TraesCS7B02G095600.2
TraesCS4A02G097200.1				TraesCS4B02G198300.1	TraesCS7B02G106100.1
TraesCS4A02G099400.1				TraesCS4B02G209000.1	TraesCS7B02G111100LC.1
TraesCS4A02G102700.1				TraesCS4B02G211800.1	TraesCS7B02G140600.2
TraesCS4A02G113800.1				TraesCS4B02G223000.1	TraesCS7B02G146200.1
TraesCS4A02G115100.1				TraesCS4B02G223900.1	TraesCS7B02G159600.1
TraesCS4A02G127000.1				TraesCS4B02G240800.2	TraesCS7B02G189500.1
TraesCS4A02G130400.1				TraesCS4B02G245400.2	TraesCS7B02G231800.1
TraesCS4A02G132300.1				TraesCS4B02G249800.1	TraesCS7B02G234300.1
TraesCS4A02G134900.1				TraesCS4B02G256900.1	TraesCS7B02G242200.1
TraesCS4A02G135100.2				TraesCS4B02G274700.1	TraesCS7B02G251600.1
TraesCS4A02G135300.1				TraesCS4B02G276500.1	TraesCS7B02G258600LC.1
TraesCS4A02G135700.2				TraesCS4B02G287400.1	TraesCS7B02G306800.2
TraesCS4A02G147800.1				TraesCS4B02G291300LC.1	TraesCS7B02G320200.1
TraesCS4A02G158700.2				TraesCS4B02G301900.1	TraesCS7B02G350400.1
TraesCS4A02G164300.1				TraesCS4B02G302400.1	TraesCS7B02G364700.2
TraesCS4A02G165000.3				TraesCS4B02G323300.1	TraesCS7B02G365500.1
TraesCS4A02G166200.1				TraesCS4B02G330000LC.1	TraesCS7B02G382800.1
TraesCS4A02G166700.1				TraesCS4B02G331100.1	TraesCS7B02G387900.1
TraesCS4A02G177000.1				TraesCS4B02G336900LC.1	TraesCS7B02G388800.1
TraesCS4A02G177800LC.1				TraesCS4B02G339600.1	TraesCS7B02G401800.2
TraesCS4A02G178600LC.1				TraesCS4B02G339600LC.1	TraesCS7B02G421100.1
TraesCS4A02G182500.1				TraesCS4B02G353600.1	TraesCS7B02G475800.1
TraesCS4A02G184100LC.1				TraesCS4B02G354900.1	TraesCS7B02G482000.1
TraesCS4A02G185000.1				TraesCS4B02G360700.1	TraesCS7B02G486500.1
TraesCS4A02G186200.1				TraesCS4B02G360700.2	TraesCS7B02G489800.1
TraesCS4A02G191000.1				TraesCS4B02G360800.1	TraesCS7B02G547800LC.1
TraesCS4A02G191600.1				TraesCS4B02G375600.1	TraesCS7B02G607300LC.1
TraesCS4A02G201300.2				TraesCS4B02G395800.2	TraesCS7D02G004500.1
TraesCS4A02G204100.1				TraesCS4B02G407500LC.1	TraesCS7D02G026000.1
TraesCS4A02G213300LC.1				TraesCS4B02G470200LC.1	TraesCS7D02G050500.1
TraesCS4A02G228600.1				TraesCS4D02G004300.1	TraesCS7D02G108200.1
TraesCS4A02G230500.1				TraesCS4D02G006000.1	TraesCS7D02G120200.1
TraesCS4A02G232000.1				TraesCS4D02G010700.1	TraesCS7D02G125800.1
TraesCS4A02G234300LC.1				TraesCS4D02G018700.1	TraesCS7D02G145000.1
TraesCS4A02G241100LC.1				TraesCS4D02G026800LC.1	TraesCS7D02G156700.1
TraesCS4A02G246000.2				TraesCS4D02G030000.1	TraesCS7D02G199300.1
TraesCS4A02G250800.1				TraesCS4D02G034000LC.2	TraesCS7D02G209600.1
TraesCS4A02G256300.1				TraesCS4D02G034100.2	TraesCS7D02G215100.1
TraesCS4A02G270500.1				TraesCS4D02G034700.1	TraesCS7D02G231300.1
TraesCS4A02G279500LC.1				TraesCS4D02G038200.1	TraesCS7D02G237700.1
TraesCS4A02G295400.1				TraesCS4D02G043000LC.1	TraesCS7D02G243900.1
TraesCS4A02G299700.1				TraesCS4D02G057300LC.1	TraesCS7D02G254600.1
TraesCS4A02G317800.3				TraesCS4D02G061200.1	TraesCS7D02G267000.1
TraesCS4A02G318800LC.1				TraesCS4D02G065600.1	TraesCS7D02G268300.1
TraesCS4A02G320000.1				TraesCS4D02G067300.1	TraesCS7D02G283000.1
TraesCS4A02G322600.1				TraesCS4D02G077700.1	TraesCS7D02G283700.2
TraesCS4A02G323800.1				TraesCS4D02G083900.1	TraesCS7D02G306800.5
TraesCS4A02G326000.1				TraesCS4D02G088400.1	TraesCS7D02G327700.1
TraesCS4A02G329600.1				TraesCS4D02G096600.1	TraesCS7D02G338600.1
TraesCS4A02G333900.1				TraesCS4D02G109500.1	TraesCS7D02G347600.1
TraesCS4A02G333900LC.1				TraesCS4D02G111500LC.1	TraesCS7D02G359900.1
TraesCS4A02G339300.1				TraesCS4D02G120500.1	TraesCS7D02G372200.1
TraesCS4A02G341100.1				TraesCS4D02G124000.1	TraesCS7D02G377200.1
TraesCS4A02G358100.2				TraesCS4D02G132900.4	TraesCS7D02G386000LC.1
TraesCS4A02G376100LC.1				TraesCS4D02G134100.1	TraesCS7D02G407100.1
TraesCS4A02G389000.1				TraesCS4D02G143200.1	TraesCS7D02G412500.1
TraesCS4A02G400700LC.1				TraesCS4D02G143700.5	TraesCS7D02G439900.1
TraesCS4A02G403400.1				TraesCS4D02G146900.2	TraesCS7D02G440000LC.1
TraesCS4A02G407100.2				TraesCS4D02G153200LC.1	TraesCS7D02G467500.1
TraesCS4A02G414700.1				TraesCS4D02G153900.2	TraesCS7D02G471600.1
TraesCS4A02G455900.1				TraesCS4D02G159800.1	TraesCS7D02G499800.1
TraesCS4A02G463300.1				TraesCS4D02G162200LC.1	TraesCS7D02G543800.2
TraesCS4A02G498600.2				TraesCS4D02G170800LC.1	TraesCS7D02G549100.1
TraesCS4A02G561500LC.1				TraesCS4D02G182600.2	TraesCS7D02G588900LC.1
TraesCS4A02G610410LC.1				TraesCS4D02G193300.1	TraesCS7D02G655000LC.1
TraesCS4A02G691700LC.1				TraesCS4D02G199500LC.1	TraesCS7D02G694000LC.1
TraesCS4A02G735400LC.1				TraesCS4D02G199900.2	TraesCSU02G053500.1
TraesCS4B02G012000.1				TraesCS4D02G204600.1	TraesCSU02G063400.1
TraesCS4B02G028700.1				TraesCS4D02G212000.1	TraesCSU02G075800.1
TraesCS4B02G032700.1				TraesCS4D02G223400.1	TraesCSU02G077300.1
TraesCS4B02G041600.1				TraesCS4D02G236000.1	TraesCSU02G089200LC.1
TraesCS4B02G043400.2				TraesCS4D02G239700.1	TraesCSU02G093800.1
TraesCS4B02G047700.1				TraesCS4D02G242000.2	TraesCSU02G105900LC.1
TraesCS4B02G065400.1				TraesCS4D02G242200.1	TraesCSU02G108900.1
TraesCS4B02G069500.2				TraesCS4D02G248000LC.1	TraesCSU02G126800.1
TraesCS4B02G072000.1				TraesCS4D02G250400.1	TraesCSU02G131900LC.1
TraesCS4B02G079000.1				TraesCS4D02G251400LC.1	TraesCSU02G132300.1
TraesCS4B02G084400.1				TraesCS4D02G254700.1	TraesCSU02G134600.1
TraesCS4B02G087600.1				TraesCS4D02G256200.2	TraesCSU02G137400.1
TraesCS4B02G097000.1				TraesCS4D02G258900.1	TraesCSU02G153000LC.1
TraesCS4B02G105400.1				TraesCS4D02G260500.1	TraesCSU02G175000.1
TraesCS4B02G107900.1				TraesCS4D02G269300.1	TraesCSU02G192400LC.1
TraesCS4B02G120100.2				TraesCS4D02G272700.1	TraesCSU02G197500.1
TraesCS4B02G126200.6				TraesCS4D02G280100.3	TraesCSU02G592300LC.1
TraesCS4B02G141400.1				TraesCS4D02G283800.1	TraesCSU02G644100LC.1
TraesCS4B02G142000.1				TraesCS4D02G289100.1
TraesCS4B02G145600.3				TraesCS4D02G299100.1
TraesCS4B02G164800.1				TraesCS4D02G299200.1
TraesCS4B02G170500.1				TraesCS4D02G314900.1
TraesCS4B02G174100.1				TraesCS4D02G344700LC.1
TraesCS4B02G180200.1				TraesCS4D02G346300.1
TraesCS4B02G181800.1				TraesCS4D02G353700.1
TraesCS4B02G202700.1				TraesCS4D02G361700.1
TraesCS4B02G203000.1				TraesCS4D02G364400.1
TraesCS4B02G207800.1				TraesCS5A02G008900.1
TraesCS4B02G208200.1				TraesCS5A02G010800.1
TraesCS4B02G209600.1				TraesCS5A02G042500.1
TraesCS4B02G215500.1				TraesCS5A02G056400.2
TraesCS4B02G227200.3				TraesCS5A02G069000LC.1
TraesCS4B02G228000.1				TraesCS5A02G071800.1
TraesCS4B02G229200.1				TraesCS5A02G073700.1
TraesCS4B02G240800.6				TraesCS5A02G081200LC.1
TraesCS4B02G267200.1				TraesCS5A02G085100.1
TraesCS4B02G281400.1				TraesCS5A02G086300.1
TraesCS4B02G286600.1				TraesCS5A02G086500.1
TraesCS4B02G293400.1				TraesCS5A02G086700.1
TraesCS4B02G302700.1				TraesCS5A02G092700.1
TraesCS4B02G302700LC.1				TraesCS5A02G095200.1
TraesCS4B02G303000.1				TraesCS5A02G105200.1
TraesCS4B02G303100.1				TraesCS5A02G109100.1
TraesCS4B02G311700.1				TraesCS5A02G109300.1
TraesCS4B02G314000.1				TraesCS5A02G120900.2
TraesCS4B02G322900.3				TraesCS5A02G125800.1
TraesCS4B02G323700LC.1				TraesCS5A02G131000.1
TraesCS4B02G325400.1				TraesCS5A02G142200.1
TraesCS4B02G325900.2				TraesCS5A02G151900.1
TraesCS4B02G335100.1				TraesCS5A02G153100.1
TraesCS4B02G341100.1				TraesCS5A02G161200.3
TraesCS4B02G348800.2				TraesCS5A02G161900LC.1
TraesCS4B02G355800.1				TraesCS5A02G162400LC.1
TraesCS4B02G395800.1				TraesCS5A02G162400LC.2
TraesCS4B02G395900.1				TraesCS5A02G162400LC.4
TraesCS4B02G428400LC.1				TraesCS5A02G163800.1
TraesCS4B02G497600LC.1				TraesCS5A02G166000LC.2
TraesCS4B02G540900LC.1				TraesCS5A02G175200.2
TraesCS4B02G589110LC.1				TraesCS5A02G183200.1
TraesCS4D02G004900LC.1				TraesCS5A02G185400.1
TraesCS4D02G010200.1				TraesCS5A02G191600.1
TraesCS4D02G034100.1				TraesCS5A02G193700.1
TraesCS4D02G035200.1				TraesCS5A02G193900.1
TraesCS4D02G058300.1				TraesCS5A02G195900.1
TraesCS4D02G068400.1				TraesCS5A02G200700.1
TraesCS4D02G081900.1				TraesCS5A02G220200LC.1
TraesCS4D02G084000.1				TraesCS5A02G221800.1
TraesCS4D02G084900.1				TraesCS5A02G233500.1
TraesCS4D02G085000.1				TraesCS5A02G233800.1
TraesCS4D02G085000.2				TraesCS5A02G238800.1
TraesCS4D02G087100.5				TraesCS5A02G242900.1
TraesCS4D02G102300.3				TraesCS5A02G243800.1
TraesCS4D02G105000.1				TraesCS5A02G247100.1
TraesCS4D02G109100.1				TraesCS5A02G257100LC.1
TraesCS4D02G118200.1				TraesCS5A02G257900.1
TraesCS4D02G126100.1				TraesCS5A02G264600.1
TraesCS4D02G128600.1				TraesCS5A02G268200.1
TraesCS4D02G128800.1				TraesCS5A02G276000.1
TraesCS4D02G135700.1				TraesCS5A02G280900.1
TraesCS4D02G136300.1				TraesCS5A02G287100LC.1
TraesCS4D02G142100.1				TraesCS5A02G299300LC.1
TraesCS4D02G147800.1				TraesCS5A02G315800.2
TraesCS4D02G156500.1				TraesCS5A02G318200.4
TraesCS4D02G158400.1				TraesCS5A02G320400.1
TraesCS4D02G161700.1				TraesCS5A02G335600.1
TraesCS4D02G166700.1				TraesCS5A02G344100.3
TraesCS4D02G171200.1				TraesCS5A02G355700.1
TraesCS4D02G176300.2				TraesCS5A02G361500.3
TraesCS4D02G178500.3				TraesCS5A02G363800.1
TraesCS4D02G180000.1				TraesCS5A02G371900.1
TraesCS4D02G181800.1				TraesCS5A02G389800LC.1
TraesCS4D02G183500.1				TraesCS5A02G423600.1
TraesCS4D02G184200.1				TraesCS5A02G425600LC.1
TraesCS4D02G190600.1				TraesCS5A02G426300.1
TraesCS4D02G196900.1				TraesCS5A02G443900.1
TraesCS4D02G206300LC.1				TraesCS5A02G445900.1
TraesCS4D02G208700.1				TraesCS5A02G448200.1
TraesCS4D02G211300.1				TraesCS5A02G458500.1
TraesCS4D02G214000.4				TraesCS5A02G481800.1
TraesCS4D02G215600.1				TraesCS5A02G486700.1
TraesCS4D02G219100.1				TraesCS5A02G528100.1
TraesCS4D02G224800.1				TraesCS5A02G537300.1
TraesCS4D02G227900.1				TraesCS5A02G540100.1
TraesCS4D02G233600LC.1				TraesCS5A02G547300.1
TraesCS4D02G242000.4				TraesCS5A02G548800.1
TraesCS4D02G245400.1				TraesCS5A02G548800.3
TraesCS4D02G249500.1				TraesCS5A02G601300LC.1
TraesCS4D02G254800.1				TraesCS5A02G646200LC.1
TraesCS4D02G256200LC.1				TraesCS5A02G689000LC.1
TraesCS4D02G256300LC.1				TraesCS5B02G000600.1
TraesCS4D02G257600.1				TraesCS5B02G009300.1
TraesCS4D02G259800.1				TraesCS5B02G031600.1
TraesCS4D02G266700.1				TraesCS5B02G040600.1
TraesCS4D02G267700LC.1				TraesCS5B02G040600LC.1
TraesCS4D02G268100.1				TraesCS5B02G051200LC.1
TraesCS4D02G270900.1				TraesCS5B02G062100.1
TraesCS4D02G274400.2				TraesCS5B02G076500.1
TraesCS4D02G299500LC.2				TraesCS5B02G087300.1
TraesCS4D02G305100.1				TraesCS5B02G087300.2
TraesCS4D02G308700.1				TraesCS5B02G098200.3
TraesCS4D02G332900.1				TraesCS5B02G100200.1
TraesCS4D02G336500.1				TraesCS5B02G102600.1
TraesCS4D02G343200.1				TraesCS5B02G105700.1
TraesCS4D02G350200.1				TraesCS5B02G107400.1
TraesCS4D02G361400.1				TraesCS5B02G108200.1
TraesCS4D02G365100.1				TraesCS5B02G115000.2
TraesCS5A02G015400.1				TraesCS5B02G120200.1
TraesCS5A02G022000.2				TraesCS5B02G121500.1
TraesCS5A02G024300.1				TraesCS5B02G131400.1
TraesCS5A02G025400.1				TraesCS5B02G138700LC.1
TraesCS5A02G027400.1				TraesCS5B02G140100.1
TraesCS5A02G030300.2				TraesCS5B02G140100.2
TraesCS5A02G059500.1				TraesCS5B02G141000LC.1
TraesCS5A02G071500.1				TraesCS5B02G142900.1
TraesCS5A02G075900.3				TraesCS5B02G155400LC.1
TraesCS5A02G078400.1				TraesCS5B02G159200.1
TraesCS5A02G084500.1				TraesCS5B02G162700.1
TraesCS5A02G086100.1				TraesCS5B02G164900.2
TraesCS5A02G091500.1				TraesCS5B02G165300.2
TraesCS5A02G104600.1				TraesCS5B02G165800.1
TraesCS5A02G104900.1				TraesCS5B02G174100.1
TraesCS5A02G107600.1				TraesCS5B02G174300.1
TraesCS5A02G115200.1				TraesCS5B02G179300.2
TraesCS5A02G121600.1				TraesCS5B02G182500.2
TraesCS5A02G133200.2				TraesCS5B02G183400.1
TraesCS5A02G138500.1				TraesCS5B02G187500.1
TraesCS5A02G147500.1				TraesCS5B02G189100.2
TraesCS5A02G152600.1				TraesCS5B02G190100.1
TraesCS5A02G157700.1				TraesCS5B02G201700.1
TraesCS5A02G159100.1				TraesCS5B02G205600LC.1
TraesCS5A02G162400.1				TraesCS5B02G220600.1
TraesCS5A02G164400.1				TraesCS5B02G223100LC.1
TraesCS5A02G168100.1				TraesCS5B02G228900.1
TraesCS5A02G171900.1				TraesCS5B02G232300.1
TraesCS5A02G172600.1				TraesCS5B02G240800.1
TraesCS5A02G173300.1				TraesCS5B02G241800.1
TraesCS5A02G176400.1				TraesCS5B02G244200.1
TraesCS5A02G177800.1				TraesCS5B02G244500.1
TraesCS5A02G181900.1				TraesCS5B02G251800.1
TraesCS5A02G181900.2				TraesCS5B02G256400.1
TraesCS5A02G197500.1				TraesCS5B02G259400.1
TraesCS5A02G198200.1				TraesCS5B02G263800.1
TraesCS5A02G204800.1				TraesCS5B02G264100.1
TraesCS5A02G212100.1				TraesCS5B02G269300.1
TraesCS5A02G220600LC.1				TraesCS5B02G274000.1
TraesCS5A02G228200.1				TraesCS5B02G279900.1
TraesCS5A02G235300.3				TraesCS5B02G282200.2
TraesCS5A02G237400.1				TraesCS5B02G287900.1
TraesCS5A02G238800LC.1				TraesCS5B02G294900.1
TraesCS5A02G252300.1				TraesCS5B02G294900.3
TraesCS5A02G282300.1				TraesCS5B02G296200.1
TraesCS5A02G292100.1				TraesCS5B02G296300LC.1
TraesCS5A02G294700LC.2				TraesCS5B02G316400.1
TraesCS5A02G298200.1				TraesCS5B02G320700.2
TraesCS5A02G302000.1				TraesCS5B02G348700.1
TraesCS5A02G307100.1				TraesCS5B02G349200.1
TraesCS5A02G313810LC.1				TraesCS5B02G360000.1
TraesCS5A02G341300.1				TraesCS5B02G360700.1
TraesCS5A02G359800.1				TraesCS5B02G372900.1
TraesCS5A02G360200.1				TraesCS5B02G385800LC.1
TraesCS5A02G364400.1				TraesCS5B02G392800.1
TraesCS5A02G372900.1				TraesCS5B02G400000.1
TraesCS5A02G373900.1				TraesCS5B02G401700.1
TraesCS5A02G382400.1				TraesCS5B02G402800.1
TraesCS5A02G387100.1				TraesCS5B02G425900.1
TraesCS5A02G389800.1				TraesCS5B02G428200.1
TraesCS5A02G390300.2				TraesCS5B02G428300LC.1
TraesCS5A02G390500.1				TraesCS5B02G429800.2
TraesCS5A02G392300.1				TraesCS5B02G465000LC.1
TraesCS5A02G392300LC.1				TraesCS5B02G470100LC.1
TraesCS5A02G393900.1				TraesCS5B02G489100.1
TraesCS5A02G400000.1				TraesCS5B02G500900.1
TraesCS5A02G403800.1				TraesCS5B02G504900.2
TraesCS5A02G405000LC.1				TraesCS5B02G514200.1
TraesCS5A02G406100.1				TraesCS5B02G518200.1
TraesCS5A02G409000.1				TraesCS5B02G518200LC.1
TraesCS5A02G411200.1				TraesCS5B02G529400.1
TraesCS5A02G451400.1				TraesCS5B02G531900LC.1
TraesCS5A02G479300.1				TraesCS5B02G532700LC.1
TraesCS5A02G481300.1				TraesCS5B02G552000.1
TraesCS5A02G483800.1				TraesCS5B02G559600.1
TraesCS5A02G510500.1				TraesCS5B02G561200.1
TraesCS5A02G537000.1				TraesCS5B02G568700.1
TraesCS5A02G649010LC.1				TraesCS5B02G654400LC.1
TraesCS5A02G697400LC.1				TraesCS5B02G767800LC.1
TraesCS5A02G697500LC.1				TraesCS5B02G795600LC.1
TraesCS5B02G007600.1				TraesCS5B02G806500LC.1
TraesCS5B02G023300.1				TraesCS5D02G032100.1
TraesCS5B02G026600.1				TraesCS5D02G039410LC.1
TraesCS5B02G029100.1				TraesCS5D02G042000.1
TraesCS5B02G042800.1				TraesCS5D02G043500.1
TraesCS5B02G076800LC.1				TraesCS5D02G046200.1
TraesCS5B02G088700LC.1				TraesCS5D02G050900.1
TraesCS5B02G088700LC.2				TraesCS5D02G064800LC.1
TraesCS5B02G090800.2				TraesCS5D02G075000.1
TraesCS5B02G091700LC.1				TraesCS5D02G082800.1
TraesCS5B02G092100.2				TraesCS5D02G085500.2
TraesCS5B02G094100.1				TraesCS5D02G090300.1
TraesCS5B02G111000.1				TraesCS5D02G105000.1
TraesCS5B02G112800.1				TraesCS5D02G105000.2
TraesCS5B02G120700LC.1				TraesCS5D02G106400.1
TraesCS5B02G129800LC.1				TraesCS5D02G108800LC.3
TraesCS5B02G134600.2				TraesCS5D02G114300.1
TraesCS5B02G135200.1				TraesCS5D02G114300.2
TraesCS5B02G139900LC.1				TraesCS5D02G121500.1
TraesCS5B02G159400.1				TraesCS5D02G124200.2
TraesCS5B02G160500.1				TraesCS5D02G124800.1
TraesCS5B02G163400.1				TraesCS5D02G144600.1
TraesCS5B02G164900.1				TraesCS5D02G147000.1
TraesCS5B02G165300.1				TraesCS5D02G149900.1
TraesCS5B02G165800.2				TraesCS5D02G154400.2
TraesCS5B02G173500.1				TraesCS5D02G167200.1
TraesCS5B02G173800.1				TraesCS5D02G183700LC.1
TraesCS5B02G175100.1				TraesCS5D02G189400.1
TraesCS5B02G176100.1				TraesCS5D02G197000.1
TraesCS5B02G186100.2				TraesCS5D02G205300.3
TraesCS5B02G200400.2				TraesCS5D02G205500.1
TraesCS5B02G207300.2				TraesCS5D02G206400.1
TraesCS5B02G208000.1				TraesCS5D02G209100.2
TraesCS5B02G209500LC.1				TraesCS5D02G217700.1
TraesCS5B02G233700.1				TraesCS5D02G234900.1
TraesCS5B02G236400.1				TraesCS5D02G237400.1
TraesCS5B02G245800.1				TraesCS5D02G240700.1
TraesCS5B02G257900.2				TraesCS5D02G245900.1
TraesCS5B02G268600.1				TraesCS5D02G248300.2
TraesCS5B02G270300LC.1				TraesCS5D02G250500.1
TraesCS5B02G271800.1				TraesCS5D02G255500.1
TraesCS5B02G274700LC.1				TraesCS5D02G258400.1
TraesCS5B02G288700.1				TraesCS5D02G261200.1
TraesCS5B02G295400.1				TraesCS5D02G268100.1
TraesCS5B02G296300.1				TraesCS5D02G271600.1
TraesCS5B02G297300.1				TraesCS5D02G272100.1
TraesCS5B02G302000.1				TraesCS5D02G272600.1
TraesCS5B02G304400LC.1				TraesCS5D02G272900.1
TraesCS5B02G356300LC.1				TraesCS5D02G292600.1
TraesCS5B02G361900.1				TraesCS5D02G303000.1
TraesCS5B02G362100.1				TraesCS5D02G304000.1
TraesCS5B02G362700.1				TraesCS5D02G309800LC.1
TraesCS5B02G366500.1				TraesCS5D02G312200LC.1
TraesCS5B02G369300.1				TraesCS5D02G312400.1
TraesCS5B02G373200.1				TraesCS5D02G313100.1
TraesCS5B02G374200.1				TraesCS5D02G315600.1
TraesCS5B02G374900.1				TraesCS5D02G321900.1
TraesCS5B02G397100.1				TraesCS5D02G322000.1
TraesCS5B02G400100LC.1				TraesCS5D02G322000LC.1
TraesCS5B02G404100.2				TraesCS5D02G322200LC.1
TraesCS5B02G441500LC.1				TraesCS5D02G331500.1
TraesCS5B02G444000.1				TraesCS5D02G333300LC.1
TraesCS5B02G451300.1				TraesCS5D02G336600.1
TraesCS5B02G453000.1				TraesCS5D02G339800LC.1
TraesCS5B02G470100.1				TraesCS5D02G353700.1
TraesCS5B02G476800.2				TraesCS5D02G356800.2
TraesCS5B02G485600.1				TraesCS5D02G368500.1
TraesCS5B02G492500.1				TraesCS5D02G388700LC.1
TraesCS5B02G493400.1				TraesCS5D02G407300.1
TraesCS5B02G499200.1				TraesCS5D02G419200LC.1
TraesCS5B02G502200.1				TraesCS5D02G422700LC.1
TraesCS5B02G507000.1				TraesCS5D02G432100.1
TraesCS5B02G509700.1				TraesCS5D02G451300.1
TraesCS5B02G514400.1				TraesCS5D02G452000.1
TraesCS5B02G515800.1				TraesCS5D02G466600.1
TraesCS5B02G515900.1				TraesCS5D02G489200.1
TraesCS5B02G516000.1				TraesCS5D02G501200.1
TraesCS5B02G536500LC.1				TraesCS5D02G508900.3
TraesCS5B02G544500.1				TraesCS5D02G512600LC.1
TraesCS5B02G551800.1				TraesCS5D02G519500.1
TraesCS5B02G555800.1				TraesCS5D02G519800LC.1
TraesCS5B02G559100.1				TraesCS5D02G523300.1
TraesCS5B02G561500.1				TraesCS5D02G534300.1
TraesCS5B02G569500LC.1				TraesCS5D02G538300.1
TraesCS5B02G571400.1				TraesCS5D02G560900.1
TraesCS5B02G623900LC.1				TraesCS5D02G611500LC.1
TraesCS5B02G653300LC.1				TraesCS5D02G620300LC.1
TraesCS5B02G679600LC.1				TraesCS6A02G051400.1
TraesCS5D02G004600.1				TraesCS6A02G053900.1
TraesCS5D02G004800.1				TraesCS6A02G070500.1
TraesCS5D02G006000.1				TraesCS6A02G072500.1
TraesCS5D02G022000.1				TraesCS6A02G082300.1
TraesCS5D02G031800.1				TraesCS6A02G086600.1
TraesCS5D02G035200.1				TraesCS6A02G090800.2
TraesCS5D02G074000.1				TraesCS6A02G103400.1
TraesCS5D02G081900.1				TraesCS6A02G117200.1
TraesCS5D02G092000.1				TraesCS6A02G118300.1
TraesCS5D02G093200.1				TraesCS6A02G136600.1
TraesCS5D02G093700.1				TraesCS6A02G140200.1
TraesCS5D02G097800.1				TraesCS6A02G141100.2
TraesCS5D02G100500.1				TraesCS6A02G144900LC.1
TraesCS5D02G105100.1				TraesCS6A02G159600.1
TraesCS5D02G106300.1				TraesCS6A02G166300.1
TraesCS5D02G106600.1				TraesCS6A02G173900.1
TraesCS5D02G116100.1				TraesCS6A02G180300.1
TraesCS5D02G116400.1				TraesCS6A02G187200.1
TraesCS5D02G116400.2				TraesCS6A02G189600.1
TraesCS5D02G126900.3				TraesCS6A02G191500.1
TraesCS5D02G142900.2				TraesCS6A02G196600.1
TraesCS5D02G152100.2				TraesCS6A02G199800.3
TraesCS5D02G156300.1				TraesCS6A02G202800.2
TraesCS5D02G157800.1				TraesCS6A02G202900.1
TraesCS5D02G158900.1				TraesCS6A02G208300LC.1
TraesCS5D02G161500.1				TraesCS6A02G209800.1
TraesCS5D02G164200.1				TraesCS6A02G210700.1
TraesCS5D02G165200.1				TraesCS6A02G214000LC.1
TraesCS5D02G167000.1				TraesCS6A02G215400.1
TraesCS5D02G170600.1				TraesCS6A02G229300.1
TraesCS5D02G171900.1				TraesCS6A02G232000.1
TraesCS5D02G172300.1				TraesCS6A02G240500.1
TraesCS5D02G180500.1				TraesCS6A02G262300.1
TraesCS5D02G180800.1				TraesCS6A02G280800.1
TraesCS5D02G180800LC.1				TraesCS6A02G284000LC.1
TraesCS5D02G182100.1				TraesCS6A02G288800.1
TraesCS5D02G183700.1				TraesCS6A02G289600.1
TraesCS5D02G186300.1				TraesCS6A02G297000.1
TraesCS5D02G187100.1				TraesCS6A02G317700LC.1
TraesCS5D02G192600.1				TraesCS6A02G321700.1
TraesCS5D02G193300.1				TraesCS6A02G323100.1
TraesCS5D02G202300.1				TraesCS6A02G333900LC.1
TraesCS5D02G205300.1				TraesCS6A02G348000.1
TraesCS5D02G214300LC.1				TraesCS6A02G348200.1
TraesCS5D02G215300.3				TraesCS6A02G349800.1
TraesCS5D02G243400.1				TraesCS6A02G355400.1
TraesCS5D02G267000.1				TraesCS6A02G372700.1
TraesCS5D02G274900.1				TraesCS6A02G377400.1
TraesCS5D02G279100.2				TraesCS6A02G397800.2
TraesCS5D02G283800.2				TraesCS6A02G403800.1
TraesCS5D02G293800.1				TraesCS6A02G407000.1
TraesCS5D02G297200.1				TraesCS6A02G411000.2
TraesCS5D02G299100.1				TraesCS6A02G533100LC.1
TraesCS5D02G305000.1				TraesCS6B02G008100.1
TraesCS5D02G306700.1				TraesCS6B02G045000.1
TraesCS5D02G306800.1				TraesCS6B02G045000LC.1
TraesCS5D02G324500.3				TraesCS6B02G055600.1
TraesCS5D02G328200.1				TraesCS6B02G074500.2
TraesCS5D02G366100.1				TraesCS6B02G079800.1
TraesCS5D02G370100.1				TraesCS6B02G097500.1
TraesCS5D02G371700.1				TraesCS6B02G115200.1
TraesCS5D02G376300.1				TraesCS6B02G119000.1
TraesCS5D02G382400.1				TraesCS6B02G152000.1
TraesCS5D02G386800.1				TraesCS6B02G175800.1
TraesCS5D02G386800.2				TraesCS6B02G180100.1
TraesCS5D02G391700.1				TraesCS6B02G183500.3
TraesCS5D02G399200.1				TraesCS6B02G192800.1
TraesCS5D02G399700.1				TraesCS6B02G209600.1
TraesCS5D02G400100.2				TraesCS6B02G210800.1
TraesCS5D02G410000.1				TraesCS6B02G211200LC.1
TraesCS5D02G420100.1				TraesCS6B02G215900LC.1
TraesCS5D02G430700.1				TraesCS6B02G217100.1
TraesCS5D02G441900.1				TraesCS6B02G226000.1
TraesCS5D02G445000.1				TraesCS6B02G226000.4
TraesCS5D02G450400.1				TraesCS6B02G230800.2
TraesCS5D02G453800.1				TraesCS6B02G234100.1
TraesCS5D02G454100.1				TraesCS6B02G237800.1
TraesCS5D02G467100LC.1				TraesCS6B02G243100.2
TraesCS5D02G471200.1				TraesCS6B02G243600LC.2
TraesCS5D02G477600.1				TraesCS6B02G244900.1
TraesCS5D02G479500.1				TraesCS6B02G249600.1
TraesCS5D02G481700.1				TraesCS6B02G261200.1
TraesCS5D02G492900.2				TraesCS6B02G273600.1
TraesCS5D02G496200LC.1				TraesCS6B02G275400.1
TraesCS5D02G505900.1				TraesCS6B02G277200.1
TraesCS5D02G509800.1				TraesCS6B02G295000LC.1
TraesCS5D02G516100.1				TraesCS6B02G301300.1
TraesCS5D02G521900.1				TraesCS6B02G301300LC.1
TraesCS5D02G531200.1				TraesCS6B02G309400.3
TraesCS5D02G532500.1				TraesCS6B02G309600.1
TraesCS5D02G557100.1				TraesCS6B02G312000.2
TraesCS5D02G562200.1				TraesCS6B02G331800.1
TraesCS5D02G565200.3				TraesCS6B02G343300LC.1
TraesCS5D02G568300.2				TraesCS6B02G354300.1
TraesCS6A02G022300.1				TraesCS6B02G358300LC.1
TraesCS6A02G022300.2				TraesCS6B02G364500.1
TraesCS6A02G035800.1				TraesCS6B02G371500.1
TraesCS6A02G052900.1				TraesCS6B02G375700.1
TraesCS6A02G077000.1				TraesCS6B02G388100.1
TraesCS6A02G083100.1				TraesCS6B02G391200.1
TraesCS6A02G085800.2				TraesCS6B02G418400.1
TraesCS6A02G099800.2				TraesCS6B02G424900.1
TraesCS6A02G107200.1				TraesCS6B02G434200.1
TraesCS6A02G116000.1				TraesCS6B02G447500.1
TraesCS6A02G118400.1				TraesCS6B02G463700.1
TraesCS6A02G119900.1				TraesCS6B02G472900LC.2
TraesCS6A02G143100.1				TraesCS6B02G575700LC.1
TraesCS6A02G144900.1				TraesCS6B02G578500LC.1
TraesCS6A02G149000.2				TraesCS6B02G587400LC.1
TraesCS6A02G155200.2				TraesCS6B02G598200LC.1
TraesCS6A02G155600.1				TraesCS6B02G614100LC.1
TraesCS6A02G167100.1				TraesCS6B02G776900LC.1
TraesCS6A02G178000.1				TraesCS6D02G004200LC.1
TraesCS6A02G184100.2				TraesCS6D02G012300.1
TraesCS6A02G184400.1				TraesCS6D02G019500.1
TraesCS6A02G186100.1				TraesCS6D02G031300.1
TraesCS6A02G201400.2				TraesCS6D02G046700.1
TraesCS6A02G208300.2				TraesCS6D02G050100.1
TraesCS6A02G209600.1				TraesCS6D02G054100.1
TraesCS6A02G214000.1				TraesCS6D02G067100.1
TraesCS6A02G216800.1				TraesCS6D02G075000.1
TraesCS6A02G216900.1				TraesCS6D02G076200.2
TraesCS6A02G222300LC.1				TraesCS6D02G078500.2
TraesCS6A02G250800.1				TraesCS6D02G095700LC.1
TraesCS6A02G255700.1				TraesCS6D02G106700.1
TraesCS6A02G259200LC.1				TraesCS6D02G108000LC.1
TraesCS6A02G270000.1				TraesCS6D02G108400.1
TraesCS6A02G273100.1				TraesCS6D02G137000.1
TraesCS6A02G284400.1				TraesCS6D02G139100.1
TraesCS6A02G284400.2				TraesCS6D02G142200.5
TraesCS6A02G285500.1				TraesCS6D02G167800.1
TraesCS6A02G291100.1				TraesCS6D02G173300LC.1
TraesCS6A02G302400.1				TraesCS6D02G174300.1
TraesCS6A02G309100.1				TraesCS6D02G184200.1
TraesCS6A02G309200.3				TraesCS6D02G186300.1
TraesCS6A02G320000.1				TraesCS6D02G189700.2
TraesCS6A02G334900.3				TraesCS6D02G203200.1
TraesCS6A02G347600.1				TraesCS6D02G203300.1
TraesCS6A02G349700.1				TraesCS6D02G205000.2
TraesCS6A02G361600LC.1				TraesCS6D02G217200.2
TraesCS6A02G374600.1				TraesCS6D02G228200.1
TraesCS6A02G374700.1				TraesCS6D02G233400.1
TraesCS6A02G375500.1				TraesCS6D02G234200.1
TraesCS6A02G390800.2				TraesCS6D02G244100.1
TraesCS6A02G399600.1				TraesCS6D02G252100.1
TraesCS6A02G411000.1				TraesCS6D02G256000.1
TraesCS6A02G412100LC.1				TraesCS6D02G256900.3
TraesCS6A02G417600.1				TraesCS6D02G256900.4
TraesCS6B02G010200LC.1				TraesCS6D02G258200LC.1
TraesCS6B02G010300LC.2				TraesCS6D02G264700LC.1
TraesCS6B02G023900.1				TraesCS6D02G278000.1
TraesCS6B02G028800.1				TraesCS6D02G291100.1
TraesCS6B02G050200.1				TraesCS6D02G293800.1
TraesCS6B02G097000LC.1				TraesCS6D02G297900.1
TraesCS6B02G110700.1				TraesCS6D02G301400.1
TraesCS6B02G111100.2				TraesCS6D02G302500LC.1
TraesCS6B02G128000.2				TraesCS6D02G317100.2
TraesCS6B02G131100.1				TraesCS6D02G317100.3
TraesCS6B02G134200.1				TraesCS6D02G345300LC.1
TraesCS6B02G135200.1				TraesCS6D02G353300.1
TraesCS6B02G136400.1				TraesCS6D02G358800.1
TraesCS6B02G139200.3				TraesCS6D02G362000.1
TraesCS6B02G148200.1				TraesCS6D02G492300LC.1
TraesCS6B02G152100.1				TraesCS7A02G001400.1
TraesCS6B02G163200.1				TraesCS7A02G014100.1
TraesCS6B02G171300.1				TraesCS7A02G015200.1
TraesCS6B02G171300.2				TraesCS7A02G029600.1
TraesCS6B02G177000.1				TraesCS7A02G076600.1
TraesCS6B02G177700LC.1				TraesCS7A02G102300.1
TraesCS6B02G183300.2				TraesCS7A02G107200.1
TraesCS6B02G185700.1				TraesCS7A02G126700LC.1
TraesCS6B02G188900.1				TraesCS7A02G143900.1
TraesCS6B02G203100.1				TraesCS7A02G146500.1
TraesCS6B02G212900.1				TraesCS7A02G147100.1
TraesCS6B02G219800.2				TraesCS7A02G161000.1
TraesCS6B02G219800.3				TraesCS7A02G161200.2
TraesCS6B02G230900.8				TraesCS7A02G167500.1
TraesCS6B02G246000.1				TraesCS7A02G168300.2
TraesCS6B02G262400.1				TraesCS7A02G175300.1
TraesCS6B02G262700.1				TraesCS7A02G206700.1
TraesCS6B02G278900.1				TraesCS7A02G213300.1
TraesCS6B02G281000.1				TraesCS7A02G213400.1
TraesCS6B02G284900LC.1				TraesCS7A02G213500.1
TraesCS6B02G285000LC.1				TraesCS7A02G215200.4
TraesCS6B02G294200LC.1				TraesCS7A02G218100LC.1
TraesCS6B02G301300.2				TraesCS7A02G220400.2
TraesCS6B02G302900.1				TraesCS7A02G220600.1
TraesCS6B02G303400.1				TraesCS7A02G222800.1
TraesCS6B02G305400.1				TraesCS7A02G227500.1
TraesCS6B02G307800.1				TraesCS7A02G232700.1
TraesCS6B02G313100.2				TraesCS7A02G248400.2
TraesCS6B02G318500.1				TraesCS7A02G248600.1
TraesCS6B02G321300.2				TraesCS7A02G252200LC.1
TraesCS6B02G333500.1				TraesCS7A02G265900.1
TraesCS6B02G337300.4				TraesCS7A02G266400.1
TraesCS6B02G337900.1				TraesCS7A02G269600.1
TraesCS6B02G339400.1				TraesCS7A02G269600.2
TraesCS6B02G348100.1				TraesCS7A02G277000.1
TraesCS6B02G352100.1				TraesCS7A02G277300.1
TraesCS6B02G353200.2				TraesCS7A02G282100.1
TraesCS6B02G353400.1				TraesCS7A02G285700LC.1
TraesCS6B02G362300.1				TraesCS7A02G298600.1
TraesCS6B02G362900.1				TraesCS7A02G315500.1
TraesCS6B02G372500LC.1				TraesCS7A02G325600.3
TraesCS6B02G393000.1				TraesCS7A02G337000.1
TraesCS6B02G412400.1				TraesCS7A02G350700.1
TraesCS6B02G416900.1				TraesCS7A02G351100.1
TraesCS6B02G431400.1				TraesCS7A02G371200.3
TraesCS6B02G456100.1				TraesCS7A02G373700.1
TraesCS6B02G471600.1				TraesCS7A02G379810LC.1
TraesCS6B02G472100LC.1				TraesCS7A02G381900.1
TraesCS6B02G705000LC.1				TraesCS7A02G386100LC.1
TraesCS6B02G760300LC.1				TraesCS7A02G393500LC.1
TraesCS6D02G004800.2				TraesCS7A02G422300.1
TraesCS6D02G019200.1				TraesCS7A02G424000.2
TraesCS6D02G039800.1				TraesCS7A02G424200LC.1
TraesCS6D02G043400.1				TraesCS7A02G426700LC.1
TraesCS6D02G076200.1				TraesCS7A02G440100.1
TraesCS6D02G082300.1				TraesCS7A02G472500.1
TraesCS6D02G082600.1				TraesCS7A02G474600.1
TraesCS6D02G092600.1				TraesCS7A02G476500.1
TraesCS6D02G094400.2				TraesCS7A02G476500.2
TraesCS6D02G094700.1				TraesCS7A02G483600.1
TraesCS6D02G095000.1				TraesCS7A02G514800.2
TraesCS6D02G095700.1				TraesCS7A02G525800.1
TraesCS6D02G108500.1				TraesCS7A02G534300.1
TraesCS6D02G109800.2				TraesCS7A02G543500LC.1
TraesCS6D02G122200.1				TraesCS7A02G558200.1
TraesCS6D02G124400.1				TraesCS7A02G560100.1
TraesCS6D02G128900.1				TraesCS7A02G560100.2
TraesCS6D02G128900LC.2				TraesCS7A02G638700LC.1
TraesCS6D02G129900.1				TraesCS7A02G661300LC.1
TraesCS6D02G145100.2				TraesCS7B02G017500.1
TraesCS6D02G155600.1				TraesCS7B02G021400.1
TraesCS6D02G157900.1				TraesCS7B02G051800LC.1
TraesCS6D02G161500LC.1				TraesCS7B02G054400.1
TraesCS6D02G162600LC.1				TraesCS7B02G054400LC.1
TraesCS6D02G164300.1				TraesCS7B02G065200.2
TraesCS6D02G165900.1				TraesCS7B02G066000.2
TraesCS6D02G166600.1				TraesCS7B02G066100.1
TraesCS6D02G177100.1				TraesCS7B02G066200.1
TraesCS6D02G178500.1				TraesCS7B02G079700.1
TraesCS6D02G185500.4				TraesCS7B02G085700.1
TraesCS6D02G191900.1				TraesCS7B02G096300.1
TraesCS6D02G191900.2				TraesCS7B02G114100.1
TraesCS6D02G191900.3				TraesCS7B02G117600.1
TraesCS6D02G191900LC.1				TraesCS7B02G120600.1
TraesCS6D02G193900.1				TraesCS7B02G121000.2
TraesCS6D02G196600.1				TraesCS7B02G129300.1
TraesCS6D02G196600.2				TraesCS7B02G131200.1
TraesCS6D02G198700.1				TraesCS7B02G138600.1
TraesCS6D02G240100.1				TraesCS7B02G142700.1
TraesCS6D02G245000.1				TraesCS7B02G151700.1
TraesCS6D02G255200.2				TraesCS7B02G156100.1
TraesCS6D02G256200.1				TraesCS7B02G166500.1
TraesCS6D02G261100.3				TraesCS7B02G167500LC.1
TraesCS6D02G264800.2				TraesCS7B02G170900.1
TraesCS6D02G272500.1				TraesCS7B02G174700.1
TraesCS6D02G278800LC.1				TraesCS7B02G179200.1
TraesCS6D02G284400.1				TraesCS7B02G189500.2
TraesCS6D02G288400.1				TraesCS7B02G197000.2
TraesCS6D02G300400.1				TraesCS7B02G201900.1
TraesCS6D02G302300.2				TraesCS7B02G209100LC.1
TraesCS6D02G312000.2				TraesCS7B02G209700.1
TraesCS6D02G312100.1				TraesCS7B02G212000.1
TraesCS6D02G325000.1				TraesCS7B02G221900.1
TraesCS6D02G327100.1				TraesCS7B02G244600.1
TraesCS6D02G327900.1				TraesCS7B02G249400LC.2
TraesCS6D02G330700.1				TraesCS7B02G254200LC.1
TraesCS6D02G348000.1				TraesCS7B02G258700LC.1
TraesCS6D02G358600.1				TraesCS7B02G275800.1
TraesCS6D02G377100.1				TraesCS7B02G277200.1
TraesCS6D02G378000.5				TraesCS7B02G280000LC.1
TraesCS6D02G381300.1				TraesCS7B02G299300LC.1
TraesCS6D02G383800.1				TraesCS7B02G299600LC.1
TraesCS6D02G384200.2				TraesCS7B02G306200LC.1
TraesCS6D02G387400.2				TraesCS7B02G313800.1
TraesCS6D02G435400LC.1				TraesCS7B02G314800.1
TraesCS7A02G000300.1				TraesCS7B02G323600.1
TraesCS7A02G009900.1				TraesCS7B02G329500.1
TraesCS7A02G030500.1				TraesCS7B02G336800.1
TraesCS7A02G034300.1				TraesCS7B02G348600.1
TraesCS7A02G088600.1				TraesCS7B02G348600.2
TraesCS7A02G088800.1				TraesCS7B02G355400.1
TraesCS7A02G129700.1				TraesCS7B02G358700.1
TraesCS7A02G132700.1				TraesCS7B02G359100LC.1
TraesCS7A02G151700.2				TraesCS7B02G368000LC.1
TraesCS7A02G182500.1				TraesCS7B02G397900.1
TraesCS7A02G184600.1				TraesCS7B02G432000LC.2
TraesCS7A02G194600.1				TraesCS7B02G452000.1
TraesCS7A02G204100.1				TraesCS7B02G468100.1
TraesCS7A02G219800.2				TraesCS7B02G495700LC.1
TraesCS7A02G225800.1				TraesCS7B02G502100LC.1
TraesCS7A02G240300.1				TraesCS7B02G534900LC.1
TraesCS7A02G246200.1				TraesCS7B02G639200LC.1
TraesCS7A02G252000.4				TraesCS7B02G720000LC.2
TraesCS7A02G254300.1				TraesCS7D02G001600.3
TraesCS7A02G266100.1				TraesCS7D02G003600.1
TraesCS7A02G269100.1				TraesCS7D02G004500LC.1
TraesCS7A02G276800.3				TraesCS7D02G008300.1
TraesCS7A02G279000.1				TraesCS7D02G014000.1
TraesCS7A02G280400.1				TraesCS7D02G016500.2
TraesCS7A02G287700.1				TraesCS7D02G028500.1
TraesCS7A02G292400.1				TraesCS7D02G035900.1
TraesCS7A02G299200.1				TraesCS7D02G050400.2
TraesCS7A02G299600.3				TraesCS7D02G061500LC.1
TraesCS7A02G305100.1				TraesCS7D02G073600.1
TraesCS7A02G311000.1				TraesCS7D02G078600.1
TraesCS7A02G313700.1				TraesCS7D02G086000.1
TraesCS7A02G315600.1				TraesCS7D02G094400.1
TraesCS7A02G322200.1				TraesCS7D02G095700.1
TraesCS7A02G322300.2				TraesCS7D02G100000.1
TraesCS7A02G323400.1				TraesCS7D02G101400LC.1
TraesCS7A02G332000.1				TraesCS7D02G103200.1
TraesCS7A02G332700.1				TraesCS7D02G124200.1
TraesCS7A02G336400LC.1				TraesCS7D02G128300LC.1
TraesCS7A02G340900.1				TraesCS7D02G162300.2
TraesCS7A02G341300.4				TraesCS7D02G162500.2
TraesCS7A02G342200.1				TraesCS7D02G162800.1
TraesCS7A02G344100.1				TraesCS7D02G167400.5
TraesCS7A02G351700LC.1				TraesCS7D02G184300.1
TraesCS7A02G366800.1				TraesCS7D02G187200.1
TraesCS7A02G371600.1				TraesCS7D02G188900.1
TraesCS7A02G378600.1				TraesCS7D02G209600LC.1
TraesCS7A02G385900.1				TraesCS7D02G215300.1
TraesCS7A02G395300.1				TraesCS7D02G217100.6
TraesCS7A02G406200.1				TraesCS7D02G224400.1
TraesCS7A02G410700.1				TraesCS7D02G225700.1
TraesCS7A02G410700.2				TraesCS7D02G230400.1
TraesCS7A02G416400.1				TraesCS7D02G235600.1
TraesCS7A02G419500.2				TraesCS7D02G237100.1
TraesCS7A02G422700.1				TraesCS7D02G244800LC.1
TraesCS7A02G423200.1				TraesCS7D02G247600.1
TraesCS7A02G465100.1				TraesCS7D02G248500.1
TraesCS7A02G470700.1				TraesCS7D02G248600.1
TraesCS7A02G470700LC.2				TraesCS7D02G253800.1
TraesCS7A02G482200.1				TraesCS7D02G258100.1
TraesCS7A02G494400.1				TraesCS7D02G261400LC.1
TraesCS7A02G496200.1				TraesCS7D02G263200LC.1
TraesCS7A02G550300.1				TraesCS7D02G269900.1
TraesCS7A02G553000.1				TraesCS7D02G270100.1
TraesCS7A02G693500LC.1				TraesCS7D02G272400LC.1
TraesCS7A02G712300LC.1				TraesCS7D02G277200.1
TraesCS7A02G773700LC.1				TraesCS7D02G281500.1
TraesCS7A02G779600LC.1				TraesCS7D02G281800.1
TraesCS7B02G027200.1				TraesCS7D02G289400.3
TraesCS7B02G031700.1				TraesCS7D02G290400LC.1
TraesCS7B02G051400LC.1				TraesCS7D02G293100.1
TraesCS7B02G056700.1				TraesCS7D02G305800LC.1
TraesCS7B02G065800.1				TraesCS7D02G317300.1
TraesCS7B02G073100.1				TraesCS7D02G322300.1
TraesCS7B02G073800.4				TraesCS7D02G323300.1
TraesCS7B02G077000.1				TraesCS7D02G325700.1
TraesCS7B02G094900.1				TraesCS7D02G328000LC.1
TraesCS7B02G099800.1				TraesCS7D02G329500.1
TraesCS7B02G100200.1				TraesCS7D02G330100.1
TraesCS7B02G104500.1				TraesCS7D02G347500.1
TraesCS7B02G111100.1				TraesCS7D02G348200.1
TraesCS7B02G135900.1				TraesCS7D02G359800.1
TraesCS7B02G137500.1				TraesCS7D02G360500.1
TraesCS7B02G137600.1				TraesCS7D02G370500.1
TraesCS7B02G150500.1				TraesCS7D02G381600.1
TraesCS7B02G151300.1				TraesCS7D02G382200.2
TraesCS7B02G157000.1				TraesCS7D02G402300.1
TraesCS7B02G159600LC.1				TraesCS7D02G411800LC.1
TraesCS7B02G162100.1				TraesCS7D02G421100LC.1
TraesCS7B02G166300.2				TraesCS7D02G421500.1
TraesCS7B02G166900.4				TraesCS7D02G427900.1
TraesCS7B02G167300.2				TraesCS7D02G438100.1
TraesCS7B02G167300.3				TraesCS7D02G444100.1
TraesCS7B02G181500.1				TraesCS7D02G444100.2
TraesCS7B02G182700.1				TraesCS7D02G446000.1
TraesCS7B02G187600.1				TraesCS7D02G449900.1
TraesCS7B02G218500.1				TraesCS7D02G460900.1
TraesCS7B02G223100.1				TraesCS7D02G472600.1
TraesCS7B02G239100.1				TraesCS7D02G476200.1
TraesCS7B02G243400.1				TraesCS7D02G487500LC.1
TraesCS7B02G243500.1				TraesCS7D02G496100.2
TraesCS7B02G243600.1				TraesCS7D02G508400.1
TraesCS7B02G243800.1				TraesCS7D02G526100.2
TraesCS7B02G245400.1				TraesCS7D02G527200LC.2
TraesCS7B02G249400.1				TraesCS7D02G551600.1
TraesCS7B02G250400.1				TraesCS7D02G618000LC.1
TraesCS7B02G254400.1				TraesCSU02G019700.1
TraesCS7B02G262400.1				TraesCSU02G029400.4
TraesCS7B02G262700.1				TraesCSU02G052700.1
TraesCS7B02G266900.1				TraesCSU02G077100.1
TraesCS7B02G285100.1				TraesCSU02G077900.1
TraesCS7B02G286900LC.1				TraesCSU02G107600LC.1
TraesCS7B02G297200.2				TraesCSU02G110300.1
TraesCS7B02G304900.2				TraesCSU02G115700.2
TraesCS7B02G306200.1				TraesCSU02G115900.1
TraesCS7B02G320000.1				TraesCSU02G138900.1
TraesCS7B02G320100.1				TraesCSU02G140400.1
TraesCS7B02G321500.1				TraesCSU02G197500LC.1
TraesCS7B02G323100.1				TraesCSU02G301500LC.1
TraesCS7B02G346000.1				TraesCSU02G351600LC.1
TraesCS7B02G347000.1				TraesCSU02G410500LC.1
TraesCS7B02G360400.1				TraesCSU02G545100LC.1
TraesCS7B02G369800.1				TraesCSU02G631600LC.1
TraesCS7B02G384400.1				TraesCSU02G645100LC.1
TraesCS7B02G387900LC.1				TraesCSU02G657300LC.1
TraesCS7B02G388000.1
TraesCS7B02G392700.1
TraesCS7B02G393300.1
TraesCS7B02G393700.1
TraesCS7B02G399900.1
TraesCS7B02G404700LC.1
TraesCS7B02G405400.1
TraesCS7B02G415000.1
TraesCS7B02G423900LC.1
TraesCS7B02G431700LC.1
TraesCS7B02G432900.3
TraesCS7B02G433700.2
TraesCS7B02G455300.1
TraesCS7B02G461100.3
TraesCS7B02G468100.2
TraesCS7B02G611800LC.1
TraesCS7B02G638700LC.1
TraesCS7B02G781700LC.1
TraesCS7D02G003000.1
TraesCS7D02G009600.1
TraesCS7D02G037600.1
TraesCS7D02G068800.1
TraesCS7D02G084200.1
TraesCS7D02G086000LC.1
TraesCS7D02G086900.1
TraesCS7D02G128300.1
TraesCS7D02G136300.1
TraesCS7D02G183900.2
TraesCS7D02G190300LC.2
TraesCS7D02G207200.1
TraesCS7D02G208200.1
TraesCS7D02G217100.2
TraesCS7D02G217100.5
TraesCS7D02G225200.1
TraesCS7D02G236300.2
TraesCS7D02G244800.1
TraesCS7D02G263200.1
TraesCS7D02G269600.1
TraesCS7D02G271800.1
TraesCS7D02G277300.1
TraesCS7D02G278900.1
TraesCS7D02G284500.1
TraesCS7D02G288800.1
TraesCS7D02G289700.1
TraesCS7D02G305800.1
TraesCS7D02G305900LC.1
TraesCS7D02G306800.1
TraesCS7D02G316200.1
TraesCS7D02G317400.1
TraesCS7D02G325100.1
TraesCS7D02G327600.1
TraesCS7D02G340900.1
TraesCS7D02G341400.1
TraesCS7D02G362200.1
TraesCS7D02G367900.1
TraesCS7D02G377600.1
TraesCS7D02G378800.1
TraesCS7D02G380700.2
TraesCS7D02G382200.1
TraesCS7D02G382500.1
TraesCS7D02G390900.1
TraesCS7D02G405900LC.1
TraesCS7D02G415100.1
TraesCS7D02G421500LC.1
TraesCS7D02G423400.1
TraesCS7D02G423700.1
TraesCS7D02G426000.1
TraesCS7D02G441800.2
TraesCS7D02G449900.2
TraesCS7D02G452800.1
TraesCS7D02G476000.1
TraesCS7D02G485600.1
TraesCS7D02G489400.1
TraesCS7D02G498500LC.1
TraesCS7D02G513500.2
TraesCS7D02G524300.1
TraesCS7D02G526100.1
TraesCS7D02G530900.1
TraesCS7D02G542500LC.1
TraesCS7D02G609100LC.1
TraesCS7D02G614100LC.1
TraesCS7D02G616900LC.1
TraesCSU02G019100.1
TraesCSU02G041900LC.1
TraesCSU02G053600.2
TraesCSU02G067000.1
TraesCSU02G075600.1
TraesCSU02G105300.1
TraesCSU02G105900.1
TraesCSU02G115700.4
TraesCSU02G119700.2
TraesCSU02G139900.1
TraesCSU02G153000.1
TraesCSU02G156700LC.1
TraesCSU02G181400.2
TraesCSU02G419000LC.1
TraesCSU02G580000LC.1

## Sheet: Fig. 3a-2
Pst F22 - Santiago
Cluster I (2069 genes)	Cluster IX (127 genes)	Cluster V (82 genes)	Cluster IV (213 genes)	Cluster II (1419 genes)	Cluster III (194 genes)	Cluster X (216 genes)	Cluster VI (529 genes)	Cluster VII (183 genes)	Cluster VIII (139 genes)	Cluster XI (63 genes)
TraesCS1A02G021100.1	TraesCS1A02G220100.2	TraesCS1A02G170400.1	TraesCS1A02G005800.1	TraesCS1A02G015100.1	TraesCS1A02G025200.1	TraesCS1A02G060500.1	TraesCS1A02G001800LC.1	TraesCS1A02G001900.2	TraesCS1A02G092700LC.1	TraesCS1A02G136500.1
TraesCS1A02G031300.1	TraesCS1A02G244900LC.1	TraesCS1A02G171100LC.1	TraesCS1A02G070400LC.1	TraesCS1A02G015300.1	TraesCS1A02G049700.1	TraesCS1A02G136800.2	TraesCS1A02G034600.1	TraesCS1A02G234200.2	TraesCS1A02G112600LC.1	TraesCS1A02G159600.1
TraesCS1A02G037600LC.1	TraesCS1A02G251200LC.1	TraesCS1A02G355300.1	TraesCS1A02G081200.1	TraesCS1A02G045800.1	TraesCS1A02G069700.1	TraesCS1A02G221100.1	TraesCS1A02G049100.1	TraesCS1A02G234200LC.1	TraesCS1A02G218800LC.1	TraesCS1A02G179500LC.1
TraesCS1A02G044600.1	TraesCS1A02G252400LC.1	TraesCS1B02G086100.1	TraesCS1A02G132600.3	TraesCS1A02G046400.1	TraesCS1A02G077500.1	TraesCS1A02G239400LC.1	TraesCS1A02G051900LC.1	TraesCS1A02G267900.3	TraesCS1A02G223700LC.1	TraesCS1A02G243700.1
TraesCS1A02G051900.1	TraesCS1A02G255000LC.1	TraesCS1B02G110600.1	TraesCS1A02G141300.1	TraesCS1A02G073500LC.1	TraesCS1A02G083300.1	TraesCS1A02G242500LC.1	TraesCS1A02G086500LC.1	TraesCS1A02G275800.1	TraesCS1A02G234500.1	TraesCS1B02G045700LC.1
TraesCS1A02G058900.2	TraesCS1A02G255800LC.1	TraesCS1B02G205600LC.1	TraesCS1A02G153100.3	TraesCS1A02G086500.1	TraesCS1A02G149200.2	TraesCS1A02G242800LC.1	TraesCS1A02G088000.4	TraesCS1A02G280200LC.1	TraesCS1A02G262100.3	TraesCS1B02G059500.1
TraesCS1A02G060100.1	TraesCS1A02G256800LC.1	TraesCS2A02G119600.2	TraesCS1A02G159200.1	TraesCS1A02G086600.1	TraesCS1A02G164900.1	TraesCS1A02G243110LC.1	TraesCS1A02G096200.1	TraesCS1A02G296200LC.1	TraesCS1A02G314300.1	TraesCS1D02G030500.1
TraesCS1A02G065400.1	TraesCS1A02G259000LC.1	TraesCS2A02G221200.4	TraesCS1A02G193300.1	TraesCS1A02G088000.3	TraesCS1A02G184600.1	TraesCS1A02G243700LC.1	TraesCS1A02G103200LC.1	TraesCS1B02G109000.2	TraesCS1B02G013000LC.1	TraesCS1D02G109900LC.2
TraesCS1A02G066400.1	TraesCS1A02G259100LC.1	TraesCS2A02G224500LC.1	TraesCS1A02G195500.1	TraesCS1A02G089500.1	TraesCS1A02G221900.1	TraesCS1A02G245300.2	TraesCS1A02G124400.1	TraesCS1B02G136200LC.1	TraesCS1B02G216500.1	TraesCS1D02G192500.2
TraesCS1A02G068100.1	TraesCS1A02G262100LC.1	TraesCS2A02G231900.2	TraesCS1A02G405800.1	TraesCS1A02G089600.1	TraesCS1A02G223800.1	TraesCS1A02G245300LC.1	TraesCS1A02G125300.1	TraesCS1B02G154000.4	TraesCS1D02G002500.1	TraesCS1D02G393600.1
TraesCS1A02G073000.2	TraesCS1A02G279100LC.1	TraesCS2A02G270200.2	TraesCS1A02G423600LC.1	TraesCS1A02G091300.1	TraesCS1A02G224000.1	TraesCS1A02G245600LC.1	TraesCS1A02G132600.1	TraesCS1B02G217800LC.1	TraesCS1D02G178000LC.1	TraesCS2A02G288000.1
TraesCS1A02G079400.1	TraesCS1A02G343000.2	TraesCS2A02G292000LC.1	TraesCS1A02G444400LC.1	TraesCS1A02G092800LC.1	TraesCS1A02G239400.1	TraesCS1A02G248200LC.1	TraesCS1A02G221100.2	TraesCS1B02G230300LC.1	TraesCS1D02G217800.1	TraesCS2B02G215800LC.1
TraesCS1A02G079510LC.1	TraesCS1B02G130800.2	TraesCS2A02G303300.3	TraesCS1A02G533400LC.1	TraesCS1A02G093800.1	TraesCS1A02G288500.3	TraesCS1A02G250000LC.1	TraesCS1A02G231700.1	TraesCS1B02G259500LC.1	TraesCS1D02G226700.2	TraesCS2B02G318000.1
TraesCS1A02G084300.1	TraesCS1B02G158300.2	TraesCS2A02G498000.2	TraesCS1B02G064000LC.1	TraesCS1A02G095500.1	TraesCS1A02G363200.1	TraesCS1A02G259200LC.1	TraesCS1A02G250000.1	TraesCS1B02G266500LC.1	TraesCS1D02G345100.2	TraesCS2B02G334800LC.1
TraesCS1A02G085500.1	TraesCS1B02G211100LC.1	TraesCS2B02G044300LC.1	TraesCS1B02G149800LC.1	TraesCS1A02G105500.1	TraesCS1A02G365800.1	TraesCS1A02G261000LC.1	TraesCS1A02G445000.2	TraesCS1B02G272700.3	TraesCS2A02G041100.2	TraesCS2B02G546500.1
TraesCS1A02G092700.1	TraesCS1B02G277000.2	TraesCS2B02G191200.2	TraesCS1B02G154400.1	TraesCS1A02G121000.1	TraesCS1A02G369700.1	TraesCS1A02G289700.1	TraesCS1B02G065100LC.1	TraesCS1B02G409300.1	TraesCS2A02G085000.2	TraesCS2B02G681310LC.4
TraesCS1A02G105300.1	TraesCS1B02G278600.1	TraesCS2B02G233400.1	TraesCS1B02G259500.1	TraesCS1A02G130800.1	TraesCS1A02G414600.1	TraesCS1A02G302600.2	TraesCS1B02G089100LC.1	TraesCS1B02G417000LC.1	TraesCS2A02G114400LC.1	TraesCS2D02G187800.1
TraesCS1A02G106500.2	TraesCS1B02G279100.2	TraesCS2B02G270100.3	TraesCS1B02G275210LC.1	TraesCS1A02G136500.2	TraesCS1B02G052400.2	TraesCS1B02G119300.1	TraesCS1B02G119300.2	TraesCS1B02G418200.1	TraesCS2A02G176000.1	TraesCS2D02G207600LC.1
TraesCS1A02G106700.1	TraesCS1B02G293700.1	TraesCS2B02G291200.2	TraesCS1B02G294600.2	TraesCS1A02G153900.1	TraesCS1B02G135800.1	TraesCS1B02G234900.1	TraesCS1B02G129000LC.1	TraesCS1D02G054100.1	TraesCS2A02G182700LC.1	TraesCS2D02G213100.3
TraesCS1A02G124400.2	TraesCS1B02G296300LC.1	TraesCS2B02G312600.1	TraesCS1B02G297900.2	TraesCS1A02G158400.2	TraesCS1B02G191000.1	TraesCS1B02G355700.2	TraesCS1B02G136200.2	TraesCS1D02G092800LC.1	TraesCS2A02G206100LC.1	TraesCS2D02G282500LC.1
TraesCS1A02G124800.1	TraesCS1B02G451500LC.1	TraesCS2B02G348800.1	TraesCS1B02G343900.4	TraesCS1A02G165900.1	TraesCS1B02G237100.1	TraesCS1B02G366500LC.1	TraesCS1B02G142500LC.1	TraesCS1D02G104800.2	TraesCS2A02G285900LC.1	TraesCS2D02G297300LC.1
TraesCS1A02G127500.1	TraesCS1D02G032600LC.1	TraesCS2B02G451700.2	TraesCS1D02G022900.2	TraesCS1A02G165900.2	TraesCS1B02G356100.3	TraesCS1D02G002400.2	TraesCS1B02G149400.1	TraesCS1D02G135800LC.1	TraesCS2A02G300100.1	TraesCS2D02G331400LC.1
TraesCS1A02G131800LC.1	TraesCS1D02G207500.1	TraesCS2B02G456200.2	TraesCS1D02G024400.1	TraesCS1A02G166900.1	TraesCS1D02G139500.1	TraesCS1D02G022900.1	TraesCS1B02G154200.2	TraesCS1D02G145600LC.1	TraesCS2A02G487900.2	TraesCS3A02G161300.1
TraesCS1A02G149300.1	TraesCS1D02G380800.1	TraesCS2D02G104300LC.1	TraesCS1D02G166400LC.1	TraesCS1A02G170400.2	TraesCS1D02G225400.1	TraesCS1D02G106000LC.1	TraesCS1B02G155300LC.1	TraesCS1D02G251500.2	TraesCS2A02G517900.2	TraesCS3A02G358600.1
TraesCS1A02G153400LC.1	TraesCS2A02G088900.2	TraesCS2D02G137300.1	TraesCS1D02G168800.7	TraesCS1A02G171100.6	TraesCS1D02G225600.1	TraesCS1D02G316200LC.1	TraesCS1B02G157200.1	TraesCS1D02G287500.2	TraesCS2B02G023400.2	TraesCS3B02G102100.2
TraesCS1A02G168400.3	TraesCS2A02G169100LC.1	TraesCS2D02G139500LC.1	TraesCS1D02G178500.1	TraesCS1A02G171100.7	TraesCS1D02G287500.1	TraesCS1D02G440600.1	TraesCS1B02G158300LC.1	TraesCS1D02G370300.5	TraesCS2B02G137400.2	TraesCS3D02G168600.1
TraesCS1A02G171000.1	TraesCS2A02G221200.1	TraesCS2D02G145100LC.1	TraesCS1D02G231800LC.1	TraesCS1A02G190500.1	TraesCS1D02G430700.1	TraesCS1D02G499400LC.1	TraesCS1B02G244200.2	TraesCS1D02G429900.1	TraesCS2B02G221800.2	TraesCS3D02G205700.9
TraesCS1A02G173700.1	TraesCS2A02G246800.1	TraesCS2D02G148200LC.1	TraesCS1D02G292000LC.1	TraesCS1A02G196300.1	TraesCS2A02G104100.1	TraesCS2A02G112400LC.1	TraesCS1B02G260700.1	TraesCS2A02G026800.1	TraesCS2B02G267500.2	TraesCS3D02G223300.1
TraesCS1A02G177600.4	TraesCS2A02G269700.1	TraesCS2D02G150400LC.1	TraesCS1D02G295200LC.3	TraesCS1A02G198100.2	TraesCS2A02G113100.1	TraesCS2A02G159500LC.1	TraesCS1B02G263100.1	TraesCS2A02G072400.1	TraesCS2B02G308200LC.1	TraesCS3D02G245200.3
TraesCS1A02G179500.1	TraesCS2A02G287200.1	TraesCS2D02G152300LC.1	TraesCS2A02G004300.1	TraesCS1A02G221800.1	TraesCS2A02G136700.1	TraesCS2A02G189500.1	TraesCS1B02G343900.2	TraesCS2A02G180500.1	TraesCS2B02G396400.1	TraesCS3D02G399300LC.1
TraesCS1A02G180800.1	TraesCS2A02G293400.2	TraesCS2D02G201700.1	TraesCS2A02G041100.1	TraesCS1A02G223700.1	TraesCS2A02G215000.1	TraesCS2A02G238600.3	TraesCS1B02G355700.1	TraesCS2A02G421100.3	TraesCS2B02G448100.1	TraesCS4A02G110000LC.1
TraesCS1A02G191900.1	TraesCS2A02G296800.1	TraesCS2D02G201700LC.1	TraesCS2A02G107800LC.1	TraesCS1A02G230400.1	TraesCS2A02G237200.1	TraesCS2A02G246300.2	TraesCS1B02G356100.1	TraesCS2A02G455200.1	TraesCS2B02G459100.1	TraesCS4A02G226800.1
TraesCS1A02G196500.1	TraesCS2A02G396500.1	TraesCS2D02G204700LC.1	TraesCS2A02G107800LC.2	TraesCS1A02G230600.1	TraesCS2A02G374700.1	TraesCS2A02G303800.1	TraesCS1B02G374100.1	TraesCS2A02G491500.1	TraesCS2B02G545700.4	TraesCS4A02G347100LC.1
TraesCS1A02G201300.1	TraesCS2A02G473600LC.1	TraesCS2D02G205000LC.1	TraesCS2A02G112400.1	TraesCS1A02G233700LC.1	TraesCS2B02G024400.1	TraesCS2A02G397900.1	TraesCS1B02G374500LC.1	TraesCS2A02G646000LC.1	TraesCS2B02G603200.1	TraesCS4B02G001700LC.2
TraesCS1A02G206900.1	TraesCS2B02G175800.2	TraesCS2D02G205900LC.1	TraesCS2A02G127200.3	TraesCS1A02G234200.3	TraesCS2B02G031800.1	TraesCS2A02G456200.4	TraesCS1B02G433400.3	TraesCS2B02G316300.1	TraesCS2B02G620900.2	TraesCS4B02G102300LC.1
TraesCS1A02G212400.1	TraesCS2B02G273800.1	TraesCS2D02G207600.2	TraesCS2A02G175600.1	TraesCS1A02G234500.3	TraesCS2B02G053600.1	TraesCS2A02G461000.1	TraesCS1B02G438800LC.1	TraesCS2B02G383500.1	TraesCS2D02G232000.1	TraesCS4B02G157700.1
TraesCS1A02G213000.1	TraesCS2B02G352000.1	TraesCS2D02G208600LC.1	TraesCS2A02G218200.1	TraesCS1A02G242800.1	TraesCS2B02G100200.1	TraesCS2A02G462600LC.1	TraesCS1B02G442300.1	TraesCS2B02G407900.1	TraesCS2D02G249100.2	TraesCS5A02G548000.5
TraesCS1A02G218800.1	TraesCS2B02G354400.2	TraesCS2D02G209900LC.1	TraesCS2A02G332100LC.1	TraesCS1A02G245300.1	TraesCS2B02G119200.2	TraesCS2A02G532600.1	TraesCS1B02G515700LC.1	TraesCS2B02G456200.1	TraesCS2D02G359700.2	TraesCS5B02G007100LC.1
TraesCS1A02G223800LC.1	TraesCS2B02G491800LC.1	TraesCS2D02G210100LC.1	TraesCS2A02G421100.2	TraesCS1A02G245600.1	TraesCS2B02G171100.1	TraesCS2B02G122200.1	TraesCS1D02G003900.6	TraesCS2B02G491400.1	TraesCS2D02G400200.1	TraesCS5B02G007600LC.1
TraesCS1A02G234400.1	TraesCS2B02G515300LC.1	TraesCS2D02G210500LC.1	TraesCS2A02G504100.1	TraesCS1A02G248200.1	TraesCS2B02G191200.1	TraesCS2B02G152900.1	TraesCS1D02G003900LC.1	TraesCS2B02G515300.1	TraesCS2D02G437500LC.2	TraesCS5B02G056700LC.1
TraesCS1A02G238900LC.1	TraesCS2B02G579000LC.1	TraesCS2D02G211300LC.1	TraesCS2B02G270100.6	TraesCS1A02G248800.1	TraesCS2B02G335000.1	TraesCS2B02G203900LC.1	TraesCS1D02G010300.1	TraesCS2B02G777400LC.1	TraesCS2D02G473600.3	TraesCS5B02G111000.8
TraesCS1A02G241000LC.1	TraesCS2D02G053400LC.1	TraesCS2D02G212200LC.1	TraesCS2B02G287500LC.1	TraesCS1A02G255100.1	TraesCS2B02G335700.2	TraesCS2B02G240900.1	TraesCS1D02G044200LC.1	TraesCS2B02G872700LC.1	TraesCS2D02G525900LC.1	TraesCS5B02G140100.1
TraesCS1A02G242500.1	TraesCS2D02G111400.1	TraesCS2D02G387800.2	TraesCS2B02G289500.3	TraesCS1A02G256400.1	TraesCS2B02G371400.2	TraesCS2B02G309500LC.1	TraesCS1D02G099600.3	TraesCS2D02G017900.3	TraesCS2D02G581300.1	TraesCS5B02G542600LC.1
TraesCS1A02G247800.1	TraesCS2D02G114900.1	TraesCS3A02G048700.5	TraesCS2B02G289500.5	TraesCS1A02G256400.2	TraesCS2B02G442800.1	TraesCS2B02G352000LC.1	TraesCS1D02G109200.2	TraesCS2D02G027900.1	TraesCS2D02G597200.1	TraesCS5D02G084800.1
TraesCS1A02G251200.1	TraesCS2D02G165900.3	TraesCS3A02G242500LC.1	TraesCS2B02G319800.1	TraesCS1A02G259000.1	TraesCS2B02G553600.1	TraesCS2B02G681310LC.3	TraesCS1D02G139500LC.1	TraesCS2D02G041000.2	TraesCS3A02G050100.5	TraesCS5D02G426500.1
TraesCS1A02G252400.1	TraesCS2D02G248700.1	TraesCS3A02G256400.1	TraesCS2B02G326500.2	TraesCS1A02G259200.1	TraesCS2D02G112000.1	TraesCS2D02G022800LC.1	TraesCS1D02G165100.8	TraesCS2D02G248000.3	TraesCS3A02G055300LC.1	TraesCS5D02G496400.1
TraesCS1A02G255100LC.1	TraesCS2D02G338700.2	TraesCS3B02G070600LC.1	TraesCS2B02G342500LC.1	TraesCS1A02G261000.1	TraesCS2D02G165200.1	TraesCS2D02G114900.3	TraesCS1D02G168800.1	TraesCS2D02G248200LC.1	TraesCS3A02G128500.1	TraesCS5D02G656400LC.1
TraesCS1A02G255800.1	TraesCS2D02G352500LC.1	TraesCS3B02G218200LC.1	TraesCS2B02G411500.1	TraesCS1A02G267300.1	TraesCS2D02G210100.1	TraesCS2D02G159600LC.1	TraesCS1D02G168800.4	TraesCS2D02G261900.1	TraesCS3A02G205300LC.1	TraesCS6B02G281000LC.1
TraesCS1A02G258800.1	TraesCS2D02G394300.1	TraesCS3D02G195000.1	TraesCS2B02G515900.1	TraesCS1A02G275300.1	TraesCS2D02G315400.2	TraesCS2D02G161200LC.1	TraesCS1D02G168800.6	TraesCS2D02G264910LC.1	TraesCS3A02G253000.3	TraesCS6B02G289200.1
TraesCS1A02G262100.1	TraesCS2D02G418400.1	TraesCS3D02G202500.1	TraesCS2B02G533200.1	TraesCS1A02G279100.1	TraesCS2D02G387900.2	TraesCS2D02G161500LC.1	TraesCS1D02G185000.5	TraesCS2D02G297900.4	TraesCS3A02G259400LC.1	TraesCS6D02G138600LC.1
TraesCS1A02G267900.1	TraesCS2D02G423500.2	TraesCS3D02G502900LC.1	TraesCS2D02G098400.1	TraesCS1A02G300000.1	TraesCS2D02G436000LC.1	TraesCS2D02G163900.1	TraesCS1D02G239200.1	TraesCS2D02G298000.1	TraesCS3A02G273500.2	TraesCS6D02G258200LC.1
TraesCS1A02G268600.1	TraesCS3A02G128500.2	TraesCS4A02G063700.2	TraesCS2D02G138800.1	TraesCS1A02G315400.1	TraesCS2D02G525900.1	TraesCS2D02G163900LC.1	TraesCS1D02G244100LC.1	TraesCS2D02G313200LC.1	TraesCS3A02G286300LC.1	TraesCS7A02G227500LC.1
TraesCS1A02G268600.2	TraesCS3A02G178700.3	TraesCS4A02G102900LC.1	TraesCS2D02G139300.1	TraesCS1A02G330300.1	TraesCS2D02G542700.1	TraesCS2D02G164400LC.1	TraesCS1D02G287300.4	TraesCS2D02G362000.1	TraesCS3A02G423200.7	TraesCS7A02G371200LC.1
TraesCS1A02G279100LC.3	TraesCS3A02G283600.1	TraesCS4A02G204100.2	TraesCS2D02G142100LC.1	TraesCS1A02G333700.1	TraesCS3A02G003800.1	TraesCS2D02G165900.2	TraesCS1D02G288600LC.1	TraesCS2D02G387700.2	TraesCS3A02G719900LC.1	TraesCS7A02G380900LC.1
TraesCS1A02G279500.3	TraesCS3A02G328500LC.1	TraesCS4A02G296300.1	TraesCS2D02G208500LC.1	TraesCS1A02G337800.1	TraesCS3A02G025500.2	TraesCS2D02G165900.7	TraesCS1D02G295200LC.1	TraesCS2D02G451100LC.1	TraesCS3B02G090300.1	TraesCS7B02G116500.1
TraesCS1A02G291600.1	TraesCS3A02G334000.2	TraesCS4B02G112700.1	TraesCS2D02G239800LC.1	TraesCS1A02G338110LC.1	TraesCS3A02G064300.1	TraesCS2D02G174500LC.1	TraesCS1D02G340600.1	TraesCS2D02G531000.1	TraesCS3B02G221400.4	TraesCS7B02G140600.1
TraesCS1A02G298800.1	TraesCS3A02G421600LC.1	TraesCS4D02G234900.1	TraesCS2D02G248200.3	TraesCS1A02G338200.1	TraesCS3A02G186200.1	TraesCS2D02G178100LC.1	TraesCS1D02G340600.2	TraesCS2D02G552200LC.1	TraesCS3B02G222700LC.1	TraesCS7B02G208300LC.1
TraesCS1A02G319000.1	TraesCS3B02G067800.2	TraesCS5A02G086700.2	TraesCS2D02G255400.2	TraesCS1A02G348700.1	TraesCS3A02G193900.1	TraesCS2D02G179500.2	TraesCS1D02G399800.4	TraesCS2D02G589910LC.1	TraesCS3B02G290300LC.1	TraesCS7B02G247200.1
TraesCS1A02G322100.2	TraesCS3B02G169800.1	TraesCS5A02G095200.1	TraesCS2D02G261900LC.1	TraesCS1A02G350500.1	TraesCS3A02G200100.2	TraesCS2D02G179700LC.1	TraesCS1D02G428400LC.1	TraesCS3A02G034400.1	TraesCS3B02G381400.1	TraesCS7D02G054900LC.1
TraesCS1A02G326100.1	TraesCS3B02G170500.1	TraesCS5A02G147600.3	TraesCS2D02G301900.2	TraesCS1A02G360500.2	TraesCS3A02G207400.1	TraesCS2D02G180200LC.1	TraesCS1D02G451200.2	TraesCS3A02G217500.1	TraesCS3B02G401900.5	TraesCS7D02G054900LC.2
TraesCS1A02G332200.1	TraesCS3B02G311000LC.1	TraesCS5A02G293600LC.1	TraesCS2D02G340800LC.2	TraesCS1A02G361000.1	TraesCS3A02G257500LC.1	TraesCS2D02G182900LC.1	TraesCS1D02G520500LC.1	TraesCS3A02G254500.2	TraesCS3B02G452100.1	TraesCS7D02G208200.1
TraesCS1A02G333800.1	TraesCS3B02G315300.1	TraesCS5A02G381800LC.1	TraesCS2D02G387700.3	TraesCS1A02G363100.1	TraesCS3A02G325600.1	TraesCS2D02G183500LC.1	TraesCS2A02G025700LC.1	TraesCS3A02G273500.1	TraesCS3B02G477100.2	TraesCS7D02G271200.2
TraesCS1A02G335300.1	TraesCS3B02G447600.1	TraesCS5A02G426700.1	TraesCS2D02G418200.2	TraesCS1A02G378200.1	TraesCS3A02G394700.1	TraesCS2D02G187300LC.1	TraesCS2A02G109500.1	TraesCS3A02G298400.1	TraesCS3B02G597500LC.1	TraesCS7D02G282700.1
TraesCS1A02G340200.1	TraesCS3B02G481800.2	TraesCS5B02G000900.2	TraesCS2D02G480400LC.1	TraesCS1A02G389500.1	TraesCS3A02G443500.2	TraesCS2D02G187800LC.1	TraesCS2A02G134400LC.1	TraesCS3A02G317400LC.1	TraesCS3D02G229900.3
TraesCS1A02G342900.2	TraesCS3B02G612200.1	TraesCS5B02G004400.2	TraesCS2D02G500700LC.3	TraesCS1A02G426700.1	TraesCS3B02G152200.1	TraesCS2D02G189600.1	TraesCS2A02G158900.1	TraesCS3A02G364400.1	TraesCS3D02G242900.1
TraesCS1A02G357200.1	TraesCS3B02G793100LC.1	TraesCS5B02G140100LC.1	TraesCS2D02G513800.1	TraesCS1A02G428700.1	TraesCS3B02G160100.1	TraesCS2D02G206500LC.1	TraesCS2A02G158900.2	TraesCS3A02G440200LC.1	TraesCS3D02G306500LC.1
TraesCS1A02G362700.1	TraesCS3B02G902200LC.2	TraesCS5B02G458800.2	TraesCS3A02G157200.3	TraesCS1A02G439100.2	TraesCS3B02G199500.1	TraesCS2D02G274700LC.1	TraesCS2A02G158900.4	TraesCS3A02G530100LC.1	TraesCS4A02G059500.3
TraesCS1A02G365700.1	TraesCS3D02G195000.2	TraesCS5D02G312200.1	TraesCS3A02G216500LC.1	TraesCS1A02G445000.1	TraesCS3B02G215800.1	TraesCS2D02G317400.2	TraesCS2A02G181900LC.1	TraesCS3B02G035900.3	TraesCS4A02G065300LC.1
TraesCS1A02G373300.1	TraesCS3D02G208000LC.1	TraesCS5D02G314200.6	TraesCS3A02G223400.2	TraesCS1A02G592700LC.1	TraesCS3B02G280400.2	TraesCS2D02G349600LC.1	TraesCS2A02G212500.1	TraesCS3B02G068700.1	TraesCS4A02G110100.1
TraesCS1A02G376400.1	TraesCS3D02G253900.1	TraesCS5D02G381000.2	TraesCS3A02G237700.2	TraesCS1A02G628900LC.1	TraesCS3B02G356300.1	TraesCS2D02G356100LC.1	TraesCS2A02G246800LC.1	TraesCS3B02G111500LC.1	TraesCS4A02G184100.2
TraesCS1A02G386200LC.1	TraesCS3D02G292600.2	TraesCS6A02G293400.1	TraesCS3A02G257500.1	TraesCS1B02G019100.2	TraesCS3D02G037200.3	TraesCS2D02G442600.1	TraesCS2A02G249100LC.1	TraesCS3B02G124300.2	TraesCS4A02G420700LC.1
TraesCS1A02G388800.1	TraesCS3D02G331510LC.5	TraesCS6A02G533100LC.3	TraesCS3A02G282100.1	TraesCS1B02G091800.1	TraesCS3D02G107500.1	TraesCS3A02G047700.2	TraesCS2A02G255000.1	TraesCS3B02G157000.1	TraesCS4A02G498600LC.1
TraesCS1A02G396200.1	TraesCS4B02G107900.2	TraesCS6B02G193600LC.1	TraesCS3A02G283800LC.1	TraesCS1B02G093300.1	TraesCS3D02G148900LC.1	TraesCS3A02G081900.3	TraesCS2A02G261100.2	TraesCS3B02G197700.1	TraesCS4B02G059200LC.1
TraesCS1A02G401400.1	TraesCS4B02G158300.1	TraesCS6B02G228500.4	TraesCS3A02G287900.1	TraesCS1B02G105100.1	TraesCS3D02G217200.1	TraesCS3A02G223100.2	TraesCS2A02G263100.2	TraesCS3B02G247600LC.1	TraesCS4B02G074000.1
TraesCS1A02G415200.2	TraesCS4B02G199400.1	TraesCS6D02G256700.2	TraesCS3A02G306400.2	TraesCS1B02G108700.1	TraesCS3D02G228600.1	TraesCS3A02G225100.1	TraesCS2A02G277800LC.1	TraesCS3B02G254200.2	TraesCS4B02G191100LC.1
TraesCS1A02G418400.1	TraesCS4B02G344600.2	TraesCS7B02G071100.1	TraesCS3A02G394200.1	TraesCS1B02G114100.1	TraesCS3D02G239100.1	TraesCS3A02G260500.2	TraesCS2A02G287200LC.1	TraesCS3B02G264500.1	TraesCS4B02G209100.1
TraesCS1A02G427400LC.2	TraesCS4D02G010700.2	TraesCS7B02G071400.3	TraesCS3B02G124300.4	TraesCS1B02G117900.1	TraesCS3D02G327800.1	TraesCS3A02G287900.3	TraesCS2A02G287500.2	TraesCS3B02G324200.1	TraesCS4B02G210900.1
TraesCS1A02G428100.1	TraesCS4D02G087100.2	TraesCS7B02G306800.1	TraesCS3B02G219700.2	TraesCS1B02G130100.1	TraesCS3D02G430400.2	TraesCS3A02G356600.1	TraesCS2A02G287500LC.1	TraesCS3B02G400800.1	TraesCS4B02G250800.1
TraesCS1A02G428700.3	TraesCS4D02G251400LC.2	TraesCS7B02G338200LC.1	TraesCS3B02G237800.1	TraesCS1B02G130500.1	TraesCS3D02G435900.1	TraesCS3A02G443600LC.1	TraesCS2A02G288600.1	TraesCS3B02G590400.3	TraesCS4B02G278900.2
TraesCS1A02G431500.2	TraesCS5A02G071500LC.1	TraesCS7B02G452400.1	TraesCS3B02G252100.2	TraesCS1B02G130500LC.1	TraesCS3D02G460600LC.1	TraesCS3A02G449000.1	TraesCS2A02G294900.1	TraesCS3B02G592900LC.1	TraesCS4B02G314900LC.1
TraesCS1A02G439600.1	TraesCS5A02G092700.3	TraesCS7D02G060400LC.1	TraesCS3B02G255800LC.1	TraesCS1B02G154000.2	TraesCS3D02G472200.1	TraesCS3A02G498300.3	TraesCS2A02G298500LC.1	TraesCS3D02G122400LC.3	TraesCS4D02G030000LC.1
TraesCS1A02G445010LC.1	TraesCS5A02G162400LC.2	TraesCSU02G139700.5	TraesCS3B02G289900.2	TraesCS1B02G154000LC.1	TraesCS4A02G035800.1	TraesCS3B02G037000.1	TraesCS2A02G303800LC.1	TraesCS3D02G177600.1	TraesCS4D02G147700.8
TraesCS1A02G445800.1	TraesCS5A02G191600.1		TraesCS3B02G299700.1	TraesCS1B02G154100LC.1	TraesCS4A02G096200.1	TraesCS3B02G144200.1	TraesCS2A02G311200.2	TraesCS3D02G257000.2	TraesCS4D02G149400.2
TraesCS1A02G446000.1	TraesCS5A02G338200.1		TraesCS3B02G337600.3	TraesCS1B02G155300.1	TraesCS4A02G096800LC.1	TraesCS3B02G207300.1	TraesCS2A02G364500.3	TraesCS3D02G307100.15	TraesCS4D02G153900.1
TraesCS1A02G467900LC.1	TraesCS5A02G362400LC.1		TraesCS3B02G341700LC.1	TraesCS1B02G156900.1	TraesCS4A02G130400.1	TraesCS3B02G207300.2	TraesCS2A02G380500LC.2	TraesCS3D02G336100LC.1	TraesCS4D02G166400LC.1
TraesCS1A02G480400LC.1	TraesCS5B02G256000.1		TraesCS3B02G463000.1	TraesCS1B02G168600.1	TraesCS4A02G135700.2	TraesCS3B02G259700LC.1	TraesCS2A02G410500LC.1	TraesCS3D02G391300.4	TraesCS4D02G209500.1
TraesCS1A02G489900LC.1	TraesCS5B02G304400.1		TraesCS3B02G506800LC.1	TraesCS1B02G179300LC.1	TraesCS4A02G182500.1	TraesCS3B02G293700.1	TraesCS2A02G434600.2	TraesCS3D02G401300.2	TraesCS4D02G303500.1
TraesCS1A02G589100LC.1	TraesCS5D02G209100.2		TraesCS3B02G541100.1	TraesCS1B02G189900.1	TraesCS4A02G246000.2	TraesCS3B02G306400.1	TraesCS2A02G456200LC.1	TraesCS3D02G491300.1	TraesCS5A02G175200.2
TraesCS1B02G037100.1	TraesCS5D02G303000.1		TraesCS3B02G647100LC.1	TraesCS1B02G198000.1	TraesCS4A02G356400.1	TraesCS3B02G365700LC.1	TraesCS2A02G496000LC.1	TraesCS3D02G495000.1	TraesCS5A02G322700LC.1
TraesCS1B02G046200.1	TraesCS5D02G457000LC.1		TraesCS3D02G068200.1	TraesCS1B02G199200.1	TraesCS4B02G047200.1	TraesCS3B02G383400.1	TraesCS2A02G500400.1	TraesCS3D02G518000LC.1	TraesCS5A02G446000.1
TraesCS1B02G077300.2	TraesCS5D02G546500.1		TraesCS3D02G070600LC.1	TraesCS1B02G202100.2	TraesCS4B02G069500.3	TraesCS3B02G402100LC.1	TraesCS2A02G564700LC.1	TraesCS4A02G102900.1	TraesCS5B02G138700.1
TraesCS1B02G088400.1	TraesCS6A02G022100.1		TraesCS3D02G105900LC.1	TraesCS1B02G206000.1	TraesCS4B02G079000.1	TraesCS3B02G453100.2	TraesCS2B02G027000.1	TraesCS4A02G136000.1	TraesCS5B02G290900.3
TraesCS1B02G096900.1	TraesCS6A02G216900LC.1		TraesCS3D02G228900.2	TraesCS1B02G206600LC.1	TraesCS4B02G145600.3	TraesCS3B02G549000.1	TraesCS2B02G041700.1	TraesCS4A02G169200.2	TraesCS5B02G299000.1
TraesCS1B02G097900.1	TraesCS6A02G347600LC.1		TraesCS3D02G234300.2	TraesCS1B02G210900.1	TraesCS4B02G174100.1	TraesCS3D02G038300.1	TraesCS2B02G137400.7	TraesCS4A02G206400LC.1	TraesCS5B02G486000.2
TraesCS1B02G109000.1	TraesCS6B02G215700.2		TraesCS3D02G302700LC.1	TraesCS1B02G212800.1	TraesCS4B02G191100.2	TraesCS3D02G043300.2	TraesCS2B02G146000.1	TraesCS4B02G000600LC.1	TraesCS5B02G490700.1
TraesCS1B02G130800.1	TraesCS6B02G326500LC.1		TraesCS3D02G313600.3	TraesCS1B02G226800.1	TraesCS4B02G228000.1	TraesCS3D02G256500.1	TraesCS2B02G160500.1	TraesCS4B02G047400.1	TraesCS5B02G537200LC.1
TraesCS1B02G142600.2	TraesCS6B02G342100.1		TraesCS3D02G329500.1	TraesCS1B02G238000.1	TraesCS4B02G228600.2	TraesCS3D02G256700.1	TraesCS2B02G177900.1	TraesCS4B02G057600.1	TraesCS5B02G548900LC.1
TraesCS1B02G142600.3	TraesCS6B02G362400.1		TraesCS3D02G341500.1	TraesCS1B02G241100.1	TraesCS4B02G235300.2	TraesCS3D02G334900.1	TraesCS2B02G184500.3	TraesCS4B02G074000.2	TraesCS5B02G562200.1
TraesCS1B02G146500LC.1	TraesCS6D02G142200.5		TraesCS3D02G344500LC.3	TraesCS1B02G249300.2	TraesCS4B02G268600.1	TraesCS3D02G411200LC.1	TraesCS2B02G236300.2	TraesCS4B02G097000LC.1	TraesCS5B02G562200LC.1
TraesCS1B02G147400LC.1	TraesCS7A02G002700LC.1		TraesCS3D02G461200.1	TraesCS1B02G256600.1	TraesCS4B02G395900.1	TraesCS3D02G463900LC.1	TraesCS2B02G240900.2	TraesCS4B02G142100.1	TraesCS5D02G067600.1
TraesCS1B02G152500.2	TraesCS7A02G015200.1		TraesCS4A02G022000.1	TraesCS1B02G257300.1	TraesCS4D02G209100.1	TraesCS4A02G012600LC.1	TraesCS2B02G273800LC.1	TraesCS4B02G179500.1	TraesCS5D02G205300.3
TraesCS1B02G154200.9	TraesCS7A02G252200LC.1		TraesCS4A02G102700.2	TraesCS1B02G267100.1	TraesCS4D02G457300LC.1	TraesCS4A02G063700.3	TraesCS2B02G289500.4	TraesCS4B02G303100LC.1	TraesCS5D02G292100.1
TraesCS1B02G155400.1	TraesCS7A02G294700.1		TraesCS4A02G149100LC.1	TraesCS1B02G269500.1	TraesCS5A02G015400.1	TraesCS4A02G087100LC.1	TraesCS2B02G293400.1	TraesCS4D02G093700.1	TraesCS5D02G410800.1
TraesCS1B02G167200.1	TraesCS7A02G552400.1		TraesCS4A02G165000.4	TraesCS1B02G269600.1	TraesCS5A02G078400.1	TraesCS4A02G165000LC.1	TraesCS2B02G301600.1	TraesCS4D02G240600.2	TraesCS5D02G419200.1
TraesCS1B02G182400.1	TraesCS7B02G024500.2		TraesCS4A02G172200.1	TraesCS1B02G274400.2	TraesCS5A02G138500.1	TraesCS4A02G194100.1	TraesCS2B02G301600.2	TraesCS4D02G347600.2	TraesCS5D02G491100.1
TraesCS1B02G187800.1	TraesCS7B02G117600.1		TraesCS4A02G177800LC.1	TraesCS1B02G277400.1	TraesCS5A02G159100.1	TraesCS4A02G234500.1	TraesCS2B02G304600.4	TraesCS4D02G429900LC.1	TraesCS5D02G525600LC.1
TraesCS1B02G188500.1	TraesCS7B02G125500.1		TraesCS4A02G256900.1	TraesCS1B02G282200.2	TraesCS5A02G165400.2	TraesCS4A02G280800.2	TraesCS2B02G318000.2	TraesCS5A02G193800LC.1	TraesCS6A02G013600.1
TraesCS1B02G196300.1	TraesCS7B02G182700LC.1		TraesCS4A02G257300.1	TraesCS1B02G288100.1	TraesCS5A02G197500.1	TraesCS4A02G347100.1	TraesCS2B02G318000LC.1	TraesCS5A02G270900LC.1	TraesCS6A02G029600LC.1
TraesCS1B02G198400LC.1	TraesCS7B02G183200LC.1		TraesCS4A02G324500.1	TraesCS1B02G288200.1	TraesCS5A02G359800.2	TraesCS4A02G407100.5	TraesCS2B02G319500.1	TraesCS5A02G442000.1	TraesCS6A02G201500LC.1
TraesCS1B02G205600.2	TraesCS7B02G186500LC.1		TraesCS4A02G358200LC.1	TraesCS1B02G327500.1	TraesCS5A02G372900.1	TraesCS4A02G420700.1	TraesCS2B02G339700.1	TraesCS5A02G457800LC.1	TraesCS6A02G254200LC.1
TraesCS1B02G206800.1	TraesCS7B02G199200.2		TraesCS4B02G015700.1	TraesCS1B02G336100LC.1	TraesCS5A02G382400.1	TraesCS4B02G007400.1	TraesCS2B02G354400.3	TraesCS5A02G484600.1	TraesCS6A02G412800.1
TraesCS1B02G211100.1	TraesCS7B02G204000LC.1		TraesCS4B02G039300.1	TraesCS1B02G342200.1	TraesCS5A02G389800.1	TraesCS4B02G074500LC.3	TraesCS2B02G355000.1	TraesCS5A02G532500.1	TraesCS6B02G047400LC.1
TraesCS1B02G213400.1	TraesCS7B02G219700LC.1		TraesCS4B02G161300LC.1	TraesCS1B02G356600.1	TraesCS5A02G403800.1	TraesCS4B02G074500LC.4	TraesCS2B02G369600LC.1	TraesCS5A02G555700LC.1	TraesCS6B02G149600.1
TraesCS1B02G215400LC.1	TraesCS7B02G254200LC.1		TraesCS4B02G322900.3	TraesCS1B02G373400.1	TraesCS5A02G478900.1	TraesCS4B02G090100LC.2	TraesCS2B02G374400.1	TraesCS5A02G566100LC.1	TraesCS6B02G230800.3
TraesCS1B02G217600LC.1	TraesCS7B02G280000LC.1		TraesCS4B02G335100.1	TraesCS1B02G374500.1	TraesCS5B02G007600.1	TraesCS4B02G117900.3	TraesCS2B02G383100.1	TraesCS5B02G097500.1	TraesCS6B02G238200.1
TraesCS1B02G220700.1	TraesCS7B02G320200LC.1		TraesCS4B02G348800.2	TraesCS1B02G377600.1	TraesCS5B02G018600.1	TraesCS4B02G145600.4	TraesCS2B02G383100.2	TraesCS5B02G143700LC.1	TraesCS6B02G340400.1
TraesCS1B02G224700.1	TraesCS7B02G455300LC.1		TraesCS4B02G359300LC.1	TraesCS1B02G380300.1	TraesCS5B02G101900.1	TraesCS4B02G210900.2	TraesCS2B02G383100.4	TraesCS5B02G167400.5	TraesCS6D02G055600LC.1
TraesCS1B02G226600.1	TraesCS7D02G001600.3		TraesCS4B02G395800.1	TraesCS1B02G382100.1	TraesCS5B02G104200LC.1	TraesCS4B02G227600.1	TraesCS2B02G391900LC.1	TraesCS5B02G239800.2	TraesCS6D02G078500.4
TraesCS1B02G247300LC.1	TraesCS7D02G132100.3		TraesCS4D02G206300LC.1	TraesCS1B02G383400.1	TraesCS5B02G120900.1	TraesCS4B02G270300.1	TraesCS2B02G395200LC.1	TraesCS5B02G294900LC.1	TraesCS6D02G145100.1
TraesCS1B02G252900.1	TraesCS7D02G295100.5		TraesCS4D02G280100.4	TraesCS1B02G397800.1	TraesCS5B02G156900.1	TraesCS4B02G288300LC.1	TraesCS2B02G396700.2	TraesCS5B02G373000.1	TraesCS6D02G163300.1
TraesCS1B02G255100LC.1	TraesCS7D02G356100LC.1		TraesCS4D02G346600.1	TraesCS1B02G419800.1	TraesCS5B02G159400.1	TraesCS4B02G324000.1	TraesCS2B02G421200.2	TraesCS5B02G604200LC.1	TraesCS6D02G193900.3
TraesCS1B02G256600LC.1	TraesCS7D02G439900LC.1		TraesCS5A02G000100.1	TraesCS1B02G424700LC.1	TraesCS5B02G170700.1	TraesCS4B02G353000.2	TraesCS2B02G421200.3	TraesCS5B02G717800LC.1	TraesCS6D02G233500.1
TraesCS1B02G261800.1	TraesCS7D02G538400.2		TraesCS5A02G161200.4	TraesCS1B02G433400.1	TraesCS5B02G186100.1	TraesCS4B02G397100LC.1	TraesCS2B02G428500.1	TraesCS5D02G012000LC.1	TraesCS6D02G309600.1
TraesCS1B02G262000.2	TraesCSU02G053600.1		TraesCS5A02G170600.1	TraesCS1B02G435900.1	TraesCS5B02G236400.1	TraesCS4B02G398900LC.1	TraesCS2B02G453400.1	TraesCS5D02G088400LC.1	TraesCS7A02G073000.1
TraesCS1B02G265600.1	TraesCSU02G108900LC.1		TraesCS5A02G179400LC.2	TraesCS1B02G436600.1	TraesCS5B02G295400.1	TraesCS4D02G006000.2	TraesCS2B02G481000.1	TraesCS5D02G105500.1	TraesCS7A02G073100.1
TraesCS1B02G266500.1	TraesCSU02G407400LC.1		TraesCS5A02G291600.1	TraesCS1B02G450500.1	TraesCS5B02G362100.1	TraesCS4D02G007400.1	TraesCS2B02G481000.2	TraesCS5D02G175700.1	TraesCS7A02G126700LC.1
TraesCS1B02G269400.1	TraesCSU02G545100LC.1		TraesCS5A02G318200.1	TraesCS1B02G459400.1	TraesCS5B02G374900.1	TraesCS4D02G151500.1	TraesCS2B02G490500LC.1	TraesCS5D02G271400.4	TraesCS7A02G543400.1
TraesCS1B02G272700.1			TraesCS5A02G342900.1	TraesCS1B02G460000LC.1	TraesCS5B02G452600.1	TraesCS4D02G219100.1	TraesCS2B02G495700LC.1	TraesCS5D02G422700LC.1	TraesCS7B02G179200LC.1
TraesCS1B02G286800LC.1			TraesCS5A02G359800.1	TraesCS1B02G463400.1	TraesCS5B02G470100.1	TraesCS4D02G236500.2	TraesCS2B02G520200LC.1	TraesCS5D02G508900.2	TraesCS7B02G186500.3
TraesCS1B02G288600.1			TraesCS5A02G360200.1	TraesCS1B02G504100LC.1	TraesCS5B02G515800.1	TraesCS4D02G247600.1	TraesCS2B02G521700LC.1	TraesCS5D02G519400.2	TraesCS7B02G431100.1
TraesCS1B02G288600.3			TraesCS5A02G392300LC.1	TraesCS1B02G625700LC.1	TraesCS5B02G516000.1	TraesCS5A02G075900LC.1	TraesCS2B02G522500LC.1	TraesCS6A02G020200.1	TraesCS7B02G431100.3
TraesCS1B02G294500LC.1			TraesCS5A02G522200.2	TraesCS1D02G005300.1	TraesCS5B02G623900LC.1	TraesCS5A02G091000.2	TraesCS2B02G524100.1	TraesCS6A02G216900.3	TraesCS7D02G068100.1
TraesCS1B02G311200.1			TraesCS5B02G070500LC.1	TraesCS1D02G013200.1	TraesCS5B02G757800LC.1	TraesCS5A02G124300.2	TraesCS2B02G524100LC.1	TraesCS6A02G264900.4	TraesCS7D02G170610LC.1
TraesCS1B02G312700.3			TraesCS5B02G091700LC.1	TraesCS1D02G032600.1	TraesCS5D02G004600.1	TraesCS5A02G146000.2	TraesCS2B02G526300LC.1	TraesCS6A02G280800.3	TraesCS7D02G177700.1
TraesCS1B02G319200.1			TraesCS5B02G094900.1	TraesCS1D02G079300.1	TraesCS5D02G044800.1	TraesCS5A02G164400.2	TraesCS2B02G528400LC.1	TraesCS6A02G318300LC.1	TraesCS7D02G187200.2
TraesCS1B02G323600.1			TraesCS5B02G146200.2	TraesCS1D02G088100.1	TraesCS5D02G106300.1	TraesCS5A02G188800.2	TraesCS2B02G529300LC.1	TraesCS6A02G416700LC.1	TraesCS7D02G271800.2
TraesCS1B02G323700LC.1			TraesCS5B02G160500.1	TraesCS1D02G098400.2	TraesCS5D02G126900.3	TraesCS5A02G315800.1	TraesCS2B02G529800LC.1	TraesCS6A02G418800.2	TraesCS7D02G288800LC.1
TraesCS1B02G329400.1			TraesCS5B02G165300.1	TraesCS1D02G102400.1	TraesCS5D02G161500LC.1	TraesCS5A02G336600.1	TraesCS2B02G530300LC.1	TraesCS6A02G578600LC.1	TraesCSU02G134600LC.1
TraesCS1B02G333100.1			TraesCS5B02G168500.1	TraesCS1D02G104800.3	TraesCS5D02G167000.1	TraesCS5A02G338400LC.1	TraesCS2B02G533500LC.1	TraesCS6B02G139200.2	TraesCSU02G156700.6
TraesCS1B02G336100LC.2			TraesCS5B02G181200LC.1	TraesCS1D02G106000.1	TraesCS5D02G170600.1	TraesCS5A02G383200LC.1	TraesCS2B02G536700LC.1	TraesCS6B02G195000.1
TraesCS1B02G339500.1			TraesCS5B02G210800LC.1	TraesCS1D02G111500.1	TraesCS5D02G193300.1	TraesCS5A02G451400.1	TraesCS2B02G539300LC.1	TraesCS6B02G230900.10
TraesCS1B02G345800.1			TraesCS5B02G268600.1	TraesCS1D02G114300.1	TraesCS5D02G202300.1	TraesCS5A02G486000.1	TraesCS2B02G539600LC.1	TraesCS6B02G321300.1
TraesCS1B02G346900LC.1			TraesCS5B02G270300LC.1	TraesCS1D02G121900.1	TraesCS5D02G205700.1	TraesCS5A02G518500LC.1	TraesCS2B02G540100LC.1	TraesCS6B02G504100LC.1
TraesCS1B02G348800.1			TraesCS5B02G379400.1	TraesCS1D02G130300.1	TraesCS5D02G240700LC.1	TraesCS5A02G522200.3	TraesCS2B02G545700.2	TraesCS6D02G109800.1
TraesCS1B02G361300.1			TraesCS5B02G412200.1	TraesCS1D02G133300.1	TraesCS5D02G366000.1	TraesCS5B02G071500LC.1	TraesCS2B02G546500LC.1	TraesCS6D02G185500.7
TraesCS1B02G379800.1			TraesCS5B02G529300.2	TraesCS1D02G135300.1	TraesCS5D02G373800.1	TraesCS5B02G140000LC.1	TraesCS2B02G546700LC.1	TraesCS6D02G196600.5
TraesCS1B02G379800LC.1			TraesCS5B02G532600.1	TraesCS1D02G147400.1	TraesCS5D02G382400.1	TraesCS5B02G140100.2	TraesCS2B02G549500LC.1	TraesCS6D02G310600.1
TraesCS1B02G388700LC.1			TraesCS5D02G093700.1	TraesCS1D02G148000.1	TraesCS5D02G399700.1	TraesCS5B02G150800.1	TraesCS2B02G553400LC.1	TraesCS7A02G008900.1
TraesCS1B02G396800.1			TraesCS5D02G103000.1	TraesCS1D02G156800.1	TraesCS5D02G459900.1	TraesCS5B02G157100LC.1	TraesCS2B02G614400.1	TraesCS7A02G085400LC.1
TraesCS1B02G403100.1			TraesCS5D02G154400.3	TraesCS1D02G163400.1	TraesCS5D02G465900.1	TraesCS5B02G165800.5	TraesCS2B02G681310LC.2	TraesCS7A02G219800.3
TraesCS1B02G412100.1			TraesCS5D02G171900.1	TraesCS1D02G168100.1	TraesCS5D02G471200.1	TraesCS5B02G189100.4	TraesCS2D02G009100.2	TraesCS7A02G252000.1
TraesCS1B02G414600.1			TraesCS5D02G179200.1	TraesCS1D02G168200.1	TraesCS5D02G479500.1	TraesCS5B02G235200LC.1	TraesCS2D02G050300LC.1	TraesCS7A02G278600.1
TraesCS1B02G417000.1			TraesCS5D02G191800.2	TraesCS1D02G176700.2	TraesCS5D02G516100.1	TraesCS5B02G290900.1	TraesCS2D02G062500LC.1	TraesCS7A02G287700LC.1
TraesCS1B02G420100.1			TraesCS5D02G205300.1	TraesCS1D02G176900.1	TraesCS5D02G585300LC.1	TraesCS5B02G366500LC.1	TraesCS2D02G073700LC.1	TraesCS7A02G292400.2
TraesCS1B02G424500.1			TraesCS5D02G228600.1	TraesCS1D02G185000.4	TraesCS6A02G009200.1	TraesCS5B02G465300.2	TraesCS2D02G104900LC.1	TraesCS7A02G383800LC.1
TraesCS1B02G432400.1			TraesCS5D02G376300.1	TraesCS1D02G185100.1	TraesCS6A02G035800.1	TraesCS5B02G513600.1	TraesCS2D02G110600.1	TraesCS7A02G438200LC.1
TraesCS1B02G434400.1			TraesCS5D02G380500.1	TraesCS1D02G186100.1	TraesCS6A02G099800.2	TraesCS5D02G017600LC.1	TraesCS2D02G150400.1	TraesCS7A02G543400.2
TraesCS1B02G437200.1			TraesCS5D02G383900.2	TraesCS1D02G194700.1	TraesCS6A02G155600.1	TraesCS5D02G121500LC.1	TraesCS2D02G179500LC.1	TraesCS7B02G105300.1
TraesCS1B02G437600LC.1			TraesCS5D02G418400LC.2	TraesCS1D02G196900.1	TraesCS6A02G270000.1	TraesCS5D02G161500.2	TraesCS2D02G200700LC.1	TraesCS7B02G196900.3
TraesCS1B02G440800.1			TraesCS5D02G420100.1	TraesCS1D02G201600.1	TraesCS6A02G283600.3	TraesCS5D02G180800LC.2	TraesCS2D02G213100LC.1	TraesCS7B02G201900LC.1
TraesCS1B02G446400.1			TraesCS5D02G498700.1	TraesCS1D02G206500.1	TraesCS6B02G088500.2	TraesCS5D02G515900LC.1	TraesCS2D02G213300LC.1	TraesCS7B02G235300.1
TraesCS1B02G460600.1			TraesCS5D02G532500.1	TraesCS1D02G208300LC.1	TraesCS6B02G111100.2	TraesCS6A02G155600LC.1	TraesCS2D02G213400LC.1	TraesCS7B02G240800LC.1
TraesCS1B02G465900.1			TraesCS5D02G568300.2	TraesCS1D02G208400LC.1	TraesCS6B02G211800.2	TraesCS6A02G169100LC.1	TraesCS2D02G216500LC.1	TraesCS7B02G267000.3
TraesCS1B02G466300.1			TraesCS6A02G123400.1	TraesCS1D02G208410LC.1	TraesCS6B02G318500.1	TraesCS6A02G203600.2	TraesCS2D02G220000LC.1	TraesCS7B02G296700.1
TraesCS1B02G491600LC.1			TraesCS6A02G203700.1	TraesCS1D02G216200.1	TraesCS6B02G321300.2	TraesCS6A02G236100.1	TraesCS2D02G220100.2	TraesCS7B02G297200.1
TraesCS1B02G508700LC.1			TraesCS6A02G210800.1	TraesCS1D02G222700LC.1	TraesCS6B02G344100.2	TraesCS6A02G237800.2	TraesCS2D02G220100LC.1	TraesCS7B02G320000LC.1
TraesCS1B02G572400LC.1			TraesCS6B02G010300LC.2	TraesCS1D02G225300.3	TraesCS6B02G353400.1	TraesCS6A02G240700LC.1	TraesCS2D02G221400.1	TraesCS7B02G320100.3
TraesCS1B02G748500LC.1			TraesCS6B02G134200LC.1	TraesCS1D02G225600LC.1	TraesCS6B02G372300.1	TraesCS6A02G245800.3	TraesCS2D02G221400.4	TraesCS7B02G345700LC.1
TraesCS1D02G000800.2			TraesCS6B02G163200.1	TraesCS1D02G226200.1	TraesCS6B02G372500LC.1	TraesCS6A02G327900.1	TraesCS2D02G221400LC.1	TraesCS7B02G452400.2
TraesCS1D02G019900.1			TraesCS6B02G314800.1	TraesCS1D02G244100.2	TraesCS6D02G012200.1	TraesCS6A02G447410LC.2	TraesCS2D02G228900LC.1	TraesCS7B02G467400.1
TraesCS1D02G032700.1			TraesCS6B02G319000LC.1	TraesCS1D02G245300.1	TraesCS6D02G164300.1	TraesCS6B02G060200.2	TraesCS2D02G232000LC.1	TraesCS7B02G474000.1
TraesCS1D02G036000.1			TraesCS6B02G353800LC.1	TraesCS1D02G255800.1	TraesCS6D02G195700LC.1	TraesCS6B02G161800.1	TraesCS2D02G233700.2	TraesCS7D02G163800.1
TraesCS1D02G036300.1			TraesCS6B02G396900LC.1	TraesCS1D02G256600.2	TraesCS6D02G272500.1	TraesCS6B02G212900.1	TraesCS2D02G233700LC.1	TraesCS7D02G167400.2
TraesCS1D02G036700.1			TraesCS6B02G423100.1	TraesCS1D02G258900.1	TraesCS6D02G303000LC.1	TraesCS6B02G219500.2	TraesCS2D02G235900LC.1	TraesCS7D02G289400.8
TraesCS1D02G038400LC.2			TraesCS6D02G095000.1	TraesCS1D02G259000.1	TraesCS6D02G330700.1	TraesCS6B02G313500.4	TraesCS2D02G244500.2	TraesCS7D02G305900.1
TraesCS1D02G040419.1			TraesCS6D02G178200.3	TraesCS1D02G264100LC.1	TraesCS6D02G340700.1	TraesCS6B02G313500.5	TraesCS2D02G255400.1	TraesCS7D02G326700.6
TraesCS1D02G055500LC.1			TraesCS6D02G190800.1	TraesCS1D02G266600.2	TraesCS6D02G352300.1	TraesCS6B02G314200.1	TraesCS2D02G262800.1	TraesCS7D02G343700.1
TraesCS1D02G055700.1			TraesCS6D02G193900.2	TraesCS1D02G270600.1	TraesCS7A02G088600.1	TraesCS6B02G337300.3	TraesCS2D02G270000.1	TraesCS7D02G421900LC.1
TraesCS1D02G064100.1			TraesCS6D02G196600.3	TraesCS1D02G282900.1	TraesCS7A02G156800.1	TraesCS6B02G337300.4	TraesCS2D02G273000.1	TraesCS7D02G450900.1
TraesCS1D02G069500.1			TraesCS6D02G197200LC.1	TraesCS1D02G285200.1	TraesCS7A02G182500.1	TraesCS6B02G389500LC.1	TraesCS2D02G273000.3	TraesCS7D02G505500.2
TraesCS1D02G076900.1			TraesCS6D02G255200.2	TraesCS1D02G285300LC.1	TraesCS7A02G277000LC.1	TraesCS6D02G128900LC.1	TraesCS2D02G274000.1	TraesCS7D02G511100.1
TraesCS1D02G088700.1			TraesCS6D02G332400LC.1	TraesCS1D02G288600.1	TraesCS7A02G299600.4	TraesCS6D02G128900LC.2	TraesCS2D02G289700.2	TraesCS7D02G535400LC.1
TraesCS1D02G092200LC.1			TraesCS6D02G349100.1	TraesCS1D02G307300.1	TraesCS7A02G311000.1	TraesCS6D02G176400.1	TraesCS2D02G294300LC.1	TraesCSU02G021500.1
TraesCS1D02G101200.2			TraesCS6D02G403800.1	TraesCS1D02G310400.2	TraesCS7A02G313700.1	TraesCS6D02G248000LC.1	TraesCS2D02G297900.1
TraesCS1D02G108500.1			TraesCS7A02G147100.6	TraesCS1D02G312100.1	TraesCS7A02G323400.1	TraesCS6D02G250100.1	TraesCS2D02G297900.2
TraesCS1D02G109900.1			TraesCS7A02G223000.1	TraesCS1D02G314900.1	TraesCS7A02G332700.1	TraesCS6D02G302300.2	TraesCS2D02G300100LC.1
TraesCS1D02G116800.1			TraesCS7A02G370400LC.1	TraesCS1D02G314900.2	TraesCS7A02G505200.1	TraesCS7A02G257000.1	TraesCS2D02G305500.1
TraesCS1D02G121900LC.1			TraesCS7A02G419300.1	TraesCS1D02G315510LC.1	TraesCS7A02G514900LC.1	TraesCS7A02G311000.2	TraesCS2D02G308600LC.1
TraesCS1D02G122300LC.1			TraesCS7B02G146300.1	TraesCS1D02G315600LC.1	TraesCS7B02G150900.1	TraesCS7A02G329600.2	TraesCS2D02G331800LC.1
TraesCS1D02G129500.2			TraesCS7B02G243600.1	TraesCS1D02G345200.1	TraesCS7B02G432900.3	TraesCS7A02G344000LC.1	TraesCS2D02G362500.1
TraesCS1D02G132200.2			TraesCS7B02G249400.1	TraesCS1D02G346200.1	TraesCS7D02G128300.1	TraesCS7A02G406800.2	TraesCS2D02G368000.1
TraesCS1D02G135800.1			TraesCS7B02G261100LC.1	TraesCS1D02G365400.1	TraesCS7D02G183900.2	TraesCS7A02G509100.1	TraesCS2D02G428900LC.1
TraesCS1D02G141100.1			TraesCS7B02G286900.2	TraesCS1D02G366800.1	TraesCS7D02G377600.1	TraesCS7A02G527900LC.1	TraesCS2D02G437500LC.1
TraesCS1D02G146400.1			TraesCS7B02G289200LC.1	TraesCS1D02G367200LC.1	TraesCSU02G041900LC.1	TraesCS7A02G553000.1	TraesCS2D02G443500LC.2
TraesCS1D02G146400LC.1			TraesCS7B02G346000.1	TraesCS1D02G368100.1		TraesCS7B02G065800.2	TraesCS2D02G489200.2
TraesCS1D02G165100.4			TraesCS7B02G369800.1	TraesCS1D02G370100.1		TraesCS7B02G071400.5	TraesCS2D02G500700LC.2
TraesCS1D02G166100.1			TraesCS7B02G404700LC.1	TraesCS1D02G397600.1		TraesCS7B02G097800LC.1	TraesCS2D02G507800.1
TraesCS1D02G166400.1			TraesCS7B02G405400.1	TraesCS1D02G399800.2		TraesCS7B02G142500.1	TraesCS2D02G680900LC.1
TraesCS1D02G175000.1			TraesCS7B02G423900LC.1	TraesCS1D02G404000.1		TraesCS7B02G187600.1	TraesCS3A02G061600.1
TraesCS1D02G175000.2			TraesCS7B02G467400LC.1	TraesCS1D02G421300.1		TraesCS7B02G199500.2	TraesCS3A02G083800.2
TraesCS1D02G184400.1			TraesCS7D02G037600.1	TraesCS1D02G434000.1		TraesCS7B02G247100.1	TraesCS3A02G103100.1
TraesCS1D02G187800.2			TraesCS7D02G217100.5	TraesCS1D02G476700LC.1		TraesCS7B02G431100.2	TraesCS3A02G105800.1
TraesCS1D02G190400LC.1			TraesCS7D02G246100LC.1	TraesCS1D02G550200LC.1		TraesCS7B02G466700LC.1	TraesCS3A02G109400.1
TraesCS1D02G192500.1			TraesCS7D02G260700.2	TraesCS2A02G026700.1		TraesCS7D02G031000.1	TraesCS3A02G121400.1
TraesCS1D02G200000.1			TraesCS7D02G261400LC.1	TraesCS2A02G026900.1		TraesCS7D02G092700LC.1	TraesCS3A02G148900LC.1
TraesCS1D02G204700.1			TraesCS7D02G295100.3	TraesCS2A02G029600.1		TraesCS7D02G161900.1	TraesCS3A02G153500.1
TraesCS1D02G207600.1			TraesCS7D02G373800.1	TraesCS2A02G030100.1		TraesCS7D02G217100.3	TraesCS3A02G172200.1
TraesCS1D02G208800.1			TraesCS7D02G426000.1	TraesCS2A02G077300LC.1		TraesCS7D02G231800.5	TraesCS3A02G185500.2
TraesCS1D02G214000.1			TraesCS7D02G496100.1	TraesCS2A02G096500.1		TraesCS7D02G338000LC.1	TraesCS3A02G200100.1
TraesCS1D02G215400.1			TraesCS7D02G505400.2	TraesCS2A02G103100LC.1		TraesCS7D02G359800.1	TraesCS3A02G213800.1
TraesCS1D02G226900.1			TraesCS7D02G513500.1	TraesCS2A02G104500.1		TraesCS7D02G409300.1	TraesCS3A02G215400.2
TraesCS1D02G229300LC.1			TraesCSU02G419000LC.2	TraesCS2A02G112300.1		TraesCS7D02G505400.1	TraesCS3A02G227700.1
TraesCS1D02G234600.1			TraesCSU02G580000LC.1	TraesCS2A02G117300.1		TraesCS7D02G529300.1	TraesCS3A02G251600LC.1
TraesCS1D02G237800LC.1				TraesCS2A02G120900.1		TraesCS7D02G531500.1	TraesCS3A02G258100.3
TraesCS1D02G239000LC.1				TraesCS2A02G136800.1		TraesCSU02G075600LC.1	TraesCS3A02G260100.1
TraesCS1D02G242400.1				TraesCS2A02G138100.2		TraesCSU02G145400.2	TraesCS3A02G260200.1
TraesCS1D02G247400LC.1				TraesCS2A02G142800.1			TraesCS3A02G263800.2
TraesCS1D02G247500.1				TraesCS2A02G147400.1			TraesCS3A02G287400.1
TraesCS1D02G262100.1				TraesCS2A02G155900.1			TraesCS3A02G296000LC.1
TraesCS1D02G268700.1				TraesCS2A02G159700.1			TraesCS3A02G297100.1
TraesCS1D02G278800.1				TraesCS2A02G160200.1			TraesCS3A02G298400.3
TraesCS1D02G278800.2				TraesCS2A02G172400.3			TraesCS3A02G309800LC.1
TraesCS1D02G279400.1				TraesCS2A02G177100.1			TraesCS3A02G352800.2
TraesCS1D02G290100.1				TraesCS2A02G182000.1			TraesCS3A02G358600.2
TraesCS1D02G292000.1				TraesCS2A02G182000LC.1			TraesCS3A02G435700LC.1
TraesCS1D02G301900.4				TraesCS2A02G184200.1			TraesCS3A02G517700.4
TraesCS1D02G302000LC.1				TraesCS2A02G188600.1			TraesCS3A02G524800LC.1
TraesCS1D02G311000.1				TraesCS2A02G189700.1			TraesCS3A02G678900LC.1
TraesCS1D02G312200.1				TraesCS2A02G191000.1			TraesCS3B02G056600.3
TraesCS1D02G312300.2				TraesCS2A02G195800.1			TraesCS3B02G056600.4
TraesCS1D02G316200.1				TraesCS2A02G202900.1			TraesCS3B02G056600.5
TraesCS1D02G318800.1				TraesCS2A02G204300.2			TraesCS3B02G056600.6
TraesCS1D02G319200.1				TraesCS2A02G218300.1			TraesCS3B02G059700.1
TraesCS1D02G328000.1				TraesCS2A02G224000.1			TraesCS3B02G109700.1
TraesCS1D02G334800.1				TraesCS2A02G226100LC.1			TraesCS3B02G112600.4
TraesCS1D02G337400.1				TraesCS2A02G240000.1			TraesCS3B02G133100.1
TraesCS1D02G345000LC.1				TraesCS2A02G241700LC.1			TraesCS3B02G180900LC.1
TraesCS1D02G349900LC.1				TraesCS2A02G246800.3			TraesCS3B02G201800.1
TraesCS1D02G350000.1				TraesCS2A02G249100.1			TraesCS3B02G203000.4
TraesCS1D02G353700LC.1				TraesCS2A02G263100.1			TraesCS3B02G205800.1
TraesCS1D02G361700.1				TraesCS2A02G275700.2			TraesCS3B02G206600.1
TraesCS1D02G367600.1				TraesCS2A02G278900.2			TraesCS3B02G236700.6
TraesCS1D02G373800.1				TraesCS2A02G287300.1			TraesCS3B02G259300.1
TraesCS1D02G374500.1				TraesCS2A02G293400LC.1			TraesCS3B02G277500.3
TraesCS1D02G383500.1				TraesCS2A02G293500.1			TraesCS3B02G282000LC.2
TraesCS1D02G385200LC.1				TraesCS2A02G299800.1			TraesCS3B02G289600LC.1
TraesCS1D02G387000.3				TraesCS2A02G300100.3			TraesCS3B02G337600.2
TraesCS1D02G387000.4				TraesCS2A02G308700.1			TraesCS3B02G408500.1
TraesCS1D02G388900.1				TraesCS2A02G309300.1			TraesCS3B02G441100LC.4
TraesCS1D02G388900LC.1				TraesCS2A02G311900.2			TraesCS3B02G444200LC.1
TraesCS1D02G391000LC.1				TraesCS2A02G331400.1			TraesCS3B02G455900LC.1
TraesCS1D02G407600.1				TraesCS2A02G339900.2			TraesCS3B02G457200LC.1
TraesCS1D02G424200LC.1				TraesCS2A02G356300.1			TraesCS3B02G478300.1
TraesCS1D02G440600.2				TraesCS2A02G380600LC.1			TraesCS3B02G481000.1
TraesCS1D02G452300.1				TraesCS2A02G385300LC.1			TraesCS3B02G581600.3
TraesCS1D02G454500.1				TraesCS2A02G421100.1			TraesCS3B02G585300.6
TraesCS1D02G564300LC.1				TraesCS2A02G423400.1			TraesCS3B02G603100LC.1
TraesCS2A02G033500.1				TraesCS2A02G438500.1			TraesCS3B02G610500LC.1
TraesCS2A02G046100LC.1				TraesCS2A02G455200.2			TraesCS3D02G022900.2
TraesCS2A02G046200.1				TraesCS2A02G468300.1			TraesCS3D02G033900.1
TraesCS2A02G053200.1				TraesCS2A02G478600.1			TraesCS3D02G051100LC.1
TraesCS2A02G067000.1				TraesCS2A02G479900.2			TraesCS3D02G084300LC.1
TraesCS2A02G067200.1				TraesCS2A02G488200.1			TraesCS3D02G086900LC.1
TraesCS2A02G067300.1				TraesCS2A02G488300.1			TraesCS3D02G108000.1
TraesCS2A02G071600.1				TraesCS2A02G490300.1			TraesCS3D02G113600LC.1
TraesCS2A02G091800LC.1				TraesCS2A02G495800.1			TraesCS3D02G122300LC.1
TraesCS2A02G097600.1				TraesCS2A02G502200.1			TraesCS3D02G178500LC.1
TraesCS2A02G109500.2				TraesCS2A02G503200.2			TraesCS3D02G196700.6
TraesCS2A02G122000.2				TraesCS2A02G506300.1			TraesCS3D02G206600LC.1
TraesCS2A02G125300.1				TraesCS2A02G512100.1			TraesCS3D02G208000.1
TraesCS2A02G126100LC.1				TraesCS2A02G542900.1			TraesCS3D02G217200LC.2
TraesCS2A02G132200.2				TraesCS2A02G611700LC.1			TraesCS3D02G223900.1
TraesCS2A02G136300LC.1				TraesCS2A02G629000LC.1			TraesCS3D02G232400.1
TraesCS2A02G149200.1				TraesCS2B02G044300.1			TraesCS3D02G233900.4
TraesCS2A02G152700.1				TraesCS2B02G047000LC.1			TraesCS3D02G234300.1
TraesCS2A02G155300.1				TraesCS2B02G056800LC.1			TraesCS3D02G247300.1
TraesCS2A02G176000LC.1				TraesCS2B02G067100LC.1			TraesCS3D02G260500.1
TraesCS2A02G177500LC.2				TraesCS2B02G074500.1			TraesCS3D02G261800.2
TraesCS2A02G177600.1				TraesCS2B02G076800.1			TraesCS3D02G266400.2
TraesCS2A02G182700.2				TraesCS2B02G097800.1			TraesCS3D02G279700.1
TraesCS2A02G185500.2				TraesCS2B02G109700.1			TraesCS3D02G307100.10
TraesCS2A02G186600.1				TraesCS2B02G109800.1			TraesCS3D02G307100.9
TraesCS2A02G187900.1				TraesCS2B02G110400.1			TraesCS3D02G312400.1
TraesCS2A02G187900LC.1				TraesCS2B02G112000.1			TraesCS3D02G313600.1
TraesCS2A02G196000.1				TraesCS2B02G113200.2			TraesCS3D02G324200LC.1
TraesCS2A02G200900.1				TraesCS2B02G130900.1			TraesCS3D02G391300.1
TraesCS2A02G205400.1				TraesCS2B02G139000.1			TraesCS3D02G391300.2
TraesCS2A02G206300.1				TraesCS2B02G160700.1			TraesCS3D02G396800.1
TraesCS2A02G210100.1				TraesCS2B02G167900.1			TraesCS3D02G401300.1
TraesCS2A02G218600.1				TraesCS2B02G183700.1			TraesCS3D02G411200.5
TraesCS2A02G221100.1				TraesCS2B02G184500.2			TraesCS3D02G413400.4
TraesCS2A02G223300.1				TraesCS2B02G185300.1			TraesCS3D02G428300LC.1
TraesCS2A02G224500.1				TraesCS2B02G186500.1			TraesCS3D02G438700.1
TraesCS2A02G234900.1				TraesCS2B02G188800.1			TraesCS3D02G467500.1
TraesCS2A02G242900.1				TraesCS2B02G189000.1			TraesCS3D02G499700.1
TraesCS2A02G247300.1				TraesCS2B02G208400.2			TraesCS3D02G516800LC.1
TraesCS2A02G253200LC.1				TraesCS2B02G210700.2			TraesCS3D02G525200.1
TraesCS2A02G254600.2				TraesCS2B02G216100.1			TraesCS4A02G005500LC.1
TraesCS2A02G254600.4				TraesCS2B02G217400.2			TraesCS4A02G020400LC.1
TraesCS2A02G258900.3				TraesCS2B02G230900.1			TraesCS4A02G040600.1
TraesCS2A02G262700.1				TraesCS2B02G231800.1			TraesCS4A02G087100.2
TraesCS2A02G264500LC.1				TraesCS2B02G231900.1			TraesCS4A02G112800LC.1
TraesCS2A02G268500.1				TraesCS2B02G233300.1			TraesCS4A02G124200LC.1
TraesCS2A02G274400.1				TraesCS2B02G234500.1			TraesCS4A02G139800LC.1
TraesCS2A02G282700.1				TraesCS2B02G239600.1			TraesCS4A02G155600LC.1
TraesCS2A02G288800.1				TraesCS2B02G257200.3			TraesCS4A02G201900.1
TraesCS2A02G292000.1				TraesCS2B02G261500LC.1			TraesCS4A02G210200LC.1
TraesCS2A02G300200.1				TraesCS2B02G266200.1			TraesCS4A02G234700.2
TraesCS2A02G303300LC.1				TraesCS2B02G266900.1			TraesCS4A02G256900.2
TraesCS2A02G305400.1				TraesCS2B02G270000.2			TraesCS4A02G273200LC.1
TraesCS2A02G305800.1				TraesCS2B02G270200.1			TraesCS4A02G276100LC.1
TraesCS2A02G308300.1				TraesCS2B02G274200.1			TraesCS4A02G280800.1
TraesCS2A02G310900.1				TraesCS2B02G278800LC.1			TraesCS4A02G310600LC.1
TraesCS2A02G314900.1				TraesCS2B02G291200.1			TraesCS4A02G325600LC.1
TraesCS2A02G324500.1				TraesCS2B02G304200.1			TraesCS4A02G337000.1
TraesCS2A02G337000.1				TraesCS2B02G308200.1			TraesCS4A02G339600.2
TraesCS2A02G337600.1				TraesCS2B02G316300.2			TraesCS4A02G341100.4
TraesCS2A02G342600LC.1				TraesCS2B02G316300.4			TraesCS4A02G380800LC.1
TraesCS2A02G344400.1				TraesCS2B02G328900.1			TraesCS4A02G406300.1
TraesCS2A02G348500.1				TraesCS2B02G328900.3			TraesCS4A02G407100.3
TraesCS2A02G353100.1				TraesCS2B02G337800.2			TraesCS4A02G407100.4
TraesCS2A02G353100LC.2				TraesCS2B02G348800LC.1			TraesCS4A02G422900.1
TraesCS2A02G353800.1				TraesCS2B02G355000.4			TraesCS4A02G557400LC.1
TraesCS2A02G354300LC.1				TraesCS2B02G359000.1			TraesCS4B02G033100LC.1
TraesCS2A02G362200.1				TraesCS2B02G361800.1			TraesCS4B02G059200.1
TraesCS2A02G362800.1				TraesCS2B02G367600.4			TraesCS4B02G120600.3
TraesCS2A02G364500.1				TraesCS2B02G371400.1			TraesCS4B02G126200.1
TraesCS2A02G371100.1				TraesCS2B02G373900LC.1			TraesCS4B02G126200.5
TraesCS2A02G381000.1				TraesCS2B02G375600.1			TraesCS4B02G142000LC.1
TraesCS2A02G384700.1				TraesCS2B02G375600.2			TraesCS4B02G172900.4
TraesCS2A02G397300LC.1				TraesCS2B02G401300.1			TraesCS4B02G210900.3
TraesCS2A02G410500.1				TraesCS2B02G407400.2			TraesCS4B02G223400.2
TraesCS2A02G412400.2				TraesCS2B02G407900.2			TraesCS4B02G235200.1
TraesCS2A02G412500.1				TraesCS2B02G408900.1			TraesCS4B02G240800.4
TraesCS2A02G424200.2				TraesCS2B02G421200.1			TraesCS4B02G302600.3
TraesCS2A02G426900.1				TraesCS2B02G425100LC.1			TraesCS4B02G305800.1
TraesCS2A02G432100LC.1				TraesCS2B02G436300.1			TraesCS4B02G341400.2
TraesCS2A02G437500LC.1				TraesCS2B02G439900.1			TraesCS4B02G355600LC.1
TraesCS2A02G437700.1				TraesCS2B02G440200.1			TraesCS4D02G006600LC.1
TraesCS2A02G449100.1				TraesCS2B02G450800.1			TraesCS4D02G087100.3
TraesCS2A02G451100.1				TraesCS2B02G452900.1			TraesCS4D02G103000.2
TraesCS2A02G455700.1				TraesCS2B02G453300.1			TraesCS4D02G117800.3
TraesCS2A02G462300.1				TraesCS2B02G481800LC.1			TraesCS4D02G124000LC.1
TraesCS2A02G467600.1				TraesCS2B02G491200.1			TraesCS4D02G147700.3
TraesCS2A02G467900.1				TraesCS2B02G524100.2			TraesCS4D02G153200.2
TraesCS2A02G492600.1				TraesCS2B02G526300.1			TraesCS4D02G153200LC.1
TraesCS2A02G492700LC.1				TraesCS2B02G530300.1			TraesCS4D02G209100LC.1
TraesCS2A02G511200.2				TraesCS2B02G537300.1			TraesCS4D02G209300.2
TraesCS2A02G523500.1				TraesCS2B02G545700.1			TraesCS4D02G225500.2
TraesCS2A02G523600.1				TraesCS2B02G589700.1			TraesCS4D02G263300.1
TraesCS2A02G552100.1				TraesCS2B02G623100LC.1			TraesCS4D02G265100.1
TraesCS2A02G555300.1				TraesCS2B02G751400LC.1			TraesCS4D02G280100.2
TraesCS2A02G557100LC.1				TraesCS2D02G001400.1			TraesCS4D02G352200.3
TraesCS2A02G557900.1				TraesCS2D02G036800.1			TraesCS4D02G363400.1
TraesCS2A02G577600.1				TraesCS2D02G043400.2			TraesCS5A02G022000.3
TraesCS2A02G579500LC.1				TraesCS2D02G050300.1			TraesCS5A02G066600.1
TraesCS2A02G634300LC.1				TraesCS2D02G055000.1			TraesCS5A02G126200.1
TraesCS2A02G655400LC.1				TraesCS2D02G068400.1			TraesCS5A02G147600.1
TraesCS2A02G690500LC.1				TraesCS2D02G091400.2			TraesCS5A02G152600.2
TraesCS2B02G054600.1				TraesCS2D02G095800.1			TraesCS5A02G171900LC.1
TraesCS2B02G057200.1				TraesCS2D02G097900.1			TraesCS5A02G176100.1
TraesCS2B02G067100.1				TraesCS2D02G112700.1			TraesCS5A02G321400.1
TraesCS2B02G079300.1				TraesCS2D02G113300.1			TraesCS5A02G336500.1
TraesCS2B02G091300LC.1				TraesCS2D02G114500.5			TraesCS5A02G363800LC.1
TraesCS2B02G092700.1				TraesCS2D02G134000.1			TraesCS5A02G390300LC.1
TraesCS2B02G111600LC.1				TraesCS2D02G139500.1			TraesCS5A02G438300LC.1
TraesCS2B02G119600.1				TraesCS2D02G145100.1			TraesCS5A02G446000.2
TraesCS2B02G127500.1				TraesCS2D02G157600.1			TraesCS5A02G548000.2
TraesCS2B02G138200.1				TraesCS2D02G164400.1			TraesCS5A02G548800.2
TraesCS2B02G144100.1				TraesCS2D02G166900.1			TraesCS5A02G608000LC.1
TraesCS2B02G145800.1				TraesCS2D02G167600.1			TraesCS5B02G014300LC.1
TraesCS2B02G146200LC.1				TraesCS2D02G169300.1			TraesCS5B02G058500.1
TraesCS2B02G147300.1				TraesCS2D02G176900LC.1			TraesCS5B02G092600LC.1
TraesCS2B02G147800.1				TraesCS2D02G179500.3			TraesCS5B02G111800LC.1
TraesCS2B02G154700.1				TraesCS2D02G189600.2			TraesCS5B02G134600.3
TraesCS2B02G158100.1				TraesCS2D02G192000.1			TraesCS5B02G137900.1
TraesCS2B02G174100.1				TraesCS2D02G194200.1			TraesCS5B02G173500.3
TraesCS2B02G174600LC.1				TraesCS2D02G195000LC.1			TraesCS5B02G215300LC.1
TraesCS2B02G180400.1				TraesCS2D02G197000.1			TraesCS5B02G236500LC.1
TraesCS2B02G198300.1				TraesCS2D02G197200.1			TraesCS5B02G252700LC.1
TraesCS2B02G198900.1				TraesCS2D02G200400.1			TraesCS5B02G274000.2
TraesCS2B02G203900.1				TraesCS2D02G205000.1			TraesCS5B02G280000LC.1
TraesCS2B02G203900.2				TraesCS2D02G211300.1			TraesCS5B02G290500.2
TraesCS2B02G205600.1				TraesCS2D02G211600.1			TraesCS5B02G290500.3
TraesCS2B02G218100.1				TraesCS2D02G212200.1			TraesCS5B02G429800.1
TraesCS2B02G221800.1				TraesCS2D02G214700.1			TraesCS5B02G451300.2
TraesCS2B02G223700.1				TraesCS2D02G228900.2			TraesCS5B02G458800LC.1
TraesCS2B02G226100.1				TraesCS2D02G229600LC.1			TraesCS5B02G463700.2
TraesCS2B02G228300.1				TraesCS2D02G229900.1			TraesCS5B02G482400LC.1
TraesCS2B02G228700.1				TraesCS2D02G239800.1			TraesCS5B02G509700LC.1
TraesCS2B02G230200.1				TraesCS2D02G241300.2			TraesCS5B02G509800LC.1
TraesCS2B02G233600.1				TraesCS2D02G248000.1			TraesCS5B02G516600.1
TraesCS2B02G238500.1				TraesCS2D02G249100.1			TraesCS5D02G004400LC.1
TraesCS2B02G246600.1				TraesCS2D02G250700.1			TraesCS5D02G018100.1
TraesCS2B02G246800.1				TraesCS2D02G262800.2			TraesCS5D02G062800.1
TraesCS2B02G253300.1				TraesCS2D02G266100LC.1			TraesCS5D02G076400LC.1
TraesCS2B02G253400LC.1				TraesCS2D02G269800.3			TraesCS5D02G090300.2
TraesCS2B02G255300.1				TraesCS2D02G274700.1			TraesCS5D02G102300LC.1
TraesCS2B02G255900.2				TraesCS2D02G278000.1			TraesCS5D02G139400.3
TraesCS2B02G259800.1				TraesCS2D02G280500.1			TraesCS5D02G142900.1
TraesCS2B02G263300.1				TraesCS2D02G285800.1			TraesCS5D02G149900LC.1
TraesCS2B02G266600.1				TraesCS2D02G289700.1			TraesCS5D02G154400.2
TraesCS2B02G266800LC.1				TraesCS2D02G297300.1			TraesCS5D02G164800LC.1
TraesCS2B02G269300.1				TraesCS2D02G298900.1			TraesCS5D02G191800.3
TraesCS2B02G269700.1				TraesCS2D02G305500.2			TraesCS5D02G191800.4
TraesCS2B02G270300.1				TraesCS2D02G307400.1			TraesCS5D02G248300LC.1
TraesCS2B02G271200.1				TraesCS2D02G308600.2			TraesCS5D02G285300.1
TraesCS2B02G279400.1				TraesCS2D02G310200.2			TraesCS5D02G311300LC.1
TraesCS2B02G290200.1				TraesCS2D02G310200.4			TraesCS5D02G314200.1
TraesCS2B02G294600.1				TraesCS2D02G317400.3			TraesCS5D02G314200LC.1
TraesCS2B02G299900LC.1				TraesCS2D02G332000.1			TraesCS5D02G324500.1
TraesCS2B02G306800.1				TraesCS2D02G332600.2			TraesCS5D02G375600.4
TraesCS2B02G307400.1				TraesCS2D02G338500LC.1			TraesCS5D02G382400LC.1
TraesCS2B02G316500.1				TraesCS2D02G355200.1			TraesCS5D02G386800.3
TraesCS2B02G327800.1				TraesCS2D02G355200.2			TraesCS5D02G392600.2
TraesCS2B02G328500.2				TraesCS2D02G356100.1			TraesCS5D02G485800.1
TraesCS2B02G334300.1				TraesCS2D02G386200.1			TraesCS5D02G491100LC.1
TraesCS2B02G340600LC.1				TraesCS2D02G394800.1			TraesCS5D02G492900LC.1
TraesCS2B02G342000.1				TraesCS2D02G404500.1			TraesCS5D02G504800.1
TraesCS2B02G342600.2				TraesCS2D02G417800.1			TraesCS5D02G507310LC.1
TraesCS2B02G344400.1				TraesCS2D02G418900.1			TraesCS5D02G568300LC.1
TraesCS2B02G348500.1				TraesCS2D02G419400LC.1			TraesCS6A02G000900LC.1
TraesCS2B02G352300LC.1				TraesCS2D02G423900.1			TraesCS6A02G030200LC.1
TraesCS2B02G366900.1				TraesCS2D02G426600.1			TraesCS6A02G048600.1
TraesCS2B02G369600.1				TraesCS2D02G428900.1			TraesCS6A02G105400LC.1
TraesCS2B02G375710LC.1				TraesCS2D02G429400.1			TraesCS6A02G122800LC.1
TraesCS2B02G380000.1				TraesCS2D02G432900.2			TraesCS6A02G163000.1
TraesCS2B02G385700.2				TraesCS2D02G438700.1			TraesCS6A02G186100.2
TraesCS2B02G392700.1				TraesCS2D02G442600.2			TraesCS6A02G186200.1
TraesCS2B02G393700.1				TraesCS2D02G445500.1			TraesCS6A02G216100LC.1
TraesCS2B02G395700.1				TraesCS2D02G456500.1			TraesCS6A02G294200.1
TraesCS2B02G401700.1				TraesCS2D02G477900.1			TraesCS6A02G299100.1
TraesCS2B02G408900LC.1				TraesCS2D02G496100.2			TraesCS6A02G319100LC.1
TraesCS2B02G409000LC.1				TraesCS2D02G504000.1			TraesCS6A02G341600.2
TraesCS2B02G414900.1				TraesCS2D02G507000.1			TraesCS6A02G417600LC.1
TraesCS2B02G418100.1				TraesCS2D02G549000.1			TraesCS6A02G509000LC.1
TraesCS2B02G418400LC.1				TraesCS2D02G674600LC.1			TraesCS6B02G127300.1
TraesCS2B02G418500.2				TraesCS3A02G006100.1			TraesCS6B02G185500.2
TraesCS2B02G427700.2				TraesCS3A02G025500.1			TraesCS6B02G211800.3
TraesCS2B02G445200LC.1				TraesCS3A02G025700.1			TraesCS6B02G219800.1
TraesCS2B02G447300.1				TraesCS3A02G046000.2			TraesCS6B02G242800.1
TraesCS2B02G451700.3				TraesCS3A02G056800.1			TraesCS6B02G247400.2
TraesCS2B02G452500.1				TraesCS3A02G068700.1			TraesCS6B02G294100LC.1
TraesCS2B02G457600.1				TraesCS3A02G082300LC.1			TraesCS6B02G313500.3
TraesCS2B02G459000.1				TraesCS3A02G083700.1			TraesCS6B02G353400LC.1
TraesCS2B02G470100.1				TraesCS3A02G085500.1			TraesCS6B02G356400.2
TraesCS2B02G470100.2				TraesCS3A02G089000LC.1			TraesCS6B02G372300LC.1
TraesCS2B02G481000.4				TraesCS3A02G099200.1			TraesCS6B02G375700LC.1
TraesCS2B02G481200.1				TraesCS3A02G110400.1			TraesCS6B02G379400LC.1
TraesCS2B02G486300.1				TraesCS3A02G119000.1			TraesCS6B02G396900LC.2
TraesCS2B02G490500.1				TraesCS3A02G127100.1			TraesCS6B02G425300.1
TraesCS2B02G490900.1				TraesCS3A02G151900.1			TraesCS6B02G636400LC.1
TraesCS2B02G495700.2				TraesCS3A02G157200.1			TraesCS6D02G037400LC.1
TraesCS2B02G515500.1				TraesCS3A02G163100.5			TraesCS6D02G039800LC.1
TraesCS2B02G515500LC.1				TraesCS3A02G172200.4			TraesCS6D02G072100LC.1
TraesCS2B02G529300.1				TraesCS3A02G173300.2			TraesCS6D02G072400.2
TraesCS2B02G539300.1				TraesCS3A02G184900.1			TraesCS6D02G091100LC.1
TraesCS2B02G550200.1				TraesCS3A02G185500.1			TraesCS6D02G094700.1
TraesCS2B02G558400.1				TraesCS3A02G194200.1			TraesCS6D02G142200.3
TraesCS2B02G594700LC.1				TraesCS3A02G200800.1			TraesCS6D02G160300.1
TraesCS2B02G607900LC.1				TraesCS3A02G203700.1			TraesCS6D02G173300.1
TraesCS2B02G612800LC.1				TraesCS3A02G204800.1			TraesCS6D02G258700.1
TraesCS2B02G735600LC.1				TraesCS3A02G204900.1			TraesCS6D02G278800.3
TraesCS2B02G864200LC.1				TraesCS3A02G213800.3			TraesCS6D02G282600LC.1
TraesCS2D02G021300.1				TraesCS3A02G222500.1			TraesCS6D02G308100.8
TraesCS2D02G036300.1				TraesCS3A02G223100.4			TraesCS6D02G335600.1
TraesCS2D02G053400.1				TraesCS3A02G223600.1			TraesCS6D02G378600LC.1
TraesCS2D02G065200.1				TraesCS3A02G224200.1			TraesCS6D02G512900LC.1
TraesCS2D02G065600.1				TraesCS3A02G242500.1			TraesCS7A02G014100LC.1
TraesCS2D02G066300.1				TraesCS3A02G246900.3			TraesCS7A02G109800.1
TraesCS2D02G069000.1				TraesCS3A02G250100.1			TraesCS7A02G161200LC.1
TraesCS2D02G075800.2				TraesCS3A02G251600.1			TraesCS7A02G176300LC.1
TraesCS2D02G082700.1				TraesCS3A02G251600.2			TraesCS7A02G182500LC.1
TraesCS2D02G084600.1				TraesCS3A02G258100.1			TraesCS7A02G251000LC.1
TraesCS2D02G087400.1				TraesCS3A02G258100.2			TraesCS7A02G251500LC.1
TraesCS2D02G087800.1				TraesCS3A02G259200.1			TraesCS7A02G271500.3
TraesCS2D02G096900.1				TraesCS3A02G259400.1			TraesCS7A02G276400LC.1
TraesCS2D02G101710LC.1				TraesCS3A02G266200.1			TraesCS7A02G276400LC.2
TraesCS2D02G102000.1				TraesCS3A02G269900.1			TraesCS7A02G276800.1
TraesCS2D02G113800LC.1				TraesCS3A02G271400.1			TraesCS7A02G299600.1
TraesCS2D02G114500.2				TraesCS3A02G272500.1			TraesCS7A02G363600.1
TraesCS2D02G114900.2				TraesCS3A02G282200.1			TraesCS7A02G371200.2
TraesCS2D02G119200.1				TraesCS3A02G304800.1			TraesCS7A02G376500LC.1
TraesCS2D02G126600.1				TraesCS3A02G305600.1			TraesCS7A02G378600LC.1
TraesCS2D02G128400.1				TraesCS3A02G305800.1			TraesCS7A02G383800LC.3
TraesCS2D02G136800.1				TraesCS3A02G308000.1			TraesCS7A02G406800.1
TraesCS2D02G146000LC.1				TraesCS3A02G312100.1			TraesCS7A02G419500.1
TraesCS2D02G161200.1				TraesCS3A02G322000LC.1			TraesCS7A02G472500.1
TraesCS2D02G174500.1				TraesCS3A02G322100.1			TraesCS7A02G495600LC.1
TraesCS2D02G180200.1				TraesCS3A02G330400.1			TraesCS7A02G568800.1
TraesCS2D02G187300.1				TraesCS3A02G341400.1			TraesCS7B02G012400LC.1
TraesCS2D02G188800.2				TraesCS3A02G344900LC.1			TraesCS7B02G047300.2
TraesCS2D02G195000.1				TraesCS3A02G358800.1			TraesCS7B02G081100LC.1
TraesCS2D02G206500.1				TraesCS3A02G359200.1			TraesCS7B02G097100LC.1
TraesCS2D02G207600.1				TraesCS3A02G380900.1			TraesCS7B02G122400.2
TraesCS2D02G208600.2				TraesCS3A02G388800.1			TraesCS7B02G140700.1
TraesCS2D02G209700.1				TraesCS3A02G398700.1			TraesCS7B02G166900.2
TraesCS2D02G209700LC.1				TraesCS3A02G406100.1			TraesCS7B02G166900.5
TraesCS2D02G210500.1				TraesCS3A02G424900.4			TraesCS7B02G234300.1
TraesCS2D02G211600.2				TraesCS3A02G438000.1			TraesCS7B02G369800LC.1
TraesCS2D02G213300.1				TraesCS3A02G476100.1			TraesCS7B02G431600LC.1
TraesCS2D02G219500.1				TraesCS3A02G476100.2			TraesCS7B02G438300.1
TraesCS2D02G220100.1				TraesCS3A02G487500LC.1			TraesCS7B02G483400LC.1
TraesCS2D02G224800LC.1				TraesCS3A02G511700.1			TraesCS7B02G509800LC.1
TraesCS2D02G233300LC.1				TraesCS3A02G513700.1			TraesCS7B02G712300LC.1
TraesCS2D02G233700.1				TraesCS3A02G516800.1			TraesCS7B02G720000LC.1
TraesCS2D02G234100LC.1				TraesCS3A02G524800.1			TraesCS7B02G720000LC.2
TraesCS2D02G236500LC.1				TraesCS3B02G056600.2			TraesCS7D02G051500LC.1
TraesCS2D02G238600.3				TraesCS3B02G098700.1			TraesCS7D02G073200LC.1
TraesCS2D02G239700.2				TraesCS3B02G100700.1			TraesCS7D02G132100.2
TraesCS2D02G248200.2				TraesCS3B02G102100.1			TraesCS7D02G199800.1
TraesCS2D02G249100.4				TraesCS3B02G115300.1			TraesCS7D02G265300.1
TraesCS2D02G256000.1				TraesCS3B02G125400LC.1			TraesCS7D02G269200.3
TraesCS2D02G261300.2				TraesCS3B02G126400.1			TraesCS7D02G269200.4
TraesCS2D02G264600.1				TraesCS3B02G135900.1			TraesCS7D02G269200.5
TraesCS2D02G264600.2				TraesCS3B02G157000.3			TraesCS7D02G289400.5
TraesCS2D02G269800.8				TraesCS3B02G164700.1			TraesCS7D02G326700.3
TraesCS2D02G271500.1				TraesCS3B02G179100.1			TraesCS7D02G339900LC.1
TraesCS2D02G273000.2				TraesCS3B02G183000.1			TraesCS7D02G342900LC.1
TraesCS2D02G283800LC.1				TraesCS3B02G201800.2			TraesCS7D02G343300LC.1
TraesCS2D02G286400.1				TraesCS3B02G203000.1			TraesCS7D02G360500.2
TraesCS2D02G288800.2				TraesCS3B02G236700.5			TraesCS7D02G407700.1
TraesCS2D02G290400.1				TraesCS3B02G237000.1			TraesCS7D02G499500LC.1
TraesCS2D02G292100.1				TraesCS3B02G238500.1			TraesCS7D02G531100.2
TraesCS2D02G297100.1				TraesCS3B02G239300.1			TraesCSU02G049500.1
TraesCS2D02G298100.1				TraesCS3B02G241600.1			TraesCSU02G098500.1
TraesCS2D02G301200.1				TraesCS3B02G244300.2			TraesCSU02G168800.1
TraesCS2D02G301500.1				TraesCS3B02G245200LC.1			TraesCSU02G234000LC.1
TraesCS2D02G304200.1				TraesCS3B02G248900.1			TraesCSU02G489200LC.1
TraesCS2D02G307400LC.1				TraesCS3B02G260300.2
TraesCS2D02G307500.1				TraesCS3B02G270400.1
TraesCS2D02G309000.1				TraesCS3B02G281100.1
TraesCS2D02G311500LC.1				TraesCS3B02G281100.2
TraesCS2D02G323000.1				TraesCS3B02G287800.1
TraesCS2D02G324900LC.1				TraesCS3B02G299500.1
TraesCS2D02G325400.1				TraesCS3B02G306200.1
TraesCS2D02G326100.1				TraesCS3B02G306400LC.1
TraesCS2D02G329500.1				TraesCS3B02G321100.1
TraesCS2D02G331000.1				TraesCS3B02G324200.2
TraesCS2D02G331400.1				TraesCS3B02G326500.3
TraesCS2D02G331800.1				TraesCS3B02G331700.1
TraesCS2D02G332600LC.1				TraesCS3B02G360600.1
TraesCS2D02G338500.1				TraesCS3B02G371200.1
TraesCS2D02G340800.1				TraesCS3B02G373400.1
TraesCS2D02G341200LC.1				TraesCS3B02G373500.1
TraesCS2D02G346900.1				TraesCS3B02G383300.2
TraesCS2D02G358100.1				TraesCS3B02G396900.1
TraesCS2D02G359700.1				TraesCS3B02G397500.1
TraesCS2D02G360200.1				TraesCS3B02G405800.1
TraesCS2D02G365000.1				TraesCS3B02G413900.1
TraesCS2D02G375000.1				TraesCS3B02G416200.1
TraesCS2D02G379500LC.1				TraesCS3B02G419900.1
TraesCS2D02G380700LC.1				TraesCS3B02G428300.1
TraesCS2D02G399500.1				TraesCS3B02G439800.3
TraesCS2D02G403800LC.1				TraesCS3B02G447200.1
TraesCS2D02G420700.1				TraesCS3B02G449100LC.2
TraesCS2D02G423500.3				TraesCS3B02G457200.1
TraesCS2D02G425000.1				TraesCS3B02G461900.1
TraesCS2D02G434500.1				TraesCS3B02G472000.1
TraesCS2D02G437500LC.3				TraesCS3B02G477100.1
TraesCS2D02G448500.1				TraesCS3B02G481600.1
TraesCS2D02G455000.1				TraesCS3B02G498800.1
TraesCS2D02G467900.1				TraesCS3B02G536500.1
TraesCS2D02G472700.1				TraesCS3B02G580700.1
TraesCS2D02G472700.2				TraesCS3B02G581600.2
TraesCS2D02G473600.2				TraesCS3B02G582400.1
TraesCS2D02G496100.1				TraesCS3B02G585300.4
TraesCS2D02G500600.1				TraesCS3B02G598000LC.1
TraesCS2D02G512800.1				TraesCS3B02G612200.2
TraesCS2D02G522500.1				TraesCS3D02G005500.1
TraesCS2D02G522510LC.2				TraesCS3D02G037500.1
TraesCS2D02G527700.1				TraesCS3D02G050400.1
TraesCS2D02G539700.1				TraesCS3D02G065300.1
TraesCS2D02G559200.1				TraesCS3D02G083700.1
TraesCS2D02G564000.1				TraesCS3D02G085500.1
TraesCS2D02G571700.1				TraesCS3D02G105300.1
TraesCS2D02G596600.1				TraesCS3D02G108000.2
TraesCS2D02G707600LC.1				TraesCS3D02G112400.1
TraesCS2D02G734400LC.1				TraesCS3D02G113400.1
TraesCS3A02G026900.1				TraesCS3D02G118700.1
TraesCS3A02G036100.1				TraesCS3D02G128000.1
TraesCS3A02G041800.1				TraesCS3D02G128600.1
TraesCS3A02G042100.1				TraesCS3D02G131600.2
TraesCS3A02G049600LC.1				TraesCS3D02G135500.1
TraesCS3A02G055300.1				TraesCS3D02G140700LC.1
TraesCS3A02G056000.1				TraesCS3D02G142300.1
TraesCS3A02G076200.1				TraesCS3D02G150600.1
TraesCS3A02G080900LC.1				TraesCS3D02G150600.2
TraesCS3A02G084400.1				TraesCS3D02G177600.2
TraesCS3A02G084900.1				TraesCS3D02G188900.1
TraesCS3A02G088000LC.1				TraesCS3D02G194800.4
TraesCS3A02G120200LC.1				TraesCS3D02G202400.1
TraesCS3A02G122400LC.1				TraesCS3D02G202800.2
TraesCS3A02G135200LC.1				TraesCS3D02G206600.1
TraesCS3A02G135800.1				TraesCS3D02G208000.2
TraesCS3A02G147700.1				TraesCS3D02G208800.1
TraesCS3A02G148500.1				TraesCS3D02G210500.2
TraesCS3A02G148600.1				TraesCS3D02G210700LC.1
TraesCS3A02G151100.1				TraesCS3D02G211100.3
TraesCS3A02G166200.1				TraesCS3D02G226500.1
TraesCS3A02G170800.1				TraesCS3D02G227900.1
TraesCS3A02G176000.1				TraesCS3D02G229400.1
TraesCS3A02G191700.1				TraesCS3D02G229900.1
TraesCS3A02G191700.4				TraesCS3D02G230300.1
TraesCS3A02G191700LC.1				TraesCS3D02G230300LC.1
TraesCS3A02G201700.1				TraesCS3D02G237800.1
TraesCS3A02G205100.1				TraesCS3D02G237900.1
TraesCS3A02G207000.3				TraesCS3D02G248300.1
TraesCS3A02G208800.1				TraesCS3D02G248400.1
TraesCS3A02G210000.1				TraesCS3D02G250500LC.1
TraesCS3A02G212000.1				TraesCS3D02G252000.1
TraesCS3A02G224600LC.1				TraesCS3D02G252000.2
TraesCS3A02G225700.1				TraesCS3D02G264700.2
TraesCS3A02G226800.1				TraesCS3D02G266300.1
TraesCS3A02G230400.2				TraesCS3D02G271000.1
TraesCS3A02G253900.1				TraesCS3D02G282200.1
TraesCS3A02G256400.2				TraesCS3D02G289500.1
TraesCS3A02G256400LC.1				TraesCS3D02G290800.1
TraesCS3A02G260100LC.1				TraesCS3D02G297000.1
TraesCS3A02G262400LC.1				TraesCS3D02G310000LC.1
TraesCS3A02G263500.1				TraesCS3D02G312800.1
TraesCS3A02G265900.2				TraesCS3D02G314600.1
TraesCS3A02G270600.1				TraesCS3D02G315100.1
TraesCS3A02G275700.1				TraesCS3D02G322700LC.1
TraesCS3A02G279100.1				TraesCS3D02G326800.2
TraesCS3A02G281600.1				TraesCS3D02G349700.1
TraesCS3A02G283000.1				TraesCS3D02G351600.1
TraesCS3A02G295400.4				TraesCS3D02G353500.1
TraesCS3A02G296000.1				TraesCS3D02G360200.1
TraesCS3A02G296500.1				TraesCS3D02G360300.1
TraesCS3A02G308700LC.1				TraesCS3D02G364200.2
TraesCS3A02G310100.1				TraesCS3D02G374100.1
TraesCS3A02G329200.1				TraesCS3D02G377100.1
TraesCS3A02G331000.1				TraesCS3D02G377200LC.1
TraesCS3A02G332500.1				TraesCS3D02G380800.1
TraesCS3A02G334800.1				TraesCS3D02G395100LC.1
TraesCS3A02G340700.1				TraesCS3D02G407500.1
TraesCS3A02G349000.1				TraesCS3D02G435700.1
TraesCS3A02G356300LC.1				TraesCS3D02G438900.1
TraesCS3A02G360500.1				TraesCS3D02G491400.1
TraesCS3A02G374200.1				TraesCS3D02G498000.1
TraesCS3A02G375100.1				TraesCS3D02G498000.3
TraesCS3A02G384900LC.1				TraesCS3D02G510100.1
TraesCS3A02G390700.1				TraesCS3D02G530000LC.1
TraesCS3A02G395700.1				TraesCS4A02G002400.2
TraesCS3A02G397700.1				TraesCS4A02G015900.1
TraesCS3A02G399500.1				TraesCS4A02G031800.1
TraesCS3A02G403700.1				TraesCS4A02G040200LC.1
TraesCS3A02G407200.1				TraesCS4A02G053700LC.1
TraesCS3A02G424800.1				TraesCS4A02G063700.1
TraesCS3A02G426600.2				TraesCS4A02G063700.5
TraesCS3A02G433000.2				TraesCS4A02G073200.1
TraesCS3A02G433100LC.1				TraesCS4A02G091000.1
TraesCS3A02G439700.1				TraesCS4A02G091100LC.1
TraesCS3A02G448200.1				TraesCS4A02G096600.1
TraesCS3A02G460300.1				TraesCS4A02G097200.1
TraesCS3A02G463300.1				TraesCS4A02G098300.1
TraesCS3A02G502300.1				TraesCS4A02G099400.1
TraesCS3A02G512400LC.1				TraesCS4A02G112800.2
TraesCS3A02G522800LC.1				TraesCS4A02G113800.1
TraesCS3A02G523700.1				TraesCS4A02G115100.1
TraesCS3A02G531700.1				TraesCS4A02G124200.2
TraesCS3A02G541700LC.1				TraesCS4A02G127000.1
TraesCS3A02G587100LC.1				TraesCS4A02G135100.2
TraesCS3A02G707800LC.1				TraesCS4A02G135300.1
TraesCS3B02G022000.4				TraesCS4A02G136000.2
TraesCS3B02G024800LC.1				TraesCS4A02G142000.1
TraesCS3B02G047900.1				TraesCS4A02G147800.1
TraesCS3B02G067300.2				TraesCS4A02G164300.1
TraesCS3B02G068700.2				TraesCS4A02G165000.3
TraesCS3B02G091200.3				TraesCS4A02G166200.1
TraesCS3B02G098000.1				TraesCS4A02G169200.1
TraesCS3B02G112600.5				TraesCS4A02G191000.1
TraesCS3B02G123100.1				TraesCS4A02G191100LC.1
TraesCS3B02G129900LC.1				TraesCS4A02G201300.2
TraesCS3B02G130000LC.1				TraesCS4A02G216400.1
TraesCS3B02G137200.1				TraesCS4A02G223500.1
TraesCS3B02G153100.1				TraesCS4A02G228600.1
TraesCS3B02G159100.1				TraesCS4A02G232000.1
TraesCS3B02G161200.1				TraesCS4A02G246100.1
TraesCS3B02G168000.1				TraesCS4A02G257200.1
TraesCS3B02G171900LC.1				TraesCS4A02G261600.1
TraesCS3B02G172900LC.1				TraesCS4A02G261600.2
TraesCS3B02G173200.1				TraesCS4A02G268500.1
TraesCS3B02G174300.1				TraesCS4A02G270500.1
TraesCS3B02G174400.1				TraesCS4A02G272500.1
TraesCS3B02G178000.1				TraesCS4A02G275700.1
TraesCS3B02G179400.1				TraesCS4A02G295400.1
TraesCS3B02G192400LC.1				TraesCS4A02G299700.1
TraesCS3B02G193200.1				TraesCS4A02G309100LC.2
TraesCS3B02G200700.1				TraesCS4A02G320000.1
TraesCS3B02G202300.1				TraesCS4A02G322300.1
TraesCS3B02G205500.1				TraesCS4A02G323800.1
TraesCS3B02G213800.1				TraesCS4A02G326000.1
TraesCS3B02G217800LC.1				TraesCS4A02G329600.1
TraesCS3B02G223800LC.1				TraesCS4A02G333900.1
TraesCS3B02G239100.1				TraesCS4A02G339100LC.1
TraesCS3B02G242400.1				TraesCS4A02G339300.1
TraesCS3B02G246000LC.1				TraesCS4A02G341100.1
TraesCS3B02G250600.1				TraesCS4A02G341700.1
TraesCS3B02G253500.1				TraesCS4A02G372400.1
TraesCS3B02G257000.2				TraesCS4A02G376100LC.1
TraesCS3B02G258700.1				TraesCS4A02G397000.1
TraesCS3B02G269700.2				TraesCS4A02G403400.1
TraesCS3B02G269700.3				TraesCS4A02G406420LC.1
TraesCS3B02G282000LC.3				TraesCS4A02G407000.1
TraesCS3B02G287600.1				TraesCS4A02G442900.1
TraesCS3B02G287600.2				TraesCS4A02G459300.1
TraesCS3B02G289600.2				TraesCS4A02G561500LC.1
TraesCS3B02G297000.1				TraesCS4A02G628800LC.1
TraesCS3B02G297000LC.1				TraesCS4A02G735400LC.1
TraesCS3B02G299300.2				TraesCS4B02G032700.1
TraesCS3B02G304400.1				TraesCS4B02G041600.1
TraesCS3B02G320400.2				TraesCS4B02G043400.1
TraesCS3B02G326500.4				TraesCS4B02G043400.2
TraesCS3B02G331600.1				TraesCS4B02G045700.1
TraesCS3B02G333100LC.1				TraesCS4B02G047700.1
TraesCS3B02G333200LC.1				TraesCS4B02G057400.2
TraesCS3B02G333700.1				TraesCS4B02G065400.1
TraesCS3B02G337600.1				TraesCS4B02G069300.1
TraesCS3B02G351400.1				TraesCS4B02G072000.1
TraesCS3B02G354000LC.1				TraesCS4B02G083800.1
TraesCS3B02G359400.1				TraesCS4B02G084400.1
TraesCS3B02G360300.1				TraesCS4B02G087600.1
TraesCS3B02G362600.1				TraesCS4B02G097000.1
TraesCS3B02G365300.1				TraesCS4B02G097000.2
TraesCS3B02G371100.1				TraesCS4B02G126200.6
TraesCS3B02G380000.1				TraesCS4B02G135500.1
TraesCS3B02G391400LC.1				TraesCS4B02G136700LC.1
TraesCS3B02G398300.1				TraesCS4B02G141300.1
TraesCS3B02G402000.1				TraesCS4B02G141400.1
TraesCS3B02G405200LC.1				TraesCS4B02G142000.1
TraesCS3B02G407300.1				TraesCS4B02G143700.1
TraesCS3B02G413700.1				TraesCS4B02G160300LC.3
TraesCS3B02G417100LC.1				TraesCS4B02G170500.1
TraesCS3B02G422500.1				TraesCS4B02G174000.1
TraesCS3B02G425400.1				TraesCS4B02G180200.1
TraesCS3B02G429600.1				TraesCS4B02G181800.1
TraesCS3B02G429900.1				TraesCS4B02G189300LC.1
TraesCS3B02G430900.1				TraesCS4B02G196600.1
TraesCS3B02G433200.1				TraesCS4B02G197600.1
TraesCS3B02G437200.1				TraesCS4B02G207800.1
TraesCS3B02G437300.1				TraesCS4B02G213200.2
TraesCS3B02G441100LC.1				TraesCS4B02G215100.1
TraesCS3B02G441100LC.3				TraesCS4B02G215500.1
TraesCS3B02G447600.2				TraesCS4B02G223400.1
TraesCS3B02G462800.1				TraesCS4B02G227200.1
TraesCS3B02G465000.1				TraesCS4B02G227200.3
TraesCS3B02G468900.1				TraesCS4B02G229200.1
TraesCS3B02G468900.2				TraesCS4B02G235800.1
TraesCS3B02G474900.1				TraesCS4B02G240800.6
TraesCS3B02G479800LC.1				TraesCS4B02G248600.1
TraesCS3B02G509100LC.1				TraesCS4B02G260100.1
TraesCS3B02G522500.1				TraesCS4B02G267200.1
TraesCS3B02G561300.1				TraesCS4B02G286600.1
TraesCS3B02G566000.1				TraesCS4B02G293400.1
TraesCS3B02G573400.1				TraesCS4B02G302700.1
TraesCS3B02G577800.1				TraesCS4B02G303100.1
TraesCS3B02G590400LC.1				TraesCS4B02G311100.1
TraesCS3B02G592900.1				TraesCS4B02G314000.1
TraesCS3B02G597500.1				TraesCS4B02G323700LC.1
TraesCS3B02G597500.2				TraesCS4B02G323800LC.1
TraesCS3B02G597800.1				TraesCS4B02G325100.1
TraesCS3B02G602100.1				TraesCS4B02G325900.2
TraesCS3B02G612000.1				TraesCS4B02G341500.1
TraesCS3B02G828200LC.2				TraesCS4B02G355800.1
TraesCS3B02G857600LC.1				TraesCS4B02G374800.1
TraesCS3D02G031400LC.1				TraesCS4B02G428400LC.1
TraesCS3D02G039800.1				TraesCS4B02G467300LC.1
TraesCS3D02G043900.1				TraesCS4B02G497600LC.1
TraesCS3D02G060500.1				TraesCS4B02G540900LC.1
TraesCS3D02G076100.1				TraesCS4D02G016500.1
TraesCS3D02G079000.1				TraesCS4D02G032000.1
TraesCS3D02G081100.1				TraesCS4D02G034100.1
TraesCS3D02G083100.1				TraesCS4D02G034700LC.1
TraesCS3D02G083400.1				TraesCS4D02G044800.1
TraesCS3D02G098200.1				TraesCS4D02G046200.1
TraesCS3D02G106800.1				TraesCS4D02G053300.2
TraesCS3D02G106800LC.1				TraesCS4D02G053300.3
TraesCS3D02G115700.1				TraesCS4D02G053300LC.1
TraesCS3D02G115700LC.1				TraesCS4D02G058300.1
TraesCS3D02G123500.1				TraesCS4D02G068400.1
TraesCS3D02G135700.1				TraesCS4D02G081900.1
TraesCS3D02G146400LC.1				TraesCS4D02G084900.1
TraesCS3D02G148700.1				TraesCS4D02G085000.1
TraesCS3D02G155000.1				TraesCS4D02G085000.2
TraesCS3D02G155700.1				TraesCS4D02G089800LC.1
TraesCS3D02G158100.1				TraesCS4D02G102300.3
TraesCS3D02G158100LC.1				TraesCS4D02G105000.1
TraesCS3D02G158400.1				TraesCS4D02G117800.2
TraesCS3D02G159000.1				TraesCS4D02G122300.1
TraesCS3D02G160600.1				TraesCS4D02G122300.2
TraesCS3D02G161900.1				TraesCS4D02G126100.1
TraesCS3D02G162500.1				TraesCS4D02G128600.1
TraesCS3D02G169000.1				TraesCS4D02G136300.1
TraesCS3D02G170400LC.1				TraesCS4D02G142100.1
TraesCS3D02G175500.1				TraesCS4D02G147800.1
TraesCS3D02G176100.1				TraesCS4D02G149400.1
TraesCS3D02G178000.1				TraesCS4D02G156500.1
TraesCS3D02G181700.1				TraesCS4D02G158400.1
TraesCS3D02G196700.7				TraesCS4D02G161700.1
TraesCS3D02G204700.1				TraesCS4D02G171200.1
TraesCS3D02G205000.1				TraesCS4D02G172100.1
TraesCS3D02G208900.1				TraesCS4D02G174200.1
TraesCS3D02G210300.2				TraesCS4D02G176300.2
TraesCS3D02G211700.1				TraesCS4D02G179300.2
TraesCS3D02G211900LC.1				TraesCS4D02G179700.1
TraesCS3D02G213800.1				TraesCS4D02G180000.1
TraesCS3D02G214600.1				TraesCS4D02G180300.2
TraesCS3D02G218000.1				TraesCS4D02G183500.1
TraesCS3D02G223800.1				TraesCS4D02G183500LC.1
TraesCS3D02G228800.1				TraesCS4D02G190400.1
TraesCS3D02G232400.2				TraesCS4D02G190600.1
TraesCS3D02G235600.1				TraesCS4D02G196900.1
TraesCS3D02G239300.1				TraesCS4D02G203900.3
TraesCS3D02G239800LC.1				TraesCS4D02G208700.1
TraesCS3D02G241000.1				TraesCS4D02G211300.2
TraesCS3D02G241700.2				TraesCS4D02G214000.4
TraesCS3D02G254800.1				TraesCS4D02G215100.1
TraesCS3D02G256700.2				TraesCS4D02G215600.1
TraesCS3D02G264700.1				TraesCS4D02G227900.1
TraesCS3D02G266100.1				TraesCS4D02G233600LC.1
TraesCS3D02G266100.2				TraesCS4D02G240600.6
TraesCS3D02G275600LC.1				TraesCS4D02G248000.1
TraesCS3D02G281200.1				TraesCS4D02G249500.1
TraesCS3D02G288000.2				TraesCS4D02G254800.1
TraesCS3D02G288000.4				TraesCS4D02G259800.1
TraesCS3D02G292600.3				TraesCS4D02G266700.2
TraesCS3D02G295300.2				TraesCS4D02G267500LC.1
TraesCS3D02G306200.2				TraesCS4D02G270600.1
TraesCS3D02G312200.1				TraesCS4D02G274400.2
TraesCS3D02G319200LC.1				TraesCS4D02G299500LC.1
TraesCS3D02G321300.1				TraesCS4D02G311200.1
TraesCS3D02G323600.1				TraesCS4D02G311200.2
TraesCS3D02G324200.1				TraesCS4D02G336500.1
TraesCS3D02G324400.1				TraesCS4D02G343200.1
TraesCS3D02G325300.1				TraesCS4D02G353900.1
TraesCS3D02G326100.1				TraesCS4D02G365100.1
TraesCS3D02G331510LC.2				TraesCS5A02G025400.1
TraesCS3D02G344500LC.1				TraesCS5A02G027100.1
TraesCS3D02G344500LC.2				TraesCS5A02G027400.1
TraesCS3D02G346000.1				TraesCS5A02G030300.2
TraesCS3D02G359900.2				TraesCS5A02G052600.1
TraesCS3D02G367600.1				TraesCS5A02G053100.1
TraesCS3D02G375800.1				TraesCS5A02G059100.1
TraesCS3D02G378000.1				TraesCS5A02G061500LC.1
TraesCS3D02G383300.1				TraesCS5A02G071500.1
TraesCS3D02G386400.1				TraesCS5A02G091500.1
TraesCS3D02G389300.1				TraesCS5A02G092100.1
TraesCS3D02G390600LC.1				TraesCS5A02G107600.1
TraesCS3D02G391600.1				TraesCS5A02G115200.1
TraesCS3D02G392600.1				TraesCS5A02G147500.1
TraesCS3D02G421100.3				TraesCS5A02G147600.2
TraesCS3D02G426300.1				TraesCS5A02G152600.1
TraesCS3D02G434500.1				TraesCS5A02G157000.1
TraesCS3D02G463900.1				TraesCS5A02G162400.1
TraesCS3D02G485100LC.2				TraesCS5A02G164400.1
TraesCS3D02G509100.1				TraesCS5A02G168100.1
TraesCS3D02G513800.1				TraesCS5A02G169600.1
TraesCS3D02G516800.1				TraesCS5A02G172600.1
TraesCS3D02G522500.1				TraesCS5A02G176400.1
TraesCS3D02G525200.2				TraesCS5A02G179400LC.1
TraesCS3D02G525700.1				TraesCS5A02G181900.2
TraesCS3D02G531700.1				TraesCS5A02G188800.1
TraesCS3D02G572900LC.1				TraesCS5A02G189300LC.1
TraesCS3D02G573000LC.1				TraesCS5A02G194500.2
TraesCS3D02G598800LC.1				TraesCS5A02G204800.1
TraesCS4A02G000800.1				TraesCS5A02G206700.1
TraesCS4A02G000800.2				TraesCS5A02G208900.2
TraesCS4A02G002800.1				TraesCS5A02G212900.1
TraesCS4A02G004100.1				TraesCS5A02G228200.1
TraesCS4A02G004500.1				TraesCS5A02G248100.1
TraesCS4A02G016700.1				TraesCS5A02G257100LC.1
TraesCS4A02G019600.1				TraesCS5A02G268300LC.1
TraesCS4A02G021500.1				TraesCS5A02G282300.1
TraesCS4A02G029000LC.1				TraesCS5A02G285300.1
TraesCS4A02G038400.1				TraesCS5A02G292100.1
TraesCS4A02G040000LC.1				TraesCS5A02G293600.1
TraesCS4A02G046000.1				TraesCS5A02G294700LC.2
TraesCS4A02G048700.1				TraesCS5A02G298200.1
TraesCS4A02G053100.1				TraesCS5A02G299300.1
TraesCS4A02G059500.1				TraesCS5A02G307100.1
TraesCS4A02G064200.1				TraesCS5A02G321400.2
TraesCS4A02G069200.1				TraesCS5A02G326100.1
TraesCS4A02G077300.1				TraesCS5A02G339800.1
TraesCS4A02G080800.1				TraesCS5A02G341300.1
TraesCS4A02G080900.1				TraesCS5A02G366700.1
TraesCS4A02G081000.1				TraesCS5A02G373900.1
TraesCS4A02G089900.1				TraesCS5A02G383200.1
TraesCS4A02G091800.1				TraesCS5A02G387100.1
TraesCS4A02G093100.1				TraesCS5A02G390500.1
TraesCS4A02G095600.1				TraesCS5A02G390900.1
TraesCS4A02G101500.1				TraesCS5A02G391600.1
TraesCS4A02G103300.1				TraesCS5A02G392300.1
TraesCS4A02G104500.1				TraesCS5A02G400000.1
TraesCS4A02G108300LC.1				TraesCS5A02G409000.1
TraesCS4A02G111800.1				TraesCS5A02G413500.1
TraesCS4A02G125500.1				TraesCS5A02G437800.1
TraesCS4A02G128200.1				TraesCS5A02G442000.2
TraesCS4A02G134100.1				TraesCS5A02G450800.1
TraesCS4A02G134400.2				TraesCS5A02G464900.1
TraesCS4A02G135200.1				TraesCS5A02G472600.1
TraesCS4A02G136000LC.1				TraesCS5A02G475700.1
TraesCS4A02G151200.1				TraesCS5A02G481300.1
TraesCS4A02G156000LC.1				TraesCS5A02G483800.1
TraesCS4A02G158400.1				TraesCS5A02G488500.1
TraesCS4A02G164500.1				TraesCS5A02G501800.1
TraesCS4A02G165600.1				TraesCS5A02G510500.1
TraesCS4A02G168000.1				TraesCS5A02G516800.2
TraesCS4A02G172600.1				TraesCS5A02G524400LC.1
TraesCS4A02G172800LC.1				TraesCS5A02G537000.1
TraesCS4A02G178600.2				TraesCS5A02G545600.3
TraesCS4A02G179200.1				TraesCS5A02G697400LC.1
TraesCS4A02G180600.2				TraesCS5A02G697500LC.1
TraesCS4A02G184100.1				TraesCS5B02G000900.1
TraesCS4A02G185700LC.1				TraesCS5B02G014300.1
TraesCS4A02G192800.1				TraesCS5B02G023300.1
TraesCS4A02G194100.2				TraesCS5B02G026000.1
TraesCS4A02G206500.1				TraesCS5B02G026600.1
TraesCS4A02G210800LC.1				TraesCS5B02G029100.1
TraesCS4A02G213300.1				TraesCS5B02G037900.1
TraesCS4A02G214700.1				TraesCS5B02G054200.1
TraesCS4A02G217200.1				TraesCS5B02G066800.1
TraesCS4A02G218400LC.1				TraesCS5B02G075700.1
TraesCS4A02G226900.3				TraesCS5B02G087500.1
TraesCS4A02G234300.1				TraesCS5B02G094100.1
TraesCS4A02G245900LC.1				TraesCS5B02G101900LC.1
TraesCS4A02G246600.1				TraesCS5B02G105000.1
TraesCS4A02G248200.1				TraesCS5B02G108200LC.1
TraesCS4A02G253200.1				TraesCS5B02G120700LC.1
TraesCS4A02G253300.1				TraesCS5B02G129800LC.1
TraesCS4A02G254100.3				TraesCS5B02G134600.2
TraesCS4A02G258500LC.1				TraesCS5B02G135800LC.2
TraesCS4A02G262200.1				TraesCS5B02G139900LC.1
TraesCS4A02G276300.1				TraesCS5B02G147500.1
TraesCS4A02G281300.1				TraesCS5B02G157100.1
TraesCS4A02G287500LC.1				TraesCS5B02G164900.1
TraesCS4A02G297900.1				TraesCS5B02G165000.1
TraesCS4A02G298000.1				TraesCS5B02G166400.1
TraesCS4A02G303400.2				TraesCS5B02G170400.1
TraesCS4A02G307900.1				TraesCS5B02G170400.4
TraesCS4A02G310600.1				TraesCS5B02G173500.1
TraesCS4A02G313100.1				TraesCS5B02G173800.1
TraesCS4A02G317800.1				TraesCS5B02G183400LC.1
TraesCS4A02G322300LC.1				TraesCS5B02G191000LC.1
TraesCS4A02G323300LC.1				TraesCS5B02G200400.2
TraesCS4A02G325500.2				TraesCS5B02G207300.2
TraesCS4A02G336800.1				TraesCS5B02G233700.1
TraesCS4A02G353000.1				TraesCS5B02G281700.1
TraesCS4A02G355600.1				TraesCS5B02G283800.2
TraesCS4A02G355600.3				TraesCS5B02G288700.1
TraesCS4A02G373800LC.1				TraesCS5B02G296300.1
TraesCS4A02G376000.1				TraesCS5B02G297300.1
TraesCS4A02G382400.1				TraesCS5B02G362700.1
TraesCS4A02G390300.1				TraesCS5B02G366500.1
TraesCS4A02G390800.1				TraesCS5B02G387700.1
TraesCS4A02G395700.1				TraesCS5B02G393500.1
TraesCS4A02G396500.2				TraesCS5B02G395700.1
TraesCS4A02G433900.1				TraesCS5B02G397100.1
TraesCS4A02G439100LC.1				TraesCS5B02G400100LC.1
TraesCS4A02G445000.4				TraesCS5B02G404100.2
TraesCS4A02G454810LC.1				TraesCS5B02G413700.1
TraesCS4A02G484200.1				TraesCS5B02G451300.1
TraesCS4A02G499000LC.1				TraesCS5B02G462100.2
TraesCS4B02G003600.1				TraesCS5B02G476800.2
TraesCS4B02G010400.1				TraesCS5B02G492500.1
TraesCS4B02G010400.2				TraesCS5B02G493400.1
TraesCS4B02G021400.1				TraesCS5B02G499200.1
TraesCS4B02G034300.1				TraesCS5B02G502200.1
TraesCS4B02G037400.1				TraesCS5B02G507200.1
TraesCS4B02G040800.1				TraesCS5B02G509700.1
TraesCS4B02G054200.1				TraesCS5B02G514400.1
TraesCS4B02G060100.1				TraesCS5B02G515900.1
TraesCS4B02G060200.1				TraesCS5B02G536500LC.1
TraesCS4B02G060500.1				TraesCS5B02G544500.1
TraesCS4B02G062100.1				TraesCS5B02G548900.1
TraesCS4B02G062200.1				TraesCS5B02G551800.1
TraesCS4B02G063200.1				TraesCS5B02G559100.1
TraesCS4B02G083300.1				TraesCS5B02G562100.1
TraesCS4B02G083600.1				TraesCS5B02G569500LC.1
TraesCS4B02G085900.1				TraesCS5B02G653300LC.1
TraesCS4B02G087200.1				TraesCS5B02G679600LC.1
TraesCS4B02G087200.2				TraesCS5D02G006000.1
TraesCS4B02G088800.3				TraesCS5D02G022000.1
TraesCS4B02G089000.1				TraesCS5D02G027300LC.1
TraesCS4B02G089700.1				TraesCS5D02G027710LC.1
TraesCS4B02G095600.1				TraesCS5D02G031800.1
TraesCS4B02G109300.1				TraesCS5D02G035200.1
TraesCS4B02G118100.1				TraesCS5D02G038500.1
TraesCS4B02G122400.1				TraesCS5D02G072200.1
TraesCS4B02G122400LC.1				TraesCS5D02G074000.1
TraesCS4B02G129700.1				TraesCS5D02G093200.1
TraesCS4B02G129700.2				TraesCS5D02G097900.1
TraesCS4B02G130800.1				TraesCS5D02G098900.2
TraesCS4B02G134600.1				TraesCS5D02G100500.1
TraesCS4B02G138800.1				TraesCS5D02G106600.1
TraesCS4B02G138900LC.1				TraesCS5D02G108500.1
TraesCS4B02G143300.1				TraesCS5D02G114300LC.1
TraesCS4B02G144700.2				TraesCS5D02G116400.2
TraesCS4B02G151200.1				TraesCS5D02G139800.1
TraesCS4B02G156500.1				TraesCS5D02G142700LC.1
TraesCS4B02G165100.1				TraesCS5D02G143900.1
TraesCS4B02G168300.1				TraesCS5D02G145900LC.1
TraesCS4B02G169800LC.1				TraesCS5D02G146510LC.1
TraesCS4B02G170800.1				TraesCS5D02G152100.2
TraesCS4B02G171300.1				TraesCS5D02G156300.1
TraesCS4B02G175900.1				TraesCS5D02G158900.1
TraesCS4B02G180300LC.1				TraesCS5D02G161500.1
TraesCS4B02G180610LC.1				TraesCS5D02G164200.1
TraesCS4B02G192000.1				TraesCS5D02G165200.1
TraesCS4B02G200800.1				TraesCS5D02G172300.1
TraesCS4B02G209000.1				TraesCS5D02G180500.1
TraesCS4B02G209300.1				TraesCS5D02G180800.1
TraesCS4B02G211400.1				TraesCS5D02G186300.1
TraesCS4B02G222400.1				TraesCS5D02G187100.1
TraesCS4B02G223000.1				TraesCS5D02G192600.1
TraesCS4B02G223100.1				TraesCS5D02G207500.1
TraesCS4B02G223900.1				TraesCS5D02G208600.1
TraesCS4B02G233200LC.1				TraesCS5D02G215300.3
TraesCS4B02G241100.1				TraesCS5D02G243400.1
TraesCS4B02G241900.2				TraesCS5D02G250100LC.1
TraesCS4B02G243000.1				TraesCS5D02G267000.1
TraesCS4B02G248600LC.1				TraesCS5D02G280500.1
TraesCS4B02G249800.1				TraesCS5D02G297200.1
TraesCS4B02G251400.1				TraesCS5D02G302800.1
TraesCS4B02G252400.2				TraesCS5D02G304100.1
TraesCS4B02G274300.1				TraesCS5D02G305000.1
TraesCS4B02G274700.1				TraesCS5D02G328200.1
TraesCS4B02G276500.1				TraesCS5D02G332200.1
TraesCS4B02G283300LC.2				TraesCS5D02G362100.1
TraesCS4B02G285000.1				TraesCS5D02G368800.1
TraesCS4B02G286300.2				TraesCS5D02G370100.1
TraesCS4B02G286500.1				TraesCS5D02G371700.1
TraesCS4B02G286600LC.1				TraesCS5D02G391700.1
TraesCS4B02G287400.1				TraesCS5D02G399200.1
TraesCS4B02G291700.1				TraesCS5D02G402100.1
TraesCS4B02G292700.1				TraesCS5D02G410000.1
TraesCS4B02G292700LC.1				TraesCS5D02G423400LC.1
TraesCS4B02G293700.1				TraesCS5D02G430700.1
TraesCS4B02G301900.1				TraesCS5D02G441900.1
TraesCS4B02G302400.1				TraesCS5D02G445000.1
TraesCS4B02G310400.1				TraesCS5D02G450400.1
TraesCS4B02G319300.1				TraesCS5D02G472800LC.1
TraesCS4B02G323300.1				TraesCS5D02G477600.1
TraesCS4B02G330000LC.1				TraesCS5D02G481700.1
TraesCS4B02G336900LC.1				TraesCS5D02G496200LC.1
TraesCS4B02G339600LC.1				TraesCS5D02G505900.1
TraesCS4B02G350100.1				TraesCS5D02G509800.1
TraesCS4B02G354600.4				TraesCS5D02G513200LC.1
TraesCS4B02G354900.1				TraesCS5D02G531200.1
TraesCS4B02G355000.1				TraesCS5D02G534100.1
TraesCS4B02G355600.1				TraesCS5D02G543600.1
TraesCS4B02G360700.2				TraesCS5D02G554300.1
TraesCS4B02G360800.1				TraesCS5D02G565000.1
TraesCS4B02G361000.1				TraesCS6A02G022300.1
TraesCS4B02G375600.1				TraesCS6A02G022300.2
TraesCS4B02G386000.1				TraesCS6A02G025300.1
TraesCS4B02G398900.1				TraesCS6A02G032600.1
TraesCS4B02G407500LC.1				TraesCS6A02G047600.1
TraesCS4B02G470200LC.1				TraesCS6A02G083400.1
TraesCS4B02G484500LC.1				TraesCS6A02G107200.1
TraesCS4B02G566400LC.1				TraesCS6A02G115100.1
TraesCS4B02G572800LC.1				TraesCS6A02G119900.1
TraesCS4D02G003600.2				TraesCS6A02G129100.1
TraesCS4D02G004300.1				TraesCS6A02G132300.1
TraesCS4D02G006000.1				TraesCS6A02G135300.1
TraesCS4D02G006500LC.1				TraesCS6A02G143100.1
TraesCS4D02G006600.1				TraesCS6A02G155200.2
TraesCS4D02G010700.1				TraesCS6A02G158600.1
TraesCS4D02G014200.1				TraesCS6A02G178000.1
TraesCS4D02G015400.1				TraesCS6A02G184100.2
TraesCS4D02G018700.1				TraesCS6A02G184400.1
TraesCS4D02G025300.2				TraesCS6A02G208300.2
TraesCS4D02G034000LC.2				TraesCS6A02G209600.1
TraesCS4D02G036100.1				TraesCS6A02G213100.1
TraesCS4D02G038200.1				TraesCS6A02G215700.1
TraesCS4D02G043000LC.1				TraesCS6A02G216800.1
TraesCS4D02G043000LC.2				TraesCS6A02G216900.1
TraesCS4D02G044500LC.1				TraesCS6A02G219100.1
TraesCS4D02G047500LC.1				TraesCS6A02G240500LC.1
TraesCS4D02G054200.1				TraesCS6A02G246800.1
TraesCS4D02G061100.1				TraesCS6A02G250800.1
TraesCS4D02G061200.1				TraesCS6A02G255700.1
TraesCS4D02G063400LC.1				TraesCS6A02G264900.1
TraesCS4D02G065600.1				TraesCS6A02G273100.1
TraesCS4D02G067300.1				TraesCS6A02G284400.1
TraesCS4D02G078200.1				TraesCS6A02G284400.2
TraesCS4D02G079100.1				TraesCS6A02G285500.1
TraesCS4D02G081600.1				TraesCS6A02G299200.1
TraesCS4D02G082700.1				TraesCS6A02G302200.1
TraesCS4D02G083900.1				TraesCS6A02G302400.1
TraesCS4D02G088400.1				TraesCS6A02G320000.1
TraesCS4D02G096600.1				TraesCS6A02G322900.1
TraesCS4D02G105200LC.1				TraesCS6A02G334900.3
TraesCS4D02G109100LC.1				TraesCS6A02G347600.1
TraesCS4D02G109500LC.1				TraesCS6A02G349700.1
TraesCS4D02G111500LC.1				TraesCS6A02G350000.2
TraesCS4D02G120500.1				TraesCS6A02G360100.2
TraesCS4D02G124000.1				TraesCS6A02G361600LC.1
TraesCS4D02G129300.1				TraesCS6A02G374700.1
TraesCS4D02G132900.1				TraesCS6A02G375500.1
TraesCS4D02G132900.4				TraesCS6A02G390800.2
TraesCS4D02G134100.1				TraesCS6A02G399600.1
TraesCS4D02G146200LC.1				TraesCS6A02G406700.1
TraesCS4D02G147100.2				TraesCS6A02G416700.1
TraesCS4D02G153900.2				TraesCS6A02G417600.1
TraesCS4D02G166400.1				TraesCS6B02G010200LC.1
TraesCS4D02G172800.1				TraesCS6B02G023900.1
TraesCS4D02G177800.1				TraesCS6B02G028800.1
TraesCS4D02G182600.2				TraesCS6B02G050200.1
TraesCS4D02G198400.1				TraesCS6B02G082700LC.1
TraesCS4D02G201800.1				TraesCS6B02G095200.1
TraesCS4D02G201900.4				TraesCS6B02G097000LC.1
TraesCS4D02G212000.1				TraesCS6B02G110700.1
TraesCS4D02G223500.1				TraesCS6B02G115000.1
TraesCS4D02G226100.1				TraesCS6B02G135200.1
TraesCS4D02G231800.3				TraesCS6B02G136400.1
TraesCS4D02G236500LC.1				TraesCS6B02G148200.1
TraesCS4D02G242200.1				TraesCS6B02G151600.1
TraesCS4D02G248000LC.1				TraesCS6B02G161800.5
TraesCS4D02G251200.1				TraesCS6B02G171300.1
TraesCS4D02G251400.1				TraesCS6B02G183300.2
TraesCS4D02G256200.2				TraesCS6B02G185700.1
TraesCS4D02G258900.1				TraesCS6B02G188900.1
TraesCS4D02G267900LC.1				TraesCS6B02G194500.1
TraesCS4D02G269300.1				TraesCS6B02G203100.1
TraesCS4D02G277400.2				TraesCS6B02G206800.1
TraesCS4D02G283800.1				TraesCS6B02G212700.1
TraesCS4D02G286200.1				TraesCS6B02G212700.2
TraesCS4D02G290400.1				TraesCS6B02G230900.3
TraesCS4D02G291500.1				TraesCS6B02G241000.1
TraesCS4D02G292400.1				TraesCS6B02G246000.1
TraesCS4D02G293200LC.1				TraesCS6B02G246600.4
TraesCS4D02G299100.1				TraesCS6B02G248500.1
TraesCS4D02G299200.1				TraesCS6B02G262400.1
TraesCS4D02G344700LC.1				TraesCS6B02G262700.1
TraesCS4D02G344800.1				TraesCS6B02G263000.1
TraesCS4D02G348300.1				TraesCS6B02G278900.1
TraesCS4D02G348300.3				TraesCS6B02G293900.1
TraesCS4D02G349000.1				TraesCS6B02G305400.1
TraesCS4D02G418900LC.2				TraesCS6B02G307300.1
TraesCS4D02G460800LC.1				TraesCS6B02G307800.1
TraesCS5A02G012400.1				TraesCS6B02G309600.4
TraesCS5A02G013100.1				TraesCS6B02G309800.1
TraesCS5A02G016300.1				TraesCS6B02G313100.2
TraesCS5A02G026300.1				TraesCS6B02G313500.2
TraesCS5A02G030100.1				TraesCS6B02G318300.1
TraesCS5A02G031100.1				TraesCS6B02G326500.1
TraesCS5A02G035100.1				TraesCS6B02G348100.1
TraesCS5A02G037400.1				TraesCS6B02G352100.1
TraesCS5A02G040100.1				TraesCS6B02G362300.1
TraesCS5A02G047000.1				TraesCS6B02G365800LC.1
TraesCS5A02G050300.1				TraesCS6B02G389500.1
TraesCS5A02G056400.2				TraesCS6B02G431400.1
TraesCS5A02G069000LC.1				TraesCS6B02G555500LC.1
TraesCS5A02G073700.1				TraesCS6B02G570900LC.1
TraesCS5A02G081200LC.1				TraesCS6B02G704900LC.1
TraesCS5A02G081900.1				TraesCS6B02G705000LC.1
TraesCS5A02G085100.1				TraesCS6B02G760300LC.1
TraesCS5A02G086300.1				TraesCS6D02G004800.2
TraesCS5A02G086700.1				TraesCS6D02G019200.1
TraesCS5A02G086700.3				TraesCS6D02G043400.1
TraesCS5A02G092400.1				TraesCS6D02G092600.1
TraesCS5A02G092700.1				TraesCS6D02G093800.1
TraesCS5A02G094100.2				TraesCS6D02G093800.3
TraesCS5A02G096100.1				TraesCS6D02G093800.5
TraesCS5A02G106100.1				TraesCS6D02G094300.1
TraesCS5A02G109100.1				TraesCS6D02G094400.2
TraesCS5A02G109300.1				TraesCS6D02G095700.1
TraesCS5A02G109500.1				TraesCS6D02G109800.2
TraesCS5A02G109600.1				TraesCS6D02G122200.1
TraesCS5A02G124300.1				TraesCS6D02G128900.1
TraesCS5A02G125800.1				TraesCS6D02G129900.1
TraesCS5A02G131000.1				TraesCS6D02G137800LC.1
TraesCS5A02G131900.1				TraesCS6D02G145100.2
TraesCS5A02G136000.1				TraesCS6D02G155600.1
TraesCS5A02G142200.1				TraesCS6D02G162600LC.1
TraesCS5A02G146900.1				TraesCS6D02G166400.1
TraesCS5A02G151900.1				TraesCS6D02G178500.1
TraesCS5A02G154700.1				TraesCS6D02G191900.1
TraesCS5A02G155800.1				TraesCS6D02G191900.2
TraesCS5A02G161900LC.1				TraesCS6D02G191900LC.1
TraesCS5A02G163800.2				TraesCS6D02G198600.3
TraesCS5A02G165400.1				TraesCS6D02G209600.1
TraesCS5A02G181600.1				TraesCS6D02G219900.1
TraesCS5A02G182000.1				TraesCS6D02G261100.3
TraesCS5A02G183200.1				TraesCS6D02G264000.2
TraesCS5A02G185400.1				TraesCS6D02G264800.2
TraesCS5A02G188800LC.1				TraesCS6D02G284400.1
TraesCS5A02G195900.2				TraesCS6D02G293100.1
TraesCS5A02G205600.1				TraesCS6D02G302500.1
TraesCS5A02G211100.1				TraesCS6D02G306700.1
TraesCS5A02G213000.1				TraesCS6D02G310800.2
TraesCS5A02G214500.1				TraesCS6D02G311400.1
TraesCS5A02G217600.1				TraesCS6D02G326400.1
TraesCS5A02G220200LC.1				TraesCS6D02G327100.1
TraesCS5A02G222500.1				TraesCS6D02G332000.1
TraesCS5A02G228100.2				TraesCS6D02G335500.1
TraesCS5A02G233500.1				TraesCS6D02G335900.1
TraesCS5A02G243800.1				TraesCS6D02G343100.1
TraesCS5A02G247100.1				TraesCS6D02G365200LC.1
TraesCS5A02G257100.1				TraesCS6D02G383800.1
TraesCS5A02G257900.1				TraesCS6D02G384200.2
TraesCS5A02G257900LC.1				TraesCS6D02G402800.1
TraesCS5A02G258200.1				TraesCS7A02G000300.1
TraesCS5A02G264600.1				TraesCS7A02G009900.1
TraesCS5A02G266500.2				TraesCS7A02G056300.1
TraesCS5A02G269800.1				TraesCS7A02G066500.1
TraesCS5A02G271400LC.1				TraesCS7A02G087200.1
TraesCS5A02G279700LC.1				TraesCS7A02G088600.3
TraesCS5A02G280900.1				TraesCS7A02G088800.1
TraesCS5A02G308600.1				TraesCS7A02G091500.1
TraesCS5A02G312500.1				TraesCS7A02G116200.1
TraesCS5A02G315800.2				TraesCS7A02G117300LC.1
TraesCS5A02G324200.1				TraesCS7A02G129700.1
TraesCS5A02G325200.1				TraesCS7A02G132700.1
TraesCS5A02G335600.1				TraesCS7A02G150500.1
TraesCS5A02G344100.1				TraesCS7A02G184600.1
TraesCS5A02G344100.3				TraesCS7A02G189900.1
TraesCS5A02G355700.1				TraesCS7A02G194600.1
TraesCS5A02G363800.1				TraesCS7A02G197300.1
TraesCS5A02G371900.1				TraesCS7A02G204100.1
TraesCS5A02G386400.1				TraesCS7A02G220400.1
TraesCS5A02G396700.2				TraesCS7A02G223500.1
TraesCS5A02G402600.1				TraesCS7A02G225800.1
TraesCS5A02G408500.1				TraesCS7A02G233500.1
TraesCS5A02G417000.1				TraesCS7A02G241800.1
TraesCS5A02G418400.1				TraesCS7A02G254300.1
TraesCS5A02G435000LC.1				TraesCS7A02G266100.1
TraesCS5A02G443900.1				TraesCS7A02G271500.1
TraesCS5A02G443900.2				TraesCS7A02G277300.2
TraesCS5A02G444300.1				TraesCS7A02G292400.1
TraesCS5A02G454900.1				TraesCS7A02G307300.1
TraesCS5A02G458500.1				TraesCS7A02G309100.1
TraesCS5A02G468600.1				TraesCS7A02G315600.1
TraesCS5A02G468600.2				TraesCS7A02G322200.1
TraesCS5A02G481800.1				TraesCS7A02G322300.2
TraesCS5A02G482800.2				TraesCS7A02G322400.1
TraesCS5A02G492900.1				TraesCS7A02G325300.1
TraesCS5A02G493300.2				TraesCS7A02G325300.2
TraesCS5A02G502500.1				TraesCS7A02G332000.1
TraesCS5A02G504700.1				TraesCS7A02G335400.1
TraesCS5A02G504900.1				TraesCS7A02G336400LC.1
TraesCS5A02G521700.1				TraesCS7A02G336900.1
TraesCS5A02G523900.2				TraesCS7A02G339100.1
TraesCS5A02G524200.1				TraesCS7A02G340900.1
TraesCS5A02G524300.1				TraesCS7A02G341800.1
TraesCS5A02G540100.1				TraesCS7A02G342200.1
TraesCS5A02G541400.1				TraesCS7A02G344000.1
TraesCS5A02G545600.1				TraesCS7A02G344100.1
TraesCS5A02G548800.1				TraesCS7A02G351700LC.1
TraesCS5A02G556100LC.1				TraesCS7A02G360900.1
TraesCS5A02G601300LC.1				TraesCS7A02G364300LC.1
TraesCS5A02G646200LC.1				TraesCS7A02G371600.1
TraesCS5A02G671300LC.1				TraesCS7A02G378600.1
TraesCS5A02G685000LC.1				TraesCS7A02G383800LC.2
TraesCS5B02G009300.1				TraesCS7A02G385600.1
TraesCS5B02G030400LC.1				TraesCS7A02G385900.1
TraesCS5B02G031600.1				TraesCS7A02G393600.1
TraesCS5B02G035000.1				TraesCS7A02G394800.1
TraesCS5B02G035200.1				TraesCS7A02G395300.1
TraesCS5B02G040600LC.1				TraesCS7A02G406200.1
TraesCS5B02G042900.1				TraesCS7A02G410700.1
TraesCS5B02G051200LC.1				TraesCS7A02G416400.1
TraesCS5B02G061000.1				TraesCS7A02G422700.1
TraesCS5B02G062100.1				TraesCS7A02G424500.1
TraesCS5B02G071500LC.2				TraesCS7A02G424800.1
TraesCS5B02G083300.1				TraesCS7A02G458600.1
TraesCS5B02G083700.1				TraesCS7A02G463500.1
TraesCS5B02G084500.1				TraesCS7A02G465100.1
TraesCS5B02G087300.2				TraesCS7A02G470700.1
TraesCS5B02G093100.1				TraesCS7A02G482200.1
TraesCS5B02G098300.1				TraesCS7A02G498400.1
TraesCS5B02G100200.1				TraesCS7A02G502100.1
TraesCS5B02G102100.1				TraesCS7A02G524600.2
TraesCS5B02G102600.1				TraesCS7A02G529200LC.1
TraesCS5B02G103700.1				TraesCS7A02G550300.1
TraesCS5B02G107400.1				TraesCS7A02G632210LC.1
TraesCS5B02G108200.1				TraesCS7A02G633600LC.1
TraesCS5B02G112300.1				TraesCS7A02G673800LC.1
TraesCS5B02G113800.1				TraesCS7B02G010000.1
TraesCS5B02G114800.1				TraesCS7B02G012400.1
TraesCS5B02G123600.1				TraesCS7B02G056700.1
TraesCS5B02G135000.2				TraesCS7B02G065800.1
TraesCS5B02G141000LC.1				TraesCS7B02G071400.4
TraesCS5B02G142900.1				TraesCS7B02G073100.1
TraesCS5B02G145800.1				TraesCS7B02G077000.1
TraesCS5B02G146200.3				TraesCS7B02G094900.1
TraesCS5B02G152900.1				TraesCS7B02G099800.1
TraesCS5B02G155400LC.1				TraesCS7B02G100200.1
TraesCS5B02G162600.2				TraesCS7B02G104500.1
TraesCS5B02G164500LC.1				TraesCS7B02G111100.1
TraesCS5B02G172000.1				TraesCS7B02G119000.1
TraesCS5B02G172200.1				TraesCS7B02G122400.4
TraesCS5B02G174100.1				TraesCS7B02G135900.1
TraesCS5B02G175000.1				TraesCS7B02G137600.1
TraesCS5B02G175800.1				TraesCS7B02G150500.1
TraesCS5B02G187500.1				TraesCS7B02G151300.1
TraesCS5B02G189100.3				TraesCS7B02G157000.1
TraesCS5B02G194600.1				TraesCS7B02G159600LC.1
TraesCS5B02G198200.2				TraesCS7B02G161900.2
TraesCS5B02G205600LC.1				TraesCS7B02G167300.2
TraesCS5B02G213400.2				TraesCS7B02G185100.3
TraesCS5B02G216600.1				TraesCS7B02G219700.1
TraesCS5B02G220000.1				TraesCS7B02G223100.1
TraesCS5B02G220600.1				TraesCS7B02G223200.1
TraesCS5B02G221600.3				TraesCS7B02G223700.1
TraesCS5B02G226900.2				TraesCS7B02G228700.1
TraesCS5B02G228300LC.1				TraesCS7B02G239100.1
TraesCS5B02G228900.1				TraesCS7B02G243400.1
TraesCS5B02G229800.1				TraesCS7B02G243500.1
TraesCS5B02G232000.1				TraesCS7B02G243800.1
TraesCS5B02G241000.1				TraesCS7B02G250400.1
TraesCS5B02G241800.1				TraesCS7B02G251900.1
TraesCS5B02G246400.1				TraesCS7B02G254400.1
TraesCS5B02G251800.1				TraesCS7B02G266900.1
TraesCS5B02G263800.1				TraesCS7B02G280000.1
TraesCS5B02G264100.1				TraesCS7B02G288500.1
TraesCS5B02G269300.1				TraesCS7B02G297200.2
TraesCS5B02G277100LC.1				TraesCS7B02G299000.1
TraesCS5B02G294900.3				TraesCS7B02G306200.1
TraesCS5B02G304800.1				TraesCS7B02G308300.4
TraesCS5B02G304900.1				TraesCS7B02G320100.1
TraesCS5B02G315000.1				TraesCS7B02G321500.1
TraesCS5B02G320700.2				TraesCS7B02G323100.1
TraesCS5B02G324800.3				TraesCS7B02G325500.1
TraesCS5B02G328700.1				TraesCS7B02G347300LC.1
TraesCS5B02G348700.1				TraesCS7B02G350400LC.1
TraesCS5B02G349200.1				TraesCS7B02G360400.1
TraesCS5B02G359900.1				TraesCS7B02G378900.1
TraesCS5B02G360000.1				TraesCS7B02G384400.1
TraesCS5B02G362100LC.1				TraesCS7B02G393300.1
TraesCS5B02G370400.1				TraesCS7B02G393700.1
TraesCS5B02G372900.1				TraesCS7B02G415000.1
TraesCS5B02G380800.1				TraesCS7B02G433700.2
TraesCS5B02G385800LC.1				TraesCS7B02G444600.1
TraesCS5B02G386000.1				TraesCS7B02G455300.1
TraesCS5B02G386300LC.1				TraesCS7B02G542400LC.1
TraesCS5B02G391300.1				TraesCS7B02G578910LC.1
TraesCS5B02G392800.1				TraesCS7B02G638600LC.1
TraesCS5B02G400000.1				TraesCS7B02G638700LC.1
TraesCS5B02G401700.1				TraesCS7B02G673000LC.1
TraesCS5B02G402800.1				TraesCS7B02G693900LC.1
TraesCS5B02G407400.1				TraesCS7D02G001600.2
TraesCS5B02G413200.1				TraesCS7D02G003000.1
TraesCS5B02G428300LC.1				TraesCS7D02G009600.1
TraesCS5B02G429800.2				TraesCS7D02G026700.1
TraesCS5B02G429800LC.1				TraesCS7D02G036000.1
TraesCS5B02G448200.2				TraesCS7D02G051200.1
TraesCS5B02G448700.1				TraesCS7D02G051500.1
TraesCS5B02G449000.1				TraesCS7D02G068800.1
TraesCS5B02G464100.1				TraesCS7D02G084200.1
TraesCS5B02G471700.1				TraesCS7D02G167400.1
TraesCS5B02G478600.1				TraesCS7D02G173000.1
TraesCS5B02G484700.1				TraesCS7D02G173300.1
TraesCS5B02G489100.1				TraesCS7D02G179700.2
TraesCS5B02G500900.1				TraesCS7D02G186100.1
TraesCS5B02G504900.3				TraesCS7D02G188400.1
TraesCS5B02G510000.1				TraesCS7D02G190000.1
TraesCS5B02G514200.1				TraesCS7D02G190300LC.2
TraesCS5B02G516600.2				TraesCS7D02G207200.1
TraesCS5B02G529300.1				TraesCS7D02G226400.1
TraesCS5B02G559600.1				TraesCS7D02G228700.1
TraesCS5B02G562400.1				TraesCS7D02G240200.1
TraesCS5B02G568700.1				TraesCS7D02G258700.1
TraesCS5B02G615800LC.1				TraesCS7D02G263200.1
TraesCS5B02G737500LC.1				TraesCS7D02G265400.1
TraesCS5B02G806500LC.1				TraesCS7D02G266800.1
TraesCS5D02G039300.1				TraesCS7D02G271800.1
TraesCS5D02G039410LC.1				TraesCS7D02G277300.1
TraesCS5D02G042000.1				TraesCS7D02G288800.1
TraesCS5D02G043300.1				TraesCS7D02G297300LC.1
TraesCS5D02G046200.1				TraesCS7D02G297400LC.1
TraesCS5D02G053200.1				TraesCS7D02G302000.1
TraesCS5D02G057600.1				TraesCS7D02G305800.1
TraesCS5D02G061100.1				TraesCS7D02G317400.1
TraesCS5D02G063200.1				TraesCS7D02G317500.1
TraesCS5D02G064800LC.1				TraesCS7D02G319100.1
TraesCS5D02G082800.1				TraesCS7D02G319200.1
TraesCS5D02G085500.2				TraesCS7D02G337300.1
TraesCS5D02G090300.1				TraesCS7D02G340900.1
TraesCS5D02G090700.1				TraesCS7D02G342900.1
TraesCS5D02G095600.1				TraesCS7D02G362200.1
TraesCS5D02G104400.1				TraesCS7D02G367900.1
TraesCS5D02G104600.2				TraesCS7D02G378800.1
TraesCS5D02G106300LC.1				TraesCS7D02G382200.3
TraesCS5D02G108700.1				TraesCS7D02G382500.1
TraesCS5D02G108800.1				TraesCS7D02G390300.1
TraesCS5D02G117100.1				TraesCS7D02G390900.1
TraesCS5D02G118900.1				TraesCS7D02G415100.1
TraesCS5D02G118900.3				TraesCS7D02G423400.1
TraesCS5D02G121500.1				TraesCS7D02G423700.1
TraesCS5D02G127400LC.1				TraesCS7D02G438100.2
TraesCS5D02G139400.2				TraesCS7D02G452800.1
TraesCS5D02G144200LC.1				TraesCS7D02G458400.1
TraesCS5D02G146200.1				TraesCS7D02G471300.1
TraesCS5D02G154200.1				TraesCS7D02G476000.1
TraesCS5D02G159700.1				TraesCS7D02G476800.1
TraesCS5D02G164800.1				TraesCS7D02G499500.1
TraesCS5D02G165100LC.1				TraesCS7D02G510900.1
TraesCS5D02G168790.1				TraesCS7D02G513500.2
TraesCS5D02G169600.1				TraesCS7D02G516400.1
TraesCS5D02G169900.1				TraesCS7D02G542500LC.1
TraesCS5D02G177500LC.1				TraesCS7D02G614100LC.1
TraesCS5D02G178200.1				TraesCSU02G000700.1
TraesCS5D02G183700LC.1				TraesCSU02G005100.1
TraesCS5D02G201900.1				TraesCSU02G019100.1
TraesCS5D02G205100LC.1				TraesCSU02G019300.1
TraesCS5D02G205300LC.1				TraesCSU02G053600.2
TraesCS5D02G206400.1				TraesCSU02G067000.1
TraesCS5D02G219100.1				TraesCSU02G080700.1
TraesCS5D02G225619.1				TraesCSU02G080700LC.1
TraesCS5D02G230300.1				TraesCSU02G107200.1
TraesCS5D02G234600.1				TraesCSU02G115300.1
TraesCS5D02G234900.1				TraesCSU02G119700.2
TraesCS5D02G240700.1				TraesCSU02G126000LC.2
TraesCS5D02G250500.1				TraesCSU02G156700LC.1
TraesCS5D02G255500.1				TraesCSU02G230500.1
TraesCS5D02G255800.1				TraesCSU02G238700.1
TraesCS5D02G258400.1
TraesCS5D02G268100.2
TraesCS5D02G271600.1
TraesCS5D02G272100.1
TraesCS5D02G272600.1
TraesCS5D02G277900.1
TraesCS5D02G287800.3
TraesCS5D02G292600.1
TraesCS5D02G300100LC.1
TraesCS5D02G303900.1
TraesCS5D02G307900.2
TraesCS5D02G309800LC.1
TraesCS5D02G311200.1
TraesCS5D02G311300.1
TraesCS5D02G312200LC.1
TraesCS5D02G313100.1
TraesCS5D02G315600.1
TraesCS5D02G322200LC.1
TraesCS5D02G326500.3
TraesCS5D02G332000.1
TraesCS5D02G333300LC.1
TraesCS5D02G336600.1
TraesCS5D02G353700.1
TraesCS5D02G354100.1
TraesCS5D02G354100LC.1
TraesCS5D02G356800.2
TraesCS5D02G363900.1
TraesCS5D02G372300.1
TraesCS5D02G378000.1
TraesCS5D02G396200.1
TraesCS5D02G412600.1
TraesCS5D02G413500LC.1
TraesCS5D02G417100.1
TraesCS5D02G418300.1
TraesCS5D02G424700.1
TraesCS5D02G432100.1
TraesCS5D02G445000LC.1
TraesCS5D02G451200.1
TraesCS5D02G451300.1
TraesCS5D02G452000.1
TraesCS5D02G466600.1
TraesCS5D02G468800.1
TraesCS5D02G472800.1
TraesCS5D02G484500.2
TraesCS5D02G485900.1
TraesCS5D02G499800LC.1
TraesCS5D02G516700.1
TraesCS5D02G519500.1
TraesCS5D02G519800LC.1
TraesCS5D02G562100.2
TraesCS5D02G563800.2
TraesCS5D02G567000.1
TraesCS5D02G611500LC.1
TraesCS5D02G620300LC.1
TraesCS6A02G001000.1
TraesCS6A02G025700.1
TraesCS6A02G045700LC.1
TraesCS6A02G046300.3
TraesCS6A02G046900.1
TraesCS6A02G050000.2
TraesCS6A02G051400.1
TraesCS6A02G053900.1
TraesCS6A02G063200.1
TraesCS6A02G063200.2
TraesCS6A02G069500LC.1
TraesCS6A02G070500.1
TraesCS6A02G072200.1
TraesCS6A02G080600.1
TraesCS6A02G082300.1
TraesCS6A02G084600.1
TraesCS6A02G090800.2
TraesCS6A02G102500.1
TraesCS6A02G118300.1
TraesCS6A02G130100LC.1
TraesCS6A02G135300LC.1
TraesCS6A02G140200.1
TraesCS6A02G140300.1
TraesCS6A02G141100.2
TraesCS6A02G143200.1
TraesCS6A02G144900LC.1
TraesCS6A02G146500.1
TraesCS6A02G155200LC.1
TraesCS6A02G155700.1
TraesCS6A02G163600.1
TraesCS6A02G163700.1
TraesCS6A02G166300.1
TraesCS6A02G169100.1
TraesCS6A02G173900.1
TraesCS6A02G180300.1
TraesCS6A02G186300.1
TraesCS6A02G187200.1
TraesCS6A02G192800.1
TraesCS6A02G196600.1
TraesCS6A02G199800.3
TraesCS6A02G201500.1
TraesCS6A02G202800.1
TraesCS6A02G202900.1
TraesCS6A02G203200.1
TraesCS6A02G208200.1
TraesCS6A02G209800.1
TraesCS6A02G213500.1
TraesCS6A02G215400.1
TraesCS6A02G219600.1
TraesCS6A02G229300.1
TraesCS6A02G231900.1
TraesCS6A02G232300.1
TraesCS6A02G240500.1
TraesCS6A02G243900LC.1
TraesCS6A02G257000.1
TraesCS6A02G259200.1
TraesCS6A02G267300.1
TraesCS6A02G275800.1
TraesCS6A02G280800.1
TraesCS6A02G284000LC.1
TraesCS6A02G288800.1
TraesCS6A02G292800.1
TraesCS6A02G296000.1
TraesCS6A02G297000.1
TraesCS6A02G298200.1
TraesCS6A02G303800.1
TraesCS6A02G308600.1
TraesCS6A02G311800.1
TraesCS6A02G312200.1
TraesCS6A02G319700.1
TraesCS6A02G321600.1
TraesCS6A02G323100.1
TraesCS6A02G326100.1
TraesCS6A02G344400.1
TraesCS6A02G348100.1
TraesCS6A02G354400LC.1
TraesCS6A02G355300.1
TraesCS6A02G369900.1
TraesCS6A02G372600.1
TraesCS6A02G372700.1
TraesCS6A02G377400.1
TraesCS6A02G397800.2
TraesCS6A02G403800.1
TraesCS6A02G521310LC.1
TraesCS6A02G533100LC.2
TraesCS6A02G538600LC.1
TraesCS6A02G559200LC.1
TraesCS6A02G580400LC.1
TraesCS6A02G618300LC.1
TraesCS6B02G008100.1
TraesCS6B02G008900LC.1
TraesCS6B02G036400.1
TraesCS6B02G045000.1
TraesCS6B02G055600.1
TraesCS6B02G059400.1
TraesCS6B02G071600.1
TraesCS6B02G072400.1
TraesCS6B02G079800.1
TraesCS6B02G084400.1
TraesCS6B02G089400.1
TraesCS6B02G094500.1
TraesCS6B02G097500.1
TraesCS6B02G104300.1
TraesCS6B02G115200.1
TraesCS6B02G117600.1
TraesCS6B02G127800LC.1
TraesCS6B02G130700.1
TraesCS6B02G130900.1
TraesCS6B02G149600.2
TraesCS6B02G152100.2
TraesCS6B02G162600.1
TraesCS6B02G163400LC.1
TraesCS6B02G174700.1
TraesCS6B02G175800.1
TraesCS6B02G177700.1
TraesCS6B02G186200.1
TraesCS6B02G189300.1
TraesCS6B02G192800.1
TraesCS6B02G194600.1
TraesCS6B02G201800.1
TraesCS6B02G202800.1
TraesCS6B02G209600.1
TraesCS6B02G210800.1
TraesCS6B02G217100.1
TraesCS6B02G227500.1
TraesCS6B02G235400.1
TraesCS6B02G237800.1
TraesCS6B02G238600.1
TraesCS6B02G243600LC.2
TraesCS6B02G252200.1
TraesCS6B02G261200.1
TraesCS6B02G265700.2
TraesCS6B02G275400.1
TraesCS6B02G277200.1
TraesCS6B02G277200LC.1
TraesCS6B02G292700.1
TraesCS6B02G294100.1
TraesCS6B02G294700.1
TraesCS6B02G295000LC.1
TraesCS6B02G301300LC.1
TraesCS6B02G305400.3
TraesCS6B02G309400.2
TraesCS6B02G312000.2
TraesCS6B02G318600.1
TraesCS6B02G319000.1
TraesCS6B02G327700.1
TraesCS6B02G330700.1
TraesCS6B02G331700.1
TraesCS6B02G334400.1
TraesCS6B02G340300.1
TraesCS6B02G342400.1
TraesCS6B02G343300LC.1
TraesCS6B02G350500.1
TraesCS6B02G350600.1
TraesCS6B02G354300.1
TraesCS6B02G356400.1
TraesCS6B02G364500.1
TraesCS6B02G367200.1
TraesCS6B02G382100.1
TraesCS6B02G388100.1
TraesCS6B02G391000LC.1
TraesCS6B02G406100.1
TraesCS6B02G418400.1
TraesCS6B02G424200.1
TraesCS6B02G424900.1
TraesCS6B02G432200.1
TraesCS6B02G433000.1
TraesCS6B02G462300.3
TraesCS6B02G463700.1
TraesCS6B02G466800LC.1
TraesCS6B02G468300.1
TraesCS6B02G472900LC.2
TraesCS6B02G542400LC.1
TraesCS6B02G575700LC.1
TraesCS6B02G578500LC.1
TraesCS6B02G587400LC.1
TraesCS6B02G598200LC.1
TraesCS6B02G606700LC.1
TraesCS6B02G606800LC.1
TraesCS6B02G606900LC.1
TraesCS6B02G620500LC.1
TraesCS6D02G004200LC.1
TraesCS6D02G012300.1
TraesCS6D02G019500.1
TraesCS6D02G029300.1
TraesCS6D02G031300.1
TraesCS6D02G031600.1
TraesCS6D02G032900.2
TraesCS6D02G046700.1
TraesCS6D02G051300.1
TraesCS6D02G061600.1
TraesCS6D02G061600.2
TraesCS6D02G067100.1
TraesCS6D02G070200.1
TraesCS6D02G075000.3
TraesCS6D02G095700LC.1
TraesCS6D02G100100.2
TraesCS6D02G108000.1
TraesCS6D02G108400.1
TraesCS6D02G112500.1
TraesCS6D02G135000.1
TraesCS6D02G135800.2
TraesCS6D02G137000.1
TraesCS6D02G139100.1
TraesCS6D02G153600LC.1
TraesCS6D02G158500.1
TraesCS6D02G163000.1
TraesCS6D02G163300.2
TraesCS6D02G167800.1
TraesCS6D02G174300.1
TraesCS6D02G179400.1
TraesCS6D02G181200.1
TraesCS6D02G184200.1
TraesCS6D02G186300.1
TraesCS6D02G188300.1
TraesCS6D02G189700.1
TraesCS6D02G189700.2
TraesCS6D02G193900LC.1
TraesCS6D02G200300LC.1
TraesCS6D02G203200.1
TraesCS6D02G203300.1
TraesCS6D02G216000.1
TraesCS6D02G228200.1
TraesCS6D02G230000LC.1
TraesCS6D02G233400.1
TraesCS6D02G238300.1
TraesCS6D02G240800.1
TraesCS6D02G244100.1
TraesCS6D02G247400.1
TraesCS6D02G248000.1
TraesCS6D02G252100.1
TraesCS6D02G252800.1
TraesCS6D02G256000.1
TraesCS6D02G273200LC.1
TraesCS6D02G278000.1
TraesCS6D02G287400.1
TraesCS6D02G291100.1
TraesCS6D02G291600.1
TraesCS6D02G291600.2
TraesCS6D02G299200.1
TraesCS6D02G301300.3
TraesCS6D02G301400.1
TraesCS6D02G302500LC.1
TraesCS6D02G306200.1
TraesCS6D02G309500.4
TraesCS6D02G314300.1
TraesCS6D02G331100.1
TraesCS6D02G332300.1
TraesCS6D02G337700.1
TraesCS6D02G345300LC.1
TraesCS6D02G353500.1
TraesCS6D02G356800.1
TraesCS6D02G358800.1
TraesCS6D02G368200.1
TraesCS6D02G370000.1
TraesCS6D02G370800LC.1
TraesCS6D02G386300.1
TraesCS6D02G431800LC.1
TraesCS6D02G492300LC.1
TraesCS7A02G001400.1
TraesCS7A02G010900.1
TraesCS7A02G029600.1
TraesCS7A02G049500.1
TraesCS7A02G051100.1
TraesCS7A02G055400.1
TraesCS7A02G056600.1
TraesCS7A02G068000.1
TraesCS7A02G077400.1
TraesCS7A02G116100.1
TraesCS7A02G143900.1
TraesCS7A02G146500.1
TraesCS7A02G160300.1
TraesCS7A02G161200.2
TraesCS7A02G167500.1
TraesCS7A02G180700.1
TraesCS7A02G190700.1
TraesCS7A02G206700.2
TraesCS7A02G213400.1
TraesCS7A02G215900.1
TraesCS7A02G218100LC.1
TraesCS7A02G222800.1
TraesCS7A02G231100.1
TraesCS7A02G232700.1
TraesCS7A02G245300.1
TraesCS7A02G248600.1
TraesCS7A02G265900.1
TraesCS7A02G266400.1
TraesCS7A02G266500.1
TraesCS7A02G269600.1
TraesCS7A02G278300.1
TraesCS7A02G282400.1
TraesCS7A02G283100.1
TraesCS7A02G285700LC.1
TraesCS7A02G286700.3
TraesCS7A02G294200.1
TraesCS7A02G298600.1
TraesCS7A02G299500.2
TraesCS7A02G300500LC.1
TraesCS7A02G301700.1
TraesCS7A02G307700.1
TraesCS7A02G308100.1
TraesCS7A02G314100.1
TraesCS7A02G325300LC.1
TraesCS7A02G325600.2
TraesCS7A02G325600.3
TraesCS7A02G326600.1
TraesCS7A02G337000.1
TraesCS7A02G339800.1
TraesCS7A02G339900.1
TraesCS7A02G341600.1
TraesCS7A02G364700LC.1
TraesCS7A02G367900.1
TraesCS7A02G371200.3
TraesCS7A02G373200LC.1
TraesCS7A02G375700.1
TraesCS7A02G376500.5
TraesCS7A02G379810LC.1
TraesCS7A02G381900.1
TraesCS7A02G386100LC.1
TraesCS7A02G393500LC.1
TraesCS7A02G393500LC.2
TraesCS7A02G393600LC.1
TraesCS7A02G398600.2
TraesCS7A02G406800.3
TraesCS7A02G413800.1
TraesCS7A02G422000.1
TraesCS7A02G422800.1
TraesCS7A02G424200LC.1
TraesCS7A02G426100.1
TraesCS7A02G426700LC.1
TraesCS7A02G427400.1
TraesCS7A02G440100.1
TraesCS7A02G448800.2
TraesCS7A02G452100.1
TraesCS7A02G474600.1
TraesCS7A02G479300LC.1
TraesCS7A02G483600.1
TraesCS7A02G485300.1
TraesCS7A02G489800.2
TraesCS7A02G491410LC.1
TraesCS7A02G495500.1
TraesCS7A02G496200LC.1
TraesCS7A02G497300LC.1
TraesCS7A02G525800.1
TraesCS7A02G541500.1
TraesCS7A02G558200.1
TraesCS7A02G560100.2
TraesCS7A02G568800.2
TraesCS7A02G638700LC.1
TraesCS7A02G661300LC.1
TraesCS7B02G017500.1
TraesCS7B02G021400.1
TraesCS7B02G021500.2
TraesCS7B02G060300.2
TraesCS7B02G065200.1
TraesCS7B02G065200.2
TraesCS7B02G066100.1
TraesCS7B02G073800.2
TraesCS7B02G084000.1
TraesCS7B02G085700.1
TraesCS7B02G090600.1
TraesCS7B02G095600.2
TraesCS7B02G096300.1
TraesCS7B02G103200.1
TraesCS7B02G113400.1
TraesCS7B02G114100.2
TraesCS7B02G114100LC.1
TraesCS7B02G120600.1
TraesCS7B02G121000.2
TraesCS7B02G129300.1
TraesCS7B02G131200.1
TraesCS7B02G135900LC.1
TraesCS7B02G138600.1
TraesCS7B02G140500.1
TraesCS7B02G140600.2
TraesCS7B02G142700.1
TraesCS7B02G144200.1
TraesCS7B02G146200.1
TraesCS7B02G156100.1
TraesCS7B02G166000.3
TraesCS7B02G166500.1
TraesCS7B02G167600.1
TraesCS7B02G167600.2
TraesCS7B02G173700.1
TraesCS7B02G176100.1
TraesCS7B02G177700.1
TraesCS7B02G179200.1
TraesCS7B02G183700LC.1
TraesCS7B02G186500.1
TraesCS7B02G197000.2
TraesCS7B02G208300.1
TraesCS7B02G209700.1
TraesCS7B02G221900.1
TraesCS7B02G226100.1
TraesCS7B02G227200.1
TraesCS7B02G227800.1
TraesCS7B02G233600.1
TraesCS7B02G234300.2
TraesCS7B02G235900.2
TraesCS7B02G241300.1
TraesCS7B02G247500.2
TraesCS7B02G249400LC.2
TraesCS7B02G251600.1
TraesCS7B02G257210LC.1
TraesCS7B02G258700LC.1
TraesCS7B02G260700.1
TraesCS7B02G266000.1
TraesCS7B02G282100LC.1
TraesCS7B02G282800.1
TraesCS7B02G288000.1
TraesCS7B02G299600LC.1
TraesCS7B02G306200LC.1
TraesCS7B02G306800.2
TraesCS7B02G306800.3
TraesCS7B02G312600.1
TraesCS7B02G313800.1
TraesCS7B02G314800.1
TraesCS7B02G323600.1
TraesCS7B02G329000LC.1
TraesCS7B02G329500.1
TraesCS7B02G331400LC.1
TraesCS7B02G336800.1
TraesCS7B02G340000LC.1
TraesCS7B02G348600.2
TraesCS7B02G353600.2
TraesCS7B02G359100LC.1
TraesCS7B02G365500.1
TraesCS7B02G382800.1
TraesCS7B02G397900.1
TraesCS7B02G401800.2
TraesCS7B02G432000LC.2
TraesCS7B02G452000.1
TraesCS7B02G492100.2
TraesCS7B02G502100LC.1
TraesCS7B02G534900LC.1
TraesCS7B02G547800LC.1
TraesCS7B02G552900LC.1
TraesCS7B02G584800LC.1
TraesCS7B02G639200LC.1
TraesCS7D02G008300.1
TraesCS7D02G014000.1
TraesCS7D02G026000.1
TraesCS7D02G028500.1
TraesCS7D02G046000.1
TraesCS7D02G050300.1
TraesCS7D02G050400.2
TraesCS7D02G051700.1
TraesCS7D02G055900LC.1
TraesCS7D02G060700LC.1
TraesCS7D02G061500.1
TraesCS7D02G061500LC.1
TraesCS7D02G062100.1
TraesCS7D02G068000LC.1
TraesCS7D02G073000.1
TraesCS7D02G078600.1
TraesCS7D02G078800.1
TraesCS7D02G085900.1
TraesCS7D02G091500.1
TraesCS7D02G094400.1
TraesCS7D02G100000.1
TraesCS7D02G101400LC.1
TraesCS7D02G103200.1
TraesCS7D02G108200.1
TraesCS7D02G119800.1
TraesCS7D02G120200.1
TraesCS7D02G121100.1
TraesCS7D02G124200.1
TraesCS7D02G156100.1
TraesCS7D02G156100.2
TraesCS7D02G160800.1
TraesCS7D02G162400.1
TraesCS7D02G162500.2
TraesCS7D02G177000.1
TraesCS7D02G185800.1
TraesCS7D02G193800LC.1
TraesCS7D02G194800.1
TraesCS7D02G199300.3
TraesCS7D02G209500.1
TraesCS7D02G209600.1
TraesCS7D02G209600.2
TraesCS7D02G215100.1
TraesCS7D02G215300.1
TraesCS7D02G224400.1
TraesCS7D02G230400.1
TraesCS7D02G233900.1
TraesCS7D02G237100LC.1
TraesCS7D02G237700.1
TraesCS7D02G243900.1
TraesCS7D02G244800LC.1
TraesCS7D02G247600.1
TraesCS7D02G248500.1
TraesCS7D02G248600.1
TraesCS7D02G249600.1
TraesCS7D02G258100.1
TraesCS7D02G263200LC.1
TraesCS7D02G263600.1
TraesCS7D02G268300.1
TraesCS7D02G269900.1
TraesCS7D02G269900.2
TraesCS7D02G269900.3
TraesCS7D02G270100.1
TraesCS7D02G278100.1
TraesCS7D02G280600LC.1
TraesCS7D02G281200.1
TraesCS7D02G281500.1
TraesCS7D02G282400LC.1
TraesCS7D02G283700.2
TraesCS7D02G289900.1
TraesCS7D02G290400LC.1
TraesCS7D02G297000.1
TraesCS7D02G304900.1
TraesCS7D02G310200.1
TraesCS7D02G317300.1
TraesCS7D02G322300.1
TraesCS7D02G323300.1
TraesCS7D02G323900.1
TraesCS7D02G324600.1
TraesCS7D02G327700.1
TraesCS7D02G328000LC.1
TraesCS7D02G329500.1
TraesCS7D02G330100.1
TraesCS7D02G333100.1
TraesCS7D02G347600.1
TraesCS7D02G348200.1
TraesCS7D02G351900LC.3
[truncated: 71 more rows]

## Sheet: Fig. 3b
	Oakley				Santiago					Solstice
term	13/14 Cluster IV	13/14 Cluster V	13/14 Cluster VI	F22 Cluster II	13/14 Cluster III	13/14 Cluster IV	F22 Cluster II	F22 Cluster III	F22 Cluster IV	13/14 Cluster III	13/14 Cluster IV	F22 Cluster IV
GO:0006996-organelle organization	3.4402	0	0	0	4.6416	0	0	3.2356	0	0	0	7.4895
GO:0016043-cellular component organization	0.6209	0	0	0	0	0	0	0.72	0	0	0	3.1041
GO:0097435-supramolecular fiber organization	2.1379	0	0	0	0	0	0	0	0	0	0	0
GO:0030036-actin cytoskeleton organization	2.4652	0	0	0	0	0	0	0	0	0	0	0
GO:0007015-actin filament organization	2.8354	0	0	0	0	0	0	0	0	0	0	0
GO:0009987-cellular process	1.0232	0	0	0	0	0	0	0	0	0	0	6.5436
GO:0071840-cellular component organization or biogenesis	0.3056	0	0	0	0	0	0	0	0	0	0	2.0077
GO:0006914-autophagy	1.5019	1.1995	0	0	0	1.1995	0	0	0	0	0	0
GO:0030029-actin filament-based process	2.4307	0	0	0	0	0	0	0	0	0	0	0
GO:0006397-mRNA processing	1.5281	0	0	0	4.926	0	0	3.3288	0	0	0	11.6271
GO:0006464-cellular protein modification process	2.3721	0	0	0	1.2435	0	0	0	0	0	1.4022	6.0491
GO:0036211-protein modification process	2.3721	0	0	0	1.2435	0	0	0	0	0	1.4022	6.0491
GO:0043412-macromolecule modification	2.2152	0	0	0	0	0	0	0	0	0	1.498	5.5372
GO:0010325-raffinose family oligosaccharide biosynthetic process	0	1.1664	0	0	0	1.1664	0	0	0	0	0	0
GO:0046907-intracellular transport	0	6.2472	1.2738	4.413	1.5161	1.3296	0	1.687	2.9646	0	0	0
GO:0006886-intracellular protein transport	0	2.9596	0.8349	2.1816	0	0	0	0	1.2913	0	0	0
GO:0034613-cellular protein localization	0	2.6663	0.7227	1.8594	0	0	0	0	1.1319	0	0	0
GO:0070727-cellular macromolecule localization	0	2.6521	0.7173	2.3377	0	0	0	0	1.1242	0	0	0
GO:0051179-localization	0	3.8129	0	1.8731	0	3.1209	0	0	0	0	0	0
GO:0048444-floral organ morphogenesis	0	1.0685	0	0	0	1.0685	0	0	0	0	0	0
GO:0016192-vesicle-mediated transport	0	1.6856	0	4.6256	2.8149	0	0	1.4127	0	0	0	0
GO:0051641-cellular localization	0	5.2797	0.9763	4.9776	1.6042	1.244	0	1.9019	3.2616	0	0	0
GO:0071705-nitrogen compound transport	0	2.2198	1.7052	2.4247	1.483	0	0	0.8303	1.1299	0	0	0
GO:0033036-macromolecule localization	0	4.8355	2.5419	2.7968	1.1288	0.4	0	0.4893	1.7567	0	0	0
GO:0015031-protein transport	0	3.7119	2.6561	2.1322	2.2897	0	0	0.5157	2.2923	0	0	0
GO:0042886-amide transport	0	3.0153	2.3281	2.2747	2.3999	0	0	0.4588	1.8875	0	0	0
GO:0015850-organic hydroxy compound transport	0	1.3342	0	0	0	1.3342	0	0	0	0	0	0
GO:0015833-peptide transport	0	3.0804	2.3591	2.3476	2.1394	0	0	0	1.9256	0	0	0
GO:0032365-intracellular lipid transport	0	1.437	0	0	0	1.437	0	0	0	0	0	0
GO:0032366-intracellular sterol transport	0	1.8085	0	1.1952	0	1.8085	0	0	0	0	0	0
GO:0015918-sterol transport	0	1.8085	0	1.1952	0	1.8085	0	0	0	0	0	0
GO:0008104-protein localization	0	3.444	2.5309	1.8604	1.9335	0	0	0	2.1373	0	0	0
GO:0045184-establishment of protein localization	0	3.6653	2.6344	2.0847	2.2273	0	0	0.4711	2.2653	0	0	0
GO:0071702-organic substance transport	0	3.2136	1.6611	2.1495	0	0	0	0	0	0	0	0
GO:0051234-establishment of localization	0	3.9874	0	1.3266	0	2.9465	0	0	0	0	0	0
GO:0006810-transport	0	4.0577	0	1.3921	0	3.0102	0	0	0	0	0	0
GO:0000819-sister chromatid segregation	0	0	0	2.5364	2.3855	0	0	0	0	0	0	5.6225
GO:0000280-nuclear division	0	0	0	0.3804	0	0	0	0	0	0	0	1.5538
GO:0000070-mitotic sister chromatid segregation	0	0	0	1.3122	0	0	0	0	0	0	0	2.5751
GO:0007064-mitotic sister chromatid cohesion	0	0	0	1.2487	0	0	0	1.7569	0	0	0	4.9297
GO:0007062-sister chromatid cohesion	0	0	0	2.1957	2.7936	0	0	1.1636	0	0	0	7.6126
GO:0051276-chromosome organization	0	0	0	1.3631	2.7137	0	0	1.5412	0	0	0	6.3372
GO:0098813-nuclear chromosome segregation	0	0	0	2.38	1.8754	0	0	0	0	0	0	4.9488
GO:1901565-organonitrogen compound catabolic process	0	0	0	1.1164	0	0	0	1.7151	0	0	0	0
GO:1901575-organic substance catabolic process	0	0	0	0.4788	0	0	0	1.4146	0	0	0	0
GO:0009867-jasmonic acid mediated signaling pathway	0	0	0	1.1812	0	0	0	0	0	0	0	0
GO:0071395-cellular response to jasmonic acid stimulus	0	0	0	1.0568	0	0	0	0	0	0	0	0
GO:0007059-chromosome segregation	0	0	0	2.0359	1.4804	0	0	0	0	0	0	4.4387
GO:0006862-nucleotide transport	0	0	0	0	0	0	0	3.7167	0	0	0	0
GO:0070647-protein modification by small protein conjugation or removal	0	0	0	0	1.3589	0	0	5.0436	0	0	0	7.8729
GO:0071407-cellular response to organic cyclic compound	0	0	0	0	0	0	0	1.7466	0	0	0	0
GO:0010565-regulation of cellular ketone metabolic process	0	0	0	0	0	0	0	1.525	0	0	0	0
GO:0016071-mRNA metabolic process	0	0	0	0	5.1082	0	0	3.8298	0	0	0	12.7055
GO:0019321-pentose metabolic process	0	0	0	0	0	0	0	1.2139	0	0	0	0
GO:0030163-protein catabolic process	0	0	0	0	0	0	0	2.5029	0	0	0	0
GO:0009057-macromolecule catabolic process	0	0	0	0	0	0	0	1.3435	0	0	0	0
GO:0044265-cellular macromolecule catabolic process	0	0	0	0	0	0	0	1.1617	0	0	0	1.1372
GO:0008380-RNA splicing	0	0	0	0	0	0	0	1.242	0	0	0	3.9012
GO:0000377-RNA splicing via transesterification reactions	0	0	0	0	0	0	0	1.5031	0	0	0	4.284
GO:0000375-RNA splicing via transesterification reactions	0	0	0	0	0	0	0	1.5031	0	0	0	4.284
GO:0000398-mRNA splicing	0	0	0	0	0	0	0	1.8726	0	0	0	4.7708
GO:0015748-organophosphate ester transport	0	0	0	0	0	0	0	1.8284	0	0	0	0
GO:0016559-peroxisome fission	0	0	0	0	0	0	0	2.0465	0	0	0	0
GO:0016567-protein ubiquitination	0	0	0	0	0	0	0	4.0227	0	0	0	3.1259
GO:0032446-protein modification by small protein conjugation	0	0	0	0	0	0	0	3.5623	0	0	0	3.2431
GO:0016579-protein deubiquitination	0	0	0	0	0	0	1.2423	0	0	0	0	3.7714
GO:0070646-protein modification by small protein removal	0	0	0	0	0	0	1.0238	0	0	0	0	3.1595
GO:0071486-cellular response to high light intensity	0	0	0	0	2.4714	0	0	0	2.02	0	0	0
GO:0034644-cellular response to UV	0	0	0	0	2.1825	0	0	0	0	0	0	0
GO:0070141-response to UV-A	0	0	0	0	2.4714	0	0	0	2.02	0	0	0
GO:0071484-cellular response to light intensity	0	0	0	0	1.1866	0	0	0	1.3229	0	0	0
GO:0071492-cellular response to UV-A	0	0	0	0	2.4714	0	0	0	2.02	0	0	0
GO:0042149-cellular response to glucose starvation	0	0	0	0	2.4714	0	0	0	0	0	0	2.8728
GO:0009859-pollen hydration	0	0	0	0	2.4714	0	0	0	0	0	0	2.8728
GO:0006396-RNA processing	0	0	0	0	2.7103	0	0	0	0	0	1.5631	8.567
GO:0000266-mitochondrial fission	0	0	0	0	1.0629	0	0	0	0	0	0	0
GO:0043543-protein acylation	0	0	0	0	1.1681	0	0	0	0	0	0	1.0005
GO:0016573-histone acetylation	0	0	0	0	2.2537	0	0	0	0	0	0	0
GO:0006473-protein acetylation	0	0	0	0	1.5982	0	0	0	0	0	0	1.3727
GO:0006475-internal protein amino acid acetylation	0	0	0	0	2.2537	0	0	0	0	0	0	0
GO:0018394-peptidyl-lysine acetylation	0	0	0	0	2.2537	0	0	0	0	0	0	0
GO:0018393-internal peptidyl-lysine acetylation	0	0	0	0	2.2537	0	0	0	0	0	0	0
GO:0045899-positive regulation of RNA polymerase II transcriptional preinitiation complex assembly	0	0	0	0	0	0	0	0	0	0	0	0
GO:0060261-positive regulation of transcription initiation from RNA polymerase II promoter	0	0	0	0	0	0	0	0	0	0	0	0
GO:2000144-positive regulation of DNA-templated transcription	0	0	0	0	0	0	0	0	0	0	0	0
GO:0045898-regulation of RNA polymerase II transcriptional preinitiation complex assembly	0	0	0	0	0	0	0	0	0	0	0	0
GO:0051123-RNA polymerase II transcriptional preinitiation complex assembly	0	0	0	0	0	0	0	0	0	0	0	0
GO:0060260-regulation of transcription initiation from RNA polymerase II promoter	0	0	0	0	0	0	0	0	0	0	0	0
GO:1901701-cellular response to oxygen-containing compound	0	0	0	0	0	1.5598	0	0	0	0	0	0
GO:0010262-somatic embryogenesis	0	0	0	0	0	1.1664	0	0	0	0	0	0
GO:0006592-ornithine biosynthetic process	0	0	2.7171	0	0	1.1664	0	0	0	0	0	0
GO:0019365-pyridine nucleotide salvage	0	0	0	0	0	0	0	0	0	2.3669	0	0
GO:0006733-oxidoreduction coenzyme metabolic process	0	0	0	0	0	0	0	0	0	1.0964	0	0
GO:0006591-ornithine metabolic process	0	0	1.2387	0	0	0	0	0	0	0	0	0
GO:0006807-nitrogen compound metabolic process	0	0	0	0	0	0	0	0	0	0	0	5.5326
GO:0048285-organelle fission	0	0	0	0	0	0	0	0	0	0	0	3.337
GO:0016570-histone modification	0	0	0	0	0	0	0	0	0	0	0	2.1891
GO:0016569-covalent chromatin modification	0	0	0	0	0	0	0	0	0	0	0	2.1891
GO:0006325-chromatin organization	0	0	0	0	0	0	0	0	0	0	0	1.3594
GO:0043170-macromolecule metabolic process	0	0	0	0	0	0	0	0	0	0	0	5.9837
GO:0044238-primary metabolic process	0	0	0	0	0	0	0	0	0	0	0	3.0885
GO:0046483-heterocycle metabolic process	0	0	0	0	0	0	0	0	0	0	0	3.7903
GO:0071704-organic substance metabolic process	0	0	0	0	0	0	0	0	0	0	0	1.9846
GO:0018193-peptidyl-amino acid modification	0	0	0	0	0	0	0	0	0	0	0	4.0643
GO:0006401-RNA catabolic process	0	0	0	0	0	0	0	0	0	0	0	1.152
GO:0044237-cellular metabolic process	0	0	0	0	0	0	0	0	0	0	0	1.9144
GO:1901564-organonitrogen compound metabolic process	0	0	0	0	0	0	0	0	0	0	0	1.0678
GO:0007049-cell cycle	0	0	0	0	0	0	0	0	0	0	0	3.4112
GO:1901360-organic cyclic compound metabolic process	0	0	0	0	0	0	0	0	0	0	0	3.0552
GO:0006725-cellular aromatic compound metabolic process	0	0	0	0	0	0	0	0	0	0	0	3.0636
GO:0010467-gene expression	0	0	0	0	0	0	0	0	0	0	0	3.8262
GO:0031123-RNA 3'-end processing	0	0	0	0	0	0	0	0	0	0	0	1.0987
GO:0019538-protein metabolic process	0	0	0	0	0	0	0	0	0	0	0	2.4004
GO:0048578-positive regulation of long-day photoperiodism	0	0	0	0	0	0	0	0	0	0	0	6.434
GO:0090304-nucleic acid metabolic process	0	0	0	0	0	0	0	0	0	0	0	6.4989
GO:0006139-nucleobase-containing compound metabolic process	0	0	0	0	0	0	0	0	0	0	0	4.8289
GO:0016070-RNA metabolic process	0	0	0	0	0	0	0	0	0	0	0	6.7033
GO:0006366-transcription from RNA polymerase II promoter	0	0	0	0	0	0	0	0	0	0	0	1.8474
GO:0044267-cellular protein metabolic process	0	0	0	0	0	0	0	0	0	0	0	3.1934
GO:0044260-cellular macromolecule metabolic process	0	0	0	0	0	0	0	0	0	0	0	2.3874
GO:0034641-cellular nitrogen compound metabolic process	0	0	0	0	0	0	0	0	0	0	0	1.7134
GO:0006357-regulation of transcription from RNA polymerase II promoter	0	0	0	0	0	0	0	0	0	0	0	1.2707
GO:1903047-mitotic cell cycle process	0	0	0	0	0	0	0	0	0	0	0	1.1074
GO:0022402-cell cycle process	0	0	0	0	0	0	0	0	0	0	0	2.5855

## Sheet: Fig. 3c
	Oakley				Santiago			Solstice
term	13/14 Cluster I	13/14 Cluster II	13/14 Cluster III	F22 Cluster I	13/14 Cluster I	13/14 Cluster II	F22 Cluster I	13/14 Cluster I	13/14 Cluster II	F22 Cluster I	F22 Cluster II	F22 Cluster III
GO:0009987-cellular process	1.0314	0	0	2.7224	0	1.1227	3.0034	0	0	3.015	4.3287	0
GO:0010196-nonphotochemical quenching	2.3313	0	0	0	0	0	0	0	0	0	0	0
GO:1990066-energy quenching	2.3313	0	0	0	0	0	0	0	0	0	0	0
GO:0015979-photosynthesis	35.9747	9.0357	1.2343	57.7545	0.4268	18.2314	37.684	0	11.7011	1.191	5.3608	10.5346
GO:0071840-cellular component organization or biogenesis	1.9901	0	0	0	0	0	2.7024	1.6726	0	1.2077	0	0
GO:0034728-nucleosome organization	3.6067	0	0	0	0	0	1.7929	3.2987	0	3.8093	0	0
GO:0071824-protein-DNA complex subunit organization	1.88	0	0	0	0	0	0	1.7442	0	2.1437	0	0
GO:0031497-chromatin assembly	3.809	0	0	0	0	0	1.969	3.4799	0	4.0035	0	0
GO:0006333-chromatin assembly or disassembly	3.6067	0	0	0	0	0	1.7929	3.2987	0	3.8093	0	0
GO:0006334-nucleosome assembly	3.861	0	0	0	0	0	2.0143	3.5264	0	4.0533	0	0
GO:0065004-protein-DNA complex assembly	2.0678	0	0	0	0	0	0	1.9142	0	2.3259	0	0
GO:0030091-protein repair	6.0942	0	0	4.1079	0	2.2982	7.1791	0	0	3.1586	0	0
GO:0019684-photosynthesis light reaction	4.096	0	0	11.5376	0	0.774	6.37	0	1.2842	0	0	0.9108
GO:0009773-photosynthetic electron transport in photosystem I	4.7938	0	0	4.4292	0	0	1.7022	0	2.1843	0	0	0
GO:0009768-photosynthesis light harvesting in photosystem I	3.3893	0	0	0	0	0	0	0	0	0	0	0
GO:0009765-photosynthesis light harvesting	5.5645	0	0	3.1488	0	2.712	3.5935	0	0	0	0	0
GO:0010206-photosystem II repair	2.8769	0	0	4.6695	0	3.8644	4.4409	0	0	0	0	0
GO:0010207-photosystem II assembly	1.3284	0	0	13.5058	0	7.767	7.1791	0	0	0	0	3.3549
GO:0008615-pyridoxine biosynthetic process	4.1432	0	0	0	0	0	0	0	0	0	0	0
GO:0042819-vitamin B6 biosynthetic process	2.6865	0	0	0	0	0	0	0	0	0	0	0
GO:0042816-vitamin B6 metabolic process	2.6865	0	0	0	0	0	0	0	0	0	0	0
GO:0042364-water-soluble vitamin biosynthetic process	1.2448	0	0	0	0	0	1.2647	0	1.0548	0	0	0
GO:0008614-pyridoxine metabolic process	4.1432	0	0	0	0	0	0	0	0	0	0	0
GO:0006091-generation of precursor metabolites and energy	5.0113	1.9292	0	8.9431	0	3.7483	9.3487	0	3.046	0	2.3391	0
GO:0009853-photorespiration	3.1908	0.3749	0	23.1986	0	0	12.1203	0	0	0	0	0
GO:0015977-carbon fixation	1.1877	0	0	17.9666	0	0	8.5719	0	0	0	0	0
GO:0043603-cellular amide metabolic process	2.8282	6.8827	2.5978	31.3635	0	36.9281	0	3.7108	0	9.327	19.4191	16.2132
GO:0051188-cofactor biosynthetic process	2.111	3.9176	0	18.2749	1.5508	9.1649	9.9031	0	4.3509	2.0293	5.7907	0
GO:0044281-small molecule metabolic process	3.3967	4.8998	0.8407	9.6696	0.7221	8.58	13.3778	4.323	1.5288	8.2588	5.4716	0
GO:0043094-cellular metabolic compound salvage	1.6509	0	0	17.0269	0	2.5498	8.1232	0	0	0	3.1474	0
GO:0009628-response to abiotic stimulus	1.6142	0	0	0	0	0	1.6072	0	0	1.2202	0	0
GO:0006662-glycerol ether metabolic process	1.2634	0	0	0	0	0	0	0	0	0	0	0
GO:0018298-protein-chromophore linkage	2.5955	0	0	0	0	0	0	0	0	0	0	0
GO:0018904-ether metabolic process	1.2634	0	0	0	0	0	0	0	0	0	0	0
GO:1901566-organonitrogen compound biosynthetic process	6.015	12.2628	0.7771	34.3883	2.5962	32.9788	4.089	8.2154	1.6613	16.3893	20.8665	16.0665
GO:0006412-translation	2.9903	7.2823	1.8533	30.1267	0	35.6576	0	3.5634	0	8.6536	19.1331	17.2211
GO:0006518-peptide metabolic process	2.5534	6.6576	2.3204	31.5986	0	37.0074	0	2.8407	0	8.0343	19.6716	16.2366
GO:0043604-amide biosynthetic process	3.1204	7.9031	2.2974	31.3893	0	36.8297	0	3.4828	0	9.3002	19.5719	17.7905
GO:0043043-peptide biosynthetic process	2.8445	7.1618	1.8065	29.6861	0	35.2832	0	3.4221	0	8.4473	18.9245	17.0311
GO:0032543-mitochondrial translation	3.0173	0	0	0	3.5111	0	2.4082	4.9104	0.4579	2.256	1.6041	0
GO:0071816-tail-anchored membrane protein insertion into ER membrane	2.5893	0	0	0	2.8285	0	0	0	0	0	0	0
GO:0045048-protein insertion into ER membrane	1.3033	0	0	0	1.5403	0	0	0	0	0	0	0
GO:0009657-plastid organization	0.3147	4.9906	0	12.7423	0	12.3215	4.0752	0	0	3.8174	0.5587	7.2048
GO:0006996-organelle organization	3.4693	0	0	0	0.8445	0	0.3325	3.5024	0	1.6104	0	0
GO:0006323-DNA packaging	3.2721	0	0	0	0	0	1.5029	2.9987	0	3.4879	0	0
GO:0071103-DNA conformation change	1.9135	0	0	0	0	0	0	1.7746	0	2.1763	0	0
GO:0043933-macromolecular complex subunit organization	3.0418	0	0	0	0	0	2.081	0	0	2.0612	0	0
GO:0016043-cellular component organization	1.6295	0	0	0	0	0	2.3161	0	0	0	0	0
GO:0044085-cellular component biogenesis	1.9676	0	0	0	0	0	2.3757	0	0	1.4996	0	0
GO:0034622-cellular macromolecular complex assembly	1.9867	0	0	0	0	0	0	0	0	0	0	0
GO:0065003-macromolecular complex assembly	1.6957	0	0	0	0	0	0	0	0	0	0	0
GO:0022607-cellular component assembly	2.6665	0	0	0	0	0	0	0	0	0	0	0
GO:0001505-regulation of neurotransmitter levels	0	1.6936	0	1.5114	0	0	1.26	0	0	0	0	1.6576
GO:0009735-response to cytokinin	0	2.8876	0	11.9245	0	6.9872	7.7305	0.4088	1.8277	7.5229	0	6.9957
GO:0046148-pigment biosynthetic process	0	8.4078	0	18.3307	0	7.0526	2.9933	0	0	0	6.4935	2.2405
GO:0009058-biosynthetic process	0	2.4467	0	3.7443	0	5.8763	0	0	0	1.7043	6.1543	1.4356
GO:0006779-porphyrin-containing compound biosynthetic process	0	7.618	0	15.983	0	5.8795	3.4492	0	0	1.4007	5.7286	0
GO:0015994-chlorophyll metabolic process	0	3.2321	0	14.3768	0	0	3.2418	0	0	1.5884	0	0.613
GO:0015995-chlorophyll biosynthetic process	0	3.0061	0	12.9066	0	1.6377	0	0	0	0	0	1.483
GO:0006783-heme biosynthetic process	0	2.9031	0	1.1413	0	0	0	0	0	0	2.698	0
GO:0006782-protoporphyrinogen IX biosynthetic process	0	4.3795	0	1.5632	0	1.511	0	0	0	0	4.1687	0
GO:0006778-porphyrin-containing compound metabolic process	0	7.4486	0	16.9508	1.1242	4.3223	6.762	0	0	3.5191	4.4288	0
GO:0033014-tetrapyrrole biosynthetic process	0	6.7282	0	15.0083	0	4.9328	2.494	0	0	0.7792	4.9407	0
GO:0046501-protoporphyrinogen IX metabolic process	0	4.3795	0	1.5632	0	1.511	0	0	0	0	4.1687	0
GO:0042168-heme metabolic process	0	2.4543	0	0	0	0	0	0	0	0	2.252	0
GO:0006642-triglyceride mobilization	0	1.3072	0	0	0	0	0	0	0	0	1.3027	0
GO:0046166-glyceraldehyde-3-phosphate biosynthetic process	0	1.3072	0	0	0	0	0	0	0	0	1.3027	0
GO:0042440-pigment metabolic process	0	7.3288	0	16.7235	0	5.8431	3.2849	0	0	0	5.5226	1.6465
GO:0034660-ncRNA metabolic process	0	1.5846	2.0035	5.0431	0	7.3288	2.2331	1.1462	0	6.342	3.5735	0
GO:0006546-glycine catabolic process	0	3.8284	0	4.8226	0	2.7294	4.5545	0	0	0	0	3.7907
GO:0006544-glycine metabolic process	0	2.5145	0	2.7352	0	1.4349	2.4748	0	0	0	0	2.4776
GO:0009071-serine family amino acid catabolic process	0	3.1539	0	3.7274	0	2.063	3.4625	0	0	0	0	3.1165
GO:0010275-NAD(P)H dehydrogenase complex assembly	0	2.8491	0	0	0	0	1.011	0	0	0	0	0
GO:0033013-tetrapyrrole metabolic process	0	6.8297	0	16.4868	0.6946	3.7408	5.8218	0	0	2.9097	3.9382	0
GO:0032544-plastid translation	0	3.8284	0	15.5421	0	18.6904	0	0	0	2.0488	0	8.2168
GO:0009658-chloroplast organization	0	3.7346	0	1.647	0	2.4652	2.6891	0	0	1.9172	0	1.4211
GO:0042135-neurotransmitter catabolic process	0	3.3924	0	4.1079	0	2.2982	3.8417	0	0	0	0	3.3549
GO:0042133-neurotransmitter metabolic process	0	1.6936	0	1.5114	0	0	1.26	0	0	0	0	1.6576
GO:0043039-tRNA aminoacylation	0	2.8942	4.2818	6.6556	0	10.1029	4.4319	0	0	2.4455	5.4022	0
GO:0006418-tRNA aminoacylation for protein translation	0	2.0792	4.4182	6.2495	0	10.4815	1.5081	0	0	1.9843	1.7146	0
GO:0006399-tRNA metabolic process	0	0.535	3.3574	5.7365	0	9.342	2.6751	0	0	4.4421	3.7172	0.437
GO:0006520-cellular amino acid metabolic process	0	2.9809	0	4.1745	0	6.1898	5.4659	0	0	2.3337	0.551	0.4763
GO:0043436-oxoacid metabolic process	0	3.1894	0.3373	3.008	0	4.8869	5.6661	0	0	2.0167	1.1558	0
GO:0019752-carboxylic acid metabolic process	0	2.2489	0	1.9903	0	4.6011	5.5505	0	0	2.1603	0.823	0
GO:0043038-amino acid activation	0	2.8942	4.2818	6.6556	0	10.1029	4.4319	0	0	2.4455	5.4022	0
GO:0006082-organic acid metabolic process	0	3.149	0.3207	2.9365	0	4.8236	5.5724	0	0	1.9603	1.1231	0
GO:0009069-serine family amino acid metabolic process	0	1.2327	0	1.5277	0	0	2.8143	0	0	0	0	0
GO:0044249-cellular biosynthetic process	0	3.1378	0	4.4122	0	7.4868	0	1.0489	0	1.8488	7.2248	2.3727
GO:1901576-organic substance biosynthetic process	0	2.9061	0	3.5468	0	6.7423	0	1.0743	0	2.0343	6.5017	1.8589
GO:0044271-cellular nitrogen compound biosynthetic process	0	1.43	0	3.6959	0	6.5751	0	0	0	0	7.8827	3.4797
GO:0002683-negative regulation of immune system process	0	0	0	4.3234	0	0	0	0	0	0	0	0
GO:0043901-negative regulation of multi-organism process	0	0	0	3.9101	0	0	0	0	0	0	0	0
GO:0045824-negative regulation of innate immune response	0	0	0	3.3517	0	0	0	0	0	0	0	0
GO:0010363-regulation of plant-type hypersensitive response	0	0	0	1.5618	0	0	0	0	0	0	0	0
GO:0034051-negative regulation of plant-type hypersensitive response	0	0	0	2.1383	0	0	0	0	0	0	0	0
GO:0043069-negative regulation of programmed cell death	0	0	0	1.5618	0	0	0	0	0	0	0	0
GO:0043067-regulation of programmed cell death	0	0	0	1.2076	0	0	0	0	0	0	0	0
GO:0050777-negative regulation of immune response	0	0	0	3.3517	0	0	0	0	0	0	0	0
GO:0008152-metabolic process	0	0	0	3.6529	0	1.2907	0	0	0	0	0	0
GO:0016109-tetraterpenoid biosynthetic process	0	0	0	3.801	0	3.1632	0	0	0	0	0	0
GO:0016116-carotenoid metabolic process	0	0	0	3.281	0	2.7753	0	0	0	0	0	0
GO:0016122-xanthophyll metabolic process	0	0	0	1.0199	0	0	0	0	0	0	0	1.3972
GO:0016123-xanthophyll biosynthetic process	0	0	0	1.9223	0	1.2927	0	0	0	0	0	2.0575
GO:0016117-carotenoid biosynthetic process	0	0	0	3.801	0	3.1632	0	0	0	0	0	0
GO:0030388-fructose 1 6-bisphosphate metabolic process	0	0	0	4.3869	0	0	0	0	0	0	0	0
GO:0051186-cofactor metabolic process	0	0	0	6.6737	0	1.6623	3.9894	0	0	0	0	0
GO:0044237-cellular metabolic process	0	0	0	5.5496	0	5.0766	0	0	0	0	5.1557	0
GO:0016108-tetraterpenoid metabolic process	0	0	0	3.281	0	2.7753	0	0	0	0	0	0
GO:0016114-terpenoid biosynthetic process	0	0	0	2.4965	0	3.2056	2.0837	0	0	0	0	0
GO:0006721-terpenoid metabolic process	0	0	0	1.7345	0	2.5421	1.3373	0	0	0	0	0
GO:0006098-pentose-phosphate shunt	0	0	0	4.1003	0	0	7.2882	0	0	0	0	0
GO:0009052-pentose-phosphate shunt non-oxidative branch	0	0	0	9.0964	0	9.0964	8.7423	0	0	0.6427	1.8669	0
GO:0009108-coenzyme biosynthetic process	0	0	0	2.2386	0	3.4549	4.2295	0	0	0	0	0
GO:0042372-phylloquinone biosynthetic process	0	0	0	1.2678	0	2.4298	0	0	0	0	0	0
GO:0042374-phylloquinone metabolic process	0	0	0	1.2678	0	2.4298	0	0	0	0	0	0
GO:0010236-plastoquinone biosynthetic process	0	0	0	2.4392	0	3.3514	2.2936	0	0	0	0	0
GO:0042181-ketone biosynthetic process	0	0	0	4.3575	0	5.3947	0	0	0	0	0	0
GO:0006732-coenzyme metabolic process	0	0	0	1.0827	0	2.3985	3.9127	0	0	0	0	0
GO:0006739-NADP metabolic process	0	0	0	2.8191	0	0	7.7375	0	0	0	0	0
GO:0006740-NADPH regeneration	0	0	0	4.1003	0	0	7.2882	0	0	0	0	0
GO:1901663-quinone biosynthetic process	0	0	0	4.3575	0	5.3947	0	0	0	0	0	0
GO:1901661-quinone metabolic process	0	0	0	4.3575	0	5.3947	0	0	0	0	0	0
GO:1901401-regulation of tetrapyrrole metabolic process	0	0	0	1.1549	0	0	0	0	0	0	0	0
GO:0010027-thylakoid membrane organization	0	0	0	4.6707	0	6.9101	0	0	0	0.3876	0	2.0755
GO:0009668-plastid membrane organization	0	0	0	4.6707	0	6.9101	0	0	0	0.3876	0	2.0755
GO:0006426-glycyl-tRNA aminoacylation	0	0	0	3.6088	0	1.2927	0	0	0	0	0	0
GO:0009409-response to cold	0	0	0	2.8344	0	0	0	0	0	0	0	0
GO:0019253-reductive pentose-phosphate cycle	0	0	0	3.9036	0	0	3.6763	0	0	0	0	0
GO:0019685-photosynthesis dark reaction	0	0	0	3.9036	0	0	3.6763	0	0	0	0	0
GO:0000413-protein peptidyl-prolyl isomerization	0	0	3.6086	4.0106	0	3.7274	1.8598	1.5591	0	0	0	0
GO:0018208-peptidyl-proline modification	0	0	3.4812	3.7264	0	3.5085	1.636	1.3758	0	0	0	0
GO:0018023-peptidyl-lysine trimethylation	0	0	0	1.1549	0	0	0	0	0	0	0	0
GO:0034641-cellular nitrogen compound metabolic process	0	0	0	2.7466	0	6.983	0	0	0	1.5456	9.1844	1.8258
GO:0042180-cellular ketone metabolic process	0	0	0	1.5382	0	3.049	0	0	0	0	0	0
GO:0006006-glucose metabolic process	0	0	0	2.6567	0	0	0	0	0	0	0	0
GO:0006000-fructose metabolic process	0	0	0	1.139	0	0	0	0	0	0	0	0
GO:0051156-glucose 6-phosphate metabolic process	0	0	0	4.0188	0	0	7.1733	0	0	0	0	0
GO:0009110-vitamin biosynthetic process	0	0	0	1.7345	0	2.5421	2.0473	0	0	0	1.2903	0
GO:0044283-small molecule biosynthetic process	0	0	0	3.5562	0	2.7377	6.8477	0	0	3.6072	0	0
GO:0006766-vitamin metabolic process	0	0	0	1.3198	0	2.1757	1.5948	0	0	0	1.0424	0
GO:0070084-protein initiator methionine removal	0	0	0	3.3991	0	8.762	0	0	0	0	0	1.1635
GO:0019637-organophosphate metabolic process	0	0	0	2.0427	0	0	6.5058	0	0	3.7712	2.6526	0
GO:0055114-oxidation-reduction process	0	0	0	1.391	0	0	0	0	0	0	0	0
GO:1901564-organonitrogen compound metabolic process	0	0	0	1.6037	0	4.0928	0	0	0	0	0.8345	0
GO:0045454-cell redox homeostasis	0	0	0	2.7532	0	0	2.0744	0	0	0	2.2316	0
GO:1901068-guanosine-containing compound metabolic process	0	0	0	1.0854	0	0	1.8206	0	0	1.7504	0	0
GO:0002832-negative regulation of response to biotic stimulus	0	0	0	3.9101	0	0	0	0	0	0	0	0
GO:0031348-negative regulation of defense response	0	0	0	2.3134	0	0	0	0	0	0	0	0
GO:1900425-negative regulation of defense response to bacterium	0	0	0	1.4504	0	0	0	0	0	0	0	0
GO:0032102-negative regulation of response to external stimulus	0	0	0	3.9101	0	0	0	0	0	0	0	0
GO:1902478-negative regulation of defense response to bacterium	0	0	0	2.4392	0	0	0	0	0	0	0	0
GO:1902477-regulation of defense response to bacterium incompatible interaction	0	0	0	1.1549	0	0	0	0	0	0	0	0
GO:0019464-glycine decarboxylation via glycine cleavage system	0	0	0	1.1549	0	0	1.011	0	0	0	0	0
GO:0046854-phosphatidylinositol phosphorylation	0	0	0	2.3164	0	1.6377	1.0089	0	0	0	1.3837	0
GO:0046834-lipid phosphorylation	0	0	0	2.3164	0	1.6377	1.0089	0	0	0	1.3837	0
GO:0009636-response to toxic substance	0	0	0	1.063	0	0	0	0	0	0	0	0
GO:0046174-polyol catabolic process	0	0	0	0	0	0	0	0	1.4898	0	0	0
GO:0046164-alcohol catabolic process	0	0	0	0	0	0	0	0	1.4119	0	0	0
GO:1901616-organic hydroxy compound catabolic process	0	0	0	0	0	0	0	0	1.0252	0	0	0
GO:0005978-glycogen biosynthetic process	0	0	0	0	0	0	0	0	2.2995	0	0	0
GO:0019252-starch biosynthetic process	0	0	0	0	0	0	1.1307	0	1.7903	0	0	0
GO:0006120-mitochondrial electron transport	0	0	0	0	0	0	0	0	2.097	0	0	0
GO:0005977-glycogen metabolic process	0	0	0	0	0	0	0	0	1.9755	0	0	0
GO:0006112-energy reserve metabolic process	0	0	0	0	0	0	0	0	1.9755	0	0	0
GO:1901031-regulation of response to reactive oxygen species	0	0	0	0	2.6365	0	0	0	0	2.6293	0	0
GO:1900409-positive regulation of cellular response to oxidative stress	0	0	0	0	2.6365	0	0	0	0	2.6293	0	0
GO:1900407-regulation of cellular response to oxidative stress	0	0	0	0	2.6365	0	0	0	0	2.6293	0	0
GO:1901033-positive regulation of response to reactive oxygen species	0	0	0	0	2.6365	0	0	0	0	2.6293	0	0
GO:1902882-regulation of response to oxidative stress	0	0	0	0	2.0558	0	0	0	0	2.0488	0	0
GO:0080135-regulation of cellular response to stress	0	0	0	0	1.1312	0	0	0	0	2.1298	0	0
GO:1902884-positive regulation of response to oxidative stress	0	0	0	0	2.6365	0	0	0	0	2.6293	0	0
GO:2000121-regulation of removal of superoxide radicals	0	0	0	0	2.6365	0	0	0	0	2.6293	0	0
GO:1901671-positive regulation of superoxide dismutase activity	0	0	0	0	2.6365	0	0	0	0	2.6293	0	0
GO:1901668-regulation of superoxide dismutase activity	0	0	0	0	2.6365	0	0	0	0	2.6293	0	0
GO:1904833-positive regulation of removal of superoxide radicals	0	0	0	0	2.6365	0	0	0	0	2.6293	0	0
GO:0006457-protein folding	0	0	0	0	1.1711	0	0	1.8948	0	1.1311	0	0
GO:2000379-positive regulation of reactive oxygen species metabolic process	0	0	0	0	2.2274	0	0	0	0	2.2204	0	0
GO:0090322-regulation of superoxide metabolic process	0	0	0	0	2.0558	0	0	0	0	2.0488	0	0
GO:0051353-positive regulation of oxidoreductase activity	0	0	0	0	1.6289	0	0	0	0	1.622	0	0
GO:0051341-regulation of oxidoreductase activity	0	0	0	0	1.1013	0	0	0	0	1.0947	0	0
GO:0032365-intracellular lipid transport	0	0	0	0	0.4146	0	0	0	0	0	0	0
GO:0048586-regulation of long-day photoperiodism	0	0	0	0	3.087	0	0	0	0	0	0	0
GO:0006228-UTP biosynthetic process	0	0	0	0	0	0	0	1.6487	0	3.1586	0	0
GO:0046051-UTP metabolic process	0	0	0	0	0	0	0	1.6487	0	3.1586	0	0
GO:0046039-GTP metabolic process	0	0	0	0	0	0	0	1.6487	0	3.1586	0	0
GO:0006183-GTP biosynthetic process	0	0	0	0	0	0	0	1.6487	0	3.1586	0	0
GO:0090407-organophosphate biosynthetic process	0	0	0	0	0	0	0	1.0866	0	0	0	0
GO:0000103-sulfate assimilation	0	0	0	0	0	2.063	0	0	0	0	0	0
GO:0006790-sulfur compound metabolic process	0	0	0	0	0	1.0943	0	0	0	0	0	0
GO:0010467-gene expression	0	0	0	0	0	3.0115	0	0	0	0	1.7781	0.8375
GO:0008299-isoprenoid biosynthetic process	0	0	0	0	0	1.3428	1.1772	0	0	0	0	0
GO:0006614-SRP-dependent cotranslational protein targeting to membrane	0	0	1.334	0	0	4.677	0	0	0	0	0	1.0193
GO:0070972-protein localization to endoplasmic reticulum	0	0	0	0	0	3.1049	0	0	0	0	0	0
GO:0072657-protein localization to membrane	0	0	0	0	0	2.1398	0	0	0	0	0	0
GO:0072599-establishment of protein localization to endoplasmic reticulum	0	0	1.0033	0	0	3.7901	0	0	0	0	0	0
GO:0006612-protein targeting to membrane	0	0	1.0401	0	0	3.8879	0	0	0	0	0	0
GO:0090150-establishment of protein localization to membrane	0	0	0	0	0	2.1671	0	0	0	0	0	0
GO:0006613-cotranslational protein targeting to membrane	0	0	1.334	0	0	4.677	0	0	0	0	0	1.0193
GO:0045047-protein targeting to ER	0	0	1.0033	0	0	3.7901	0	0	0	0	0	0
GO:0044267-cellular protein metabolic process	0	0	0	0	0	1.2971	0	0	0	0	0	0
GO:0006801-superoxide metabolic process	0	0	0	0	0	0	0	0	0	2.0528	0	0
GO:0045595-regulation of cell differentiation	0	0	0	0	0	0	0	0	0	1.0991	0	0
GO:0046128-purine ribonucleoside metabolic process	0	0	0	0	0	0	1.3638	0	0	1.5483	0	0
GO:0046129-purine ribonucleoside biosynthetic process	0	0	0	0	0	0	0	0	0	2.1186	0	0
GO:0042278-purine nucleoside metabolic process	0	0	0	0	0	0	1.3638	0	0	1.5483	0	0
GO:0009218-pyrimidine ribonucleotide metabolic process	0	0	0	0	0	0	0	0	0	1.7504	0	0
GO:0009220-pyrimidine ribonucleotide biosynthetic process	0	0	0	0	0	0	0	0	0	1.7504	0	0
GO:0009208-pyrimidine ribonucleoside triphosphate metabolic process	0	0	0	0	0	0	0	0	0	2.1863	0	0
GO:0009209-pyrimidine ribonucleoside triphosphate biosynthetic process	0	0	0	0	0	0	0	0	0	2.1863	0	0
GO:0009260-ribonucleotide biosynthetic process	0	0	0	0	0	0	0	0	0	1.0539	0	0
GO:0044208-'de novo' AMP biosynthetic process	0	0	0	0	0	0	0	0	0	1.0991	0	0
GO:0046390-ribose phosphate biosynthetic process	0	0	0	0	0	0	0	0	0	1.0128	0	0
GO:0009119-ribonucleoside metabolic process	0	0	0	0	0	0	1.234	0	0	1.4317	0	0
GO:0009148-pyrimidine nucleoside triphosphate biosynthetic process	0	0	0	0	0	0	0	0	0	2.1863	0	0
GO:0009147-pyrimidine nucleoside triphosphate metabolic process	0	0	0	0	0	0	0	0	0	1.9829	0	0
GO:0006241-CTP biosynthetic process	0	0	0	0	0	0	0	0	0	2.1863	0	0
GO:0042455-ribonucleoside biosynthetic process	0	0	0	0	0	0	0	0	0	2.1186	0	0
GO:0009163-nucleoside biosynthetic process	0	0	0	0	0	0	0	0	0	2.1186	0	0
GO:1901070-guanosine-containing compound biosynthetic process	0	0	0	0	0	0	0	0	0	2.0505	0	0
GO:0046036-CTP metabolic process	0	0	0	0	0	0	0	0	0	2.1863	0	0
GO:0006220-pyrimidine nucleotide metabolic process	0	0	0	0	0	0	0	0	0	1.1387	0	0
GO:0042451-purine nucleoside biosynthetic process	0	0	0	0	0	0	0	0	0	2.1186	0	0
GO:1901659-glycosyl compound biosynthetic process	0	0	0	0	0	0	0	0	0	1.8077	0	0
GO:0031425-chloroplast RNA processing	0	0	0	0	0	0	0	0	0	2.1472	0	0
GO:0006325-chromatin organization	0	0	0	0	0	0	0	0	0	0.9854	0	0
GO:0006415-translational termination	0	0	1.4846	0	0	0	3.647	0	0	3.7913	0	0
GO:0043624-cellular protein complex disassembly	0	0	0	0	0	0	1.4081	0	0	1.7619	0	0
GO:0032984-macromolecular complex disassembly	0	0	0	0	0	0	1.6003	0	0	2.1007	0	0
GO:0010555-response to mannitol	0	0	0	0	0	0	1.011	0	0	1.5377	0	0
GO:0034470-ncRNA processing	0	0	0	0	0	0	0	0	0	2.0234	0	0
GO:0006396-RNA processing	0	0	0	0	0	0	0	0	0	1.1028	0	0
GO:0034404-nucleobase-containing small molecule biosynthetic process	0	0	0	0	0	0	0	0	0	2.3952	0	0
GO:0022411-cellular component disassembly	0	0	0	0	0	0	1.0806	0	0	1.6117	0	0
GO:0070681-glutaminyl-tRNAGln biosynthesis via transamidation	0	0	0	0	0	0	3.3821	0	0	0	4.0544	0
GO:0006081-cellular aldehyde metabolic process	0	0	0	0	0	0	0	0	0	0	1.6097	0
GO:0019725-cellular homeostasis	0	0	0	0	0	0	0	0	0	0	1.1815	0
GO:0006223-uracil salvage	0	0	0	0	0	0	0	0	0	0	4.0712	0
GO:0046107-uracil biosynthetic process	0	0	0	0	0	0	0	0	0	0	4.0712	0
GO:0043100-pyrimidine nucleobase salvage	0	0	0	0	0	0	0	0	0	0	4.0712	0
GO:0008655-pyrimidine-containing compound salvage	0	0	0	0	0	0	0	0	0	0	1.8669	0
GO:0019860-uracil metabolic process	0	0	0	0	0	0	0	0	0	0	2.7751	0
GO:0046184-aldehyde biosynthetic process	0	0	0	0	0	0	2.4748	0	0	0	4.0691	0
GO:0042823-pyridoxal phosphate biosynthetic process	0	0	0	0	0	0	0	0	0	0	1.1843	0
GO:0042822-pyridoxal phosphate metabolic process	0	0	0	0	0	0	0	0	0	0	1.1843	0
GO:0042821-pyridoxal biosynthetic process	0	0	0	0	0	0	0	0	0	0	1.3027	0
GO:0042817-pyridoxal metabolic process	0	0	0	0	0	0	0	0	0	0	1.3027	0
GO:0009059-macromolecule biosynthetic process	0	0	0	0	0	0	0	0	0	0	1.5472	0
GO:0034645-cellular macromolecule biosynthetic process	0	0	0	0	0	0	0	0	0	0	1.6505	0
GO:0048481-plant ovule development	0	0	5.5044	0	0	0	1.0089	0	0	0	0	0
GO:0035670-plant-type ovary development	0	0	5.5044	0	0	0	1.0089	0	0	0	0	0
GO:1901135-carbohydrate derivative metabolic process	0	0	0	0	0	0	1.8034	0	0	0	0	0
GO:0044262-cellular carbohydrate metabolic process	0	0	0	0	0	0	4.6523	0	0	0	0	0
GO:0009250-glucan biosynthetic process	0	0	0	0	0	0	1.2871	0	0	0	0	0
GO:0016051-carbohydrate biosynthetic process	0	0	0	0	0	0	2.4979	0	0	0	0	0
GO:0000271-polysaccharide biosynthetic process	0	0	0	0	0	0	1.6975	0	0	0	0	0
GO:0044275-cellular carbohydrate catabolic process	0	0	0	0	0	0	1.0837	0	0	0	0	0
GO:0006073-cellular glucan metabolic process	0	0	0	0	0	0	3.4494	0	0	0	0	0
GO:0044264-cellular polysaccharide metabolic process	0	0	0	0	0	0	3.7705	0	0	0	0	0
GO:0044042-glucan metabolic process	0	0	0	0	0	0	3.4494	0	0	0	0	0
GO:0034637-cellular carbohydrate biosynthetic process	0	0	0	0	0	0	1.0027	0	0	0	0	0
GO:0005976-polysaccharide metabolic process	0	0	0	0	0	0	2.7702	0	0	0	0	0
GO:0005982-starch metabolic process	0	0	0	0	0	0	3.6159	0	0	0	0	0
GO:0033692-cellular polysaccharide biosynthetic process	0	0	0	0	0	0	1.8458	0	0	0	0	0
GO:0005975-carbohydrate metabolic process	0	0	0	0	0	0	1.0175	0	0	0	0	0
GO:0010218-response to far red light	0	0	0	0	0	0	3.6446	0	0	0	0	0
GO:0010114-response to red light	0	0	0	0	0	0	1.5496	0	0	0	0	0
GO:0009314-response to radiation	0	0	0	0	0	0	2.1279	0	0	0	0	0
GO:0009642-response to light intensity	0	0	0	0	0	0	1.6896	0	0	0	0	0
GO:0009416-response to light stimulus	0	0	0	0	0	0	2.4979	0	0	0	0	0
GO:0016053-organic acid biosynthetic process	0	0	0	0	0	0	1.0376	0	0	0	0	0
GO:0046394-carboxylic acid biosynthetic process	0	0	0	0	0	0	1.0376	0	0	0	0	0
GO:0090529-cell septum assembly	0	0	0	0	0	0	1.011	0	0	0	0	0
GO:0032506-cytokinetic process	0	0	0	0	0	0	1.011	0	0	0	0	0
GO:0032955-regulation of barrier septum assembly	0	0	0	0	0	0	1.011	0	0	0	0	0
GO:0032954-regulation of cytokinetic process	0	0	0	0	0	0	1.011	0	0	0	0	0
GO:0000917-barrier septum assembly	0	0	0	0	0	0	1.011	0	0	0	0	0
GO:1901891-regulation of cell septum assembly	0	0	0	0	0	0	1.011	0	0	0	0	0
GO:1901605-alpha-amino acid metabolic process	0	0	0	0	0	0	1.0971	0	0	0	0	0
GO:0009908-flower development	0	0	1.4578	0	0	0	0	0	0	0	0	0
GO:0048467-gynoecium development	0	0	4.8993	0	0	0	0	0	0	0	0	0
GO:0048827-phyllome development	0	0	2.2735	0	0	0	0	0	0	0	0	0
GO:0048440-carpel development	0	0	4.8993	0	0	0	0	0	0	0	0	0
GO:0048438-floral whorl development	0	0	3.8398	0	0	0	0	0	0	0	0	0
GO:0048437-floral organ development	0	0	3.2851	0	0	0	0	0	0	0	0	0
GO:0003006-developmental process involved in reproduction	0	0	2.2774	0	0	0	0	0	0	0	0	0
GO:0061458-reproductive system development	0	0	2.6271	0	0	0	0	0	0	0	0	0
GO:0048731-system development	0	0	1.4446	0	0	0	0	0	0	0	0	0
GO:0090567-reproductive shoot system development	0	0	1.4281	0	0	0	0	0	0	0	0	0
GO:0009791-post-embryonic development	0	0	1.8506	0	0	0	0	0	0	0	0	0
GO:0048608-reproductive structure development	0	0	2.6271	0	0	0	0	0	0	0	0	0
GO:0006436-tryptophanyl-tRNA aminoacylation	0	0	1.2457	0	0	0	0	0	0	0	0	0
GO:0006431-methionyl-tRNA aminoacylation	0	0	1.0802	0	0	0	0	0	0	0	0	0
GO:0018193-peptidyl-amino acid modification	0	0	2.9023	0	0	0	0	0	0	0	0	0

## Sheet: Fig. 4a
		Mock-inoculated									1 dpi (Pst F22)									3 dpi (Pst F22)									7 dpi (Pst F22)									11 dpi (Pst F22)									1 dpi (Pst 13/14)
		Oakley			Santiago			Solstice			Oakley			Santiago			Solstice			Oakley			Santiago			Solstice			Oakley			Santiago			Solstice			Oakley			Santiago			Solstice			Oakley
		Rep 1	Rep 2	Rep 3	Rep 1	Rep 2	Rep 3	Rep 1	Rep 2	Rep 3	Rep 1	Rep 2	Rep 3	Rep 1	Rep 2	Rep 3	Rep 1	Rep 2	Rep 3	Rep 1	Rep 2	Rep 3	Rep 1	Rep 2	Rep 3	Rep 1	Rep 2	Rep 3	Rep 1	Rep 2	Rep 3	Rep 1	Rep 2	Rep 3	Rep 1	Rep 2	Rep 3	Rep 1	Rep 2	Rep 3	Rep 1	Rep 2	Rep 3	Rep 1	Rep 2	Rep 3	Rep 1	Rep 2	Rep 3
GO:0009751- Response to salicylic acid	TraesCS1A02G219400.1	7.22372	8.81485	15.1238	8.66765	6.34841	9.45478	12.8474	11.8123	9.28093	17.6496	11.7827	11.299	22.0498	24.3049	17.074	24.6644	24.3862	32.1257	7.01605	5.38013	5.29721	6.53779	5.43645	6.18509	5.13961	5.95429	4.96112	17.1847	19.488	8.5699	9.01292	8.5719	8.56004	10.8128	16.1762	11.7082	10.8612	14.3685	22.5262	12.1944	12.1771	9.75501	8.48904	26.0338	16.2825	18.5631	18.5631	22.6602
	TraesCS1B02G232800.1	12.5175	13.0068	17.8574	10.8178	12.3181	16.0095	16.4947	16.2523	12.22	22.9288	14.6825	12.7389	25.9811	24.1925	18.8968	27.5596	28.6292	31.6466	7.42179	6.53971	6.96256	7.49412	7.18731	9.03468	6.54838	6.99353	7.78671	16.0758	20.269	11.2783	9.07429	9.19823	10.8053	11.1487	16.6725	14.7407	13.2671	12.1205	20.7546	11.6614	15.1911	10.2693	9.56278	26.7149	17.4426	19.6956	19.6956	26.5848
	TraesCS1D02G221000.1	8.0346	8.98098	10.743	7.98791	7.31752	11.8026	13.6514	13.7747	9.13664	9.8007	5.7469	7.50739	12.3912	13.0793	8.99926	11.8216	12.2896	15.8902	4.56319	5.5505	5.07741	6.23546	4.78569	5.66568	4.87298	4.70638	5.09536	7.55404	10.5563	5.08528	7.92158	6.60891	6.60992	6.40149	8.01738	8.74433	8.0156	8.20405	15.7717	7.42449	8.42651	6.40478	5.03137	16.6266	14.3104	8.68176	8.68176	10.3903
	TraesCS2A02G335100.1	0.287641	0.407491	0.730497	0.177163	0.422117	0.439634	0.306031	0.232638	0.204833	0.316836	0.432787	0.136929	0.540235	0.184185	0.488255	0.0867656	0.349504	0.422307	0.324338	0.54476	0.44219	0.394834	0.453116	0.326961	0.149577	0.370143	0.236358	0.489398	0.690062	0.515305	0.497589	0.495667	0.25058	0.410377	0.171083	0.215991	0.530854	0.33618	0.863047	0.67663	0.817684	0.506678	0.190539	0.253161	0.928347	0.710956	0.710956	0.862789
	TraesCS2B02G131600.1	0.200094	0.295343	0.413799	0.11534	0.0586085	0.282958	0.30079	0.222039	0.331056	0.533415	0.339865	0.69924	0.689712	0.369017	0.687205	0.38416	0.12008	0.117847	0.506548	0.276298	0.266607	0.218383	0.154884	0.0874801	0	0.187845	0.194626	0.672225	1.01106	0.315446	0.531455	0.271124	0.329769	0.229024	0.23402	0.0445447	0.805814	0.180023	0.689151	0.264059	0.315166	0.304519	0.288795	0.281145	0.396719	0.576525	0.576525	0.782468
	TraesCS2B02G252200.1	1.21129	3.0874	3.68592	1.96151	3.3	0.263919	6.50006	3.71832	3.03391	2.96897	1.74872	1.32801	2.07612	2.60205	1.14874	2.12315	2.27361	2.98714	2.22234	1.41103	1.2173	3.95546	0.987176	0.636364	0.780811	1.09049	3.24335e-09	3.7437	4.07214	1.96521	1.06556	1.21343	1.79526	1.89702	4.08828	0	3.49544e-09	5.08318	2.97986	2.09805	1.12716	1.34655	1.37161e-08	5.18513	3.20593	4.99307	4.99307	5.45916
	TraesCS2B02G348400.1	0.33572	0.377051	0.836427	0	0.155648	0	0.592744	0.431113	0.739197	0.493221	0.354581	0.242306	0.472002	0	0	0.82996	1.25864	1.16872	0	0.603963	0.419044	0.554135	0	0.214303	0.439777	0.664305	0.626676	0.757471	0.64535	0.479024	0	0.48325	0.320071	0.566943	0.586538	0.470746	0	0.548008	1.6898	0.752558	0.723279	0	0.435611	0.647114	0	0	0	0.953992
	TraesCS2D02G234100.1	3.7985	3.79334	5.85532	3.67794	2.67247	3.21973	6.81742	4.39759	5.36843	3.64949	3.58953	2.39197	6.04131	5.20404	3.38281	5.15723	6.31818	6.85028	4.81081	5.46387	4.25941	4.72404	2.94017	3.10734	4.04006	5.9337	3.79708	10.3487	8.51552	5.62316	6.17437	5.94666	5.85266	8.12543	10.306	9.80999	4.55318	7.11071	9.27678	3.5509	10.2502	5.24708	4.45359	8.85872	5.75168	5.82284	5.82284	6.90483
	TraesCS2D02G241300.2	4.65729	5.25014	11.1343	4.23366	3.10925	3.22857	9.09306	4.44137	6.91503	7.20931	5.12323	4.37757	11.5618	11.3146	4.99869	10.3084	10.8083	14.4486	5.55764	4.50513	4.42874	5.8424	3.30788	3.52228	3.1823	5.56917	4.2767	8.24817	8.77243	3.30663	5.32068	4.25438	4.14681	5.37213	7.89435	8.00961	7.53446	4.24768	17.8741	3.63949	5.98059	3.78626	3.47679	5.72028	12.4969	13.3428	13.3428	14.9154
	TraesCS2D02G329400.1	0.133655	0.0474919	0.108102	0.20367	0.0784138	0.0870747	0.251562	0.0483969	0.113095	0.0523139	0	0	0.127289	0.151794	0.178115	0.299872	0.457102	0.44802	0.0963955	0.230926	0.140894	0.0837829	0.244752	0.129564	0.0260789	0.151228	0.201078	0.311563	0.142838	0.148414	0.0778324	0.0974355	0.074447	0.0608457	0.258034	0.0829171	0.099577	0.0581573	0.130993	0.288195	0.106128	0.154461	0.0419485	0.207634	0.481048	0.0823725	0.0823725	0.134174
	TraesCS2D02G560100.1	3.29277	3.91112	7.5757	3.16727	2.33405	1.8348	5.58535	2.14081	5.2445	11.1638	5.70242	5.50148	12.3375	14.6264	10.9859	10.1956	15.9697	15.0896	6.23369	6.80567	5.23995	6.73686	3.68318	3.44159	3.59586	4.69818	4.68954	21.6816	15.041	10.595	7.22483	4.47568	4.33772	9.57869	14.5	11.0026	4.82248	14.0601	13.4189	5.93066	9.69229	6.81125	5.58987	13.7663	14.7569	18.0899	18.0899	19.3573
	TraesCS3A02G328000.1	27.8893	22.8133	53.8988	14.8102	16.7831	19.5793	6.83757	8.06895	10.6704	3.86054	4.15531	2.55127	2.97419	2.82202	2.06455	5.4317	4.21322	5.98784	1.33374	2.16928	2.45136	2.52736	1.42696	0.671568	2.62178	2.1574	2.28997	4.5536	11.228	5.84447	1.66215	3.57841	2.03072	5.92587	7.60973	4.26096	5.08278	7.54229	22.4157	11.7401	10.2525	7.19653	8.33658	11.9256	25.2228	6.00136	6.00136	3.08737
	TraesCS3A02G400400.1	0.552283	1.23381	2.05587	1.02841	0.61566	2.32308	1.82134	1.53133	1.22845	0.324036	0	0.500078	0.577843	0	0.417532	0.257825	0.336193	0.0986825	0.468072	0.177424	0.748018	0.880042	0.630844	0	0.24905	0.453717	0.166439	0.310785	3.43038	1.49807	0.582874	0.315155	0	0.657232	0.538906	0.765482	1.60588	0.91799	1.09363	2.18748	1.29608	0.715121	0.532019	2.85613	1.58954	0.839058	0.839058	1.04113
	TraesCS3B02G357500.1	3.98722	2.94856	0	1.34448e-07	1.24641	1.02473	0	0	2.70609	0	0.00858518	0.0736046	1.62684e-05	1.21549e-05	0	0	2.71261	0	0	1.78487	1.11297e-07	1.18252	1.68623	0	0.442511	0.219328	0	0	1.71372	0.024609	0.45338	0.953205	0	0	3.24665	0.316663	1.25595	0	1.72864	0	3.43454	1.44997	1.96503	3.98494	0	0	0	0
	TraesCS3B02G433400.1	0	0	0.155322	0.139279	0	0.0984731	0.199829	0	0.524543	0.190259	0.164927	0.282695	0.459895	1.08995	0.140209	0.219848	0.356924	0.703542	0	0.247352	0.180618	0.685911	0.388117	0.276399	0.295846	0.243727	0.193046	1.09758	1.27061	0.311926	0.258827	0.0707245	0.139744	0.222671	0.128073	0	1.64391	0.308314	1.62042	0.579435	0.318313	0.0816339	0.18631	4.51462	0	0.602531	0.602531	1.25812
	TraesCS3B02G568500.1	1.20976	1.25225	2.45352	1.45146	1.27275	1.46885	3.42844	3.42114	3.97083	0.774458	0.705891	0.407738	0.928928	0.733616	0.42018	1.63024	1.23756	1.16984	4.23663	5.4929	2.96465	5.96914	2.26548	3.25825	6.04941	9.35683	9.00306	2.24846	1.5219	1.29588	0.659345	0.752946	0.482655	2.95741	3.26263	2.58057	0.819906	1.32715	1.64268	2.5423	1.06398	0.573526	2.10823	3.36321	0.762098	0.281606	0.281606	0.631359
	TraesCS3D02G321500.1	24.9566	21.501	49.441	14.6851	16.2599	19.5023	5.17059	10.2106	8.86938	5.55985	3.68136	2.69323	3.57603	3.40015	2.64182	5.19718	5.92914	7.88272	2.74987	2.61818	2.67207	3.18867	1.92686	1.01129	2.40025	2.7337	2.34431	2.90337	3.97957	4.66081	1.33172	2.17798	1.95903	4.61553	5.63686	3.34526	2.72597	4.11115	8.28618	15.7042	5.06507	4.67082	4.66439	6.04696	10.4244	5.15013	5.15013	3.4993
	TraesCS4A02G124900.1	0.569142	0.544788	0.674994	0.180394	0	0.165499	0.494208	0.172923	0.486534	2.81297	1.39107	1.1527	3.47493	2.88694	2.34006	2.2973	3.51746	4.41472	0.862633	0.914125	0.437011	0.614349	0.815181	0.683403	1.39575	0.953505	0.803094	4.34096	2.89265	1.92856	1.6832	0.887884	1.09121	2.95733	3.74754	4.74428	5.85938	3.3472	16.1791	0.495897	0.533008	1.2512	1.64706	7.22528	20.3737	3.05852	3.05852	4.9137
	TraesCS4A02G216100.1	4.19993	5.11225	8.03081	2.92221	3.15266	3.29763	3.71935	2.7184	3.10897	14.7099	8.77523	8.75684	13.8764	15.4024	12.2137	19.2532	20.6331	16.8407	8.9912	8.99634	12.9014	11.9481	6.49893	4.76933	7.35876	8.80221	8.09973	15.2388	13.698	10.4838	8.45482	8.125	7.90278	8.44217	16.9178	11.7135	15.4503	15.5513	18.2782	8.43376	14.2032	13.3342	9.11362	22.4178	15.9183	14.8491	14.8491	21.6866
	TraesCS4A02G271000.1	14.8894	13.366	24.4585	10.1233	8.37398	10.2466	12.4673	10.0127	13.7237	17.9121	16.9124	16.7227	21.9753	22.4214	17.9092	21.1694	26.2013	23.2815	8.13997	9.37663	7.12711	11.1217	6.8845	5.7258	8.18237	9.09783	6.99958	17.7764	17.0973	11.2829	13.3718	9.21467	10.124	8.6191	15.3925	12.1115	13.5065	12.1357	20.5146	5.69259	14.1096	10.6506	7.78335	16.3094	15.6494	19.2098	19.2098	19.584
	TraesCS4A02G452600.1	6.03383	5.30365	6.96249	13.1025	14.3877	16.108	13.2657	14.7026	13.6558	9.17831	6.48379	7.56981	62.9388	71.7152	68.3029	59.0024	73.5469	47.1139	3.33572	3.49224	2.25626	9.11598	11.0955	10.2151	7.96269	5.54815	7.09542	2.25708	1.13604	1.41852	9.19773	8.30776	9.30543	6.77202	3.19854	4.71244	3.72889	2.85511	1.12077	16.8465	4.35073	7.57119	5.49611	3.03586	1.64087	8.26974	8.26974	9.38549
	TraesCS4B02G043100.1	19.9983	16.3486	35.7125	14.5606	11.6845	15.6993	11.9733	10.1264	14.2202	16.1287	31.2658	20.578	19.6045	20.2406	18.2424	17.6871	18.2752	17.9618	13.3301	12.7068	10.0451	12.9234	12.1495	14.232	6.44766	7.22294	5.34857	26.8291	26.7209	18.9425	21.5896	24.6654	20.6375	9.49581	13.7406	14.028	14.6185	13.4141	19.5122	11.8653	21.8876	19.278	7.45909	13.6665	13.2517	15.9947	15.9947	16.0578
	TraesCS4B02G100100.1	3.87361	5.09228	6.67029	2.7186	2.39823	2.19044	3.81922	3.38179	4.03212	8.01504	6.24909	5.71153	8.44572	9.15303	8.42433	10.8688	12.336	11.3308	5.39333	5.31639	6.93507	6.62654	4.33373	3.63823	5.48518	5.95414	5.84267	9.51435	9.36641	6.79049	5.40425	5.29946	5.64612	5.8674	9.80253	8.24025	11.0265	8.97814	14.039	5.20309	8.77808	8.23915	5.17597	15.2125	12.2876	9.61021	9.61021	12.3544
	TraesCS4B02G179500.1	0.0975847	0	0.0940394	0.029338	0	0	0.144449	0	0.0279147	0.603077	0.124522	0.122933	0.655788	0.726644	0.418	0.242426	0.559402	0.75562	0.105893	0	0	0.138125	0.219141	0.0413928	0.151968	0.25047	0.27426	0.738897	0.502137	0.330904	0.175331	0.0420498	0	0.0780718	0.550583	0.376548	1.5275	0.507075	2.52827	0.12098	0.20001	0.0463009	0.121965	1.38349	2.18711	0.740343	0.740343	1.44333
	TraesCS4B02G200600.1	0.0358355	0	0.114406	0.0720293	0	0	0.172592	0	0.0819735	0	0.0219904	0	0	0	0	0	0	0.0262887	0	0	0.0577262	0	0	0	0	0	0	0.223565	0.237177	0.0755982	0.0239498	0	0.0882624	0	0.324921	0	3.42952	0.965326	8.47898	0.0247727	0.073473	0.10477	0.0387415	2.31017	9.41938	0.0221097	0.0221097	0.0310772
	TraesCS4B02G264500.1	0	0	0	0	0	0.0750371	0	0	0	0.414323	0	0.562197	0.19506	0.047063	0	0	0	0	0.0533235	0.0322017	1.27445	0	0	0.0784054	0	0	0	0	0.581421	0.0504343	0.0945733	0.624916	0.046286	0.0442515	3.5791	0.145949	2.47655	0.550812	6.83079	0	0.67607	1.43341	0.0474265	28.2853	11.832	3.46181	3.46181	1.59582
	TraesCS4D02G040400.1	5.0279	6.41946	9.0059	4.53897	1.59888	2.72568	6.6012	6.22624	12.3722	4.59861	5.33793	4.96843	5.2217	4.56526	3.47494	3.69693	5.09744	7.65343	3.57896	4.30776	3.38196	6.13255	3.82748	4.04441	5.87568	7.00308	6.58418	3.27148	5.48766	3.88116	4.54966	3.67951	2.76612	5.07384	6.59536	5.35291	4.18029	2.3518	10.3042	2.79532	3.65334	3.2016	4.67177	5.76483	4.46556	3.11936	3.11936	3.97563
	TraesCS4D02G096400.2	3.17574	3.95145	5.18274	2.62659	2.64572	2.42578	2.60096	1.81045	3.15728	13.7427	7.50181	6.83894	10.6441	12.1032	10.4303	15.5631	16.5482	12.6629	9.90947	11.6288	15.1548	13.3943	8.66082	5.63459	9.58783	11.0712	10.2344	21.0536	11.9518	9.76744	10.1469	7.80562	9.04169	10.6513	17.7945	15.3249	11.6715	14.5109	17.0456	13.9497	11.621	11.4569	8.38044	20.8739	15.2675	12.0998	12.0998	18.8909
	TraesCS4D02G181100.1	0.190457	0.0958484	0.505054	0.0998622	0.0668196	0.054727	0.284156	0.114585	0.284301	1.37147	0.448416	0.748747	1.03701	1.96167	1.29334	1.40983	1.69105	1.83898	0.139467	0.521311	0.160764	0.460117	0.191394	0.0338279	0.295451	0.699814	0.599859	0.986081	0.661319	0.399345	0.549102	0.311653	0.256374	0.641081	0.971786	0.373942	1.48133	0.61123	2.57453	0.308949	0.340071	0.304595	0.298659	2.39833	3.99895	1.35169	1.35169	2.84847
	TraesCS4D02G201700.1	0.0309923	0.0379072	0.122233	0.046733	0	0	0.0867581	0	0.05167	0	0	0	0	0	0	0	0	0	0	0	0	0.0216401	0	0	0	0.0379117	0	0.125327	0	0.0473313	0	0	0	0	0.0544307	0	0.370159	0	0.41903	0	0	0.0749392	0	0.186917	0.443615	0.0190869	0.0190869	0.0249605
	TraesCS4D02G264500.1	0.0953687	0.214921	0.262478	0.28576	0.213757	0	0.445172	0.320386	0.677614	6.42984	1.07953	2.71565	3.70915	1.22083	2.60088	2.89789	2.52667	5.33824	0.420669	0.18129	0.60939	0.571402	0	0.143556	0	0.150951	1.29672	2.65054	5.74709	1.81239	0.877783	0.991078	1.04214	1.7273	29.8351	2.67704	4.61474	8.20164	13.2469	0.85666	3.38693	3.97348	2.94683	120.185	15.6524	45.8036	45.8036	23.2315
	TraesCS5A02G161500.1	5.04874	6.13316	5.63192	3.94794	4.44596	6.03009	5.11553	5.45992	5.12602	8.62328	3.78264	4.20324	8.15372	6.98483	5.4679	7.45419	8.84409	12.1473	2.36557	1.92209	2.24805	2.56279	2.03735	2.65504	2.29215	2.54515	2.53969	4.71591	2.81477	2.08841	2.6285	1.643	1.75935	1.74268	2.12008	2.8862	9.12779	4.97188	14.672	2.72567	1.90391	1.87558	1.09857	4.84973	16.3132	6.68143	6.68143	9.00422
	TraesCS5A02G225500.1	0	0	0	0	0	0	0	0	0	0	0	0	0	0	0	0	0	0	0	0	0	0	0.1029	0	0.064991	0	0.136537	0.0864715	0.167489	0	0	0	0	0.0691052	0.294555	0.0589891	0	0.0700156	0.295638	0.0699969	0	0.302135	0	2.92108	0	0	0	0
	TraesCS5A02G548800.2	0.798611	0.942674	0.810314	1.09744	6.39536e-09	3.32302e-09	0	0	0.276977	0	0.294039	0.262047	0	0	2.95001e-10	0.999912	0.865153	0.540341	0	1.99478	0	1.06613e-09	3.51614e-09	3.4346e-08	0.58388	1.28119	1.49555	0.715498	0.756401	0.474765	8.31285e-09	0	0	0.583473	1.69662	0.29834	0	0.688191	0	0	2.61141e-09	8.12691e-09	0.579691	0	0	0.180922	0.180922	0.820327
	TraesCS5B02G086900.1	0.601953	1.05037	1.25526	2.03782	2.97732	1.73292	2.94175	2.1535	0.971446	0.0767217	0.211037	0	0.25031	0.0755059	0.177332	0.326124	0	0	0.142737	0.265801	0.686236	0.802161	1.37255	0.861114	0.655443	0.315294	0.576428	0.147679	0.354705	0.469416	1.03307	3.14394	1.59162	0.237675	0.37706	0.201748	0.364328	1.08171	0	2.74344	0.586496	1.36673	0.093348	1.18599	0.436998	0.278658	0.278658	0.285339
	TraesCS5B02G145900.2	118.474	72.8569	269.411	54.9397	45.4808	53.353	87.7875	52.2534	103.423	121.207	66.7693	62.4086	127.548	123.48	126.138	123.309	129.007	189.444	111.798	130.419	98.1964	152.632	52.2481	48.1223	63.5131	76.079	60.2643	280.161	345.958	220.469	95.1629	84.4645	81.6152	160.722	269.884	185.353	33.373	228.841	64.8337	102.08	130.096	116.936	85.8897	112.179	17.4545	88.9303	88.9303	162.656
	TraesCS5B02G425200.1	0	1.36291	1.95495	0.374521	0	0.401797	0.312211	0.642813	0.502523	2.51004	0.912777	3.62603	2.18733	3.93785	1.33986	2.26889	1.75076	3.0808	0	0	0.593622	0	3.00291	0	0	0.802762	0	1.23879	0.617528	0.507579	0	0	0	1.24308	0	0	0	0	0	1.03182	1.01468	0	0.214209	0.332573	1.89011	2.20586	2.20586	2.05691
	TraesCS5D02G093100.1	0.0762461	0.0491527	0	0.081009	0.578167	0.362164	0.758103	0.122898	0.102385	0	0.0798802	0.156408	0	0	0	0	0	0	0	0	0.165351	0.0454441	0	0.185044	0.0961907	0.0431549	0	0.11524	0.109056	0	0.138979	0.385386	0.0483343	0	0	0	0.134678	0.241789	0	0.0461105	0	0.189327	0	0.0720202	0	0.0430711	0.0430711	0
	TraesCS5D02G183700.1	0.0607214	0	0.271646	0.0406731	0	0.0222008	0.320985	0.186257	0.307924	1.55292	0.468551	0.341936	0.700113	1.1007	0.458221	0.318933	0.861255	1.05284	0.201043	0.166764	0	0.170276	0	0	0.128791	0	0	1.0424	0.814608	0.405631	0.189415	0	0.0747591	0.249903	1.0015	0.273029	1.80124	0.869636	8.78102	0	0	0.0268005	0	4.07908	9.72782	2.26754	2.26754	4.62719
	TraesCS5D02G232700.1	0	0	0	0	0	0	0	0	0	0	0	0	0	0	0	0	0	0	0	0	0.109998	0	0	0	0	0	0	0	0	0	0	0.0784206	0	0	0.383674	0.38401	0	0.091053	0	0	0	0	0	2.50343	0	0	0	0
	TraesCS5D02G431800.1	29.6288	25.4241	42.4674	23.4014	21.1472	24.0076	27.6367	20.6913	30.8501	45.9488	21.2403	15.5736	43.4703	45.2233	33.4861	47.6145	58.7189	63.1044	21.3034	21.9911	20.8756	25.3633	20.8271	21.9016	21.0276	22.2054	19.6744	45.6911	51.1248	36.8912	23.7619	21.5692	26.2812	30.8434	33.7	31.8093	34.5762	45.7418	47.5879	32.1099	44.6396	41.6797	30.2296	74.7326	50.679	56.4074	56.4074	69.7113
	TraesCS6A02G146900.1	15.6038	17.3736	24.0745	7.63145	12.3074	12.3457	6.78741	4.10909	6.69436	17.7841	10.5248	17.0487	16.9279	19.3532	17.6639	23.1933	19.6394	19.3618	2.99513	3.52669	5.1199	3.29641	1.24458	0.940944	2.02791	2.6062	3.12459	3.72045	2.26883	1.16819	1.41704	1.21437	0.969356	0.980432	4.29823	7.29928	16.4852	5.16432	30.0718	5.09618	2.47232	1.50723	0.731184	13.6935	29.9525	26.2884	26.2884	37.3444
	TraesCS6A02G167900.1	3.20385	3.53745	4.2835	2.24724	1.64449	1.53904	3.22727	1.91824	2.71703	2.1873	0.996543	0.496062	0.939813	1.25998	1.09373	1.2588	0.625343	0.66639	1.33558	1.92354	0.975211	2.63901	1.16154	1.20429	1.06371	1.95135	1.7687	3.56097	3.24539	2.29648	2.67543	1.85879	1.81819	2.95935	3.399	4.01706	0.637593	2.23343	4.5248	2.32599	2.69209	2.48397	1.86629	2.73773	2.41337	1.72017	1.72017	2.01067
	TraesCS6A02G215500.1	33.8122	36.4111	54.248	26.7973	19.4645	24.1597	36.6635	26.7646	31.7189	36.5792	24.9289	22.4717	64.6391	49.6141	44.4932	45.6304	43.9145	45.6856	64.1538	64.1246	57.1406	79.0743	48.9332	46.6698	55.6049	81.0174	58.5105	83.8104	70.9454	55.1549	42.092	30.4088	32.8674	67.4296	73.4144	78.6897	52.6215	55.2561	125.442	31.0355	69.8335	31.3094	42.9586	47.4955	65.2821	54.8741	54.8741	87.6051
	TraesCS6A02G334800.1	6.70555	6.83355	18.4167	10.3876	9.51281	7.33756	14.3934	7.41316	23.0908	11.4396	3.70835	4.23947	6.96282	6.27588	4.40715	5.64159	9.73024	10.6736	6.27729	7.43404	7.41048	12.9352	8.38056	7.78239	11.6123	9.9232	8.64631	60.6074	45.3552	31.4657	18.3851	17.5268	20.2173	33.5072	77.3992	50.6054	36.0441	35.5279	78.3503	24.9674	22.7443	22.367	15.615	78.6312	85.3127	12.2662	12.2662	17.4806
	TraesCS6B02G175100.2	9.95886	14.2374	17.5816	5.78388	7.79892	9.40989	5.42204	2.5306	5.17514	18.522	7.10516	12.2241	17.7122	14.2871	14.0931	31.0062	21.2834	29.8402	2.28059	3.0056	4.30718	3.94163	1.13571	0.940274	2.33117	1.91063	3.02128	5.51595	6.06483	1.3974	2.08755	1.90509	1.33623	1.95714	7.85483	8.93093	11.4321	7.45194	28.2063	5.06174	6.10112	2.83558	1.3455	15.5419	26.3404	24.2892	24.2892	40.5236
	TraesCS6B02G195600.2	1.1631	1.57852	1.63023	0.780972	0.876914	0.837645	2.41142	0	1.70323	0.697705	1.51422	0.180026	1.064	1.36856	1.23863	2.21957	1.35853	1.50969	1.12467	1.35493	0.412517	1.24682	0.260846	0.862656	1.31336	1.89579	1.38636	2.21935	3.00448	0.881812	2.58816	0.914477	0.637845	3.39292	2.26719	2.72873	0	1.26437	0.858519	2.00934	2.64485	0.855818	1.68343	2.29213	0.656732	1.10149	1.10149	2.28686
	TraesCS6B02G365200.1	1.65223	3.15818	3.51059	3.00743	3.02215	1.50001	5.12959	1.68305	8.25127	2.3715	1.22901	1.02746	1.59031	1.99816	1.53743	2.50983	1.55226	2.56216	2.19774	3.25739	2.4978	2.67199	1.87209	2.52751	4.07303	2.7328	2.60098	20.7262	15.6938	11.105	5.72837	4.0876	4.96801	13.1936	27.6029	18.8854	13.9135	11.4695	26.4164	10.1297	7.45544	7.83441	5.30793	21.0662	32.8102	1.17422	1.17422	2.64386
	TraesCS6D02G136200.1	26.6981	27.1783	41.1017	16.2223	22.7771	21.6032	9.76157	8.35582	10.4499	20.3203	12.3902	15.1088	18.3772	20.6607	17.5875	25.5028	20.6957	22.9772	5.55019	4.90407	7.80374	6.67012	3.6847	2.68891	4.20773	3.98758	5.53088	7.41303	6.18306	2.87643	2.66847	2.55624	2.44295	3.94804	9.66805	11.6487	17.9219	10.9102	36.2994	9.58863	9.21539	5.42302	4.80748	19.9352	35.7154	32.2296	32.2296	41.8976
	TraesCS6D02G156900.2	1.56596	0.819747	2.70534	0.901239	1.21439	0.846126	2.08755	0.638605	2.4223	1.50662	0.549312	1.40231	1.18404	1.20228	0.974587	1.60142	0.84033	1.47047	0.928317	0.806716	1.07133	0.771034	0.451538	1.12008	1.84721	0.957135	1.05009	2.30509	2.97369	1.22117	1.04556	1.31917	1.93259	1.85491	0.817601	3.01784	1.85555	2.50136	0.74307	1.39665	1.37371	1.33332	0.607105	1.98459	0.568418	1.36196	1.36196	1.36134
	TraesCS6D02G197800.1	38.6367	40.1828	64.8849	29.1124	23.6338	26.1187	44.8714	29.7374	36.7316	35.7465	23.3994	21.5971	54.3425	49.2949	40.3742	41.1826	42.9393	43.355	50.6147	48.76	49.8396	61.1987	43.7755	39.2098	42.6902	59.8333	46.7664	77.7914	78.6949	51.8069	43.8107	32.3508	36.4831	59.1629	68.0978	71.5437	53.464	57.4838	121.844	34.4161	70.4025	35.5575	44.3053	63.9657	78.1892	51.9131	51.9131	75.8939
	TraesCS6D02G278600.1	0.308539	0.251925	0.539215	0.104138	0.168092	0.160107	0.459274	0.130692	0.259679	0.453156	0.270336	0.375147	0.702712	0.53634	0.379465	0.400327	0.575767	0.579462	0.506021	0.228288	0.639564	0.367363	0.382408	0.375046	0.404641	0.209958	0.425892	0.948044	0.928359	0.465825	0.248637	0.320549	0.452409	0.348764	0.555765	0.471336	2.51142	0.759618	5.64181	0.262297	0.588071	0.28319	0.297317	1.3471	5.35805	0.755125	0.755125	0.985014
	TraesCS6D02G314300.1	5.45104	6.40301	8.64268	6.45835	6.06201	5.49277	11.2993	4.6923	21.2056	4.38023	2.34881	3.49784	2.11487	2.56307	1.1537	2.82075	2.90205	6.04334	9.14059	12.2813	8.64884	11.263	10.4622	10.2866	16.8485	11.3816	9.3706	32.5236	23.9654	21.5687	18.8897	17.2325	22.7495	32.0494	39.4451	42.766	20.1988	20.247	29.7743	19.6374	12.7595	17.5092	14.3012	20.7854	31.7464	5.45488	5.45488	5.19371
	TraesCS7A02G461800.1	1.41154	0.956507	2.38947	1.14887	0.981042	1.18821	1.64239	1.22221	1.56586	2.43137	1.25356	1.42325	2.87355	2.5144	2.58362	2.45415	2.94282	3.13294	2.31954	1.7064	1.38126	1.91659	1.08331	1.06366	1.74321	1.77227	1.67605	3.06817	4.2078	1.56686	1.10116	1.11725	1.59166	1.85264	2.52544	1.65997	3.2622	2.16117	3.8188	1.84068	2.65126	1.95816	1.63568	4.39312	4.79906	3.73402	3.73402	4.05203
	TraesCS7B02G245500.1	4.98457	3.82731	13.0212	4.72816	2.1287	4.72552	9.11721	4.47975	9.02822	6.53528	5.90656	5.60729	3.29379	3.15926	3.47006	2.23554	3.07298	4.26058	7.2711	5.83229	13.8851	7.67547	3.8536	6.76176	7.33477	7.9932	5.66024	31.8817	51.112	14.7716	5.73032	9.37639	6.45603	4.57089	41.4402	11.0283	55.5396	33.678	349.351	7.44756	34.6205	16.4613	18.9895	97.3854	307.519	18.8601	18.8601	21.7061
	TraesCS7B02G363200.2	1.23707	1.34259	2.27452	0.901531	1.0325	7.58014e-05	1.65288	4.52821e-05	1.54295	1.80661	1.30465	5.30361e-05	1.81545	1.83524	1.87271	2.17827	1.96373	2.65033	1.56193	1.5184	1.22411	1.89364	1.37693	0.924005	2.19518	1.65934	1.23083	2.12944	3.53522	1.85408	1.20198	1.21809	1.07637	1.59769	2.1401	1.55394	1.01425	1.22418	3.97246	1.75072	2.41395	1.8116	1.52142	2.50187	4.64022	2.10249	2.10249	2.33684
	TraesCS7B02G473400.1	9.09456	9.51798	22.6064	8.70983	7.0059	5.85626	24.0521	9.21674	17.3219	17.8885	9.42595	7.44837	20.2677	13.5056	13.7665	23.3013	31.5567	29.8148	8.97429	8.60435	8.58052	9.79255	7.18291	9.45406	11.0791	11.4263	10.2669	23.5177	17.6846	9.56155	11.4961	7.73099	8.41678	19.7398	27.3305	23.2454	9.95629	11.3948	33.0795	13.2975	8.72017	9.06312	11.5979	31.5804	27.08	24.8882	24.8882	32.5813
	TraesCS7D02G450100.1	0.842434	0.758035	1.54889	0.502819	0.657014	0.574621	0.920532	0.701193	1.13175	1.61332	1.01747	0.758582	1.6372	1.76879	1.54343	2.11533	2.33053	2.24788	1.50101	1.77023	1.47979	1.49583	1.0996	1.27019	1.13602	1.6574	1.57844	2.42304	2.26629	1.37783	0.955197	1.14347	0.776821	1.17528	2.16738	1.34274	1.49884	1.10477	2.93104	1.20516	1.95371	1.29783	1.25498	2.49571	2.86979	1.42603	1.42603	2.02998
	TraesCSU02G105300.1	13.3825	14.9752	27.7974	13.3254	8.21952	8.8605	27.8272	12.4265	19.6344	35.3848	14.8157	15.6204	48.6814	49.0017	29.3623	51.4757	61.5241	57.3784	18.8721	15.5792	18.638	19.0198	16.5435	19.3985	15.9091	16.9281	14.1764	60.7199	49.9755	24.0649	29.176	22.7568	22.5849	31.039	39.2682	47.6156	51.0446	40.4125	75.0621	19.7137	28.2898	29.0128	19.2461	49.6272	61.8837	54.9158	54.9158	73.3191
GO:0050832 - Defence response to fungus	TraesCS1A02G213900.2	0.465281	1.12706	1.51195	0.427356	0.16869	0.315722	1.33457	0.20454	1.0194	1.00935	1.90307	2.06848	1.22806	2.52532	1.604	2.89218	3.24224	3.75626	0.902464	0.777274	1.05147	1.19251	1.18224	0.804034	1.21384	0.499535	0	1.22878	2.28976	0.305566	0.979504	1.21591	0	5.07282e-05	0	0.911232	0.27055	0.00039099	2.74378	0.641912	0.464284	1.15295	0	2.80571	3.14115	5.76476	5.76476	3.96741
	TraesCS1A02G355300.1	0.458916	0.101546	0.367532	0.49415	0.344221	0.602133	0.523413	0.617943	0.386897	5.93391	0.607945	3.73629	4.05102	2.30062	2.85966	0.236305	1.68177	1.44708	60.1265	27.5419	71.718	23.8254	8.15274	5.32864	7.60952	7.32705	8.06854	37.0389	46.9339	43.8049	5.9548	21.6604	17.8559	3.32659	251.751	39.5903	4.4687	44.2604	18.6847	8.78549	81.1513	87.6918	1.46949	61.099	21.3349	26.7107	26.7107	48.0704
	TraesCS1B02G049000.1	0	0	0	0	0	0	0	0	0	0	0	0	0	0	0	0	0	0	0	0	0	0	0	0	0	0	0	0	0	0	0	0	0	0	0	0	0	0	0	0	0	0	0	0	0	0	0	0
	TraesCS1B02G155200.1	0.061373	0.0500663	0.0944561	0	0	0.0535551	0	0.0982442	0.083517	0.0827103	0.0502168	0.0572058	0.124838	0.178198	0.033746	0.0676722	0.199415	0.0737603	0.0338658	0.163613	0.0989944	0.107597	0	0.0682873	0.0534608	0.132515	0.0309349	0.27977	0.0368395	0.0924055	0.0273501	0.192951	0.151119	0.0297583	0.0304125	0.026668	0.345241	0.120832	0	0.0282714	0.0839126	0.081264	0.0924463	0.045757	0.104051	0.138501	0.138501	0.0843863
	TraesCS1B02G227700.1	0	0.0421185	2.15867e-05	0.035598	0	0	0	6.99183e-05	0.0295282	0.147718	0	0.0478514	0.295749	0.133912	0.298734	0.243327	0.204247	0.0974573	0.0514991	0.0173597	0	2.17551e-06	0.00573546	1.9116e-08	0.0203418	0.049078	0.09196	0.777018	0.414301	0.36072	0	0.124198	0.0436118	0.21839	0.502008	0.283928	0.331036	0.105055	1.34707	0.104599	0.367907	0.163796	0.249412	1.00912	0.877743	0	0	4.44985e-06
	TraesCS1B02G366300.2	0	0	0	0	0	0	0	0	0	0	0	0	0	0	0	0.234273	0	0	0	0.26053	0.654281	0.114041	0	0	0	0	0	0	6.76581e-06	0.239902	0	0	0	0	0.589154	0.291878	0	0	0	0	0	0.000908931	0	0	0	0	0	0.243407
	TraesCS1B02G464200.1	0	0	0	0	0	0	0	0	0	0	0	0	0	0	0	0	0	0	0	0	0	0	0	0	0	0	0	0	0	0	0	0	0	0	0	0	0	0	0	0	0	0	0	0	0	0	0	0
	TraesCS1D02G192300.1	0.183703	0.160645	0.449403	0	0.105749	0.289165	0.0410603	0.0907689	0.125136	0.388872	0.0644225	0.183662	0.0617968	0.278253	0.196066	0.187805	0.118419	0.192966	0.564332	0.270244	0	0.221907	0.582961	0.1168	0.26732	0.160612	0.0703593	0.403227	0.476892	0.179661	0.315904	0.123747	0.226023	0.215545	0.228858	0.0917484	0.552941	0.354419	0.973569	0.253601	0.394956	0.277968	0.311494	0.310839	0.801058	0.16293	0.16293	0.176392
	TraesCS1D02G355100.1	0.360851	0	0	0	0.535851	0.297145	0	0.293543	0.483383	2.05011	0	0	1.46757	0.793213	0.58961	0	0.559389	0.508023	47.4225	21.9202	43.9203	12.2253	2.4371	1.31229	10.0819	8.69145	11.6776	33.6255	32.4119	31.0781	0.652471	19.5144	7.88491	5.61225	545.989	69.1565	0	39.4209	15.8866	2.81372	74.0779	116.747	0.510822	350.799	16.1094	13.6247	13.6247	11.2226
	TraesCS1D02G388500.1	0	0	0	0	0	0	0	0	0	0	0	0	0	0	0	0	0	0	0	0	0	0	0	0	0	0	0	0	0	0	0	0	0	0	0	0	0	0	0	0	0	0	0	0	0	0	0	0
	TraesCS1D02G438900.1	0	0	0	0	0	0	0	0	0	0	0	0	0	0	0	0	0	0	0	0	0	0	0	0	0	0	0	0	0	0	0	0	0	0	0	0	0	0	0	0	0	0	0	0	0	0	0	0
	TraesCS2A02G037400.1	14.5142	9.36035	27.3048	0.167718	0	0	14.6874	3.82206	24.0588	11.7458	5.51282	5.46604	0	0.0994296	0	6.74925	7.50323	7.80261	15.4931	17.2957	13.5117	0.112613	0	0	15.76	14.4089	12.1062	20.4766	30.7808	14.0191	0	0	0.0989413	13.3867	26.2946	15.1396	15.268	21.7842	34.0418	0.119629	0.437153	0	8.86402	38.3153	33.0977	7.81378	7.81378	10.8154
	TraesCS2A02G239900.1	1.72369	2.42513	3.38558	2.35086	1.97009	2.35191	3.6625	1.98688	2.35472	2.11411	1.26308	0.900149	2.27172	2.11396	2.819	2.17247	2.59254	3.02625	2.89573	2.35786	2.95438	3.6603	2.23397	3.80715	2.91527	4.69188	2.55206	6.19361	6.12068	3.09959	3.57846	3.15413	4.49506	3.52236	5.83383	3.89801	5.09588	4.28489	7.96425	4.15572	6.44092	3.67873	3.47044	5.63712	9.16153	3.60834	3.60834	3.8609
	TraesCS2A02G343100.1	10.2204	9.70452	19.6635	6.34872	5.63151	5.20843	10.0221	7.06303	8.73218	15.6723	9.12229	9.27706	12.8671	12.7112	9.98411	12.367	15.0767	12.6682	10.2884	8.70365	12.6412	9.51108	5.66415	4.97204	5.67471	6.39722	5.80394	22.9586	24.158	10.1552	9.00167	7.25931	8.18753	7.51998	20.9814	13.6561	98.3001	32.2689	197.86	4.0583	17.1462	13.349	4.89596	61.8726	186.859	38.397	38.397	39.4984
	TraesCS2A02G407200.1	1.56244	1.29642	2.44692	1.21639	1.50492	1.21303	2.3022	1.24535	1.87686	0.613331	0.580361	0.619448	1.22186	0.57421	1.05525	1.13337	1.83085	1.75327	1.14047	0.914253	1.45911	1.58746	2.26513	2.6301	1.50104	1.48618	1.53054	2.47547	2.98767	2.48723	2.63451	2.20176	2.20605	2.08095	3.16642	2.37685	1.24687	1.68361	1.33829	2.61991	4.06861	2.08885	2.0613	2.3986	0.41237	1.41783	1.41783	2.17603
	TraesCS2A02G414300.2	2.81457	1.76025	5.19621	2.03162	1.40425	1.94935	3.00797	1.5013	4.05751	3.86223	1.87899	1.28344	2.28548	1.9881	2.09743	3.6321	3.53914	4.97402	3.09163	2.80501	2.88034	2.86364	1.84278	1.97828	2.07463	2.45645	2.01625	7.27522	9.35608	4.46721	3.33542	2.97796	3.35631	4.05846	8.2379	7.30324	4.03137	8.68511	8.48914	3.6639	6.58812	6.36005	3.90926	10.1942	11.5295	5.21468	5.21468	3.80958
	TraesCS2A02G528200.1	0	0	0	0	0	0	0	0	0	0	0	0	0	0	0	0	0	0	0	0	0	0	0	0	0	0	0	0	0	0	0	0	0	0	0	0	0	0	0	0	0	0	0	0	0	0	0	0
	TraesCS2A02G528400.1	0	0	0	0	0	0	0	0	0	0	0	0	0	0	0	0	0	0	0	0	0	0	0	0	0	0	0	0	0	0	0	0	0	0	0	0	0	0	0	0	0	0	0	0	0	0	0	0
	TraesCS2A02G551000.1	6.94449	8.44612	10.4618	6.64055	4.09119	6.66374	7.24719	5.63784	4.97854	7.63446	9.52274	5.53008	4.00744	11.188	3.68287	4.22986	3.34294	5.72352	4.73634	4.63621	6.73897	2.49562	2.53856	3.96761	3.77858	2.62929	1.68257	2.62064	34.3089	15.3663	6.9395	15.4028	9.06855	10.0389	46.4471	9.10377	3.08216	18.3484	11.3613	4.24629	37.696	33.3265	18.6115	35.8477	9.79162	13.9868	13.9868	10.5859
	TraesCS2A02G581600.1	2.77111	3.17849	5.76428	2.16626	1.5138	2.72611	4.54495	3.12559	6.30246	5.79183	4.79184	0	9.84782	8.16968	3.09632	14.5266	19.8896	16.5101	0	0.92737	1.25638	1.14095	0	0.525768	0.708731	0.681856	0.74795	1.91281	2.56095	2.87969	1.32434	1.31595	0.688406	1.40984	0	1.37541	8.70495	1.73784	19.6771	0	4.56269	2.21678	0.814659	15.1049	15.5908	7.50621	7.50621	7.39151
	TraesCS2B02G311900.1	1.40194	1.75771	3.33662	0.667231	0.829269	1.16682	1.49122	1.27219	2.35843	2.9937	2.12491	2.07708	4.3804	5.87835	3.58624	3.09996	3.74539	4.51122	1.6327	1.48187	0.619952	2.39308	1.19159	2.04298	1.2872	1.50675	1.27923	1.78416	0.352003	0.727538	2.1795	2.15728	1.57275	2.05027	0.598142	1.5519	0.874368	0.992544	0.384541	1.75534	0.870267	1.23359	0.410102	0.469165	0.597729	3.96067	3.96067	4.75264
	TraesCS2B02G340700.1	14.1426	14.6315	27.9168	9.61354	7.40067	7.16064	14.9579	9.64857	12.3252	17.9033	14.752	11.8587	17.4908	16.8982	12.947	17.3091	21.0438	19.2461	16.059	12.6318	20.7024	12.7436	9.62078	6.72489	8.84188	14.1462	10.5337	37.8561	34.6694	16.8312	18.4222	13.2431	15.2489	17.414	33.6877	26.2332	130.198	54.6228	273.355	8.89981	31.7063	23.8244	11.0333	85.3611	256.81	43.0269	43.0269	41.366
	TraesCS2B02G424900.1	1.39902	0.643892	1.19187	1.21022	1.40173	1.40875	1.69177	1.25215	1.39641	1.76968	1.27533	0.756564	2.79992	2.13055	2.06597	1.95663	4.01654	6.31461	2.064	1.45172	0.91911	1.09009	0.920117	2.09868	1.2103	1.40291	1.17131	2.74876	1.45252	1.95732	2.53083	1.71135	1.58544	2.72115	1.52307	2.19565	1.34197	1.85059	0.749183	0.963485	2.42817	1.29321	1.2412	1.46364	0.642815	2.2985	2.2985	2.80704
	TraesCS2B02G433400.1	1.59933	0.83365	4.11967	0.0363454	0	0.0567743	3.20994	1.3531	2.3252	2.24289	1.75353	2.05024	3.00711	3.26314	2.52818	3.29309	4.1034	4.69666	2.22508	3.17292	1.86108	2.67802	1.45635	1.08657	1.31527	3.14521	1.75166	6.98506	9.66896	5.55771	3.25472	1.84494	2.58396	4.01576	7.33039	5.83372	3.03511	8.26868	7.51837	4.0227	5.47203	3.6569	3.21114	15.1965	5.69983	4.80749	4.80749	5.1509
	TraesCS2B02G558700.1	0	0	0	0	0	0	0	0	0	0	0	0	0	0	0	0	0	0	0	0	0	0	0	0	0	0	0	0	0	0	0	0	0	0	0	0	0	0	0	0	0	0	0	0	0	0.0744264	0.0744264	0
	TraesCS2B02G581800.1	0	0	0	0	0	0	0	0	0	0	0.48783	0	0	0	0	0	0	0	0	0	0	0	0	0	0	0	0	0	0	0	0	0	0	0	1.42114	0	0	0	0	0	0	0	1.84296	0	0	0	0	0
	TraesCS2B02G581900.1	0.82265	1.16064	1.15775	3.28882	4.11872	5.19661	0.114778	0.0848952	0.0707319	3.58009	9.13404	4.12047	1.44149	0.451636	2.4683	0	0	0	0.512876	0.179403	0.675158	0.535613	6.28871	6.01657	0	0.0899157	0.29003	0.921577	15.0572	21.9859	8.54038	18.8684	12.3486	0.291217	0.564328	0.083856	2.69189	12.6869	3.12472	1.47865	21.8024	34.7282	0	0.938485	0.741195	1.3174	1.3174	1.57271
	TraesCS2B02G582000.1	0.679433	1.14871	0.767214	1.62987	2.35814	2.64135	0.000221392	0.00042158	0.000230838	2.29307	7.22552	3.37539	0.69632	0.223319	1.96805	0.103571	0	0	0.679247	0.748603	0.167627	0	1.99608	4.70485	0	0.000257673	0.00216947	0.305401	15.2763	10.8986	4.32246	8.76835	9.14027	0.00234278	0.00348972	0.00052044	0	5.1493	2.07249	1.46162	15.0276	25.5885	2.57596	0.00427742	0	2.87786	2.87786	1.17044
	TraesCS2B02G582100.1	0.381464	0	0	0.527366	1.16305	0.445565	0	0.302725	0	0.522113	0.488287	0.183215	0	0.177285	0.158227	0.384301	0.188868	0.580673	0.423456	0.264136	0.219649	0.383192	0.512843	0.157954	0	0.631212	0.340047	0	7.59005	11.2988	0.684567	4.25556	0.611795	0.695135	1.8324	0.298821	0	1.42412	0.612733	0.181251	13.0474	11.774	5.57219	1.28307	0	0.533061	0.533061	0.450935
	TraesCS2B02G605800.1	1.6633	1.21122	2.59212	0.523583	0.170132	0.269518	0.18824	0.194128	0.1612	41.813	15.4184	8.01095	21.3257	11.6448	9.93637	16.1349	13.9185	7.92682	0.118695	0.225242	0.505471	0.269051	0	0.0798161	0.0961606	0.0627276	0.0961621	1.7584	3.13693	1.02643	0.206033	0.351788	0.665498	0.0369874	0.283452	0.371017	14.1429	2.74101	15.2854	0.2434	1.0176	0.970237	0.161111	5.41634	14.5836	19.2585	19.2585	14.8928
	TraesCS2D02G009500.1	0	0	0	0	0	0	0	0	0	0	0	0	0	0	0	0	0	0	0	0	0	0	0	0	0	0	0	0	0	0	0	0	0	0	0	0	0	0	0	0	0	0	0	0	0	0	0	0
	TraesCS2D02G205900.2	22.0399	31.4069	20.5446	43.4356	65.6509	68.4089	36.2964	60.5936	20.6485	18.3318	65.3226	22.8898	16.324	13.3107	15.1363	8.29184	7.0597	7.05655	45.2196	42.67	39.5781	33.3404	33.6109	55.395	35.5011	37.3006	43.6681	11.1881	8.08512	9.81791	23.7532	25.1951	16.1994	13.9609	6.09588	10.8803	9.91933	13.2363	6.09411	20.1456	9.05292	10.8055	14.3628	3.26545	8.86201	15.5799	15.5799	10.1433
	TraesCS2D02G226600.1	2.25342	1.77879	3.15342	1.11198	0	1.04389	3.07852	0.728181	2.37823	0.737367	0.959258	0.45234	1.63021	1.32661	0.503323	1.23161	0.241782	1.32969	2.11291	1.74358	1.8454	2.27393	1.18817	1.03252	1.38029	2.83131	1.97655	4.30069	4.84111	1.84215	1.69465	1.89022	1.47406	2.45782	5.09662	2.33527	6.35745	3.50986	18.1606	1.56119	2.48215	2.16702	1.42748	6.78071	15.5961	2.32191	2.32191	0.0104371
	TraesCS2D02G245700.1	0	0	0	0	0	0	0	0	0	0	0	0	0	0	0	0	0	0	0.0924369	0	0	0	0	0	0	0	0	0	0	0	0	0	0	0	0	0	0	0.072291	0	0	0	0	0	0	0	0	0	0
	TraesCS2D02G259300.3	1.48939	2.48608	3.35614	1.12414	0.704573	0.671404	2.67819	1.91954	2.71242	0.911914	0.55557	0.920603	1.39356	2.07005	0.544175	1.45981	2.02376	1.88047	1.79399	1.65078	2.99667	2.3821	1.15941	1.0501	1.50866	2.09231	1.53861	3.44138	2.40311	1.30066	1.92017	1.16653	1.27314	1.67029	1.9935	2.8886	2.51189	1.8378	1.94305	1.03003	3.00495	1.30885	0.753967	3.37927	1.3911	3.17686	3.17686	1.91716
	TraesCS2D02G293200.1	0	0.204985	0.0505559	0.023592	0	0.47103	0.150227	0.329557	0.022907	0.0325788	0.0630057	0	0.0284596	0.127418	0.0605056	0	0.0370328	0.073672	0.0432168	0	0	0.0321114	0.300811	0.112823	0.0984666	0.293286	0.036145	0	0	0.180453	0.135786	0.177647	0	0	0	0	0.106376	0.160016	0	0.0988695	0.0317249	0	0	0	0	0.0895409	0.0895409	0.0553434
	TraesCS2D02G321400.1	9.19196	8.10045	19.5505	5.15393	4.94655	3.39383	9.83518	5.47474	8.64638	14.2271	10.7852	8.14708	13.6748	14.3483	10.0645	16.4583	19.6739	19.642	9.29303	8.8781	13.4985	10.6446	6.00584	5.34925	6.0281	7.26764	6.99128	24.8911	28.4074	10.404	9.3732	7.98083	8.58584	7.97156	24.9275	14.4623	156.694	54.9884	349.037	5.47167	20.7278	13.6029	6.26773	91.5594	317.364	36.2988	36.2988	39.6851
	TraesCS2D02G404200.1	1.09148	1.10305	1.96128	1.62601	1.38297	1.8666	1.28575	1.29198	1.00295	1.0228	1.23722	0.553124	1.21835	0.624664	0.696923	1.24093	1.36554	1.64427	1.29409	0.962103	0.950414	0.880901	1.30125	1.97503	1.23272	1.00483	1.01763	1.7317	1.90265	1.27361	3.10164	1.70643	1.99777	1.83802	1.30671	1.84477	1.89424	1.86411	0.785538	1.75368	1.62287	1.99807	1.65064	0.7063	0.247808	1.25217	1.25217	2.20627
	TraesCS2D02G411600.1	1.84138	1.50012	3.77638	1.39312	0.0244957	1.02018	4.4444	1.21295	3.12079	2.50821	2.38774	0.756004	2.58794	2.79333	1.84732	3.0761	3.84291	2.00992	2.87643	2.05699	2.0954	2.85957	2.21028	2.07629	2.66908	2.18618	1.89887	6.00396	10.2764	5.24607	2.39582	2.58175	2.4567	4.19265	7.20275	6.53501	1.739	5.95187	9.24545	2.40833	5.65947	3.4826	2.69345	9.27465	9.49823	2.03452	2.03452	2.04364
	TraesCS2D02G531100.1	0	0	0	0	0	0	0	0	0	0	0	0	0	0	0	0	0	0	0	0	0	0	0	0	0	0	0	0	0	0	0	0	0	0	0	0	0	0	0	0	0	0	0	0	0	0	0	0
	TraesCS2D02G552100.1	6.64429	9.58557	9.85873	9.88772	10.3406	20.628	11.0699	11.7958	8.60367	11.7329	22.918	11.1682	5.05882	7.84066	9.58623	7.30044	5.38111	6.94003	10.4241	13.231	20.0818	10.912	16.8974	28.0011	12.2645	5.276	9.73147	5.94269	51.597	44.6332	18.8534	44.4944	23.0475	28.7701	57.8613	11.2264	8.75567	35.5378	9.39945	22.6976	69.8167	79.6153	47.9419	52.1237	8.46739	11.1352	11.1352	12.0631
	TraesCS2D02G598500.1	0.9378	0.887744	2.37131	0.308702	0.58394	0.269224	0.749736	0.71806	2.43711	39.3966	17.9317	7.06649	18.6023	17.7301	6.95611	46.0852	48.5647	34.5959	1.76203	1.9094	4.39388	0.404827	0.493769	0.169502	0.750211	1.4927	1.70235	4.03871	5.93385	1.78012	0.88935	0.641811	1.04646	1.7591	6.62277	3.98118	7.96097	4.83846	22.3405	0.687046	2.73274	2.8921	0.942075	25.2988	19.4805	22.926	22.926	16.2627
	TraesCS3A02G181200.1	3.35041	3.79321	6.34764	3.53666	3.04733	4.01079	5.11119	4.34978	4.42594	6.03214	5.00819	3.7658	6.36087	7.94708	5.76292	7.81811	10.0199	9.64769	3.00837	3.09186	2.95591	3.54403	2.87409	2.11169	2.90044	3.48945	3.04279	4.31197	5.9808	5.04872	2.67948	4.25437	2.84386	5.27658	5.45607	5.42133	3.80322	7.78623	7.96158	4.71519	5.92318	4.6707	4.04069	7.99565	10.5899	7.19215	7.19215	6.93612
	TraesCS3A02G220600.2	3.30088	4.03937	6.66014	3.19962	1.18734	2.3244	5.2785	2.96448	4.18759	13.477	6.28646	5.30065	16.5596	18.5867	10.3791	16.1796	25.4577	25.1175	3.0002	2.54241	2.84268	2.76713	1.86181	2.10155	2.21485	2.15618	1.37942	11.6467	9.94918	3.82393	2.9856	2.56344	1.94639	3.34145	6.35033	3.89081	13.3769	5.6048	24.1094	0.905814	3.52052	1.88398	1.21631	13.6915	13.011	19.0107	19.0107	27.8618
	TraesCS3A02G260200.1	0.204189	0	0	0	0	0.0455035	0	0	0	0.8292	0.0502344	0.286601	0.0962186	0.549323	0.356061	0	0	1.21047	0.204163	0.0425683	0.19973	0.058279	0	0	0	0	0.930606	0.486443	1.81649	0.56018	0	0.14439	0	0	9.36814	0.143045	3.61945	0.73441	4.15761	0	0.393554	0.486529	0	14.1133	7.50211	1.12907	1.12907	4.65461
	TraesCS3A02G266600.1	4.66806	4.90649	8.47141	3.9248	2.6209	3.64034	6.62491	4.57708	5.27719	8.85743	5.69709	4.91909	8.41845	9.24162	7.66104	8.6161	12.1512	11.73	4.59257	3.42426	3.62382	3.98356	2.43469	3.01855	2.55222	3.27991	2.12674	8.47931	7.73425	3.49521	3.81838	3.64015	2.64745	5.08422	8.27091	6.1036	8.60414	5.08149	11.1921	2.66241	5.27618	3.87105	3.30897	7.61048	9.80004	12.9115	12.9115	14.2587
	TraesCS3A02G289900.1	0.98786	1.82051	1.39829	1.35631	1.19598	1.89242	2.43108	1.6627	2.2035	0.76584	1.79543	1.29043	1.31161	1.48297	1.25249	1.11686	0.781924	1.44398	0.925057	1.28461	1.70324	0.631609	2.17279	4.05217	2.05136	4.77279	1.8807	0.0322363	2.1873	2.08968	1.5145	2.74496	1.52745	0.222944	0.649274	0.12613	0.47653	1.29728	1.61472	0.371829	3.31652	1.25429	3.22207	4.09657	0.341683	1.11146	1.11146	1.07736
	TraesCS3A02G406000.1	16.4277	20.5344	39.1534	8.74006	11.8968	13.0328	12.6547	5.09962	11.6444	124.006	53.3516	80.012	120.445	132.806	103.884	140.002	153.895	158.359	27.0179	23.7503	25.2871	32.6156	21.1527	16.447	21.3708	28.6686	25.0853	56.4596	62.5378	24.8306	19.4732	13.5343	16.8181	17.7117	33.8905	32.3426	103.216	71.2947	225.49	12.7581	25.1802	17.225	15.0814	132.321	236.407	149.121	149.121	194.832
	TraesCS3A02G407200.1	171.437	174.948	122.316	189.625	165.698	219.316	119.559	202.758	128.029	78.0654	168.779	110.143	57.6932	64.4058	108.401	58.1441	47.5657	27.6335	141.229	127.313	139.708	120.641	154.349	159.786	143.305	135.435	139.628	63.8021	39.486	71.3575	134.361	155.285	157.053	110.455	47.0797	76.4057	82.9418	78.1596	9.40903	149.848	101.493	123.661	120.058	19.4431	6.05688	59.8576	59.8576	27.539
	TraesCS3A02G517100.1	1.66752	0.465384	2.43933	0.564776	0.247145	0.219481	0.901054	0.558904	1.39862	17.6498	11.3642	10.1026	5.08955	5.60181	7.90561	0.458513	1.85461	6.76833	77.6183	32.1089	82.8158	24.7078	3.80395	0.630659	9.53776	8.32291	11.3998	40.4398	51.5468	30.435	0.579955	30.5493	7.07119	5.9778	392.094	21.2198	2.35482	38.3514	32.3729	3.2521	162.083	118.915	4.18461	197.725	32.8337	51.6932	51.6932	73.9905
	TraesCS3B02G211300.1	4.00236	2.49513	6.83133	2.9525	3.07475	2.7733	4.5969	3.89799	3.18227	4.94681	2.08068	2.60942	5.09219	6.42274	4.84118	6.12825	7.30083	7.40454	2.52678	2.76954	2.4578	2.44742	2.11243	2.7948	2.38378	2.51487	2.68933	4.83925	5.6538	3.59734	2.73578	2.24691	2.7456	4.03927	5.54619	3.59694	4.26868	7.30036	7.71966	4.33763	4.45283	4.91564	3.82457	7.64432	10.1271	4.33817	4.33817	7.30673
	TraesCS3B02G250900.2	1.33747	1.77585	3.26024	0.753041	0.321027	1.1547	2.67138	0.952438	2.46755	5.10028	3.09535	2.39422	5.30629	5.78381	4.21968	6.23206	9.02633	8.77275	1.55523	1.55854	1.30633	1.59714	1.23644	1.06897	1.26574	1.25356	0.85542	5.73128	5.21879	2.3969	1.55753	1.15062	1.10956	1.70594	2.7374	1.88638	8.10602	2.51448	10.7837	0.798115	1.68161	0.858821	0.928246	6.71561	5.19081	8.39733	8.39733	8.50326
	TraesCS3B02G293200.1	1.01363	0.105114	1.31113	0	0.171617	0.047838	0.740659	0.0513419	0.791851	2.83513	3.41721	2.30295	0.449273	1.11523	0.751573	0	0.197284	2.61147	2.67174	1.26003	3.13037	0.428965	0.272851	0	2.34555	0.48059	1.69747	2.03127	4.74269	2.93362	0.114813	0.725003	0	0.0687276	32.5657	2.33179	40.3064	7.20364	62.9934	0	2.51912	2.78977	0	69.1753	70.6951	19.3819	19.3819	23.1447
	TraesCS3B02G297300.1	11.6689	8.43439	27.1813	7.66672	5.11017	6.40544	14.5214	5.33417	16.9222	5.27632	4.7734	3.9996	9.11425	7.63768	5.50417	6.29057	9.49558	11.9028	15.9473	16.9341	12.3341	17.3167	5.66525	5.76768	14.7653	16.3341	14.6362	19.7099	24.869	11.4231	9.23322	6.50798	7.88287	10.9299	23.0652	16.6095	19.677	15.5402	48.3285	17.8722	21.1732	16.969	11.4424	25.7897	40.6945	10.7307	10.7307	12.1894
	TraesCS3B02G310800.2	0	0	0	0	0.0774358	0	0	0	0	0	0	0	0	0	0	0	0	0	0	0	0	0	0	0	0	0	0	0.0655374	0	0	0.0768529	0	0.094387	0	0	0	0	0.0266173	0	0	0.152713	0	0	0.100546	0	0	0	0
	TraesCS3B02G324500.2	1.16688	1.7136	1.78746	0.900445	0.530989	1.29226	2.6332	1.19451	1.7328	6.49777	2.35121	1.7731	4.39636	8.7166	2.43074	9.16381	4.47103	7.19148	1.07009	0.82075	1.4893	0.697947	1.54594	3.31506	1.86005	3.36221	1.6271	0.558302	3.77628	1.89314	1.29258	1.62142	0.972675	0.401607	0.607497	0.288346	0.391822	0.845438	1.52212	0.169573	3.63538	1.1793	2.87125	2.92816	0.194059	7.60448	7.60448	8.78931
	TraesCS3B02G337700.1	4.12523	4.27802	7.12836	3.66862	3.59454	2.56452	4.3635	1.4495	3.22315	17.9023	9.3808	13.7735	18.9508	11.9212	17.2955	10.7797	13.4112	11.8615	7.59136	8.14683	10.0127	8.71106	4.66168	3.96664	4.82882	4.8616	4.96959	23.431	15.3376	10.7145	7.9801	7.40901	7.94454	6.02501	12.6159	9.00684	13.0078	13.0128	26.4457	9.34942	14.3417	10.4715	6.01068	14.0394	24.6628	27.792	27.792	26.3746
	TraesCS3B02G439600.1	18.8666	25.0964	49.0478	11.6954	13.6212	15.7732	22.5993	9.25856	17.1143	131.874	60.8428	83.4431	134.318	144.47	115.001	151.908	186.061	172.589	23.8387	18.2813	17.2667	25.1942	20.0211	16.0161	17.2273	21.4956	19.8449	52.18	63.8437	27.3283	18.0484	16.4923	16.418	24.986	37.5197	31.6409	148.591	67.9022	279.341	12.129	29.6086	27.597	23.2409	163.538	288.959	160.085	160.085	218.828
	TraesCS3B02G441000.1	54.4404	59.8293	45.8118	61.0274	66.8964	89.5326	46.3802	87.0455	37.4914	31.8356	65.0752	40.8818	28.4596	31.1268	42.1705	26.4732	22.2997	15.0506	37.5472	35.7184	38.2725	33.5354	46.7951	50.4893	40.779	34.0537	37.735	15.7064	11.9989	20.9071	40.7115	43.4744	50.9267	33.348	14.6367	28.8435	28.4584	28.2152	5.25709	48.7777	28.8842	37.197	40.1239	7.32217	2.83496	32.2437	32.2437	17.5377
	TraesCS3B02G490900.1	3.81758	3.92411	7.79854	2.54913	2.22339	3.13051	6.29372	4.02766	5.85008	8.83757	5.31229	5.04305	11.1062	15.6365	6.88481	14.3984	21.5499	21.3763	3.38973	3.3719	2.95359	2.84477	2.10053	3.34574	2.93167	3.06138	3.24601	7.61403	7.32802	3.91177	3.61153	3.70709	2.47352	5.08134	7.07963	7.02558	8.15839	5.10902	13.901	2.26464	4.6669	3.16418	2.78996	12.7633	14.9319	13.7505	13.7505	16.5415
	TraesCS3B02G568500.1	1.20976	1.25225	2.45352	1.45146	1.27275	1.46885	3.42844	3.42114	3.97083	0.774458	0.705891	0.407738	0.928928	0.733616	0.42018	1.63024	1.23756	1.16984	4.23663	5.4929	2.96465	5.96914	2.26548	3.25825	6.04941	9.35683	9.00306	2.24846	1.5219	1.29588	0.659345	0.752946	0.482655	2.95741	3.26263	2.58057	0.819906	1.32715	1.64268	2.5423	1.06398	0.573526	2.10823	3.36321	0.762098	0.281606	0.281606	0.631359
	TraesCS3B02G584700.1	0.185357	0	0.570933	0.170193	0	0	0.270668	0.100595	0.670451	22.0365	9.90933	6.85144	15.4353	20.8762	13.7591	8.64257	12.3466	17.5092	34.9985	15.1544	29.4326	12.3298	0.92062	0.0949177	2.51137	1.93105	3.76054	9.82382	15.392	12.9071	0.159502	5.80272	1.51083	1.00537	82.6798	3.83027	1.77541	8.16076	9.58293	0.854602	17.1328	8.50933	0.194599	59.8357	24.7736	38.1531	38.1531	66.2692
	TraesCS3D02G186100.1	3.24481	3.28501	7.22501	2.41411	2.64394	3.3733	3.90567	3.58695	3.59157	3.75239	3.48406	2.87355	5.5881	6.09771	4.92116	7.58789	8.47331	8.92661	1.23073	3.08238	1.62122	2.36702	2.90102	2.02098	2.13598	2.06792	2.88835	5.64257	5.70737	3.46674	2.07432	3.97356	2.41682	4.09781	5.40121	3.16906	3.11636	6.902	10.0788	5.64161	4.57029	5.42565	4.07078	7.54166	7.07285	5.63273	5.63273	7.3633
	TraesCS3D02G227500.3	1.3197	1.78587	0.514365	0.415723	1.45859	0.59829	5.61551	0	1.41945	0.758304	0	0.00216416	0	0.793377	0	0.000181502	1.33275	1.82441	0.690392	1.16684	1.69311	2.10622	0	0	0	1.67361	0.949226	2.82331	4.11313	1.88799	0.562901	0	0	0	0.129653	0	0	0.699564	3.84574	1.14519	4.6274	0.574923	0.990599	2.96442	10.5969	1.96686	1.96686	0.821041
	TraesCS3D02G260300.1	6.82464	1.72891	9.17889	1.61609	0.699827	0.852789	3.79566	1.53998	2.97184	36.32	24.7869	24.135	11.2858	18.935	7.70746	6.63377	10.3109	14.6767	21.4949	10.0986	22.0188	3.27648	1.53434	0.179356	2.80682	2.70769	4.07362	7.41644	9.67358	7.08179	0.3777	3.40292	0.990123	1.08795	76.0044	8.4251	98.1114	34.7824	217.336	0.554904	11.9337	13.432	0.0433449	118.797	249.409	204.046	204.046	229.845
	TraesCS3D02G264000.1	11.0874	7.36128	24.1125	5.73087	3.74422	5.30492	8.32449	4.35072	13.3989	4.83811	2.43794	1.26679	4.27151	5.05157	2.78967	4.72579	4.47467	6.1599	12.4179	13.1703	9.35008	12.8225	4.11225	3.82193	10.7487	13.8116	10.3178	13.742	21.3589	11.8218	5.00279	5.67609	5.07821	7.8505	17.9079	12.6745	7.57225	12.0581	36.08	13.9441	15.8321	13.149	8.48276	19.9159	31.7384	5.25507	5.25507	7.41414
	TraesCS3D02G266800.1	4.83209	4.78968	8.17793	3.55908	3.52341	3.99728	7.01987	4.81802	5.34735	11.308	6.43768	5.73198	12.9967	10.7715	8.74295	12.9006	17.1848	17.3733	4.1569	3.04141	3.18809	4.10784	1.8172	3.20591	3.10256	3.70041	3.50367	8.0427	8.17256	4.11823	4.62304	3.53128	3.77551	5.87819	7.17128	6.43095	7.49089	5.68828	11.8233	2.87342	4.512	3.61586	3.23345	8.21049	10.2509	14.352	14.352	16.4765
	TraesCS3D02G276800.1	0.0392986	0	0	0	0	0.026647	0.122782	0	0	0	0	0.0274684	0.0751476	0	0.0244636	0.0562432	0	0	0	0.0295292	0.0633618	0.0275366	0	0.0655889	0	0.0355572	0.0526818	0	0.179587	0.0268815	0	0.0231661	0	0	0	0.0339248	0.0829134	0.0272875	0.494574	0	0.0314507	0	0	0.0519838	0.799488	0.0242778	0.0242778	0
	TraesCS3D02G302900.1	3.83931	3.42691	7.71285	3.74129	2.67075	3.04237	7.36541	3.02841	6.52977	14.875	8.28024	8.75576	15.6312	14.3845	11.2763	17.5415	18.4172	20.9728	7.8119	7.60316	9.08712	8.12706	3.81267	3.86433	5.65143	8.2275	6.07877	15.3203	11.2786	6.93229	5.83062	4.28161	5.2441	7.55854	10.4379	10.1596	9.16599	9.20032	17.1881	7.31235	8.30318	7.90898	5.27797	11.1094	19.5518	19.4579	19.4579	18.9098
	TraesCS3D02G401200.1	19.2269	21.7902	47.4796	9.91574	13.4714	14.3919	17.8066	5.99386	15.4618	156.555	67.1798	95.9586	155.749	170.665	129.559	179.612	216.807	198.987	26.7381	22.6628	20.9432	30.6254	18.0104	17.5189	21.6301	24.5083	21.0253	49.5901	67.6856	26.6056	19.5734	16.7526	20.8688	24.6857	42.1683	33.4806	100.449	52.8569	191.547	22.9518	36.944	32.5066	31.632	155.192	157.965	189.157	189.157	279.052
	TraesCS3D02G475200.1	15.6472	8.70532	25.0399	2.14553	1.19134	1.10922	5.72914	1.55593	3.65155	6.36999	1.14155	1.06388	2.72863	1.32642	1.8043	0.476851	0.98636	2.26313	7.63788	4.01733	26.4505	3.42708	1.2948	0.486398	2.7102	2.233	5.69249	8.02234	22.3442	5.70823	1.74305	5.61089	3.31429	1.00769	37.5818	21.4892	1.67959	26.5083	16.6267	0.971901	42.663	20.8424	0	82.8166	8.26943	23.3108	23.3108	29.2069
	TraesCS3D02G524700.1	0.887971	0.0896529	1.29018	0.582803	0.192403	0.499795	0.807614	0.171197	0.783184	11.5416	3.88519	2.35045	4.12656	2.9334	3.67512	0.713846	2.32196	4.21992	73.1049	33.064	63.6479	20.8396	4.53315	1.8664	4.68034	6.96738	8.69539	34.0168	75.4062	39.8862	2.55261	31.066	5.19642	9.11209	283.193	8.13736	0.913032	33.6714	21.5179	9.32466	133.327	114.318	13.7183	124.754	16.3377	21.5623	21.5623	22.8656
	TraesCS4A02G079800.1	3.09412	2.92056	4.97756	2.73827	1.8901	2.15919	4.1774	2.57084	3.07424	5.9727	3.56529	3.02909	7.6712	7.20018	4.97254	7.37951	9.78229	7.56647	2.06243	2.47271	2.1055	2.41787	2.07549	2.26565	1.95246	1.69941	1.78839	5.0447	4.70079	2.28376	2.2295	1.86583	2.55172	2.53911	3.41531	3.45371	7.72298	2.99503	13.9531	1.45165	2.68469	1.7193	1.70372	6.75153	11.5936	10.6319	10.6319	10.8483
	TraesCS4A02G106400.1	10.26	8.75936	14.4176	5.21324	4.42103	4.36036	6.68464	5.88345	6.95559	7.84239	5.31158	4.80186	10.0746	8.60946	8.39481	11.4287	12.6964	11.27	4.71445	4.72903	7.38039	5.16879	3.38467	3.06558	4.20997	4.32935	4.36562	6.66354	9.41236	3.81831	4.12611	3.82761	3.61981	4.3039	10.2123	7.14763	18.2849	11.6429	32.4496	2.59579	9.06115	5.11604	2.85093	16.636	27.7526	18.9848	18.9848	18.9537
	TraesCS4A02G277000.1	0	0	0	0	0	0	0	0	0	0	0	0	0	0	0	0	0	0	0	0	0	0	0	0	0	0	0	0	0	0	0	0	0	0	0	0	0	0	0	0	0	0	0	0	0	0	0	0
	TraesCS4A02G294000.1	3.8902	3.24098	6.87558	1.81928	2.0465	2.59245	4.76067	2.89887	4.60461	1.46223	1.80535	0.946159	2.02812	1.82577	1.41392	1.59991	1.64323	2.96249	3.33898	2.11308	2.4141	2.89456	1.82878	1.78319	3.28187	3.06438	3.06114	5.82314	6.20419	3.22563	2.43661	2.00827	2.44279	2.78327	5.57963	3.71292	1.25788	3.65301	6.23229	3.66748	5.29874	4.3604	2.68705	8.68684	6.61552	3.03478	3.03478	3.57856
	TraesCS4B02G019900.1	5.12462	4.9936	9.26571	3.93233	2.64397	3.66478	5.73566	4.68756	6.7692	3.17655	3.15609	1.872	3.25075	4.62477	3.14643	3.83728	5.90093	6.98391	3.16768	3.8129	3.32106	3.01556	2.17167	2.11022	3.15577	3.52361	3.43933	6.203	6.51665	3.93591	3.5407	2.7251	2.7139	3.33553	5.93361	4.59698	8.72849	5.17266	15.733	3.37149	4.27853	3.54467	3.15917	8.56281	14.9274	3.77545	3.77545	7.38898
	TraesCS4B02G035900.1	0	0	0	0	0	0	0	0	0	0	0	0	0	0	0	0	0	0	0	0	0	0	0	0	0	0	0	0	0	0	0	0	0	0	0	0	0	0	0	0	0	0	0	0	0	0	0	0
	TraesCS4B02G036100.1	0	0	0	0	0	0	0	0	0	0	0	0	0	0	0	0	0	0	0	0	0	0	0	0	0	0	0	0	0	0	0	0	0	0	0	0	0	0	0	0	0	0	0	0	0	0	0	0
	TraesCS4B02G036200.1	0	0	0	0	0	0	0	0	0	0	0	0	0	0	0	0	0	0	0	0	0	0	0	0	0	0	0	0	0	0	0	0	0	0	0	0	0	0	0	0	0	0	0	0	0	0	0	0
	TraesCS4B02G036300.1	0	0	0	0	0	0	0	0	0	0	0	0	0	0	0	0	0	0	0	0	0	0	0	0	0	0	0	0	0	0	0	0	0	0	0	0	0	0	0	0	0	0	0	0	0	0	0	0
	TraesCS4B02G036400.1	0	0	0	0	0	0	0	0	0	0	0	0	0	0	0	0	0	0	0	0	0	0	0	0	0	0	0	0	0	0	0	0	0	0	0	0	0	0	0	0	0	0	0	0.115556	0	0	0	0
	TraesCS4B02G036700.1	0	0	0	0	0	0	0	0	0	0	0	0	0	0	0	0	0	0	0	0	0	0	0	0	0	0	0	0	0	0	0	0	0	0	0	0	0	0	0	0	0	0	0	0	0	0	0	0
	TraesCS4B02G197800.1	22.4739	16.2993	26.9078	9.39296	7.61276	7.57785	11.6664	7.92164	9.72567	12.2341	8.79693	7.52989	12.3509	10.2961	9.66955	14.9303	16.863	18.8252	8.65798	6.94996	9.83293	6.68696	4.23288	3.6352	5.0701	5.04051	6.15872	10.7683	17.0354	6.51052	4.87767	4.38781	4.36215	6.39072	14.569	10.3349	16.9126	13.514	27.8882	6.88912	11.837	5.85201	4.15996	24.218	32.7141	21.0089	21.0089	23.2601
	TraesCS4B02G224200.1	1.95182	2.68142	3.77723	2.07767	1.63362	1.60119	3.03217	1.91084	2.47893	2.90149	2.96987	2.08383	3.64379	4.0141	3.03219	3.36865	4.40999	3.79515	2.4468	2.42771	2.0268	2.50662	1.8046	1.9953	1.96037	2.97207	1.53142	5.52453	4.99633	2.73373	2.10592	1.94851	1.95575	3.05065	3.62465	2.83759	4.43839	2.46854	10.9089	1.58586	2.86288	1.64219	1.6823	5.8531	5.8023	5.57112	5.57112	6.01475
	TraesCS4D02G017800.1	3.81981	3.97799	5.86584	3.97738	2.46242	3.14958	5.04997	3.19186	4.69905	2.77519	3.06506	2.33451	2.73378	3.81063	2.71707	2.59012	3.80257	4.92456	3.7241	3.6257	3.91758	3.45996	1.59466	2.33707	3.52363	3.48383	2.5917	5.31069	6.26889	3.53958	3.66683	2.70669	3.31389	4.36814	5.09137	4.2696	5.32253	4.8416	9.936	3.37966	4.78483	4.1223	3.58965	6.40605	9.7408	4.65083	4.65083	4.02794
	TraesCS4D02G198600.1	24.195	22.0292	33.8459	12.0826	11.3341	11.5345	14.9081	11.0908	13.1179	13.7754	11.3737	9.64215	11.1724	13.295	8.77283	17.1526	15.2486	19.3314	8.64902	8.8742	13.4783	7.53829	4.37537	4.21968	5.36511	6.08092	7.6848	11.6856	20.9551	6.40496	4.95542	6.16209	5.62237	6.99582	16.601	9.58354	20.4399	19.6076	48.3611	8.65096	13.751	8.37302	5.67396	28.6352	44.4434	27.265	27.265	26.9103
	TraesCS4D02G224800.1	3.02519	2.99721	4.05164	2.49855	2.19315	2.05436	4.52748	2.31329	2.74629	6.02885	3.45096	3.27607	7.11887	7.14143	4.67446	7.79268	9.97364	8.68972	1.90109	2.30949	1.65378	2.17219	2.14466	2.08424	1.87237	2.03855	1.5925	5.3163	3.77216	2.34197	2.50201	1.25704	1.90878	2.24515	3.10351	3.13192	6.6284	2.40097	13.5944	1.25284	2.23583	1.68928	1.3599	5.12544	12.3099	9.56051	9.56051	11.2018
	TraesCS5A02G173100.1	3.39772	3.53312	7.48824	2.94318	2.60046	2.83585	6.20389	2.21527	4.68296	9.95979	5.77058	4.88137	9.11044	10.9823	8.60541	9.16922	6.57112	9.7748	3.93079	4.0145	3.2738	4.68679	3.10726	4.55019	4.65416	5.52638	2.95518	8.44623	11.1017	5.70179	4.04496	3.91073	3.82282	5.01855	9.45824	6.65325	9.87278	7.45407	15.3934	3.84797	8.18693	4.86959	4.28714	9.22033	12.0257	12.0729	12.0729	16.411
	TraesCS5A02G173100.2	0.759202	0.338982	1.64169	1.63027	0.559125	0.633372	1.32645	1.24138	1.21145	4.70787	2.04496	0.611351	10.1649	7.36278	6.52375	10.2013	16.4994	16.4044	0.668249	0.406633	0.520773	0.495668	0	0	0	0	1.12143	2.07966	1.55995	0	1.49005	0.369596	0.795171	0.75344	0.430653	0.286449	0	2.16823	0	1.68935	0.401111	0.664623	0.630623	1.81818	1.1914	6.95663	6.95663	6.31596
	TraesCS5A02G173100.3	0	0.235663	0.504547	0	0	0	0.336213	0	0.148542	0.59236	0	0	0	0	0	0.839816	0	1.54005	0	0	0	0	0	0.41488	0.186554	0	0	0	1.49714	0.56603	0	0	0.209842	0	0	0.334164	0	0	0	0	0.532832	0.248152	0	0.335959	0	0.335518	0.335518	1.207
	TraesCS5A02G204800.1	2.8572	3.59837	4.99896	2.77184	2.26486	1.92731	4.00809	2.36379	3.12622	6.7364	4.20912	3.97664	10.8719	9.6496	5.41318	11.0869	16.9917	11.6411	2.11945	2.22949	2.58776	2.03803	1.22745	1.72929	1.44179	1.90148	1.7414	3.96655	3.83001	1.92045	2.15153	2.01574	1.54622	2.92056	4.40091	3.59841	5.21526	2.80576	8.29455	1.92745	2.00833	1.92065	1.65669	4.46839	6.84459	15.0591	15.0591	15.9646
	TraesCS5A02G266400.1	3.62167	2.61402	5.93668	2.07559	1.44163	1.75813	4.17381	2.13294	3.31688	2.55249	3.5467	2.10563	6.67123	5.71873	4.96055	4.85725	6.25656	7.49381	1.84619	2.58087	1.5191	2.33298	1.56422	2.44935	2.72932	2.06462	2.0631	4.09599	6.97796	4.1964	3.93522	2.34512	2.8952	3.03583	4.344	2.88122	5.62049	4.74161	6.22638	2.63451	3.58665	3.79966	2.5202	7.2793	6.66304	8.80096	8.80096	8.23406
	TraesCS5A02G285600.1	13.9024	14.2741	30.8102	11.9611	14.0169	11.5184	18.3139	15.2952	20.2721	30.7196	13.1465	13.0847	23.578	32.3995	19.0757	33.1429	35.8249	36.8035	13.5923	11.5901	12.8954	12.3635	9.52625	8.25468	12.5879	14.4396	11.4486	24.3707	27.1221	16.7487	11.7516	11.8561	12.6951	15.4519	31.534	21.5899	17.5933	23.713	37.956	18.5951	23.8368	19.4653	16.1958	39.7673	47.2337	32.6652	32.6652	45.8998
	TraesCS5A02G329000.1	0	0	0	0	0	0	0	0	0	0	0	0	0	0	0	0	0	0	0	0	0	0	0	0	0	0	0	0	0	0	0	0	0	0	0	0	0	0	0	0	0	0	0	0	0	0	0	0
	TraesCS5A02G411500.2	0	0	0	0	0	0	0.00290158	0	0.000892466	0	0.00118031	0	0	0	0	0	0	0.0013059	0.00793658	0.000709232	0.00364557	0	0	0.00509692	0.00972838	0	0.00839659	0.00824813	0	0.0248819	0.00485142	0.00763374	0.000884402	0.0107697	0	0.00543567	0	0.0095316	0.0377677	0.00359525	0	0.00611213	0.0171858	0.056751	0	0	0	0.00218853
	TraesCS5A02G437700.1	0	0	0	0	0	0	0	0	0	0	0	0	0	0	0	0	0	0	0	0	0	0	0	0	0	0	0	0	0	0	0	0	0	0	0	0	0	0	0	0	0	0	0	0	0	0	0	0
	TraesCS5A02G548800.2	0.798611	0.942674	0.810314	1.09744	6.39536e-09	3.32302e-09	0	0	0.276977	0	0.294039	0.262047	0	0	2.95001e-10	0.999912	0.865153	0.540341	0	1.99478	0	1.06613e-09	3.51614e-09	3.4346e-08	0.58388	1.28119	1.49555	0.715498	0.756401	0.474765	8.31285e-09	0	0	0.583473	1.69662	0.29834	0	0.688191	0	0	2.61141e-09	8.12691e-09	0.579691	0	0	0.180922	0.180922	0.820327
	TraesCS5A02G552700.1	4.06544	2.63776	5.76412	1.4846	0.977428	1.25535	4.75692	3.02077	4.18753	4.86812	2.52105	3.03239	4.80264	4.23943	4.37905	5.81592	5.77668	8.06442	3.55564	2.62916	3.2325	1.58424	1.62751	1.37961	2.81365	3.46791	3.03295	5.66773	7.34462	4.27634	1.5763	1.462	1.82466	3.6908	6.47435	4.47622	5.42523	4.54867	10.5145	1.82481	2.99764	1.72876	3.0062	7.46265	11.1264	6.67867	6.67867	7.75181
	TraesCS5B02G086900.1	0.601953	1.05037	1.25526	2.03782	2.97732	1.73292	2.94175	2.1535	0.971446	0.0767217	0.211037	0	0.25031	0.0755059	0.177332	0.326124	0	0	0.142737	0.265801	0.686236	0.802161	1.37255	0.861114	0.655443	0.315294	0.576428	0.147679	0.354705	0.469416	1.03307	3.14394	1.59162	0.237675	0.37706	0.201748	0.364328	1.08171	0	2.74344	0.586496	1.36673	0.093348	1.18599	0.436998	0.278658	0.278658	0.285339
	TraesCS5B02G170500.1	2.79155	4.20636	7.08393	3.81138	1.61292	3.0872	6.00968	3.3298	4.74614	10.4288	4.73826	4.05547	16.0854	14.3819	10.1603	14.0849	20.225	18.3391	3.81186	3.76408	3.21102	4.18828	2.79311	3.23456	3.1277	3.02494	2.44918	8.3912	8.92333	5.53959	3.25184	3.64004	3.4962	5.42421	6.96051	6.43738	6.56275	8.73628	21.4354	4.50811	6.85262	5.2863	3.88893	12.9535	15.6601	15.5718	15.5718	15.9425
	TraesCS5B02G170500.2	0.416304	0	0	0	0	0.12294	0	0	0	0	0.783568	1.67736	0	0	0.0248778	1.22879	1.43609	2.31923	0	0	0	0	0	0	0	0	0.333437	0	0	0	0.35978	0	0	0	0.135883	0	0.923621	0	0	1.3034	0.412518	0	0	0	0	1.72128	1.72128	1.4904
	TraesCS5B02G266000.1	3.54772	3.01549	4.84143	2.8417	1.42698	3.07746	4.41489	1.92682	2.98813	5.18504	3.06374	2.27409	5.02906	1.61953	3.58782	4.81097	4.27209	4.86772	2.97639	2.66021	1.82121	3.22526	1.46896	1.92207	2.42764	2.92977	2.25075	6.69033	6.51101	2.96835	2.84074	1.75404	2.41054	2.63523	4.11556	4.14048	3.03708	3.9625	5.47461	2.43967	2.75236	2.36666	3.99832	4.90597	4.42604	4.83443	4.83443	4.69454
	TraesCS5B02G266000.2	0.202799	0.425565	0.776459	0.397891	1.4433	0.384933	0.356496	0	0.341292	0.543283	0.471	0	0.548962	2.83964	0.337374	0.388445	1.3745	0.637949	0.668521	0.19057	0	0	0	0	0.355851	0	0	0.458114	0	0.505652	0.427715	0.260953	0.439712	1.35023	0.378219	0.791961	0.923832	0	0	0.375321	1.87109	0	0	0.373933	0	0.326315	0.326315	0.995697
	TraesCS5B02G284800.1	19.3465	16.9773	34.6642	20.5006	14.48	16.2828	23.8839	20.446	22.6926	35.7295	20.4626	15.7332	25.5587	33.8002	20.1991	29.9039	38.4894	40.0568	14.3838	14.0574	14.3187	16.9514	10.9819	12.9823	12.0685	16.2718	13.8241	24.233	35.7996	19.9391	15.203	13.8901	14.4848	20.2781	33.1125	25.4507	19.4962	25.9135	47.5559	18.3629	26.3757	21.6274	17.261	43.6605	41.8523	38.0479	38.0479	43.9161
	TraesCS5B02G329100.1	0	0	0	0	0	0	0	0	0	0	0	0	0	0	0	0	0	0	0	0	0	0	0	0	0	0	0	0	0	0	0	0	0	0	0	0	0	0	0	0	0	0	0	0	0	0	0	0
	TraesCS5B02G415100.1	0	0	0	0	0	0	0.0303033	0	0	0	0	0	0	0.0514025	0	0	0	0	0	0	0	0	0	0	0	0	0	0	0.153757	0.122292	0	0	0	0.0532423	0	0	0	0	0	0	0	0	0.11132	0.267936	0.394655	0	0	0
	TraesCS5B02G440500.1	0	0	0	0	0	0	0	0	0	0	0	0	0	0	0	0.901215	0.369167	1.05503	0	0	0	0	0	0	0	0	0	0	0	0	0	0	0	0	0.0854939	0	0	0	0	0	0	0	0	0	0	0	0	0
	TraesCS5D02G093100.1	0.0762461	0.0491527	0	0.081009	0.578167	0.362164	0.758103	0.122898	0.102385	0	0.0798802	0.156408	0	0	0	0	0	0	0	0	0.165351	0.0454441	0	0.185044	0.0961907	0.0431549	0	0.11524	0.109056	0	0.138979	0.385386	0.0483343	0	0	0	0.134678	0.241789	0	0.0461105	0	0.189327	0	0.0720202	0	0.0430711	0.0430711	0
	TraesCS5D02G177600.1	5.35675	5.01788	9.37294	4.45548	4.51837	3.45078	9.06577	3.42487	7.12723	13.9554	7.51812	6.52769	17.812	17.6427	14.6952	19.4595	23.8096	25.0834	5.58454	4.8208	4.2604	5.12914	4.87613	4.30142	2.95839	5.10881	4.03304	12.0559	11.5215	6.87828	4.96968	4.52807	5.25527	6.34449	9.33407	8.22745	9.96589	9.26979	18.5207	6.04377	8.80942	5.92797	4.4617	15.2501	21.1062	20.4591	20.4591	23.7538
	TraesCS5D02G177600.2	0	0.177767	0	0.13465	0	0	0	0.287615	0.302464	0	0	0	1.87802	0.99264	1.62006	5.25228e-07	0.285027	0	0	0.750514	0	0.734817	0	0.213034	0.400752	0.279322	0	0.772542	1.7996	0	0	0.159751	0.325675	0.41696	1.04939	0	0.267295	0	0	0	0.000383184	0.887737	0.526338	0	0	0	0	1.32876
	TraesCS5D02G183700.1	0.0607214	0	0.271646	0.0406731	0	0.0222008	0.320985	0.186257	0.307924	1.55292	0.468551	0.341936	0.700113	1.1007	0.458221	0.318933	0.861255	1.05284	0.201043	0.166764	0	0.170276	0	0	0.128791	0	0	1.0424	0.814608	0.405631	0.189415	0	0.0747591	0.249903	1.0015	0.273029	1.80124	0.869636	8.78102	0	0	0.0268005	0	4.07908	9.72782	2.26754	2.26754	4.62719
	TraesCS5D02G184100.1	2.74535	2.59008	5.68106	2.2189	2.0009	5.49841e-09	4.41287	2.29888	2.92004	5.44465	2.16899	1.84142	6.12018	5.17595	3.63541	6.38268	8.91143	8.43134	2.33547	3.29623	3.25541	3.56769	1.83494	2.10784	2.83238	3.83333	2.81022	5.87605	5.13271	2.73525	3.27737	2.93735	3.0112	3.78222	6.01369	4.8725	5.77495	3.23763	12.9705	2.32983	4.31061	2.75488	2.25549	5.70835	7.7236	6.16921	6.16921	7.47619
	TraesCS5D02G211300.1	2.74874	3.85264	4.62664	2.65368	3.94925	2.92417	4.12044	4.20066	3.22028	5.49173	4.62078	2.68308	6.52752	5.8628	5.98306	7.77597	9.49444	10.7014	3.06485	1.94343	2.27756	1.57047	1.91647	2.2461	1.57741	2.6769	1.48035	3.6796	4.4307	2.01427	2.58339	1.6936	1.30849	2.16682	3.23612	3.77036	2.54631	2.88587	7.23451	1.4783	3.6189	2.55383	1.56194	4.31809	6.97691	10.8872	10.8872	10.4786
	TraesCS5D02G274200.1	4.23038	4.94988	5.66706	3.98835	3.99539	3.66073	6.27239	4.46549	5.58042	4.81064	4.19478	3.12717	6.43024	6.50189	5.18679	7.57814	7.32705	6.90993	2.5547	3.67752	2.87056	4.10997	2.29818	3.0422	2.70075	3.80647	2.64544	5.643	7.22523	3.77064	3.29761	3.55026	3.09848	3.9903	6.18709	5.36099	5.23664	4.78168	11.5271	4.13846	5.26594	3.76303	3.90836	8.52448	9.35951	7.34139	7.34139	8.72487
	TraesCS5D02G292900.1	15.8601	14.8749	31.4513	14.7333	12.7509	16.0389	24.9697	16.1096	20.4776	28.1413	17.4243	14.2971	23.9797	25.3026	18.1268	28.3238	35.4944	36.0154	12.1093	13.1402	14.3366	11.0444	9.28575	10.8816	12.0306	13.8723	10.9483	24.5056	31.7467	18.2617	14.1188	14.681	12.9568	17.3124	29.417	22.6591	20.3573	27.63	37.8649	17.3399	27.5262	17.743	16.1495	36.6749	44.7435	32.9046	32.9046	40.7774
	TraesCS5D02G413200.1	0.589414	1.48938	2.13884	0.423669	0.42755	0.930359	0.668237	0.63606	0.555268	1.0873	0.755086	0.600118	0.949025	0.932183	0.508507	0.399398	0.563287	0.777702	1.06712	0.529815	1.31878	0.911888	1.18964	0.85642	1.43267	0.826897	0.601462	1.64234	2.74831	1.38056	0.795195	0.711183	1.02587	0.562326	2.67826	1.15151	5.15203	2.67725	13.7492	0.384625	1.92605	1.72404	0.69695	6.82435	18.5962	2.0642	2.0642	1.75317
	TraesCS5D02G420300.1	0	0.0221373	0.154066	0.0727401	0.0487652	0.0594457	0.037103	0	0.0515609	0	0.0222079	0	0.0212979	0.143828	0.067583	0	0.136008	0	0.0299637	0	0	0.0586346	0.0730716	0.0604003	0	0.119759	0.145544	0.123794	0.513388	0.350177	0.1629	0.233855	0.0891335	0	0.38617	0	0	0.0754248	0.520577	0.390862	1.34388	0.263563	0.329665	0.869392	0.500225	0	0	0.177418
	TraesCS5D02G444900.1	0	0	0	0	0	0	0	0	0	0	0	0	0.230456	0	0	0.128045	0.281401	0.477742	0	0	0	0	0	0	0	0	0	0	0	0	0	0	0	0.263841	0	0	0	0	0	0	0	0	0	0	0	0	0	0
	TraesCS6A02G077000.1	0.150473	0.136823	0.12041	0.111975	0.0547857	0.0827066	0.0583808	0	0.10706	1.31591	0.363627	0.83522	0.263111	0.59241	0.509872	0.433451	0.386754	0.487909	0	0.076632	0.0605578	0.105891	0.0751724	0.0828203	0.189733	0	0.149664	0.57043	0.613538	0	0	0.0438648	0.0914715	0.0507453	0.59363	0	1.56479	0.633347	6.03806	0	0.101966	0	0.0801167	5.33958	7.63654	2.37244	2.37244	2.39302
	TraesCS6A02G146900.1	15.6038	17.3736	24.0745	7.63145	12.3074	12.3457	6.78741	4.10909	6.69436	17.7841	10.5248	17.0487	16.9279	19.3532	17.6639	23.1933	19.6394	19.3618	2.99513	3.52669	5.1199	3.29641	1.24458	0.940944	2.02791	2.6062	3.12459	3.72045	2.26883	1.16819	1.41704	1.21437	0.969356	0.980432	4.29823	7.29928	16.4852	5.16432	30.0718	5.09618	2.47232	1.50723	0.731184	13.6935	29.9525	26.2884	26.2884	37.3444
	TraesCS6A02G167900.1	3.20385	3.53745	4.2835	2.24724	1.64449	1.53904	3.22727	1.91824	2.71703	2.1873	0.996543	0.496062	0.939813	1.25998	1.09373	1.2588	0.625343	0.66639	1.33558	1.92354	0.975211	2.63901	1.16154	1.20429	1.06371	1.95135	1.7687	3.56097	3.24539	2.29648	2.67543	1.85879	1.81819	2.95935	3.399	4.01706	0.637593	2.23343	4.5248	2.32599	2.69209	2.48397	1.86629	2.73773	2.41337	1.72017	1.72017	2.01067
	TraesCS6A02G332300.1	0	0	0	0	0	0	0	0	0	0	0	0	0	0	0	0	0	0	0	0	0	0	0	0	0	0	0	0	0	0	0	0	0	0	0	0	0	0	0	0	0	0	0	0	0	0	0	0
	TraesCS6A02G332400.1	0	0	0	0	0	0	0	0	0	0	0	0	0	0	0	0	0	0.284349	0	0	0	0	0	0	0	0	0	0	0	0	0	0	0	0	0	0	0	0	0	0	0	0	0	0	0	0	0	0
	TraesCS6A02G332500.1	0	0	0	0	0	0	0	0	0	0	0	0	0	0	0	0	0	0	0	0	0	0	0	0	0	0	0	0	0	0	0	0	0	0	0	0	0	0	0	0	0	0	0	0	0	0	0	0
	TraesCS6A02G332600.1	0	0	0	0	0	0	0	0	0	0	0	0	0	0	0	0.191257	0	0	0	0	0	0	0	0	0	0	0	0	0	0	0	0	0	0	0	0	0	0	0	0	0	0	0	0	0	0	0	0
	TraesCS6A02G334800.1	6.70555	6.83355	18.4167	10.3876	9.51281	7.33756	14.3934	7.41316	23.0908	11.4396	3.70835	4.23947	6.96282	6.27588	4.40715	5.64159	9.73024	10.6736	6.27729	7.43404	7.41048	12.9352	8.38056	7.78239	11.6123	9.9232	8.64631	60.6074	45.3552	31.4657	18.3851	17.5268	20.2173	33.5072	77.3992	50.6054	36.0441	35.5279	78.3503	24.9674	22.7443	22.367	15.615	78.6312	85.3127	12.2662	12.2662	17.4806
	TraesCS6A02G403200.1	0	0	0.0878546	0	0	0	0	0	0.0774745	0.106126	0.582758	0.111851	0.0933124	0	0.197158	0	0	0	0.649834	0.325469	1.18422	0	0.319863	0	0.101209	0.0971221	0.741912	3.07017	2.06924	1.63577	0	0.0931834	0	0	32.176	5.9148	0.659425	0.538914	5.58037	0	0.870998	0.209305	0	29.459	7.26106	0.920725	0.920725	0.909166
	TraesCS6B02G195600.2	1.1631	1.57852	1.63023	0.780972	0.876914	0.837645	2.41142	0	1.70323	0.697705	1.51422	0.180026	1.064	1.36856	1.23863	2.21957	1.35853	1.50969	1.12467	1.35493	0.412517	1.24682	0.260846	0.862656	1.31336	1.89579	1.38636	2.21935	3.00448	0.881812	2.58816	0.914477	0.637845	3.39292	2.26719	2.72873	0	1.26437	0.858519	2.00934	2.64485	0.855818	1.68343	2.29213	0.656732	1.10149	1.10149	2.28686
	TraesCS6B02G255500.1	3.0191	3.80385	6.15733	3.38718	2.67115	1.87806	8.56928	5.17899	7.23402	4.61186	3.18108	2.4237	5.06616	5.66606	5.72321	13.2379	15.2663	13.5006	2.81186	2.86782	2.48965	1.75796	1.68473	2.52583	3.04071	3.86322	2.65176	7.46	5.8345	3.01591	2.66888	2.12336	2.74705	7.41635	13.7151	6.59382	6.15322	7.09305	14.5612	3.94087	2.47983	2.7454	6.54205	18.6873	14.1939	6.24599	6.24599	7.08715
	TraesCS6B02G363000.1	0	0	0	0	0	0	0	0	0	0	0	0	0	0	0	0	0	0	0	0	0	0	0	0	0	0	0	0	0	0	0	0	0	0	0	0	0	0	0	0	0	0	0	0	0	0	0	0
	TraesCS6B02G363100.1	0	0	0	0	0	0	0	0	0	0	0	0	0	0	0	0	0	0	0	0	0	0	0	0	0	0	0	0	0	0	0	0	0	0	0	0	0	0	0	0	0	0	0	0	0	0	0	0
	TraesCS6B02G365200.1	1.65223	3.15818	3.51059	3.00743	3.02215	1.50001	5.12959	1.68305	8.25127	2.3715	1.22901	1.02746	1.59031	1.99816	1.53743	2.50983	1.55226	2.56216	2.19774	3.25739	2.4978	2.67199	1.87209	2.52751	4.07303	2.7328	2.60098	20.7262	15.6938	11.105	5.72837	4.0876	4.96801	13.1936	27.6029	18.8854	13.9135	11.4695	26.4164	10.1297	7.45544	7.83441	5.30793	21.0662	32.8102	1.17422	1.17422	2.64386
	TraesCS6B02G446300.1	0	0	0	0	0	0	0	0	0	0	0	0	0	0	0	0	0	0	0	0	0	0	0	0	0	0	0	0	0	0	0	0	0	0	0	0	0	0	0	0	0	0	0	0	0	0	0	0
	TraesCS6B02G446400.1	0	0	0	0	0	0	0	0	0	0	0	0	0	0	0	0	0	0	0	0	0	0	0	0	0	0	0	0	0	0	0	0	0	0	0	0	0	0	0	0	0	0	0	0	0	0	0	0
	TraesCS6D02G136200.1	26.6981	27.1783	41.1017	16.2223	22.7771	21.6032	9.76157	8.35582	10.4499	20.3203	12.3902	15.1088	18.3772	20.6607	17.5875	25.5028	20.6957	22.9772	5.55019	4.90407	7.80374	6.67012	3.6847	2.68891	4.20773	3.98758	5.53088	7.41303	6.18306	2.87643	2.66847	2.55624	2.44295	3.94804	9.66805	11.6487	17.9219	10.9102	36.2994	9.58863	9.21539	5.42302	4.80748	19.9352	35.7154	32.2296	32.2296	41.8976
	TraesCS6D02G156900.2	1.56596	0.819747	2.70534	0.901239	1.21439	0.846126	2.08755	0.638605	2.4223	1.50662	0.549312	1.40231	1.18404	1.20228	0.974587	1.60142	0.84033	1.47047	0.928317	0.806716	1.07133	0.771034	0.451538	1.12008	1.84721	0.957135	1.05009	2.30509	2.97369	1.22117	1.04556	1.31917	1.93259	1.85491	0.817601	3.01784	1.85555	2.50136	0.74307	1.39665	1.37371	1.33332	0.607105	1.98459	0.568418	1.36196	1.36196	1.36134
	TraesCS6D02G305600.1	0	0	0.412055	0	0	0	0.197444	0	0.364555	0.42894	0.153608	0.176339	0.523544	1.49536	0.241541	2.86611	3.45613	2.89938	0.205992	0.193132	0	0.545891	0	0	0.0799157	0.15346	0.251541	0.105945	0.205219	0	0.0838916	0	0	0	0.0902237	0	0.523384	0	0	0	0	0	0	0	0.318767	0.323403	0.323403	0.79326
	TraesCS6D02G311500.1	0	0	0	0	0	0	0	0	0	0	0	0	0	0	0	0	0	0	0	0	0	0	0	0	0	0	0	0	0	0	0	0	0	0	0	0	0	0	0	0	0	0	0	0	0	0	0	0
	TraesCS6D02G311600.1	0	0	0	0	0	0	0	0	0	0	0	0	0	0	0	0	0	0	0	0	0	0	0	0	0	0	0	0	0	0	0	0	0	0	0	0	0	0	0	0	0	0	0	0	0	0	0	0
	TraesCS6D02G314300.1	5.45104	6.40301	8.64268	6.45835	6.06201	5.49277	11.2993	4.6923	21.2056	4.38023	2.34881	3.49784	2.11487	2.56307	1.1537	2.82075	2.90205	6.04334	9.14059	12.2813	8.64884	11.263	10.4622	10.2866	16.8485	11.3816	9.3706	32.5236	23.9654	21.5687	18.8897	17.2325	22.7495	32.0494	39.4451	42.766	20.1988	20.247	29.7743	19.6374	12.7595	17.5092	14.3012	20.7854	31.7464	5.45488	5.45488	5.19371
	TraesCS6D02G386800.1	0	0	0	0	0	0	0	0	0	0	0	0	0	0	0	0	0	0	0	0	0	0	0	0	0	0	0	0	0	0	0	0	0	0	0	0	0	0	0	0	0	0	0	0	0	0	0	0
	TraesCS7A02G333800.1	1.72983	1.65752	2.61813	1.99776	1.62377	1.53273	3.23626	1.82403	2.02933	1.58512	0.875374	1.07264	3.67699	3.60754	2.00095	3.91394	5.06394	5.25674	1.00692	1.41617	0.95183	1.80199	1.79923	1.45963	1.18851	1.68158	1.38794	1.7869	1.87344	1.28622	1.64092	1.20483	1.30959	1.476	3.00405	2.69805	2.5129	1.36854	4.34251	1.19938	1.84446	1.21512	1.28523	2.27796	3.31453	3.89531	3.89531	3.44085
	TraesCS7A02G373500.1	12.7025	13.5077	21.0473	12.2203	12.0679	14.6327	14.3891	14.4744	10.0853	4.40807	5.42196	2.94992	4.09087	4.60412	3.8886	2.83904	3.73702	3.26851	14.9179	14.7907	12.5108	14.9229	14.8196	14.7032	12.7962	14.0253	12.4215	20.8824	20.6074	15.2718	13.0485	10.9036	12.0679	16.15	18.7124	18.7084	16.5741	22.3709	31.4813	14.3839	14.5191	11.4447	12.3454	18.3941	26.3453	4.94315	4.94315	7.04658
	TraesCS7B02G253500.1	7.45442	9.49571	13.7734	9.00327	8.1236	9.78594	9.2208	8.91882	8.39596	3.27021	5.51095	2.16109	3.03594	4.00118	2.8103	2.44653	2.90052	2.78672	9.59569	9.75537	8.39433	9.6329	7.55733	8.17333	8.91828	9.08988	7.16473	11.6536	13.509	9.76138	7.63336	9.16202	8.19837	10.3011	13.1682	13.0513	7.78722	12.0665	19.7897	11.7655	12.3571	11.5771	8.74645	13.8592	18.7805	4.13411	4.13411	5.39251
	TraesCS7D02G029800.1	7.08469	3.4541	14.082	14.0616	13.5582	12.0178	26.5963	15.9411	25.9903	5.11633	1.87191	0.884679	12.9396	13.0904	8.54332	15.9716	14.9573	17.0338	5.34959	6.05006	6.57806	21.2106	11.8446	6.7892	16.2535	21.5662	18.7673	12.7911	15.6882	7.95478	15.9706	14.4733	17.2772	28.1869	48.4989	36.4134	5.72826	12.8425	8.10583	44.2523	48.1854	38.9004	25.0968	55.0139	8.25793	3.71063	3.71063	4.95625
	TraesCS7D02G341400.1	1.66817	1.63264	3.26904	1.8411	1.13943	1.24593	1.90838	1.69339	1.68544	3.92811	1.4775	1.48071	4.66462	4.02674	2.13973	3.97504	4.17107	4.98112	2.12061	1.80284	1.81945	1.85083	1.02929	1.15804	1.02307	2.08487	1.35658	3.76244	3.21856	1.48753	1.85019	1.00227	1.2013	2.56534	2.96522	2.9173	5.44583	1.89701	9.85328	0.871122	2.35752	0.927971	1.20336	2.67049	8.12523	5.01826	5.01826	7.02781
	TraesCSU02G003800.1	0	0	0	0	0	0	0	0	0	0	0	0	0	0	0	0	0	0	0	0	0	0	0	0	0	0	0	0	0	0	0	0	0	0	0	0	0	0	0	0	0	0	0	0	0	0	0	0
	TraesCSU02G109200.1	2.09001	2.17642	3.51345	1.84755	1.79982	1.4578	2.38461	1.47508	1.90376	2.96156	2.43953	2.60443	4.7096	3.32096	4.69168	2.70445	3.66604	4.83366	2.55285	2.44956	1.96316	2.70667	1.54882	1.91362	2.75978	2.05419	2.13228	5.56026	5.10523	3.85233	2.54218	2.28874	3.08726	3.65295	4.9825	3.55418	4.45058	5.94551	5.3609	2.51206	4.65454	3.2489	2.92438	5.20954	2.97386	4.40644	4.40644	4.53483
	TraesCSU02G124900.1	3.38193	3.46318	7.59351	2.79948	2.84746	2.28915	5.30036	3.08325	4.77442	4.83958	3.71154	3.32308	7.24482	7.11652	4.80209	7.3366	8.06881	8.40695	3.45531	2.92041	2.76365	4.21579	3.08892	2.95222	3.55139	3.45304	3.39903	8.24307	8.38795	5.11284	4.19174	3.24449	3.22194	4.66794	8.07429	6.87226	6.79897	6.69267	11.4791	4.65809	6.53146	5.63497	3.59786	8.26675	10.4392	6.91571	6.91571	6.98228
	TraesCSU02G250200.1	0	0	0	0	0	0	0	0	0	0	0	0	0	0	0	0	0	0	0	0	0	0	0	0	0	0	0	0	0	0	0	0	0	0	0	0	0	0	0	0	0	0	0	0	0	0	0	0
GO:0045087 - Innate immune response	TraesCS1A02G170400.2	2.3988	3.17505	5.92282	0.992319	1.79725	1.91168	4.07473	0.934808	3.44977	7.10698	3.06859	3.36664	7.6038	6.29159	5.41162	5.99856	9.64283	8.55648	2.65401	1.33487	2.08113	2.4265	1.20716	2.1349	2.04278	2.15017	2.2714	6.59615	7.45915	2.86172	1.96812	0.855727	1.84002	3.39261	2.0683	4.8065	5.52503	3.02385	13.9246	2.54188	2.58555	2.51507	0.00987493	4.18854	7.68676	6.99226	6.99226	8.88993
	TraesCS1A02G184900.1	3.16515	3.46236	4.68014	3.08689	1.85628	2.76104	2.45612	3.30015	4.85354	2.33897	2.90518	2.39131	2.39871	1.99406	1.59371	3.28835	2.6588	3.03627	4.50974	4.0708	6.05105	4.31652	3.18827	3.21075	2.59083	3.92417	3.79395	3.94746	5.68952	2.5156	3.15991	3.15022	3.31998	4.24236	5.92495	3.44725	7.40915	4.72484	9.88791	5.55869	6.06834	4.25033	4.95427	7.57833	11.5736	5.26566	5.26566	4.64105
	TraesCS1A02G232500.1	0.135702	0	0	0.135633	0.0896798	0	0	0	0.132131	0.603654	0	0	0.0846159	0.0901156	0	0.291354	0.829953	0.116895	1.5	2.17386	2.42152	2.37899	1.2683	0.309168	1.15308	2.56423	1.78342	5.58645	0.917699	1.7734	1.42733	0.98938	1.46103	1.96077	1.95567	4.17868	1.72131	2.54408	0.378005	12.2752	0.675678	1.30209	0.447889	3.79575	1.38317	0.212676	0.212676	0.310283
	TraesCS1A02G232600.1	0	0	0.0566985	0.0621932	0	0	0.0819078	0	0.201057	0	0	0	0.183969	0.276238	0	0.318046	0.168549	1.07901	1.45821	1.27667	3.83971	2.92418	1.89227	1.2158	1.41901	2.76504	1.1523	4.08592	0.737914	1.02775	0.749233	1.10398	1.58265	1.88095	0.991997	2.84925	0.654326	1.28706	0.301205	4.65752	0.535643	1.10185	0.746897	0.823295	0	0	0	0
	TraesCS1A02G243700.1	13.4039	15.1877	15.509	12.0673	9.86218	10.4582	15.1871	14.7876	10.2364	7.21722	11.9594	7.81048	12.0494	10.0607	11.5316	9.42087	9.78329	12.8095	9.63383	10.8247	10.4418	10.2094	13.3125	14.6833	11.6421	13.4574	11.4522	4.66126	2.95715	3.80262	8.25024	8.09177	7.51874	5.4229	2.99301	3.63411	9.29043	4.96058	6.08483	9.23796	5.43277	4.18807	4.07943	2.43445	5.59913	10.5656	10.5656	9.7994
	TraesCS1A02G279500.3	12.6227	16.8625	11.5071	24.0113	32.8005	41.1535	25.0491	38.4286	16.4804	4.02131	24.3902	6.83798	1.63807	2.09049	5.03851	1.70756	1.99241	2.17739	38.5783	46.8823	50.874	39.7374	51.5235	62.4204	54.2577	53.1275	53.0304	14.1854	6.64902	8.20827	31.5377	27.7382	29.2703	18.3115	6.9654	13.4746	32.9467	22.5245	7.96593	42.0113	6.62656	13.7286	8.81506	3.25559	11.8033	1.98642	1.98642	2.00473
	TraesCS1A02G425100.1	7.00772	7.57941	6.9685	8.07999	8.04432	7.71713	8.57176	10.5058	8.63908	3.71158	2.74926	0.285082	4.2933	3.97754	3.49196	4.83987	4.12539	5.22991	2.29888	0.0945791	1.56515	2.11714	1.87475	1.58768	2.18421	1.86427	1.34118	2.85646	2.67269	2.42824	3.07733	2.39462	2.05996	1.84948	1.80363	3.38541	4.44707	2.71281	5.58804	3.19985	2.46931	2.37666	2.05473	3.83584	3.35598	5.03241	5.03241	5.67226
	TraesCS1A02G425100.2	7.51087e-08	0	9.28415e-07	6.73581e-06	9.90593e-10	3.29613e-08	2.95572e-09	1.87557e-07	0	0	0	2.41368	2.28228e-08	1.19317	0	0.0349188	5.78994e-08	0	0.0437899	1.3147	0	0	0.00125691	0.214835	0	0	0	0	9.42983e-08	0	0	0	0	0.124286	1.49989	0.000497971	0.0311449	0.0955371	0	0	0.843938	0	1.03859e-09	0.0034462	0.00107564	0	0	6.16544e-10
	TraesCS1B02G192900.1	7.39436	6.93202	7.26992	4.96582	3.30731	6.45071	4.87658	6.31048	8.95563	6.08486	4.45529	5.85592	6.03949	5.02603	3.60162	7.10404	6.23127	7.09818	5.4351	4.99134	6.53591	5.46849	3.10772	4.24085	4.66007	4.75075	3.19429	6.17937	6.82063	3.28686	4.90027	4.47483	4.4875	5.64949	7.72372	6.18226	8.00236	4.72982	11.7695	4.08093	8.41555	4.57068	5.08603	8.82718	14.99	8.7854	8.7854	9.22322
	TraesCS1B02G245700.1	0	0	0	0.0651534	0	0	0	0	0.158509	1.03564	0	0	0.198246	0	1.14632	1.56635	0.933541	0.198792	4.67425	9.38597	11.2648	8.56522	5.89248	1.24826	7.02369	7.24278	4.92565	24.1739	3.62491	9.35906	7.74084	4.20789	7.47088	7.64556	8.85862	14.2018	6.56663	10.003	0	52.651	1.87485	10.1597	4.66396	12.1818	2.23612	0.417889	0.417889	0
	TraesCS1B02G245800.1	0.0477917	0.0586218	0	0.191506	0.0636577	0.107077	0.225474	0.0555581	0.184281	0	0	0	0.0563167	0.0634172	0	0	0.215975	0.0707075	0.945977	1.355	2.81516	1.784	1.06207	1.01037	2.41617	2.86999	1.05561	3.88545	0.827868	1.68108	0.92284	0.957423	1.61354	2.07739	1.15924	3.57722	1.80458	1.31533	0.279591	15.9079	0.393296	1.26516	1.21206	0.944964	0.243356	0	0	0
	TraesCS1B02G255100.1	6.21638	7.68999	8.3145	6.88437	6.31348	8.33626	8.33514	9.61972	5.87867	2.87155	6.22883	2.72597	5.2836	4.28233	3.77043	4.05908	5.61052	6.85317	5.27257	6.32428	6.26435	6.50296	6.03284	9.44161	5.96035	8.70407	8.38021	2.1051	1.85822	1.97581	4.47069	4.69819	3.86606	1.64916	1.48162	1.49684	3.71547	2.57658	3.98375	4.45815	2.09713	2.70223	1.34645	1.52576	3.56246	4.22143	4.22143	4.2124
	TraesCS1B02G288600.3	8.27654	7.24496	5.49751	14.3922	16.6689	24.9627	13.0038	18.7986	9.91538	1.09076	9.10927	2.45928	0.1737	0.757161	1.37143	0.56865	0.459813	0.453163	16.3368	20.3912	19.9508	18.9363	23.8217	27.997	20.3315	21.8058	24.4938	4.96936	2.48837	2.77385	16.2238	11.0602	14.3791	7.85242	1.64312	3.4115	8.91609	9.87736	4.48847	24.2835	4.24053	7.58334	3.24237	0.711985	10.3846	1.40121	1.40121	0.585852
	TraesCS1B02G459500.1	0	0	0.206886	0	0	0	0	0	0	0.245955	0.676737	0	2.23127	0	1.2112	0	0	0	1.89351	1.43761	0	2.0708	0	0.412027	0	0	0	0	0	0	0	0	0	0	0	0	0	0	0	0	0	0	0	0	0	0.934561	0.934561	0.205901
	TraesCS1B02G459500.2	8.55647	7.97429	8.81609	5.31927	6.02379	6.43577	4.8924	5.80464	5.28649	25.6749	17.9824	19.754	38.0126	27.9934	35.4465	14.7414	15.5351	14.6515	16.7257	26.7067	12.828	26.5676	12.554	12.6759	4.35509	4.4915	3.96783	13.1286	6.85342	5.27311	7.55572	5.78619	5.79581	6.79498	8.15369	6.67726	16.6744	8.36432	13.0163	4.39691	5.62918	6.41214	6.14651	8.11808	8.45357	24.393	24.393	26.9881
	TraesCS1D02G191900.1	12.2536	12.4036	11.7459	11.4035	8.42753	12.1683	9.8488	13.7461	14.6481	8.45958	6.81985	7.4406	6.98377	7.81496	5.96769	8.22734	9.40826	9.68525	9.82575	10.7701	10.1827	8.97126	7.55964	8.08812	8.83334	10.5014	7.9771	10.5156	10.5198	6.51352	9.09337	9.91272	8.35088	10.8981	14.9765	11.5427	11.9072	11.355	22.4328	14.2276	14.9511	7.91933	9.35993	12.782	18.474	11.6298	11.6298	11.7788
	TraesCS1D02G233800.1	0.131336	0	0	0.0651534	0	0	0	0	0.634038	2.53937	0.161192	0	1.18947	1.22419	0	4.07252	5.60125	1.36008	11.2907	16.2207	26.095	28.1046	8.92578	5.6063	19.0921	22.5412	13.6042	60.0209	15.0252	30.0119	17.9757	6.70558	14.6351	25.0075	19.8945	42.5656	15.5957	20.1959	1.90742	127.827	2.07695	13.7042	11.2278	27.6859	4.47224	0.742758	0.742758	0.30965
	TraesCS1D02G233900.1	0	0.103617	0	0	0.221194	0	0.400667	0	0.16536	0	0	0	0	0	0	0.120546	0.127088	0.125813	0.691098	2.0451	2.10635	2.62142	1.02151	0.468473	2.26335	3.37588	1.46654	6.7954	1.27437	4.29764	1.31033	1.09035	1.17622	3.87717	3.38593	4.17212	4.20703	1.25994	1.35475	18.6101	0.695588	1.33663	1.3453	2.1688	1.28842	0.10933	0.10933	0
	TraesCS1D02G243700.1	10.8348	12.8808	12.375	9.53597	10.3193	12.9012	13.3245	12.8539	9.61893	6.63129	11.3558	6.57218	9.12581	8.18959	7.63836	7.66262	9.40975	11.2486	8.62318	9.224	8.8163	8.83116	11.5445	15.0209	9.17875	11.0598	10.9525	3.78209	3.47564	3.40764	6.66188	6.76282	6.1957	3.78735	2.32228	2.71809	4.99	3.34094	5.10594	8.42111	3.98093	3.69931	3.51188	2.16346	4.37356	8.8609	8.8609	8.66273
	TraesCS1D02G278800.2	12.1517	15.2934	11.1229	20.682	22.7256	40.198	19.1228	35.5705	16.528	2.68481	20.6629	6.56087	2.14325	2.11829	4.29424	2.79922e-09	0.670188	0.801499	35.6766	35.5062	38.1551	38.1024	43.3958	46.3104	45.1389	45.5898	45.2569	11.2056	4.77676	9.0288	26.5947	21.837	27.5245	14.1895	7.31924	7.82126	23.216	21.3014	11.8357	40.1721	7.9252	13.4944	5.30772	2.11086	12.629	0.871344	0.871344	0.99293
	TraesCS1D02G434100.1	3.98717	3.65367	5.4108	3.64208	3.11688	4.02004	4.51654	3.29661	4.58517	3.35829	3.61736	2.96054	3.81151	4.9808	2.41963	5.19192	4.65994	2.35171	5.17666	2.98996	1.77925	1.36798	2.4253	2.12331	2.66069	3.43373	1.8348	7.3524	4.80017	4.59025	3.72072	7.28218	4.05434	16.677	16.3964	9.89326	8.45164	6.9018	0.354897	3.48288	8.56369	3.89134	9.30859	5.41641	2.60355	3.38169	3.38169	3.9519
	TraesCS1D02G434100.2	0.726165	1.77395	0.668981	0.731207	0	0.784461	1.12916	0.828885	0	0.98011	2.14481	1.01134	0.854099	0	1.31594	0.865804	0	2.12026	0.822373	2.24454	3.4769	4.00356	1.32722	1.61588	2.72372	2.82088	2.92056	3.7412	7.70895	4.95494	2.90791	2.56924	0.896021	4.01405	3.18406	0.676963	0	1.01493	13.7103	2.01451	8.91473	1.92355	4.72963	5.72289	3.69019	0	0	0.571055
	TraesCS2A02G033700.1	0.606292	0.579904	0.710396	0.166802	0.0932121	0	0.132249	0.136247	0.750282	0.198114	0.349438	0.094688	0	0	0	0.0969873	0.191391	0.124254	0.0841781	0.1047	0.136493	0	0	0.0214179	0.17272	0.103633	0.249835	0.151636	0.532729	0.250477	0.113614	0.306133	0.0558637	0.255971	0.197387	0.118739	0.929896	0.329686	0.322172	0.196702	0.219612	0.597348	0.183203	0.233958	0.771893	0.292471	0.292471	0.264509
	TraesCS2A02G285700.1	6.24333	6.9248	16.1737	3.26883	4.05176	3.37392	12.0434	6.43356	8.99754	7.46104	4.77622	4.43089	8.90441	8.08352	6.51721	8.56653	7.17026	8.34617	5.38084	6.62699	5.19551	6.56769	3.4687	4.14727	3.71077	6.10483	5.38591	10.7045	13.8611	7.25447	3.22619	2.78358	4.75004	5.22342	7.28203	7.61278	7.55687	9.8385	18.4265	3.74102	10.7695	8.11461	4.72114	14.6451	10.7712	9.67271	9.67271	10.6211
	TraesCS2A02G297100.1	0	0.112453	0.43251	1.4306	0.45904	1.92179	0.882113	1.10798	0	0	1.33478	0	0	0	0	0	0	0	0.587099	0	0	0	0	6.23104	0	0	0	0.59816	1.74297	11.8354	0	7.02162	0.219203	0	0	0	0	0.119557	0	0	6.04713	1.67552	3.5901	4.69862	5.56512	0	0	0
	TraesCS2A02G297200.1	0	0	0	0	0	0	0	0	0	0	0	0	0	0	0	0	0	0	0	0	0	0	0	0	0	0	0	0	0	0	0	0	0	0	0	0	0	0	0	0	0	0	0	0	0	0	0	0
	TraesCS2A02G343100.1	10.2204	9.70452	19.6635	6.34872	5.63151	5.20843	10.0221	7.06303	8.73218	15.6723	9.12229	9.27706	12.8671	12.7112	9.98411	12.367	15.0767	12.6682	10.2884	8.70365	12.6412	9.51108	5.66415	4.97204	5.67471	6.39722	5.80394	22.9586	24.158	10.1552	9.00167	7.25931	8.18753	7.51998	20.9814	13.6561	98.3001	32.2689	197.86	4.0583	17.1462	13.349	4.89596	61.8726	186.859	38.397	38.397	39.4984
	TraesCS2A02G414300.2	2.81457	1.76025	5.19621	2.03162	1.40425	1.94935	3.00797	1.5013	4.05751	3.86223	1.87899	1.28344	2.28548	1.9881	2.09743	3.6321	3.53914	4.97402	3.09163	2.80501	2.88034	2.86364	1.84278	1.97828	2.07463	2.45645	2.01625	7.27522	9.35608	4.46721	3.33542	2.97796	3.35631	4.05846	8.2379	7.30324	4.03137	8.68511	8.48914	3.6639	6.58812	6.36005	3.90926	10.1942	11.5295	5.21468	5.21468	3.80958
	TraesCS2A02G414800.1	0.0677817	0.137879	0.0149576	0	0	0	0	0.0161726	0	0.0190012	0.0172952	0.0787192	0.0331693	0.0186652	0.0350872	0	0	0	0	0	0.0226565	0.0786274	0	0.0156803	0.0716991	0.0172377	0	0.0482503	0.0466703	0.0192662	0.0188316	0	0.0173623	0	0	0	0	0	0	0.0522874	0	0.0186617	0	0.0277952	0	0.0173401	0.0173401	0.0470819
	TraesCS2A02G430300.1	0.202547	0.19057	0.570596	0.335954	0.0693324	0.26519	0.243162	0.161011	0.391368	0.357085	0.305944	0.292251	0.769594	0.562718	0.334394	0.914206	0.830941	1.02876	0.258087	0.3691	0.250485	0.261114	0.10686	0.190694	0.237838	0.336279	0.401544	0.496399	0.499866	0.276109	0.124933	0.258253	0.298528	0.107051	0.442851	0.484672	0.370058	0.352621	1.00271	0.172404	0.234198	0.182385	0.311388	0.583929	0.623283	0.733414	0.733414	0.781355
	TraesCS2A02G430800.1	0	0	0	0	0	0	0	0	0	0	0	0	0	0	0	0	0	0	0	0	0	0	0	0	0	0	0	0	0	0	0	0	0	0	0	0	0	0	0	0	0	0	0	0	0	0	0	0
	TraesCS2A02G440300.1	4.09811	2.70758	5.06984	0	0	1.5416	2.77449	1.50389	1.79296	0	0	0	0	0.645147	0	0.345241	0	0	0.775197	1.72834	2.57411	3.12575	1.46569	1.87676	4.06585	8.95108	8.26386	3.14637	4.97016	2.03726	0.982538	0.566032	2.02998	3.98605	4.69643	6.13981	0	0.938223	0	1.92243	0	3.18137	0.745121	1.93081	0	0	0	0
	TraesCS2A02G440500.1	1.20533	1.50421	8.35032	1.89134	0.299067	0.61664	5.15262	0.902336	1.53683	0	0	0	0.286089	0.645147	0	0	0	0	0	0	0	0	0	0.536216	0	1.49185	0	0.786591	0	0.679087	0	0.283016	0.289997	0	0	0.533896	0	0.312741	0	0	0.336827	0.636275	0	0	0	0	0	0
	TraesCS2A02G501300.1	4.52413	5.32429	6.27806	2.71096	2.02461	4.10672	1.8816	2.56237	3.27152	2.40223	1.92481	1.5559	1.82142	1.15769	1.28606	1.36856	2.01496	1.24145	1.45269	1.0343	2.21564	1.41915	1.58221	0.29534	0.828685	1.26477	0.702203	5.27842	13.212	3.86454	1.14481	1.4578	2.30057	1.51165	4.10279	2.28532	3.80962	17.9977	21.6395	5.9071	8.03178	3.95559	2.33887	17.0781	15.189	1.68361	1.68361	2.17244
	TraesCS2B02G047400.1	0.108876	0	0.0174233	1.58993	0.21051	0	0	0	0.0656368	0.0955693	0.0843723	0	0.269892	0.0659166	0.0900681	0.18765	0.0612192	0.408627	0	0	0	0.139193	0.150799	0.193963	0	0	0	0	0	0	0.285504	0.395146	0.34961	0	0	0	0	0	0	0.417876	1.35239	1.45985	0	0.0646631	0.087768	0.363624	0.363624	0.30949
	TraesCS2B02G131600.1	0.200094	0.295343	0.413799	0.11534	0.0586085	0.282958	0.30079	0.222039	0.331056	0.533415	0.339865	0.69924	0.689712	0.369017	0.687205	0.38416	0.12008	0.117847	0.506548	0.276298	0.266607	0.218383	0.154884	0.0874801	0	0.187845	0.194626	0.672225	1.01106	0.315446	0.531455	0.271124	0.329769	0.229024	0.23402	0.0445447	0.805814	0.180023	0.689151	0.264059	0.315166	0.304519	0.288795	0.281145	0.396719	0.576525	0.576525	0.782468
	TraesCS2B02G279000.1	6.50022	6.37137	10.0702	6.88843	5.12368	5.67008	10.1871	8.07782	8.11072	8.78756	8.58034	5.7099	13.1725	10.6468	8.79125	13.6037	12.9646	14.8397	6.77615	7.34891	5.90916	5.33597	4.94253	5.87043	6.14841	7.54385	5.84699	9.2876	8.58083	4.75267	6.85585	7.171	6.57392	6.22329	7.00369	7.15683	8.94524	5.08382	12.3597	5.60155	7.15438	3.94862	4.82387	8.5926	11.735	10.9255	10.9255	10.8315
	TraesCS2B02G302800.1	7.23225	7.29293	11.0437	3.88073	1.95223	3.48913	10.5871	4.49667	7.91165	4.92484	4.87969	3.23574	5.38563	7.17559	4.62389	6.1693	7.92593	7.48737	4.30425	4.39403	6.93	5.62246	2.88561	2.87293	4.22222	5.61456	4.19601	6.95475	15.8295	7.31125	3.89316	3.18709	3.8936	7.06151	8.54579	5.04326	5.27617	4.51643	14.8384	2.93103	12.0146	5.52415	4.61711	13.2712	9.9053	8.34736	8.34736	9.75636
	TraesCS2B02G313300.1	0	0	0	0	0	0	0	0	0	0	0	0	0	0	0	0	0	0	0	0	0	0	0	0.201592	0	0	0	0	0	0	0	0.219425	0	0	0	0	0	0	0	0	0	0	0	0	0	0	0	0
	TraesCS2B02G313400.1	0	0	0	0	0	0	0	0	0	0	0	0	0	0	0	0	0	0	0	0	0	0	0	0	0	0	0	0	0	0	0	0	0	0	0	0	0	0	0	0	0	0	0	0	0	0	0	0
	TraesCS2B02G340700.1	14.1426	14.6315	27.9168	9.61354	7.40067	7.16064	14.9579	9.64857	12.3252	17.9033	14.752	11.8587	17.4908	16.8982	12.947	17.3091	21.0438	19.2461	16.059	12.6318	20.7024	12.7436	9.62078	6.72489	8.84188	14.1462	10.5337	37.8561	34.6694	16.8312	18.4222	13.2431	15.2489	17.414	33.6877	26.2332	130.198	54.6228	273.355	8.89981	31.7063	23.8244	11.0333	85.3611	256.81	43.0269	43.0269	41.366
	TraesCS2B02G433400.1	1.59933	0.83365	4.11967	0.0363454	0	0.0567743	3.20994	1.3531	2.3252	2.24289	1.75353	2.05024	3.00711	3.26314	2.52818	3.29309	4.1034	4.69666	2.22508	3.17292	1.86108	2.67802	1.45635	1.08657	1.31527	3.14521	1.75166	6.98506	9.66896	5.55771	3.25472	1.84494	2.58396	4.01576	7.33039	5.83372	3.03511	8.26868	7.51837	4.0227	5.47203	3.6569	3.21114	15.1965	5.69983	4.80749	4.80749	5.1509
	TraesCS2B02G434000.1	0.0159305	0	0.0141981	0.0269142	0	0.0292079	0	0.0460639	0.0126825	0	0.0328497	0.0373741	0	0	0.0333211	0.0191532	0	0.0196115	0.0221759	0	0.0430171	0	0.135103	0.0744564	0	0.0491089	0.0179417	0	0	0	0.053649	0.0157806	0	0	0	0	0	0	0	0.0244137	0	0.0354457	0	0	0	0	0	0.0148991
	TraesCS2B02G450900.1	0.277944	0.184317	0.333476	0.0493033	0.0427689	0.198086	0.13155	0.0182083	0.199236	0.235134	0.165478	0.182016	0.386127	0.417177	0.204948	0.28896	0.472018	0.587622	0.105056	0.402322	0.346499	0.325663	0.14534	0.176422	0.100853	0.322647	0.311441	0.224643	0.209061	0.156894	0.233097	0.256334	0.156248	0.118089	0.118649	0.29241	0	0.312898	0.794747	0.298745	0.314259	0.167969	0.0857492	0.500431	0.6357	0.647682	0.647682	0.653891
	TraesCS2B02G452100.1	0	0	0	0	0	0	0	0	0	0	0	0	0	0	0	0	0	0	0	0	0	0	0	0	0	0	0	0	0	0	0	0	0	0	0	0	0	0	0	0	0	0	0	0	1.27126	0	0	0
	TraesCS2B02G461219.1	0	0	0	0.821135	0	0	0	0	0	0	0	0	0	0	0	0	0	0	0	0	0	0	0	0	0	0	0	0	0	0	0	0	0	0	0	0	0	0	0	0	0	0	0	0	0	0	0	0
	TraesCS2B02G529400.1	23.7484	21.4771	29.9994	12.9462	9.55967	15.0303	5.46234	6.75975	6.41839	3.16308	1.03663	1.64798	2.38921	0.920706	2.9218	1.81313	2.11976	4.57943	1.93463	2.49401	1.56617	2.35541	1.99014	1.87905	1.25661	1.60964	2.11729	4.45593	10.163	4.50881	1.8592	2.80037	2.30097	3.12328	4.00506	3.00949	5.90531	11.0019	8.96228	20.2475	10.2059	6.37161	10.2304	14.8882	10.0319	3.13306	3.13306	3.11024
	TraesCS2D02G033200.2	1.29284	1.52069	0.284148	1.15165	0.305911	0	0	0	0.269172	0	0	0	0	0	0.127398	0	0	0.0806436	0	0	0	0	0	0	0	0	0	0	0	0	0	0.279281	0	0	0	0	0	0.203683	0	0	0	0.757399	0	0.0722862	0	0	0	0
	TraesCS2D02G205900.2	22.0399	31.4069	20.5446	43.4356	65.6509	68.4089	36.2964	60.5936	20.6485	18.3318	65.3226	22.8898	16.324	13.3107	15.1363	8.29184	7.0597	7.05655	45.2196	42.67	39.5781	33.3404	33.6109	55.395	35.5011	37.3006	43.6681	11.1881	8.08512	9.81791	23.7532	25.1951	16.1994	13.9609	6.09588	10.8803	9.91933	13.2363	6.09411	20.1456	9.05292	10.8055	14.3628	3.26545	8.86201	15.5799	15.5799	10.1433
	TraesCS2D02G259300.3	1.48939	2.48608	3.35614	1.12414	0.704573	0.671404	2.67819	1.91954	2.71242	0.911914	0.55557	0.920603	1.39356	2.07005	0.544175	1.45981	2.02376	1.88047	1.79399	1.65078	2.99667	2.3821	1.15941	1.0501	1.50866	2.09231	1.53861	3.44138	2.40311	1.30066	1.92017	1.16653	1.27314	1.67029	1.9935	2.8886	2.51189	1.8378	1.94305	1.03003	3.00495	1.30885	0.753967	3.37927	1.3911	3.17686	3.17686	1.91716
	TraesCS2D02G260800.1	6.36984	7.3182	10.8445	5.77432	4.32491	4.74857	9.29236	6.12659	7.1504	10.9248	6.82209	6.72698	14.5061	14.3231	9.82896	13.1649	16.7586	20.7474	5.71625	5.95925	4.64007	6.10063	4.44432	5.02416	5.11153	6.18238	5.44205	10.7694	8.29062	5.17966	6.12353	4.70963	4.36201	6.21315	7.73459	7.01222	10.2766	5.88633	16.5541	4.29901	5.9252	4.15416	3.49083	7.6142	10.8143	13.5748	13.5748	16.4492
	TraesCS2D02G295000.1	0	0.112453	0	0	0.22952	0.320298	0	0	0	0	0.222463	0	0	0	0	0	0	0	0	0	0	0	0	0.623104	0	0	0	0	0	0.319877	0	0	0	0	0	0	0	0.119557	0	0	0	0	0	0	0	0	0	0
	TraesCS2D02G295100.1	0	0	0	0	0	0	0	0	0	0	0	0	0	0	0	0	0	0	0	0	0	0	0	0	0	0	0	0	0	0	0	0	0	0	0	0	0	0	0	0	0	0	0	0	0	0	0	0
	TraesCS2D02G321400.1	9.19196	8.10045	19.5505	5.15393	4.94655	3.39383	9.83518	5.47474	8.64638	14.2271	10.7852	8.14708	13.6748	14.3483	10.0645	16.4583	19.6739	19.642	9.29303	8.8781	13.4985	10.6446	6.00584	5.34925	6.0281	7.26764	6.99128	24.8911	28.4074	10.404	9.3732	7.98083	8.58584	7.97156	24.9275	14.4623	156.694	54.9884	349.037	5.47167	20.7278	13.6029	6.26773	91.5594	317.364	36.2988	36.2988	39.6851
	TraesCS2D02G362700.1	0.0783773	0.0775462	0.878602	0.267863	0.110356	0.0866086	0.6199	0.229066	0.426103	0.605256	0.334395	0.066671	1.14046	0.641316	0.337064	0.686754	1.2172	1.50674	0.389322	0.0892429	0.243139	0.11684	0.0471488	0.233429	0.0729159	0.168277	0.0421267	0.914024	0.982493	0.15884	0.120894	0.156256	0.486976	0.452917	0.220284	0.549698	0.377566	0.120259	1.29391	0.114942	0.203831	0	0.0261362	0.375718	0.769829	1.03557	1.03557	1.39766
	TraesCS2D02G411600.1	1.84138	1.50012	3.77638	1.39312	0.0244957	1.02018	4.4444	1.21295	3.12079	2.50821	2.38774	0.756004	2.58794	2.79333	1.84732	3.0761	3.84291	2.00992	2.87643	2.05699	2.0954	2.85957	2.21028	2.07629	2.66908	2.18618	1.89887	6.00396	10.2764	5.24607	2.39582	2.58175	2.4567	4.19265	7.20275	6.53501	1.739	5.95187	9.24545	2.40833	5.65947	3.4826	2.69345	9.27465	9.49823	2.03452	2.03452	2.04364
	TraesCS2D02G412100.1	0	0	0.027757	0	0.0176665	0	0.0408188	0	0	0	0.0160584	0	0.0153982	0	0	0	0.0196635	0	0	0.0134781	0	0	0	0.0145591	0.0166416	0	0	0.0224051	0	0.0178863	0.0349673	0	0	0	0	0	0	0.0364208	0	0	0	0	0	0	0	0.0160881	0.0160881	0
	TraesCS2D02G427900.1	0.0855579	0.181654	0.311379	0.085791	0.162441	0.068377	0.285191	0.107747	0.226661	0.147587	0.163074	0.116964	0.300716	0.328755	0.124161	0.498347	0.416309	0.497461	0.129528	0.231396	0.186892	0.13754	0.286175	0.139208	0.159156	0.185987	0.254171	0.0830539	0.224023	0.231027	0.0627015	0.133329	0.239753	0.162891	0.30417	0.193589	0.222971	0.120306	1.39274	0.181218	0.309802	0.251821	0.110349	0.370185	0.417438	0.474527	0.474527	0.366014
	TraesCS2D02G428628.1	0	0	0	0	0	0	0	0	0	0	0	0	0	0	0	0	0	0	0	0	0	0	0	0	0	0	0	0	0	0	0	0	0	0	0	0	0	0	0	0	0	0	0	0	0	0	0	0
	TraesCS2D02G501800.2	0.891569	0.332662	0	0.186737	0.560684	0	0	0.144798	0	0.231903	0	0	0	0.241848	0.207354	0	0	0	0	0.303296	0	0	0	0	0	0.254934	0	0	0	0.702644	0.170177	0	0.208921	0	0	0.252804	0	1.02914	1.48372	1.6894	0.631268	0	0.319224	1.37087	0	0.160514	0.160514	0.515649
	TraesCS3A02G037700.1	1.30269	0.575894	1.21432	0.34048	0.270324	0.141059	0.126393	0.167681	0.161317	0.195543	0	0.111387	0.0284781	0.0641122	0.150596	0.16013	0.109136	0.170433	0.231587	0.257321	0.311201	0.343807	0.195389	0.0661944	0.0923837	0.029605	0.48457	0.745532	2.13449	0.507797	0	0.693424	0.185216	0.248933	1.3132	0.265096	4.53611	1.71973	8.40719	0.508526	1.85333	1.0355	0.537021	11.5656	9.20016	0.505797	0.505797	0.666742
	TraesCS3A02G042400.1	0	0.227654	0	0.240616	0	0.227164	0.29773	0.224431	0.568389	0	0	0	0	0.365999	0	0.262439	0.278383	0	1.48497	2.50589	2.56887	1.31605	0.742903	1.02008	3.55164	3.64655	2.94429	11.7457	2.93867	7.11006	4.46433	5.13369	5.93558	2.33162	4.53942	6.07787	2.99411	6.60328	1.60378	11.3353	1.11219	7.43959	2.29361	20.8439	0.938757	0	0	0
	TraesCS3A02G042700.1	0.210419	0.172391	0.513108	1.93303	1.66722	1.51869	1.44141	0.822288	0.683727	0.376674	0.516614	0.197983	0.434005	0	0.354118	0.100395	0.84615	0.417562	1.8457	2.88654	5.341	6.98192	6.94634	11.6188	5.73794	8.69205	4.98141	2.40967	1.41219	0.880166	4.61064	11.5673	11.0428	1.6067	1.61582	4.5277	1.75743	2.68322	2.33183	11.668	0.0987862	0.64961	0.824289	4.02664	2.14494	0.720569	0.720569	0.40131
	TraesCS3A02G145300.1	3.20331	3.13354	8.22689	3.44075	2.9379	4.9085	5.36777	3.42754	4.99759	7.14443	3.31191	4.94283	10.6754	9.81571	8.26512	8.03275	8.20861	9.08112	3.37459	3.9068	3.66568	6.67162	1.88393	2.97635	3.09396	3.32182	2.81194	6.58768	3.35143	2.97654	2.81181	2.70038	2.77229	3.22143	3.44095	4.41575	3.05779	4.5495	2.79386	5.18734	2.10004	2.11609	0.9532	2.0207	4.14754	6.06913	6.06913	7.74792
	TraesCS3A02G149800.1	4.75724	4.569	9.11819	4.86488	4.0314	3.02357	7.87286	3.47878	4.82909	8.85162	5.04113	3.42717	8.48546	9.44811	7.45113	7.88328	9.91979	9.08597	3.74624	3.85902	3.20613	4.44523	3.54982	4.40698	4.50711	4.73398	4.26878	13.155	11.4345	7.42049	5.40972	3.42484	4.92568	7.42512	10.0648	8.81604	7.71184	11.2789	12.5943	7.07667	6.75916	5.37373	5.20235	10.7353	9.49411	8.12783	8.12783	10.5631
	TraesCS3A02G181200.1	3.35041	3.79321	6.34764	3.53666	3.04733	4.01079	5.11119	4.34978	4.42594	6.03214	5.00819	3.7658	6.36087	7.94708	5.76292	7.81811	10.0199	9.64769	3.00837	3.09186	2.95591	3.54403	2.87409	2.11169	2.90044	3.48945	3.04279	4.31197	5.9808	5.04872	2.67948	4.25437	2.84386	5.27658	5.45607	5.42133	3.80322	7.78623	7.96158	4.71519	5.92318	4.6707	4.04069	7.99565	10.5899	7.19215	7.19215	6.93612
	TraesCS3A02G364300.1	0	0	3.2725	0	0	8.73855	0	6.34691	0.192942	0	0.846512	0	0	0	0.0334272	0	1.47222	0	0	0	0	1.43654	0	0	0	0.302131	0	1.09249	0	0	0	0	0	0	0	0	0	0	0	0	0	0	0	0	0	1.28706	1.28706	2.19117
	TraesCS3A02G398000.1	2.5312	3.27239	5.65326	2.64377	1.90278	2.41429	4.59493	3.05515	3.29573	3.11854	1.77881	1.41959	2.94664	2.93967	1.48697	2.40411	2.57741	3.81907	1.07911	1.31911	1.25311	1.42299	0.17783	0.808928	0.644891	1.09708	0.680144	1.86743	3.45537	2.03422	0.620067	1.29314	0.878434	0.61696	1.77894	0.946608	0.906834	1.50987	5.55198	3.42598	2.93162	1.40393	1.62356	4.41513	5.35904	3.29709	3.29709	4.10599
	TraesCS3A02G399000.1	97.5334	101.873	141.999	69.6665	42.698	52.3629	92.802	76.5373	93.2119	74.5369	76.7566	45.052	66.8409	55.7069	51.1023	64.2205	78.5118	69.2467	105.427	74.8985	167.663	76.6532	47.299	43.2829	54.5371	66.0486	62.5222	117.898	189.222	71.4039	66.5377	73.2894	77.7744	63.5526	169.901	101.2	74.5325	212.477	190.704	55.7048	260.389	239.322	47.7088	215.044	128.711	137.479	137.479	116.152
	TraesCS3A02G407200.1	171.437	174.948	122.316	189.625	165.698	219.316	119.559	202.758	128.029	78.0654	168.779	110.143	57.6932	64.4058	108.401	58.1441	47.5657	27.6335	141.229	127.313	139.708	120.641	154.349	159.786	143.305	135.435	139.628	63.8021	39.486	71.3575	134.361	155.285	157.053	110.455	47.0797	76.4057	82.9418	78.1596	9.40903	149.848	101.493	123.661	120.058	19.4431	6.05688	59.8576	59.8576	27.539
	TraesCS3A02G419700.1	0.237337	0.304284	1.50704	0.232832	0	0.303237	0.787455	0	2.27434	3.56056	0.291342	3.83102	1.97118	0.343138	0	0.679728	4.33804	1.09765	4.26917	0.993592	8.52705	1.16443	1.47929	0.543774	0.9419	1.77386	1.92774	4.3036	3.41991	1.3723	1.61211	1.98292	3.46688	0	5.33679	4.82109	3.83804	13.3814	9.43837	0.336794	13.8103	15.4975	0	13.4916	5.04828	18.3668	18.3668	9.95265
	TraesCS3A02G517100.1	1.66752	0.465384	2.43933	0.564776	0.247145	0.219481	0.901054	0.558904	1.39862	17.6498	11.3642	10.1026	5.08955	5.60181	7.90561	0.458513	1.85461	6.76833	77.6183	32.1089	82.8158	24.7078	3.80395	0.630659	9.53776	8.32291	11.3998	40.4398	51.5468	30.435	0.579955	30.5493	7.07119	5.9778	392.094	21.2198	2.35482	38.3514	32.3729	3.2521	162.083	118.915	4.18461	197.725	32.8337	51.6932	51.6932	73.9905
	TraesCS3B02G040800.1	0.381421	0.251512	0.283226	0.329579	0.0787237	0	0.137818	0.101601	0.112095	2.59887	1.40453	1.4382	2.29872	3.86976	2.7716	2.14172	2.42772	1.77057	1.94052	3.11905	3.13797	2.4046	1.65911	1.47273	2.16737	2.62211	1.69122	10.334	2.37362	3.85805	4.47471	3.22606	4.14446	4.33282	3.92068	8.23384	5.80732	3.93986	2.3392	7.94979	1.37904	2.30255	3.1637	4.86639	2.68711	2.48313	2.48313	3.09426
	TraesCS3B02G041200.1	0	0	0.0918831	0.247075	0	0.189973	0	0.0972234	0.16194	0.332074	0	0	0.0973647	0.219373	0	0	0.249106	0	0.271013	0.509303	0.550111	1.09952	0.333735	0.18367	0.52812	1.11482	0.33172	2.36547	0.539349	1.59352	0.221662	1.74983	1.6148	1.54993	1.65946	2.42529	1.37499	1.82152	0.888642	1.46602	0.681658	1.96521	0.615576	3.10654	0.841842	0.10702	0.10702	0
	TraesCS3B02G045900.1	1.41052	0.874765	2.05628	0.450039	1.12699	0.328273	0.244043	0.161997	0.210365	0.174154	0.104137	0.271218	0	0.120055	0	0.0959894	0.212313	0.533953	0.100887	0.260346	0.336835	0.249294	0.111295	0.0778942	0.227478	0.216517	0.324514	0.481834	1.99333	0.14438	0.258012	0.504048	0.269572	0.237138	1.35551	0.270504	3.2268	1.81561	6.05444	0.323369	1.84369	1.14042	0.369181	10.3983	4.96564	0.662685	0.662685	0.392398
	TraesCS3B02G172400.1	1.07405	0.701428	2.23541	0.911106	0.726209	1.93346	2.24454	0.951525	1.11093	1.48278	0.914914	0.69082	2.04144	1.80006	1.57466	1.1539	1.65891	1.64168	1.11076	0.779904	0.838581	2.50196	0.579512	1.40138	0.838749	0.571698	0.836693	3.02841	1.60807	1.53911	1.14129	3.20047	1.29498	0.883362	1.82077	1.59692	1.21702	1.37596	2.77137	1.28147	1.21276	0.988891	0.654284	0.73556	0.977847	1.63645	1.63645	1.7944
[truncated: 151 more rows]
[truncated: 33 more columns]

## Sheet: Fig. 4b
	Oakley			Santiago			Solstice
	Pst F22	Pst 13/14	Common	Pst F22	Pst 13/14	Common	Pst F22	Pst 13/14	Common
1dpi	199	1225	1158	73	566	1717	755	581	1496
3dpi	279	211	464	341	285	321	278	89	383
7dpi	435	478	464	366	705	671	473	159	322
11dpi	252	486	552	292	834	683	168	499	340

## Sheet: Fig. 6a
Log fold change:
[truncated: 12 more rows]

[truncated: 1 more sheets: Fig. 7b]
